# Supplementary material for: Aire-dependent interferon signalling shapes thymocyte maturation and central tolerance in mice
Source: Commun Biol. 2025 Dec 9;9:53. doi: 10.1038/s42003-025-09317-9 (PMC12795847; doi:10.1038/s42003-025-09317-9)
Supplement: Supplementary file 3 — Supplementary Data 1 [file 42003_2025_9317_MOESM3_ESM.xlsx]

## Sheet: 1.1_abundance_stats_main_thymus
Proportion of cells (%) in clusters compared across AireC313X-/- and WT (Wilcoxon rank sum test with Benjamini-Hochberg correction)
Data for Figure 2b
cluster	Mean AireC313X	SD AireC313X	Mean WT	SD WT	Wilcox rank sum p.value	adj.p.value
DN	1.8137	0.699106	1.64833	0.453314	1	1
DPblast_1	2.91509	0.875143	1.56572	0.44972	0.0303828	0.60602
DPblast_2	1.60572	0.499265	0.807434	0.431861	0.060602	0.60602
DPblast_3	7.46876	2.42923	4.92215	2.68355	0.312321	0.694048
DPblast_4	1.82743	0.471217	1.59374	0.430964	0.885234	0.983593
DPrea_1	16.5067	7.65611	26.7167	8.53595	0.112351	0.694048
IFN_sign	0.326405	0.226441	0.697846	0.393554	0.193931	0.694048
DPrea_2	26.2923	11.5531	21.6581	5.71015	0.470486	0.784144
DPrea_3	8.22588	7.35498	7.34414	5.10085	0.885234	0.983593
DPrea_4	3.57178	2.42231	2.44276	1.09199	0.665006	0.950008
DPsel_1	10.2293	0.821766	10.8901	1.85112	0.470486	0.784144
Strong_TCR_stim	1.51327	0.841628	1.25455	0.465068	1	1
DPsel_2	6.2096	1.28549	5.92784	1.73106	0.665006	0.950008
Mature_SP	6.12754	2.65236	7.64108	2.33603	0.312321	0.694048
SP_prolif	0.568131	0.335393	0.354721	0.175583	0.312321	0.694048
gdT_NK(T)	1.30408	1.07409	1.47283	0.190939	0.312321	0.694048
Macro_monoDC	0.788078	0.346166	0.685452	0.267092	0.885234	0.983593
Myeloid	1.22638	1.29113	1.09976	0.324906	0.312321	0.694048
B_cells	1.12388	1.26338	0.97307	0.61678	0.470486	0.784144
pDC	0.355941	0.266923	0.303718	0.114938	0.885234	0.983593

## Sheet: 1.2_TCR_VDJ_usage
V nad J (TRA and TRB) gene usage in bulk thymocytes (Wilcoxon rank sum test with Benjamini Hochberg correction)
Data for supplementary figure 2d-g
gene	Mean_AireC313X	SD_AireC313X	sum_count_AireC313X	Mean_WT	SD_WT	sum_count_WT	p.value	p.value_adj
TRAV1	0.0111457	0.00459871	94	0.0107913	0.00217198	110	1	1
TRAV10	0.0144776	0.00141619	120	0.016148	0.00101864	163	0.114286	0.982724
TRAV10D	0.00428603	0.00150716	35	0.00496817	0.0019844	50	0.485714	0.982724
TRAV10N	0.00728993	0.00257568	45	0.00665035	0.00219647	52	1	1
TRAV11	0.0146571	0.00825632	128	0.0184674	0.00340011	185	0.485714	0.982724
TRAV12-1	0.0117326	0.00421516	102	0.0123397	0.000582157	125	1	1
TRAV12-2	0.0223658	0.00411069	190	0.0243149	0.0030062	245	0.2	0.982724
TRAV12-3	0.014563	0.00340619	120	0.0173003	0.00134006	174	0.485714	0.982724
TRAV12D-3	0.0170483	0.0030696	144	0.0184963	0.00409688	192	0.685714	1
TRAV12N-1	0.00583795	0.00153048	46	0.00725133	0.00230846	72	0.485714	0.982724
TRAV12N-2	0.0197872	0.00314227	161	0.0220955	0.000660528	224	0.2	0.982724
TRAV13-1	0.0299559	0.00296309	246	0.02998	0.00260715	304	1	1
TRAV13-2	0.0126991	0.00139736	104	0.0138742	0.00122425	139	0.485714	0.982724
TRAV13-4-DV7	0.0112138	0.00182673	90	0.00977588	0.00117651	99	0.2	0.982724
TRAV13D-1	0.00982316	0.00498089	84	0.00881725	0.00640606	88	0.885714	1
TRAV13D-3	0.00237879	0.00140409	19	0.00178744	0.000682923	18	0.342857	0.982724
TRAV13D-4	0.00119341	0.000669045	8	0.00137098	0.000825499	11	1	1
TRAV13N-1	0.0137014	0.00118167	86	0.0114202	0.00165877	87	0.2	0.982724
TRAV13N-2	0.0211824	0.00329085	173	0.0234019	0.00199577	239	0.342857	0.982724
TRAV13N-3	0.00729065	0.00146501	61	0.00396839	0.00174749	40	0.0571429	0.982724
TRAV13N-4	0.00653542	0.00288851	53	0.00851379	0.00179112	85	0.342857	0.982724
TRAV14-1	0.0109333	0.00146197	92	0.0107731	0.00182635	110	0.685714	1
TRAV14-2	0.017946	0.00313986	144	0.0167706	0.0032954	173	0.885714	1
TRAV14-3	0.0107649	0.00180334	86	0.0111063	0.00305058	112	1	1
TRAV14D-3-DV8	0.0117275	0.00198724	70	0.0101949	0.0022218	78	0.4	0.982724
TRAV14N-1	0.0175617	0.00335793	141	0.016224	0.00281771	161	0.485714	0.982724
TRAV14N-2	0.0176287	0.00566613	140	0.0130926	0.00377765	133	0.485714	0.982724
TRAV14N-3	0.0181343	0.000889685	150	0.0179291	0.00228056	183	1	1
TRAV15-1-DV6-1	0.00235573	0.00119994	20	0.00193178	0.000860916	19	0.685714	1
TRAV15-2-DV6-2	0.00121904	0.000890543	10	0.00184335	0.000611765	19	0.342857	0.982724
TRAV15D-1-DV6D-1	0.00288005	0.00252909	20	0.00105041	0.000413068	11	0.0571429	0.982724
TRAV15N-1	0.000440335	NA	1		NA	0	NA	NA
TRAV15N-2	0.00399807	0.000913132	33	0.00253298	0.00130993	27	0.342857	0.982724
TRAV16	0.0123927	0.00284619	103	0.0139736	0.00143382	143	0.485714	0.982724
TRAV16D-DV11	0.0069154	0.00222194	45	0.00677434	0.00261815	53	1	1
TRAV16N	0.0224786	0.00366383	190	0.023404	0.00415209	237	1	1
TRAV17	0.00738604	0.000680829	60	0.00767245	0.00246264	78	0.885714	1
TRAV18	0.000438638	6.55172e-05	2	0.000712251	NA	2	0.666667	1
TRAV19	0.0100785	0.00150117	81	0.0102478	0.00170929	102	0.885714	1
TRAV2	0.00568249	0.00118846	46	0.00645479	0.00256539	64	0.685714	1
TRAV21-DV12	0.0244974	0.00416337	199	0.0204182	0.00585473	213	0.342857	0.982724
TRAV3-1	0.000392311	NA	1	0.000711152	0.00046512	3	1	1
TRAV3-3	0.000747637	0.000310942	5	0.00143248	0.000928605	11	0.4	0.982724
TRAV3N-3	0.0273674	0.00615987	223	0.0267856	0.00484771	272	1	1
TRAV3-4	0	NA	0	0.000382263	NA	1	NA	NA
TRAV4-2	0.00351155	0.00168289	31	0.00466763	0.000834205	48	0.342857	0.982724
TRAV4-3	0.0155987	0.00492513	128	0.0139027	0.00198455	141	0.885714	1
TRAV4-4-DV10	0.0266381	0.00204133	219	0.025893	0.00237474	263	0.485714	0.982724
TRAV4N-3	0.0135735	0.00291946	112	0.00911039	0.00275882	91	0.114286	0.982724
TRAV4N-4	0.0239476	0.00762192	188	0.0273935	0.000878784	277	0.342857	0.982724
TRAV5-1	0.0090333	0.00384966	78	0.00826232	0.00238349	83	0.885714	1
TRAV5-4	0.0149081	0.00284438	120	0.0155144	0.00367454	153	0.885714	1
TRAV5N-4	0.00665527	0.0013479	40	0.00582551	0.00403305	60	0.857143	1
TRAV6-1	0.00437125	0.00165068	36	0.00506885	0.00151486	50	0.685714	1
TRAV6-2	0.00577908	0.00308032	44	0.00671924	0.00218684	67	0.685714	1
TRAV6-3	0.00750059	0.00385729	66	0.00910125	0.00296282	89	0.685714	1
TRAV6-4	0.00485183	0.00139922	42	0.00527997	0.0015729	55	0.485714	0.982724
TRAV6-5	0.0115096	0.00149666	96	0.0138776	0.00152033	141	0.114286	0.982724
TRAV6-7-DV9	0.026258	0.00819099	207	0.0256412	0.0019769	261	0.342857	0.982724
TRAV6D-3	0.0027095	0.00135067	22	0.00415366	0.00193082	40	0.342857	0.982724
TRAV6D-4	0.00704509	0.00282442	57	0.00624409	0.00257465	63	0.885714	1
TRAV6D-5	0.00540026	0.00172198	43	0.006239	0.0031393	60	0.885714	1
TRAV6D-6	0.0420901	0.0139518	351	0.0406269	0.00659549	409	0.885714	1
TRAV6D-7	0	NA	0	0.000520021	NA	1	NA	NA
TRAV6N-5	0.00429822	0.00255387	38	0.00510427	0.00174676	40	0.628571	1
TRAV6N-6	0.00824005	0.0020804	53	0.0103896	0.00432028	82	0.7	1
TRAV6N-7	0.0327452	0.0106363	268	0.0305916	0.00554058	312	0.685714	1
TRAV7-1	0.00479849	0.00175802	37	0.00706707	0.00305772	71	0.2	0.982724
TRAV7-3	0.0150461	0.00286918	128	0.0130828	0.00199616	132	0.2	0.982724
TRAV7-4	0.0162431	0.00413911	134	0.0150625	0.00221561	154	0.685714	1
TRAV7-5	0.0311592	0.00270059	253	0.0284701	0.00211679	287	0.2	0.982724
TRAV7-6	0.0149181	0.0022875	126	0.0151149	0.00222866	155	1	1
TRAV7D-2	0.0445874	0.0169408	373	0.0418082	0.00757016	420	0.885714	1
TRAV7D-3	0.0127964	0.00648619	100	0.0127375	0.00730773	126	1	1
TRAV7D-4	0.0112929	0.00731021	100	0.0107226	0.00896331	79	1	1
TRAV7N-4	0.00297805	0.00143977	18	0.00259732	0.000716481	19	0.7	1
TRAV7N-5	0.0163855	0.00156469	133	0.0133101	0.000947212	134	0.0285714	0.828571
TRAV7N-6	0.00793699	0.00351927	67	0.00677157	0.00272667	69	0.485714	0.982724
TRAV8-1	0.0120791	0.00231714	98	0.0129539	0.00175945	133	0.485714	0.982724
TRAV8D-1	0.00663648	0.00345686	56	0.00805297	0.00318802	78	0.485714	0.982724
TRAV8D-2	0.0100933	0.00232325	60	0.00759057	0.00212358	59	0.4	0.982724
TRAV8N-2	0.0121474	0.00252766	103	0.010938	0.0030075	114	0.685714	1
TRAV9-1	0.00525739	0.00263309	42	0.00587679	0.00279903	56	0.885714	1
TRAV9-2	0.00429588	0.000968457	35	0.00679517	0.00140224	67	0.0285714	0.828571
TRAV9-4	0.00566595	0.000987411	46	0.00800587	0.00257071	80	0.342857	0.982724
TRAV9D-1	0.00139288	0.000614677	12	0.00202988	0.00166947	19	0.885714	1
TRAV9D-4	0.000731629	0.000268746	5	0.00117202	0.000778787	11	0.857143	1
TRAV9N-2	0.00132647	0.000211483	5	0.000651692	0.000114153	5	0.2	0.982724
TRAV9N-3	0.00780729	0.00134375	64	0.0110349	0.00134464	112	0.0285714	0.828571
TRAV9N-4	0.0049369	0.00129598	32	0.00555605	0.0017557	41	1	1
gene	Mean_AireC313X	SD_AireC313X	sum_count_AireC313X	Mean_WT	SD_WT	sum_count_WT	p.value	p.value_adj
TRAJ11	0.00880576	0.00299138	76	0.0112593	0.00113678	115	0.342857	1
TRAJ12	0.0362804	0.00483064	294	0.0342773	0.00273215	347	0.685714	1
TRAJ13	0.0190281	0.00324005	153	0.0199819	0.00289751	204	1	1
TRAJ15	0.0370254	0.00295165	301	0.0324257	0.00254913	330	0.114286	0.86
TRAJ16	0.0136124	0.00370112	116	0.0131606	0.00114954	134	0.685714	1
TRAJ17	0.0259536	0.00154439	214	0.0239291	0.000106769	242	0.0285714	0.307143
TRAJ18	0.0315404	0.011353	268	0.0329824	0.00403709	332	0.685714	1
TRAJ2	0.0136539	0.00343211	108	0.0155686	0.00168721	159	0.485714	1
TRAJ21	0.0328203	0.00520948	278	0.0301114	0.00703977	304	0.685714	1
TRAJ22	0.045525	0.00502629	372	0.0515595	0.00473871	516	0.2	0.86
TRAJ23	0.0402887	0.00358278	335	0.036944	0.00544131	372	0.342857	1
TRAJ24	0.00810297	0.00176614	69	0.0086853	0.00139966	88	0.685714	1
TRAJ26	0.0303671	0.0050202	254	0.0316489	0.00419541	324	0.885714	1
TRAJ27	0.0316405	0.00234718	259	0.0288508	0.00299745	289	0.2	0.86
TRAJ28	0.00608506	0.00240196	53	0.00764544	0.00134882	77	0.685714	1
TRAJ30	0.034303	0.0058876	278	0.0342348	0.00350919	348	1	1
TRAJ31	0.0503766	0.00608533	422	0.0468895	0.00425075	475	0.685714	1
TRAJ32	0.0207657	0.00508306	172	0.0222142	0.00383916	223	0.485714	1
TRAJ33	0.0225025	0.00338247	186	0.0230443	0.0038089	230	0.885714	1
TRAJ34	0.0279352	0.00512184	227	0.0292618	0.000917035	296	1	1
TRAJ35	0.00672231	0.00137746	54	0.00499894	0.00194613	52	0.2	0.86
TRAJ37	0.0310221	0.00506655	258	0.034573	0.00332124	351	0.485714	1
TRAJ38	0.0102506	0.00103973	83	0.00931382	0.00184229	94	0.685714	1
TRAJ39	0.0187254	0.0047833	160	0.0181465	0.00241285	186	0.885714	1
TRAJ4	0.0224529	0.00383481	180	0.022777	0.0052936	234	1	1
TRAJ40	0.027988	0.00439478	232	0.0283948	0.00847571	277	0.885714	1
TRAJ42	0.0306098	0.00339784	253	0.0318716	0.00459328	322	0.885714	1
TRAJ43	0.0244388	0.00326578	203	0.022841	0.00297266	230	0.885714	1
TRAJ44	0.0118209	0.00264503	98	0.0122402	0.00272909	122	0.885714	1
TRAJ45	0.0170607	0.00174941	138	0.0202109	0.00265226	205	0.2	0.86
TRAJ47	0.00988706	0.00166409	82	0.00947209	0.00259939	95	1	1
TRAJ48	0.0178416	0.00177736	145	0.0178865	0.00280312	184	1	1
TRAJ49	0.0311818	0.00349753	260	0.0323964	0.00401796	331	0.885714	1
TRAJ5	0.00981824	0.00143729	79	0.0123155	0.000594913	124	0.0285714	0.307143
TRAJ50	0.0159168	0.00128105	132	0.0161499	0.00218629	161	1	1
TRAJ52	0.0206526	0.000630248	170	0.0186731	0.00182276	190	0.2	0.86
TRAJ53	0.0159169	0.00334627	127	0.0148493	0.000854002	150	0.485714	1
TRAJ56	0.0256601	0.00762201	200	0.0225277	0.00571168	230	0.485714	1
TRAJ57	0.0213182	0.00372166	172	0.0214651	0.00469398	220	0.885714	1
TRAJ58	0.0218038	0.00482207	176	0.0140666	0.0017762	144	0.0285714	0.307143
TRAJ6	0.0210173	0.00140314	175	0.0250757	0.00345461	254	0.0285714	0.307143
TRAJ7	0.019218	0.00421576	153	0.0221261	0.00317087	223	0.342857	1
TRAJ9	0.0320635	0.00644377	272	0.0329536	0.00453725	330	1	1
gene	Mean_AireC313X	SD_AireC313X	sum_count_AireC313X	Mean_WT	SD_WT	sum_count_WT	p.value	p.value_adj
TRBV1	0.0640282	0.00260509	1981	0.0588428	0.00419036	1690	0.2	0.488889
TRBV10	0.0455439	0.00552019	1412	0.0495439	0.00259276	1435	0.342857	0.538776
TRBV12-1	0.0679795	0.00724098	2142	0.0679185	0.00223614	1947	0.485714	0.593651
TRBV12-2	0.0448735	0.00147285	1391	0.041983	0.00387768	1197	0.485714	0.593651
TRBV12-2+TRBV13-2	0.0739054	0.00433611	2298	0.0802053	0.00860157	2268	0.342857	0.538776
TRBV13-1	0.0658885	0.00323359	2037	0.0579107	0.00618177	1666	0.114286	0.314286
TRBV13-2	0.0210416	0.000986594	653	0.019274	0.00370636	555	0.485714	0.593651
TRBV13-3	0.0412274	0.00327205	1288	0.0441674	0.000772443	1269	0.342857	0.538776
TRBV14	0.0262466	0.00240915	820	0.0257162	0.00171198	741	1	1
TRBV15	0.0611188	0.00389542	1882	0.056032	0.0059194	1645	0.114286	0.314286
TRBV16	0.0591811	0.00454676	1820	0.0569399	0.00529889	1667	0.885714	0.927891
TRBV17	0.0244539	0.00149138	756	0.0254609	0.00130844	736	0.485714	0.593651
TRBV19	0.0553562	0.000829299	1716	0.05936	0.00298207	1714	0.0285714	0.314286
TRBV2	0.037449	0.00468802	1179	0.0460226	0.00826909	1279	0.114286	0.314286
TRBV20	0.0341321	0.00468423	1077	0.040636	0.00290764	1174	0.114286	0.314286
TRBV23	0.00929771	0.000974649	290	0.00899745	0.000766267	257	0.885714	0.927891
TRBV26	0.0344462	0.00238352	1079	0.038756	0.00245615	1117	0.0571429	0.314286
TRBV29	0.0365032	0.00290981	1126	0.0315753	0.00423531	919	0.114286	0.314286
TRBV3	0.0659879	0.00357212	2044	0.0661246	0.00143955	1897	0.685714	0.793985
TRBV30	0.00228265	0.00035885	70	0.00285851	0.00060012	81	0.342857	0.538776
TRBV31	0.046588	0.00292088	1435	0.0440394	0.000580453	1268	0.342857	0.538776
TRBV5	0.0824685	0.00140473	2563	0.0776356	0.00333612	2246	0.0571429	0.314286
gene	Mean_AireC313X	SD_AireC313X	sum_count_AireC313X	Mean_WT	SD_WT	sum_count_WT	p.value	p.value_adj
TRBJ1-1	0.111935	0.0056298	3497	0.122494	0.00240448	3524	0.0285714	0.171429
TRBJ1-2	0.057337	0.00527092	1792	0.0666911	0.00504244	1898	0.114286	0.457143
TRBJ1-3	0.0573344	0.00305942	1778	0.0565603	0.00207811	1621	0.485714	0.647619
TRBJ1-4	0.0779095	0.00416249	2426	0.0789665	0.00792343	2305	0.885714	0.885714
TRBJ1-5	0.0322751	0.0051281	1009	0.0352785	0.00168846	1016	0.685714	0.822857
TRBJ1-6	0.0317442	0.00221996	988	0.0347804	0.00450585	994	0.342857	0.514286
TRBJ2-1	0.106657	0.00232755	3307	0.102925	0.00436115	2959	0.342857	0.514286
TRBJ2-2	0.0576952	0.00367563	1801	0.0546701	0.00133567	1566	0.342857	0.514286
TRBJ2-3	0.0985727	0.00568103	3038	0.0898999	0.00327002	2581	0.0285714	0.171429
TRBJ2-4	0.0910085	0.0034666	2819	0.0893384	0.00506331	2581	0.885714	0.885714
TRBJ2-5	0.124545	0.0044185	3851	0.119984	0.00349149	3437	0.2	0.514286
TRBJ2-7	0.152987	0.0066874	4753	0.148412	0.00295488	4286	0.342857	0.514286

## Sheet: 1.3_DEGs_main_thymus
Differentially expressed genes (DEGs) in thymic immune cell clusters (Wilcoxon rank sum test with Bonferroni correction, (abs)log2fc >0.5, adj.p < 0.05)
Data for figure 2c,d
cluster	gene	p_val	avg_log2FC	pct.1 (mean_exp_AireC313X)	pct.2 (mean_exp_WT)	p_val_adj
DN	Ccr9	1.83850076249154e-49	-1.053273824004	0.379	0.732	3.68619402879553e-45
DN	Lars2	7.21848643097911e-23	0.568140432531504	0.925	0.927	1.44730652941131e-18
DN	Xist	1.36068935485714e-22	-0.683179875365012	0.334	0.571	2.72818215648856e-18
DN	Gm10076	1.87052565733783e-20	-0.540916364918968	0.371	0.601	3.75040394296235e-16
DN	H2-D1	1.85427956092195e-18	-0.504206223229775	0.654	0.844	3.71783051964852e-14
DN	Ifi27	3.81760578208674e-17	-0.52863829931845	0.349	0.559	7.65429959308392e-13
DN	Gm47283	4.15687696922658e-13	0.632927583613887	0.538	0.421	8.33453832329929e-09
DN	Hexb	3.0536573653984e-12	0.810194863786951	0.8	0.819	6.12258301762379e-08
DN	Gm26917	1.23196008531211e-10	0.538121307561327	0.747	0.682	2.47007997105079e-06
DN	Zc3h7a	9.44627406315238e-07	0.901296677474053	0.696	0.729	0.0189397794966205
DN	Elmo1	1.96351393902177e-06	0.529540084994539	0.649	0.649	0.0393684544773864
DPblast_1	Lars2	1.0386557209247e-48	0.820394386340879	0.938	0.88	2.08250472045402e-44
DPblast_1	Cmss1	8.03900101817536e-47	0.680478252164745	0.994	0.991	1.61181970414416e-42
DPblast_1	Ccr9	4.19581310657635e-43	-0.864454717632628	0.472	0.732	8.41260527868558e-39
DPblast_1	Gm47283	1.98383114693526e-37	0.826575590794478	0.563	0.32	3.9775814496052e-33
DPblast_1	Il31ra	9.18108052609057e-32	0.631378021855817	0.789	0.66	1.84080664548116e-27
DPblast_1	Gm10076	8.76780623227015e-23	-0.545126580458876	0.393	0.609	1.75794514957016e-18
DPblast_1	Hexb	3.09180699485103e-20	0.952886747132455	0.801	0.779	6.19907302467632e-16
DPblast_1	Gm15564	1.93310918347237e-18	0.584056639511691	0.426	0.255	3.87588391286211e-14
DPblast_1	Zc3h7a	7.37846238217099e-13	0.866124577789873	0.615	0.556	1.47938170762528e-08
DPblast_1	Fah	4.50832029105476e-09	0.715193758238627	0.576	0.529	9.0391821835648e-05
DPblast_1	AY036118	2.3684829376225e-08	0.80353182504243	0.865	0.874	0.000474880828993311
DPblast_2	Ccr9	9.93179931151909e-08	-0.713394242833152	0.397	0.535	0.00199132576195958
DPblast_3	Gm47283	1.57033818455186e-141	0.890389844199849	0.497	0.206	3.14852806002649e-137
DPblast_3	Gm4316	2.96777131676451e-73	0.53649602291093	0.42	0.204	5.95038149011285e-69
DPblast_3	Hist1h2an	5.10881252758623e-61	0.617605551750245	0.709	0.555	1.02431691178104e-56
DPblast_3	Ccr9	1.40097649263638e-57	-0.746703984414608	0.484	0.613	2.80895786773594e-53
DPblast_3	Cd52	1.50725994254596e-32	-0.615570681013069	0.39	0.528	3.02205618480466e-28
DPblast_3	Fah	8.71665973059675e-32	0.543166056969637	0.551	0.443	1.74769027598465e-27
DPblast_3	Tmsb10	3.0624842653711e-21	-0.500666215218166	0.791	0.823	6.14028095206906e-17
DPblast_4	Cmss1	2.25190649585514e-26	0.537697755813334	0.994	0.999	4.51507252418956e-22
DPblast_4	Ifi27	1.15631303624748e-20	-0.521210278998323	0.21	0.441	2.3184076376762e-16
DPblast_4	Lars2	4.22292127656951e-20	0.614983730987731	0.909	0.847	8.46695715952187e-16
DPblast_4	Ifi27l2a	6.21031243318386e-14	-0.635432116826686	0.091	0.229	1.24516764285336e-09
DPblast_4	Hist1h2ap	2.50629166892233e-11	0.692855041845257	0.693	0.666	5.02511479618928e-07
DPblast_4	Gm4316	6.16287243012889e-11	0.578311768502799	0.41	0.276	1.23565592224084e-06
DPblast_4	Il31ra	1.31436064598239e-09	0.51758649834177	0.667	0.614	2.63529309519468e-05
DPblast_4	Hist1h1b	5.14480295633295e-07	0.569826698863648	0.39	0.311	0.0103153299274476
DPblast_4	Hist1h4d	7.8170762948893e-07	0.621710136437084	0.508	0.467	0.015673237971253
DPrea_1	Lztfl1	0	-0.915339446600549	0.241	0.523	0
DPrea_1	Hist1h1b	4.10947164206642e-105	0.667066860496798	0.303	0.184	8.23949064234317e-101
DPrea_1	Hist1h2ap	7.41905865704701e-97	0.655251189614491	0.426	0.322	1.48752126073793e-92
DPrea_1	Gm26917	4.63877134479956e-89	0.639141798767916	0.4	0.303	9.30073654632313e-85
DPrea_1	Hist1h2ab	9.43385001921337e-83	0.536272736241818	0.156	0.073	1.89148692885228e-78
DPrea_1	Hist1h4d	1.18576199132398e-80	0.593301755043201	0.416	0.33	2.37745279260458e-76
IFN_sign	Ccr9	9.71075584516194e-10	-0.597989224521871	0.749	0.928	1.94700654695497e-05
IFN_sign	Rtp4	3.93339008922891e-09	-0.754890125325812	0.413	0.719	7.88644712890397e-05
IFN_sign	Lztfl1	5.28282577594087e-09	-0.837989261261623	0.234	0.532	0.000105920656807614
IFN_sign	H2-T23	4.07669034940088e-08	-0.677552567843461	0.485	0.788	0.000817376415054876
IFN_sign	Hist1h2ap	1.469354167008e-07	1.05575257850454	0.401	0.194	0.00294605510485105
DPrea_2	Lztfl1	1.57784907468994e-200	-0.665901571306684	0.166	0.355	3.16358739475333e-196
DPrea_2	Lars2	2.06202394949652e-50	0.582740067708007	0.457	0.425	4.13435801874052e-46
DPrea_2	Gm47283	5.20873335852654e-47	0.605787573286126	0.139	0.083	1.04435103838457e-42
DPrea_3	Tmsb10	1.7816056740488e-99	-0.971105225528308	0.504	0.712	3.57211937646784e-95
DPrea_3	mt-Cytb	4.96350016019068e-44	0.603736432832578	0.855	0.811	9.95181782118231e-40
DPrea_3	Gm47283	4.44466091372543e-39	0.998838475622126	0.174	0.081	8.91154513201949e-35
DPrea_3	Hmgb2	4.83890765033272e-29	-0.68269469953356	0.194	0.301	9.70200983891711e-25
DPrea_3	H2-D1	3.2553073794035e-27	-0.583186423322647	0.11	0.201	6.52689129570403e-23
DPrea_3	Tuba1b	4.31878773808408e-26	-0.682422215608825	0.065	0.136	8.65916941485857e-22
DPrea_3	Zc3h7a	8.0391927641022e-25	0.580093205564082	0.547	0.464	1.61185814920249e-20
DPrea_3	Stat1	2.23300985377364e-17	-0.539447930526986	0.072	0.13	4.47718475681615e-13
DPrea_3	Hmgn2	8.94782317851091e-17	-0.558117571804986	0.132	0.202	1.79403854729144e-12
DPrea_3	mt-Nd5	1.16844298455819e-16	0.54610793216438	0.35	0.282	2.34272818403918e-12
DPrea_3	Hist1h1b	1.54682818228734e-13	-0.586384834124652	0.144	0.203	3.10139050548612e-09
DPrea_3	Hist1h2ae	1.90523548067934e-13	-0.575670454011923	0.133	0.191	3.81999713876207e-09
DPrea_4	Xist	9.36760666556067e-29	0.890747917110857	0.45	0.246	1.87820513644491e-24
DPrea_4	Hist1h4d	1.9283097282875e-18	0.69993554370574	0.232	0.102	3.86626100521643e-14
DPrea_4	Gm47283	1.12218145285208e-17	0.732883978353989	0.235	0.108	2.24997381296842e-13
DPrea_4	Hist1h2ab	3.38821056088249e-15	0.698171600455871	0.132	0.043	6.79336217456939e-11
DPrea_4	Uty	8.77610173740013e-15	-0.586903051858106	0.064	0.154	1.75960839834873e-10
DPrea_4	Hsp90aa1	3.16907122632345e-11	-0.506993629274646	0.11	0.199	6.35398780877852e-07
DPrea_4	Hist1h1b	6.23247759675791e-11	0.569981329002279	0.217	0.121	1.24961175814996e-06
DPrea_4	AY036118	2.81046525117229e-10	-0.597262250558047	0.279	0.381	5.63498282860044e-06
DPrea_4	Rpl36	1.17778839681273e-08	-0.592285156471131	0.179	0.264	0.000236146573560951
DPrea_4	Trbc1	4.62866955547654e-07	-0.509482562830937	0.202	0.277	0.00928048245873046
DPsel_1	Lztfl1	3.71763357915962e-152	-0.836424873915353	0.26	0.534	7.45385532621503e-148
DPsel_1	Lars2	2.60395854081355e-44	0.5780680244625	0.667	0.635	5.22093687433118e-40
DPsel_1	Il31ra	9.52304030996695e-14	0.583338829011236	0.432	0.417	1.90936958214837e-09
Strong_TCR_stim	Cmss1	3.98918831379268e-18	-0.912148827703225	0.93	0.973	7.99832256915433e-14
Strong_TCR_stim	Fah	4.48254595878316e-12	-0.749128035031161	0.126	0.279	8.98750464736024e-08
Strong_TCR_stim	Xist	8.42562491183912e-11	0.656348117179354	0.497	0.315	1.68933779482374e-06
Strong_TCR_stim	Il31ra	2.45225094765192e-10	-1.0105335802128	0.308	0.45	4.91676315004209e-06
Strong_TCR_stim	Hist1h1b	4.43109054899507e-10	0.65864758099702	0.194	0.072	8.88433655073512e-06
Strong_TCR_stim	Ifi213	2.91787937729643e-09	-0.806602579396968	0.057	0.155	5.85034815147934e-05
Strong_TCR_stim	H2-Q7	8.43458153808763e-09	-0.765690091584642	0.055	0.147	0.000169113359838657
Strong_TCR_stim	Gm47283	1.04596141008932e-08	0.55079186640541	0.342	0.192	0.000209715262722909
Strong_TCR_stim	Rnf213	3.14551572658175e-08	-0.666531410889152	0.113	0.225	0.000630675903179641
Strong_TCR_stim	Hist1h3e	4.25092392921584e-08	0.574204610862382	0.117	0.034	0.000852310247807777
Strong_TCR_stim	H2-K1	6.94259575575442e-08	-0.7195457577175	0.237	0.362	0.00139199044902876
Strong_TCR_stim	Zmiz1	1.24899053939884e-07	0.615027450044843	0.392	0.264	0.00250422603149467
Strong_TCR_stim	Hist1h4d	9.37451812078717e-07	0.600178917944249	0.233	0.128	0.0187959088321783
Strong_TCR_stim	B2m	9.58153511459547e-07	-0.614508741096961	0.158	0.266	0.0192109779047639
Strong_TCR_stim	2610035D17Rik	9.7653136734374e-07	0.561766116302981	0.389	0.263	0.019579453915242
DPsel_2	Ifi27l2a	1.30074667475373e-115	-1.37177030996241	0.101	0.356	2.60799708288123e-111
DPsel_2	Ifi27	2.51071496068968e-111	-0.697113086457106	0.209	0.524	5.0339834961828e-107
DPsel_2	Rtp4	3.78816787837398e-95	-0.645054538968746	0.018	0.179	7.59527659613984e-91
DPsel_2	Gm42418	1.17676380991804e-94	0.569817383037812	1	1	2.35941143888566e-90
DPsel_2	Isg15	1.10206367276031e-78	-0.793758053090391	0.043	0.209	2.20963766388442e-74
DPsel_2	Lars2	2.50353429134268e-60	0.78890498146195	0.762	0.733	5.01958625414208e-56
DPsel_2	B2m	7.82074021298367e-57	-0.515727684081304	0.518	0.757	1.56805841270323e-52
DPsel_2	Id3	1.53400754547716e-24	-0.584785796901679	0.304	0.443	3.0756851286817e-20
DPsel_2	Il31ra	2.55688383209074e-18	0.655562123374155	0.51	0.487	5.12655208334193e-14
DPsel_2	Hexb	2.57592983685286e-14	0.817791303389944	0.603	0.652	5.16473932288998e-10
DPsel_2	Zc3h7a	7.04476117983971e-07	0.660328070889603	0.43	0.449	0.0141247461655786
Mature_SP	Ifi27l2a	0	-1.94800783706725	0.359	0.856	0
Mature_SP	Rtp4	1.34645899681634e-210	-1.03405009288705	0.094	0.461	2.69965028861677e-206
Mature_SP	Irf7	3.23067108947274e-181	-0.927995792517987	0.087	0.415	6.47749553439284e-177
Mature_SP	Isg15	5.78696179792502e-181	-1.2802642067395	0.118	0.456	1.16028584048397e-176
Mature_SP	B2m	2.13336384687357e-149	-0.550703783634452	0.865	0.965	4.27739451298151e-145
Mature_SP	Gm42418	6.0236389768341e-149	0.757589806877472	1	1	1.20773961485524e-144
Mature_SP	Bst2	1.90478086250305e-142	-0.880541315528464	0.162	0.476	3.81908562931862e-138
Mature_SP	Ifi213	3.35500537802034e-130	-0.73304436297121	0.07	0.322	6.72678578293079e-126
Mature_SP	Ifit1	1.74428383727226e-121	-0.738172530053251	0.034	0.245	3.49728909373087e-117
Mature_SP	H2-K1	1.6500021014455e-113	-0.531319468863258	0.869	0.953	3.30825421339822e-109
Mature_SP	Slfn1	3.12327109002381e-104	-0.617045521739429	0.229	0.528	6.26215853549774e-100
Mature_SP	Stat1	1.28834736899045e-103	-0.70233820117467	0.443	0.737	2.58313647482584e-99
Mature_SP	Usp18	2.29304401932949e-103	-0.635198820379207	0.026	0.203	4.59755325875564e-99
Mature_SP	H2-T23	8.01237376281768e-101	-0.564351861015985	0.53	0.814	1.60648093944494e-96
Mature_SP	H2-T22	1.13814113105946e-98	-0.592404343636689	0.312	0.616	2.28197296777421e-94
Mature_SP	Xaf1	1.67103438581965e-98	-0.545673229159414	0.099	0.332	3.35042394356839e-94
Mature_SP	Lars2	7.37855243785337e-96	0.811660952158017	0.85	0.8	1.4793997637896e-91
Mature_SP	Cmss1	1.58606989380076e-94	0.579022406196018	0.995	0.994	3.18007013707052e-90
Mature_SP	H2-Q7	2.65365256303273e-93	-0.648444413853557	0.194	0.459	5.32057338888063e-89
Mature_SP	Zbp1	4.20960230606456e-92	-0.545589293327145	0.182	0.446	8.44025262365944e-88
Mature_SP	Ly6e	1.65250760772936e-89	-0.514647472923065	0.676	0.897	3.31327775349736e-85
Mature_SP	Ifi206	2.23001526728311e-83	-0.525399758656971	0.135	0.363	4.47118061090265e-79
Mature_SP	Trim30a	9.03477467215654e-81	-0.523071795424451	0.175	0.413	1.81147232176739e-76
Mature_SP	Ifi208	1.3923696918988e-75	-0.509331187169768	0.176	0.408	2.79170123225709e-71
Mature_SP	Xist	3.12328334150937e-69	-0.579628393459431	0.219	0.45	6.26218309972629e-65
Mature_SP	Gm10076	5.44441719140428e-67	-0.535012235109773	0.318	0.558	1.09160564687656e-62
Mature_SP	Ifi47	6.46927015219617e-67	-0.510761038249037	0.386	0.643	1.29708866551533e-62
Mature_SP	Ifit3	1.5497575837386e-66	-0.592500607556605	0.011	0.121	3.10726395539588e-62
Mature_SP	Ms4a4b	1.55141951721864e-64	-0.551496590980368	0.532	0.749	3.11059613202338e-60
Mature_SP	Il31ra	1.46406006572811e-42	0.705456031003069	0.633	0.567	2.93544043178486e-38
Mature_SP	Hexb	3.95165816407731e-36	0.960392008853096	0.713	0.744	7.92307461897502e-32
Mature_SP	Zc3h7a	1.451636326146e-23	0.809864361152598	0.534	0.529	2.91053083392274e-19
Mature_SP	AY036118	6.80027059454666e-19	1.22141539552571	0.737	0.779	1.36345425420661e-14
Mature_SP	Gm47283	4.92735049579208e-15	0.53072618901078	0.283	0.226	9.87933774406312e-11
SP_prolif	Ifi27l2a	9.9070711849866e-38	-2.52877884714873	0.406	0.899	1.98636777258981e-33
SP_prolif	Rtp4	3.5647031874108e-32	-1.33595338156295	0.066	0.574	7.14722989075865e-28
SP_prolif	Isg15	1.28809323031466e-26	-1.6380210665627	0.15	0.635	2.5826269267809e-22
SP_prolif	Lars2	2.5556879181005e-19	0.925673407606509	0.969	0.899	5.1241542757915e-15
SP_prolif	Irf7	1.67895468657e-18	-0.854924781038813	0.08	0.439	3.36630414657285e-14
SP_prolif	Ifi206	1.18422215466967e-16	-0.800433815225701	0.119	0.48	2.37436542011268e-12
SP_prolif	Xist	1.13790150573625e-15	-1.15279844806822	0.269	0.655	2.28149251900119e-11
SP_prolif	H2-T23	6.7203375227242e-15	-0.816495468082398	0.643	0.905	1.3474276733062e-10
SP_prolif	Ifi213	2.03282306675508e-14	-0.743747306485464	0.063	0.345	4.07581024884394e-10
SP_prolif	Slfn1	4.77200190110395e-14	-0.840673359854931	0.171	0.507	9.56786381171342e-10
SP_prolif	Xaf1	8.8215723362278e-14	-0.556364713015362	0.129	0.466	1.76872525341367e-09
SP_prolif	B2m	4.35128990275151e-13	-0.659946710133517	0.948	0.973	8.72433625501678e-09
SP_prolif	Gm42418	6.17194331561797e-13	0.866899776621542	1	1	1.2374746347814e-08
SP_prolif	Bst2	1.23689349148375e-12	-0.856001175985275	0.28	0.635	2.47997145042491e-08
SP_prolif	Cmss1	4.79034669914746e-12	0.605753463525272	1	0.986	9.60464513179065e-08
SP_prolif	Stat1	9.48421291365213e-12	-0.817357953305156	0.524	0.804	1.90158468918725e-07
SP_prolif	H2-T22	1.04675178105304e-11	-0.700711692616475	0.409	0.75	2.09873732101135e-07
SP_prolif	Ly6a	2.50438189606377e-11	-0.918180606642419	0.049	0.27	5.02128570160786e-07
SP_prolif	Irf9	2.52395089688805e-11	-0.505455197858476	0.147	0.453	5.06052154826054e-07
SP_prolif	Ifi47	2.6247374166194e-11	-0.612900440859228	0.486	0.797	5.2625985203219e-07
SP_prolif	Ifit1	6.41198340021232e-11	-0.547567718077931	0.017	0.196	1.28560267174257e-06
SP_prolif	Irgm1	9.13897940266031e-11	-0.546407416102685	0.119	0.392	1.83236537023339e-06
SP_prolif	Trim30a	1.0501001697052e-10	-0.591648917674659	0.248	0.574	2.10545084025892e-06
SP_prolif	H2-D1	2.73482320528324e-10	-0.597625770454056	0.93	0.98	5.48332052659289e-06
SP_prolif	Shisa5	9.00060490826746e-10	-0.582028488256933	0.895	0.946	1.80462128410763e-05
SP_prolif	Gm10076	1.0281848961108e-09	-0.651828452473027	0.486	0.743	2.06151071670214e-05
SP_prolif	Zbp1	1.22061533321917e-09	-0.567743937409785	0.234	0.534	2.44733374310443e-05
SP_prolif	Hexb	2.08618104409882e-09	1.05557131610118	0.902	0.865	4.18279299341813e-05
SP_prolif	H2-K1	5.93671472462557e-09	-0.755726754079624	0.857	0.912	0.000119031130228743
SP_prolif	Ifi27	2.16331581379368e-07	-0.584041881319947	0.514	0.75	0.00433744820665634
SP_prolif	Gm19951	4.30708323580222e-07	0.605596919865178	0.818	0.743	0.00863570188778344
SP_prolif	AY036118	5.32712300708269e-07	1.20235604448826	0.888	0.872	0.0106808816292008
SP_prolif	Ms4a6b	1.5705208774453e-06	-0.593990550515393	0.563	0.757	0.0314889435927782
SP_prolif	Cdk8	2.22806659358009e-06	0.50714572532753	1	1	0.0446727352012808
gdT_NK(T)	Ifi27l2a	1.04564275408284e-63	-2.03528699448863	0.149	0.583	2.0965137219361e-59
gdT_NK(T)	Rtp4	4.12867983666523e-24	-0.676418041705826	0.074	0.292	8.27800307251379e-20
gdT_NK(T)	Irf7	1.83745397742478e-23	-0.774904840221732	0.093	0.316	3.68409522473669e-19
gdT_NK(T)	Gm42418	9.26133231087682e-22	0.549582195779331	1	1	1.8568971283308e-17
gdT_NK(T)	Ly6a	9.78846790980303e-22	-0.910768490859369	0.131	0.363	1.96258781591551e-17
gdT_NK(T)	Lars2	1.66335127567683e-18	0.615818365703147	0.96	0.891	3.33501930773204e-14
gdT_NK(T)	Isg15	3.89471473295194e-16	-0.646179457910654	0.056	0.209	7.80890303956865e-12
gdT_NK(T)	Hexb	3.02809674009341e-14	0.813033759146808	0.866	0.814	6.07133396388729e-10
gdT_NK(T)	Stat1	3.68424556679598e-14	-0.64655107108635	0.359	0.566	7.38691236142594e-10
gdT_NK(T)	Gm47283	1.00457559352103e-12	0.662625685097932	0.322	0.169	2.01417406500966e-08
gdT_NK(T)	Ifit3	4.26449927478462e-12	-0.546332013207546	0.024	0.123	8.55032104594316e-08
gdT_NK(T)	Xist	1.02559274546657e-11	-0.601251192001703	0.165	0.334	2.05631345466048e-07
gdT_NK(T)	Bcl2	1.86516527149791e-11	0.640881215492357	0.603	0.47	3.7396563693533e-07
gdT_NK(T)	Zc3h7a	2.75848096681055e-10	0.851167346708753	0.73	0.682	5.53075433845516e-06
gdT_NK(T)	Il31ra	3.53017326213883e-10	0.529743429821159	0.771	0.7	7.07799739058836e-06
gdT_NK(T)	S100a6	6.21578448384086e-09	0.649847228141182	0.612	0.496	0.000124626478901009
gdT_NK(T)	AY036118	1.54129600674184e-07	0.87768804649067	0.882	0.874	0.00309029849351739
gdT_NK(T)	Klrc1	1.85355998450914e-07	0.515185810722791	0.235	0.123	0.00371638776894083
gdT_NK(T)	S100a4	5.15087739808526e-07	0.572464217469302	0.397	0.277	0.010327509183161
gdT_NK(T)	Izumo1r	6.84770872802331e-07	-0.533728115067428	0.152	0.263	0.0137296559996867
Macro_monoDC	Fth1	2.29067359933496e-09	-0.565824022768074	0.971	0.993	4.5928005666666e-05
Macro_monoDC	Pla2g2d	6.30423138483884e-07	-1.01042384651943	0.166	0.321	0.0126399839266019
Macro_monoDC	Gm36161	1.58350330697321e-06	-0.962817380123944	0.071	0.186	0.0317492413048129
Macro_monoDC	Ninj1	2.39314908252132e-06	-0.675839506514289	0.246	0.401	0.0479826391045524
Myeloid	mt-Cytb	1.53837972208105e-26	0.949339738549386	0.869	0.67	3.0844513427725e-22
Myeloid	AY036118	2.65479400122836e-24	1.35227065753275	0.869	0.753	5.32286197246287e-20
Myeloid	Gm42418	5.09919939698235e-21	0.629263661631306	1	1	1.02238947909496e-16
Myeloid	Zc3h7a	1.1162903790146e-18	0.953144120274846	0.658	0.426	2.23816220992427e-14
Myeloid	Ciita	1.17975812623082e-17	0.992276806508078	0.332	0.11	2.36541504309279e-13
Myeloid	mt-Nd5	2.83929902584485e-14	0.627982221364918	0.562	0.336	5.69279454681891e-10
Myeloid	Slfn1	1.24229148608537e-13	-1.01180141217442	0.043	0.176	2.49079442960116e-09
Myeloid	Il31ra	1.42411590687017e-13	0.749805327244177	0.746	0.556	2.85535239327468e-09
Myeloid	Jarid2	2.43241018132913e-13	0.630876940407991	0.495	0.27	4.87698241356491e-09
Myeloid	Isg15	2.45373822783052e-13	-1.21824349333613	0.131	0.302	4.91974514680019e-09
Myeloid	mt-Atp6	8.63308838178612e-13	0.541917022780435	0.82	0.606	1.73093422054812e-08
Myeloid	Ftl1	1.1730545471623e-12	-0.587073307892184	0.885	0.961	2.35197436706042e-08
Myeloid	Sept3	1.61424482656848e-12	0.614191003622536	0.16	0.025	3.2365608772698e-08
Myeloid	Hexb	2.18717290141764e-12	0.782793555521743	0.798	0.728	4.38528166734237e-08
Myeloid	Mgl2	6.12336132477649e-12	0.905561891769885	0.18	0.039	1.22773394561769e-07
Myeloid	Ccdc88a	6.88710409604172e-12	0.708944868155725	0.394	0.199	1.38086437125636e-07
Myeloid	Ifi27l2a	7.42980673588671e-12	-1.42467448786252	0.322	0.49	1.48967625054529e-07
Myeloid	Ahnak	8.9117531341308e-12	0.849580397986146	0.371	0.183	1.78680650339323e-07
Myeloid	Zmiz2	1.13139251830372e-11	0.593752622464475	0.335	0.156	2.26844199919895e-07
Myeloid	Arid1a	1.29344398701921e-11	0.659878667480843	0.4	0.199	2.59335519397352e-07
Myeloid	Tcf4	1.39972159681885e-11	1.06152275166311	0.315	0.142	2.8064418016218e-07
Myeloid	Gfra2	1.92388617209968e-11	0.533674872218881	0.137	0.018	3.85739177505987e-07
Myeloid	Gm26917	3.66384679523444e-11	0.839852993558045	0.409	0.22	7.34601282444506e-07
Myeloid	Trerf1	4.01445195576376e-11	0.820192630688074	0.318	0.142	8.04897617130634e-07
Myeloid	Cd209a	5.91029926672836e-11	1.04828762422819	0.188	0.05	1.18501500297904e-06
Myeloid	Tmtc2	6.25706681526876e-11	0.630608793819923	0.266	0.105	1.25454189646139e-06
Myeloid	Fmnl2	6.70619928835509e-11	0.650972291605804	0.357	0.167	1.3445929573152e-06
Myeloid	mt-Nd4l	1.23277101659881e-10	0.593074167613955	0.742	0.57	2.47170588828061e-06
Myeloid	Txn1	2.05792954296361e-10	-0.728116276904409	0.554	0.691	4.12614873364203e-06
Myeloid	Bcl2a1b	3.13916937594452e-10	-0.914928787124822	0.309	0.474	6.29403459876876e-06
Myeloid	H2-DMa	3.78115024999151e-10	0.620651588027669	0.457	0.275	7.58120625123297e-06
Myeloid	Epsti1	4.14760605186982e-10	-0.935820326420394	0.482	0.636	8.31595013399899e-06
Myeloid	Rgl1	5.05241021776871e-10	0.582075462964124	0.162	0.041	1.01300824866263e-05
Myeloid	Lst1	5.6769099301788e-10	-1.06109211284059	0.154	0.302	1.13822044100085e-05
Myeloid	Pid1	8.69467981301392e-10	0.598072810044648	0.269	0.114	1.74328330250929e-05
Myeloid	Gm47283	1.2238970466949e-09	0.543373969508022	0.257	0.108	2.45391357862328e-05
Myeloid	Cd209d	1.2876826729047e-09	1.05817913691713	0.157	0.039	2.58180375917393e-05
Myeloid	Wdfy4	2.20179933299273e-09	0.580755881233038	0.371	0.197	4.41460766265042e-05
Myeloid	Rtp4	2.35315047379529e-09	-0.680295417636699	0.035	0.13	4.71806669995955e-05
Myeloid	Runx1	2.49948089261778e-09	0.737556561594581	0.443	0.268	5.01145918969864e-05
Myeloid	Hist1h1d	3.12991723851887e-09	1.0966546904693	0.265	0.121	6.27548406323034e-05
Myeloid	Irf7	6.49359074052063e-09	-0.915017376632423	0.158	0.297	0.000130196494347439
Myeloid	Cacnb2	9.50012373852354e-09	0.565772269587027	0.174	0.055	0.000190477480957397
Myeloid	Ifitm3	1.25398558037738e-08	-1.19399014812735	0.148	0.279	0.000251424108865666
Myeloid	Flt3	1.59667777870524e-08	0.516026163363187	0.346	0.183	0.0003201338946304
Myeloid	mt-Nd1	1.75637058884159e-08	0.552895553095629	0.638	0.46	0.000352152303062739
Myeloid	Oasl2	1.96987075798203e-08	-0.808479714522571	0.048	0.142	0.000394959086975397
Myeloid	Hist1h1b	2.4515557065083e-08	1.0297002222764	0.249	0.119	0.000491536919154913
Myeloid	Cyp7b1	2.48981218302865e-08	0.589941171009041	0.12	0.025	0.000499207342697243
Myeloid	Il6st	3.43365848299058e-08	0.51763219934757	0.278	0.14	0.000688448525839611
Myeloid	Phf11b	3.47301087206978e-08	-0.719831347196411	0.112	0.231	0.000696338679849992
Myeloid	Tspo	3.67325223255446e-08	-0.693001513215287	0.566	0.659	0.000736487072627168
Myeloid	Cd209e	3.69259117334114e-08	0.779764652595431	0.126	0.03	0.000740364530254898
Myeloid	Arsb	4.61403217294228e-08	0.511976176549429	0.238	0.105	0.000925113450674928
Myeloid	Zmynd15	5.11145268582846e-08	-0.856299138881577	0.272	0.407	0.00102484626350861
Myeloid	Gm15987	5.38274691093381e-08	0.522949198414897	0.277	0.137	0.00107924075564223
Myeloid	Fcgr2b	5.55806747910554e-08	0.560278132375837	0.251	0.114	0.00111439252956066
Myeloid	H2-Ab1	1.27737911133316e-07	0.573072283507333	0.674	0.545	0.00256114511822298
Myeloid	Zbp1	1.44290447509828e-07	-0.504739788139189	0.065	0.162	0.00289302347257205
Myeloid	Csf3r	1.52837944351316e-07	-1.32444149778001	0.029	0.105	0.00306440078424389
Myeloid	Hist1h2ak	1.55761491495076e-07	1.20191529793171	0.12	0.032	0.00312301790447628
Myeloid	Dock10	1.69731268720705e-07	0.583743128302215	0.528	0.371	0.00340311193785013
Myeloid	Txndc17	2.06977086553331e-07	-0.666172262112074	0.411	0.535	0.00414989058539428
Myeloid	Grk3	2.80548823091484e-07	0.502005444405849	0.292	0.156	0.00562500390298425
Myeloid	Cd200r1	3.74378115454521e-07	0.527313824054396	0.142	0.046	0.00750628121486314
Myeloid	Sp140	4.00427240378292e-07	-0.623782756076956	0.235	0.366	0.00802856616958476
Myeloid	Stmn1	5.37595073437582e-07	0.764723257823695	0.315	0.183	0.0107787812224235
Myeloid	Msrb1	7.77614528762816e-07	-1.40435758492796	0.174	0.281	0.0155911713016945
Myeloid	Chd3	1.13431532225858e-06	0.528034350577091	0.183	0.08	0.0227430222112845
Myeloid	Jak2	1.14170129293216e-06	0.63640091542777	0.425	0.295	0.0228911109232899
Myeloid	Ubc	1.22841980617753e-06	-0.554052431885563	0.468	0.574	0.0246298171138595
Myeloid	Tm4sf5	1.23260418406379e-06	-0.897277516130668	0.094	0.192	0.024713713890479
Myeloid	Adam23	1.2816617907147e-06	0.797915818240594	0.282	0.16	0.0256973189038297
Myeloid	Hist1h1c	1.47702806258769e-06	0.619648008618962	0.272	0.151	0.0296144126548832
Myeloid	Etv6	1.84941309038469e-06	0.566008750652809	0.458	0.307	0.037080732462213
Myeloid	Exoc4	1.90859474423446e-06	0.500230417345941	0.355	0.215	0.038267324621901
Myeloid	Ccl5	2.11246953478825e-06	-0.713392529340164	0.266	0.394	0.0423550141725045
Myeloid	Lgals1	2.35978496667874e-06	0.678391338924405	0.498	0.366	0.0473136885819088
B_cells	Gm42418	9.61661141892725e-21	0.619407666572452	1	0.997	1.92813058949491e-16
B_cells	AY036118	7.79053818175943e-14	1.32493641879669	0.857	0.846	1.56200290544276e-09
B_cells	Il31ra	6.04209582289699e-13	0.665827536980339	0.743	0.595	1.21144021249085e-08
B_cells	Zc3h7a	6.95251360260308e-13	1.04957111243576	0.658	0.537	1.39397897732192e-08
B_cells	Lars2	5.45940448353687e-12	0.57777154994068	0.903	0.821	1.09461059894914e-07
B_cells	Hexb	2.51725151737544e-11	0.879409680323072	0.825	0.799	5.04708929233776e-07
B_cells	Jarid2	3.6593192937749e-11	0.808565522682726	0.533	0.366	7.33693518401867e-07
B_cells	Rsrp1	8.25047067589381e-11	-0.621967640481456	0.51	0.691	1.65421937051671e-06
B_cells	Gm47283	2.39821618525646e-09	0.725711247949829	0.342	0.179	4.80842345143921e-05
B_cells	Csnk2b	1.29468805808715e-08	-0.545109816745537	0.33	0.507	0.000259584955646474
pDC	H2-D1	2.22666560197909e-13	-0.74499986834592	0.891	0.966	4.46446453196807e-09
pDC	B2m	2.06958676913699e-12	-0.666329667669766	0.852	0.941	4.14952147211967e-08
pDC	Xist	1.97620855308249e-11	-1.24811933547133	0.213	0.627	3.96229814893039e-07
pDC	Gm42418	2.54757779973217e-11	0.816016455558029	1	1	5.107893488463e-07
pDC	Ly6a	4.61512656544164e-11	-1.7005840445602	0.393	0.737	9.25332876371049e-07
pDC	H2-K1	6.65494236016785e-11	-0.755595031478266	0.885	0.958	1.33431594321365e-06
pDC	H2-Q4	1.09959298443999e-09	-0.75393409239516	0.415	0.788	2.20468393380218e-05
pDC	H2-Q7	2.46813709234825e-09	-0.806051462553529	0.612	0.856	4.94861487015824e-05
pDC	Pltp	4.43339901217477e-09	-0.71625260561818	0.743	0.915	8.88896501941041e-05
pDC	Ifi27l2a	7.81173694624159e-09	-1.22389413971383	0.295	0.661	0.000156625325772144
pDC	Cd52	1.21652119781805e-08	-0.695413172157536	0.814	0.915	0.000243912500162519
pDC	Lgals3bp	2.39257177891672e-08	-0.703311794795866	0.098	0.364	0.000479710641672803
pDC	H2-Q6	7.4743245412362e-08	-0.80944792640315	0.366	0.695	0.00149860207051786
pDC	Shisa5	1.90299792563084e-07	-0.787886660516053	0.333	0.644	0.00381551084088983
pDC	Ifi30	2.15388899944863e-07	-0.68527526847656	0.617	0.839	0.00431854744389449
pDC	Selenow	5.67117431467167e-07	-0.56485027878126	0.656	0.881	0.0113707045009167
pDC	Cmss1	5.89390559368049e-07	0.578247925162676	0.973	0.992	0.0118172807153294
pDC	Ifi35	6.65964805695208e-07	-0.503576723890551	0.164	0.441	0.0133525943541889
pDC	Psmb9	1.18153708164638e-06	-0.610374860267397	0.574	0.822	0.02368981848701
pDC	Atp6v0c	2.03221845760651e-06	-0.586210505561912	0.667	0.847	0.0407459800750105
pDC	Cd74	2.27548637493235e-06	-0.567064751734542	0.874	0.932	0.0456235018173937

## Sheet: 1.4_downreg_GO_terms
Enrichment of Gene Ontology (GO) terms among downregulated genes in thymic immune cells of AireC313X-/- mice (over-representation test, a version of Fisher's exact test, Benjamini-Hochberg correction)
Data for figure 2e
cluster	Count	geneID	ID	Description	GeneRatio	BgRatio	pvalue	p.adjust	qvalue
DPrea_3	2	Hmgb2/Stat1	GO:0045648	positive regulation of erythrocyte differentiation	2/6	26/14461	4.64210394552269e-05	0.0162009427698742	0.0066944025319643
DPrea_3	2	Hmgb2/Stat1	GO:0045646	regulation of erythrocyte differentiation	2/6	45/14461	0.000140910472055147	0.0219756625573653	0.00908057840554683
DPrea_3	2	Hmgb2/H2-D1	GO:0002437	inflammatory response to antigenic stimulus	2/6	63/14461	0.000277055200390702	0.0219756625573653	0.00908057840554683
DPrea_3	2	Hmgb2/Stat1	GO:0032481	positive regulation of type I interferon production	2/6	65/14461	0.000294962568349299	0.0219756625573653	0.00908057840554683
DPrea_3	2	H2-D1/Hmgn2	GO:0019730	antimicrobial humoral response	2/6	69/14461	0.000332437928608747	0.0219756625573653	0.00908057840554683
DPrea_3	3	Hmgb2/H2-D1/Stat1	GO:0001819	positive regulation of cytokine production	3/6	405/14461	0.000409493968805935	0.0219756625573653	0.00908057840554683
DPrea_3	2	Hmgb2/H2-D1	GO:0050830	defense response to Gram-positive bacterium	2/6	80/14461	0.000446875629643235	0.0219756625573653	0.00908057840554683
DPrea_3	3	Hmgb2/H2-D1/Stat1	GO:0002831	regulation of response to biotic stimulus	2025-06-03	444/14461	0.000536572406287631	0.0219756625573653	0.00908057840554683
DPrea_3	2	Hmgb2/Stat1	GO:0045639	positive regulation of myeloid cell differentiation	2/6	93/14461	0.000603526713634315	0.0219756625573653	0.00908057840554683
DPrea_3	2	Hmgb2/Stat1	GO:0001936	regulation of endothelial cell proliferation	2/6	95/14461	0.000629675144910182	0.0219756625573653	0.00908057840554683
DPrea_3	3	Hmgb2/H2-D1/Stat1	GO:0009617	response to bacterium	3/6	496/14461	0.000742409469899185	0.0229592854799098	0.00948702189940475
DPrea_3	2	Hmgb2/Stat1	GO:0001935	endothelial cell proliferation	2/6	109/14461	0.000827924390991482	0.0229592854799098	0.00948702189940475
DPrea_3	2	Hmgb2/Stat1	GO:0032479	regulation of type I interferon production	2/6	111/14461	0.000858411217240148	0.0229592854799098	0.00948702189940475
DPrea_3	2	Hmgb2/Stat1	GO:0032606	type I interferon production	2/6	115/14461	0.000921002855927614	0.0229592854799098	0.00948702189940475
DPrea_3	2	H2-D1/Hmgn2	GO:0006959	humoral immune response	2/6	124/14461	0.00106969931722161	0.0248883374473562	0.010284126769078
DPrea_3	2	Hmgb2/Stat1	GO:0030218	erythrocyte differentiation	2/6	132/14461	0.00121098009030003	0.0264145032196695	0.0109147547612569
DPrea_3	2	Hmgb2/Stat1	GO:0034101	erythrocyte homeostasis	2/6	142/14461	0.00139957151195073	0.0287323798629886	0.0118725261385294
DPrea_3	2	H2-D1/Hmgn2	GO:0001906	cell killing	2/6	167/14461	0.00192886060303483	0.0373984639143976	0.0154534445974136
DPrea_3	2	Hmgb2/Stat1	GO:0045637	regulation of myeloid cell differentiation	2/6	184/14461	0.00233548270861276	0.0411919359162388	0.01702094773194
DPrea_3	2	Hmgb2/Stat1	GO:0002262	myeloid cell homeostasis	2/6	185/14461	0.00236056939348073	0.0411919359162388	0.01702094773194
DPrea_3	2	Hmgb2/H2-D1	GO:0042742	defense response to bacterium	2/6	191/14461	0.00251380162363334	0.0417769888880018	0.0172626978665548
DPrea_3	2	Hmgb2/Stat1	GO:0032496	response to lipopolysaccharide	2/6	224/14461	0.00343904544881138	0.0437320665435537	0.0180705568284327
DPrea_3	2	Hmgb2/Stat1	GO:0002237	response to molecule of bacterial origin	2/6	238/14461	0.00387330344545119	0.0437320665435537	0.0180705568284327
DPrea_3	2	Hmgb2/Stat1	GO:0050678	regulation of epithelial cell proliferation	2/6	289/14461	0.00566148868887293	0.0437320665435537	0.0180705568284327
DPrea_3	2	Hmgb2/H2-D1	GO:0045089	positive regulation of innate immune response	2/6	307/14461	0.00636863006351096	0.0437320665435537	0.0180705568284327
DPrea_3	2	Hmgb2/H2-D1	GO:0002833	positive regulation of response to biotic stimulus	2/6	326/14461	0.00715733760588074	0.0437320665435537	0.0180705568284327
DPrea_3	2	Hmgb2/Stat1	GO:0048872	homeostasis of number of cells	2/6	340/14461	0.00776599447327229	0.0437320665435537	0.0180705568284327
Strong_TCR_stim	3	H2-Q7/H2-K1/B2m	GO:0002477	antigen processing and presentation of exogenous peptide antigen via MHC class Ib	3/8	12/12899	3.43603750672893e-08	1.0511958500148e-05	3.30684719907861e-06
Strong_TCR_stim	3	H2-Q7/H2-K1/B2m	GO:0002428	antigen processing and presentation of peptide antigen via MHC class Ib	3/8	16/12899	8.73610393062088e-08	1.0511958500148e-05	3.30684719907861e-06
Strong_TCR_stim	3	H2-Q7/H2-K1/B2m	GO:0002475	antigen processing and presentation via MHC class Ib	3/8	19/12899	1.51033886496379e-07	1.0511958500148e-05	3.30684719907861e-06
Strong_TCR_stim	3	H2-Q7/H2-K1/B2m	GO:0002483	antigen processing and presentation of endogenous peptide antigen	3/8	19/12899	1.51033886496379e-07	1.0511958500148e-05	3.30684719907861e-06
Strong_TCR_stim	3	H2-Q7/H2-K1/B2m	GO:0019885	antigen processing and presentation of endogenous peptide antigen via MHC class I	3/8	19/12899	1.51033886496379e-07	1.0511958500148e-05	3.30684719907861e-06
Strong_TCR_stim	3	H2-Q7/H2-K1/B2m	GO:0019883	antigen processing and presentation of endogenous antigen	3/8	21/12899	2.07180784093377e-07	1.20164854774159e-05	3.7801406220546e-06
Strong_TCR_stim	4	Il31ra/H2-Q7/H2-K1/B2m	GO:0002456	T cell mediated immunity	4/8	107/12899	3.05390330568826e-07	1.37030856313229e-05	4.31071054342887e-06
Strong_TCR_stim	3	Il31ra/H2-Q7/H2-K1	GO:0002438	acute inflammatory response to antigenic stimulus	3/8	24/12899	3.15013462789033e-07	1.37030856313229e-05	4.31071054342887e-06
Strong_TCR_stim	3	H2-Q7/H2-K1/B2m	GO:0019731	antibacterial humoral response	3/8	26/12899	4.04426040026412e-07	1.47691257736889e-05	4.64606497417919e-06
Strong_TCR_stim	3	H2-Q7/H2-K1/B2m	GO:0001916	positive regulation of T cell mediated cytotoxicity	3/8	27/12899	4.54846862800072e-07	1.47691257736889e-05	4.64606497417919e-06
Strong_TCR_stim	4	Il31ra/H2-Q7/H2-K1/B2m	GO:0002367	cytokine production involved in immune response	4/8	121/12899	5.00980191154787e-07	1.47691257736889e-05	4.64606497417919e-06
Strong_TCR_stim	3	H2-Q7/H2-K1/B2m	GO:0002474	antigen processing and presentation of peptide antigen via MHC class I	3/8	28/12899	5.09280199092719e-07	1.47691257736889e-05	4.64606497417919e-06
Strong_TCR_stim	3	H2-Q7/H2-K1/B2m	GO:0002478	antigen processing and presentation of exogenous peptide antigen	3/8	31/12899	6.981733318289e-07	1.86895630366506e-05	5.879354373296e-06
Strong_TCR_stim	3	H2-Q7/H2-K1/B2m	GO:0001914	regulation of T cell mediated cytotoxicity	3/8	33/12899	8.46944598596747e-07	2.10526228794049e-05	6.62272468075652e-06
Strong_TCR_stim	3	H2-Q7/H2-K1/B2m	GO:0019884	antigen processing and presentation of exogenous antigen	3/8	37/12899	1.20474673284361e-06	2.79501242019718e-05	8.79253755899899e-06
Strong_TCR_stim	4	H2-Q7/H2-K1/Rnf213/B2m	GO:0042742	defense response to bacterium	4/8	157/12899	1.42361582478256e-06	3.09636441890207e-05	9.74052932745964e-06
Strong_TCR_stim	3	H2-Q7/H2-K1/B2m	GO:0001913	T cell mediated cytotoxicity	3/8	42/12899	1.77739570740757e-06	3.63843356575197e-05	1.14457680229342e-05
Strong_TCR_stim	3	H2-Q7/H2-K1/B2m	GO:0019730	antimicrobial humoral response	3/8	43/12899	1.91014385272133e-06	3.69294478192791e-05	1.16172491627496e-05
Strong_TCR_stim	3	H2-Q7/H2-K1/B2m	GO:0048002	antigen processing and presentation of peptide antigen	3/8	44/12899	2.04931336996937e-06	3.75347922499653e-05	1.18076781427598e-05
Strong_TCR_stim	3	H2-Q7/H2-K1/B2m	GO:0002711	positive regulation of T cell mediated immunity	3/8	52/12899	3.41168643961502e-06	5.93633440493014e-05	1.86744941957875e-05
Strong_TCR_stim	3	Il31ra/H2-Q7/H2-K1	GO:0002437	inflammatory response to antigenic stimulus	3/8	53/12899	3.61533382625666e-06	5.99112462636818e-05	1.88468530291074e-05
Strong_TCR_stim	3	H2-Q7/H2-K1/B2m	GO:0001912	positive regulation of leukocyte mediated cytotoxicity	3/8	56/12899	4.27428768386858e-06	6.76114597266484e-05	2.12691827331259e-05
Strong_TCR_stim	3	Il31ra/H2-Q7/H2-K1	GO:0002526	acute inflammatory response	3/8	59/12899	5.00834621580238e-06	7.57784557869229e-05	2.38383526976406e-05
Strong_TCR_stim	3	H2-Q7/H2-K1/B2m	GO:0031343	positive regulation of cell killing	3/8	63/12899	6.11075811120623e-06	8.86059926124904e-05	2.78736334897127e-05
Strong_TCR_stim	3	H2-Q7/H2-K1/B2m	GO:0050830	defense response to Gram-positive bacterium	3/8	66/12899	7.03542570314521e-06	9.79331257877813e-05	3.08077588685096e-05
Strong_TCR_stim	4	Il31ra/H2-Q7/H2-K1/B2m	GO:0002440	production of molecular mediator of immune response	4/8	239/12899	7.58960510121014e-06	0.000101583945200813	3.19562320050953e-05
Strong_TCR_stim	4	Il31ra/H2-Q7/H2-K1/B2m	GO:0002449	lymphocyte mediated immunity	4/8	244/12899	8.2388489652428e-06	0.000106189608885352	3.3405079625156e-05
Strong_TCR_stim	3	H2-Q7/H2-K1/B2m	GO:0002709	regulation of T cell mediated immunity	3/8	74/12899	9.94321606056446e-06	0.00012011215088328	3.77848266541474e-05
Strong_TCR_stim	4	Il31ra/H2-Q7/H2-K1/B2m	GO:0002460	adaptive immune response based on somatic recombination of immune receptors built from immunoglobulin superfamily domains	4/8	258/12899	1.02764137817509e-05	0.00012011215088328	3.77848266541474e-05
Strong_TCR_stim	3	H2-Q7/H2-K1/B2m	GO:0001910	regulation of leukocyte mediated cytotoxicity	3/8	75/12899	1.03544957658e-05	0.00012011215088328	3.77848266541474e-05
Strong_TCR_stim	3	H2-Q7/H2-K1/B2m	GO:0002720	positive regulation of cytokine production involved in immune response	3/8	77/12899	1.12105081582163e-05	0.000125846994808363	3.95888912887773e-05
Strong_TCR_stim	3	H2-Q7/H2-K1/B2m	GO:0019882	antigen processing and presentation	3/8	81/12899	1.30603544588867e-05	0.00013966293517047	4.39351036228943e-05
Strong_TCR_stim	2	H2-Q7/H2-K1	GO:0001788	antibody-dependent cellular cytotoxicity	2/8	10/12899	1.51092989799534e-05	0.00013966293517047	4.39351036228943e-05
Strong_TCR_stim	2	H2-Q7/H2-K1	GO:0002519	natural killer cell tolerance induction	2/8	10/12899	1.51092989799534e-05	0.00013966293517047	4.39351036228943e-05
Strong_TCR_stim	2	H2-Q7/H2-K1	GO:0032639	TRAIL production	2/8	10/12899	1.51092989799534e-05	0.00013966293517047	4.39351036228943e-05
Strong_TCR_stim	2	H2-Q7/H2-K1	GO:0032679	regulation of TRAIL production	2/8	10/12899	1.51092989799534e-05	0.00013966293517047	4.39351036228943e-05
Strong_TCR_stim	2	H2-Q7/H2-K1	GO:0032759	positive regulation of TRAIL production	2/8	10/12899	1.51092989799534e-05	0.00013966293517047	4.39351036228943e-05
Strong_TCR_stim	3	H2-Q7/H2-K1/B2m	GO:0031341	regulation of cell killing	3/8	88/12899	1.67635519613808e-05	0.00013966293517047	4.39351036228943e-05
Strong_TCR_stim	3	H2-Q7/H2-K1/B2m	GO:0006959	humoral immune response	3/8	90/12899	1.79360713772387e-05	0.00013966293517047	4.39351036228943e-05
Strong_TCR_stim	2	H2-Q7/H2-K1	GO:0001794	type IIa hypersensitivity	2/8	11/12899	1.84611925800046e-05	0.00013966293517047	4.39351036228943e-05
Strong_TCR_stim	2	H2-Q7/H2-K1	GO:0001796	regulation of type IIa hypersensitivity	2/8	11/12899	1.84611925800046e-05	0.00013966293517047	4.39351036228943e-05
Strong_TCR_stim	2	H2-Q7/H2-K1	GO:0001798	positive regulation of type IIa hypersensitivity	2/8	11/12899	1.84611925800046e-05	0.00013966293517047	4.39351036228943e-05
Strong_TCR_stim	2	H2-Q7/H2-K1	GO:0002445	type II hypersensitivity	2/8	11/12899	1.84611925800046e-05	0.00013966293517047	4.39351036228943e-05
Strong_TCR_stim	2	H2-Q7/H2-K1	GO:0002892	regulation of type II hypersensitivity	2/8	11/12899	1.84611925800046e-05	0.00013966293517047	4.39351036228943e-05
Strong_TCR_stim	2	H2-Q7/H2-K1	GO:0002894	positive regulation of type II hypersensitivity	2/8	11/12899	1.84611925800046e-05	0.00013966293517047	4.39351036228943e-05
Strong_TCR_stim	2	H2-Q7/H2-K1	GO:2000566	positive regulation of CD8-positive, alpha-beta T cell proliferation	2/8	11/12899	1.84611925800046e-05	0.00013966293517047	4.39351036228943e-05
Strong_TCR_stim	4	Il31ra/H2-Q7/H2-K1/B2m	GO:0002443	leukocyte mediated immunity	4/8	312/12899	2.17687536702809e-05	0.000161181410154421	5.07043758501505e-05
Strong_TCR_stim	3	H2-Q7/H2-K1/B2m	GO:0001909	leukocyte mediated cytotoxicity	3/8	102/12899	2.61223368810691e-05	0.000182109005068106	5.72877692894223e-05
Strong_TCR_stim	2	H2-Q7/H2-K1	GO:0002885	positive regulation of hypersensitivity	2/8	13/12899	2.61650869350727e-05	0.000182109005068106	5.72877692894223e-05
Strong_TCR_stim	2	H2-Q7/H2-K1	GO:0042270	protection from natural killer cell mediated cytotoxicity	2/8	13/12899	2.61650869350727e-05	0.000182109005068106	5.72877692894223e-05
DPsel_2	2	Rtp4/B2m	GO:0007606	sensory perception of chemical stimulus	2/6	38/14655	9.75635488572796e-05	0.0161767071527054	0.00733327485216764
DPsel_2	2	Isg15/B2m	GO:0045646	regulation of erythrocyte differentiation	2/6	46/14655	0.000143429854059694	0.0161767071527054	0.00733327485216764
DPsel_2	3	Ifi27l2a/Isg15/Rtp4	GO:0009615	response to virus	3/6	309/14655	0.000177117231598964	0.0161767071527054	0.00733327485216764
Mature_SP	9	Bst2/Ifit1/Ifi213/Stat1/Ifit3/Xaf1/Ifi206/Ifi47/Ifi208	GO:0035456	response to interferon-beta	9/25	60/15045	2.64882471761425e-16	1.54956245980434e-13	7.66765049835704e-14
Mature_SP	7	Ifit1/Ifi213/Stat1/Ifit3/Ifi206/Ifi47/Ifi208	GO:0035458	cellular response to interferon-beta	7/25	52/15045	1.77448842018398e-12	3.99037406182747e-10	1.97454407018004e-10
Mature_SP	12	Isg15/Irf7/Ifi213/Stat1/H2-Q7/H2-T22/H2-T23/Zbp1/H2-K1/Ifi206/Trim30a/Ifi208	GO:0002831	regulation of response to biotic stimulus	12/25	459/15045	2.04634567273204e-12	3.99037406182747e-10	1.97454407018004e-10
Mature_SP	11	Isg15/Irf7/Ifi213/H2-Q7/H2-T22/H2-T23/Zbp1/H2-K1/Ifi206/Trim30a/Ifi208	GO:0045088	regulation of innate immune response	11/25	381/15045	7.71983111743027e-12	1.12902530092418e-09	5.58671988761401e-10
Mature_SP	5	H2-Q7/H2-T22/H2-T23/B2m/H2-K1	GO:0002477	antigen processing and presentation of exogenous peptide antigen via MHC class Ib	5/25	15/15045	2.45803605851452e-11	2.87590218846199e-09	1.42307350756104e-09
Mature_SP	10	Irf7/Ifi213/H2-Q7/H2-T22/H2-T23/Zbp1/H2-K1/Ifi206/Trim30a/Ifi208	GO:0045089	positive regulation of innate immune response	10/25	315/15045	3.47548167067652e-11	3.18884940934821e-09	1.5779281827634e-09
Mature_SP	10	Ifi27l2a/Isg15/Rtp4/Irf7/Bst2/Ifit1/Stat1/Ifit3/Zbp1/Trim30a	GO:0009615	response to virus	10/25	318/15045	3.81571724195512e-11	3.18884940934821e-09	1.5779281827634e-09
Mature_SP	10	Irf7/Ifi213/H2-Q7/H2-T22/H2-T23/Zbp1/H2-K1/Ifi206/Trim30a/Ifi208	GO:0002833	positive regulation of response to biotic stimulus	10/25	336/15045	6.55904580366023e-11	4.79630224392654e-09	2.3733389421139e-09
Mature_SP	5	H2-Q7/H2-T22/H2-T23/B2m/H2-K1	GO:0002428	antigen processing and presentation of peptide antigen via MHC class Ib	5/25	22/15045	2.13883810271736e-10	1.39024476676628e-08	6.87930383914939e-09
Mature_SP	9	Isg15/Rtp4/Irf7/Bst2/Ifit1/Stat1/Ifit3/Zbp1/Trim30a	GO:0051607	defense response to virus	9/25	269/15045	2.59951790326676e-10	1.42875443910302e-08	7.06986002255203e-09
Mature_SP	9	Isg15/Rtp4/Irf7/Bst2/Ifit1/Stat1/Ifit3/Zbp1/Trim30a	GO:0140546	defense response to symbiont	9/25	270/15045	2.68654680856977e-10	1.42875443910302e-08	7.06986002255203e-09
Mature_SP	5	H2-Q7/H2-T22/H2-T23/B2m/H2-K1	GO:0002475	antigen processing and presentation via MHC class Ib	5/25	25/15045	4.3008633357531e-10	1.79714646529683e-08	8.8927625363316e-09
Mature_SP	5	H2-Q7/H2-T22/H2-T23/B2m/H2-K1	GO:0002483	antigen processing and presentation of endogenous peptide antigen	5/25	25/15045	4.3008633357531e-10	1.79714646529683e-08	8.8927625363316e-09
Mature_SP	5	H2-Q7/H2-T22/H2-T23/B2m/H2-K1	GO:0019885	antigen processing and presentation of endogenous peptide antigen via MHC class I	5/25	25/15045	4.3008633357531e-10	1.79714646529683e-08	8.8927625363316e-09
Mature_SP	10	Irf7/Ifi213/H2-Q7/H2-T22/H2-T23/Zbp1/H2-K1/Ifi206/Trim30a/Ifi208	GO:0031349	positive regulation of defense response	10/25	412/15045	4.81723257214375e-10	1.87872070313606e-08	9.29641373571601e-09
Mature_SP	5	H2-Q7/H2-T22/H2-T23/B2m/H2-K1	GO:0019883	antigen processing and presentation of endogenous antigen	5/25	27/15045	6.52059483790152e-10	2.38409248760774e-08	1.17971288185718e-08
Mature_SP	5	H2-Q7/H2-T22/H2-T23/B2m/H2-K1	GO:0002474	antigen processing and presentation of peptide antigen via MHC class I	5/25	34/15045	2.23009800382448e-09	7.67416077786658e-08	3.7973805018683e-08
Mature_SP	5	H2-Q7/H2-T22/H2-T23/B2m/H2-K1	GO:0001916	positive regulation of T cell mediated cytotoxicity	5/25	35/15045	2.59889572264876e-09	8.39816371015135e-08	4.15563656372761e-08
Mature_SP	4	H2-Q7/H2-T22/H2-T23/H2-K1	GO:0001813	regulation of antibody-dependent cellular cytotoxicity	4/25	12/15045	2.9082279906193e-09	8.39816371015135e-08	4.15563656372761e-08
Mature_SP	4	H2-Q7/H2-T22/H2-T23/H2-K1	GO:0001815	positive regulation of antibody-dependent cellular cytotoxicity	4/25	12/15045	2.9082279906193e-09	8.39816371015135e-08	4.15563656372761e-08
Mature_SP	5	H2-Q7/H2-T22/H2-T23/B2m/H2-K1	GO:0002478	antigen processing and presentation of exogenous peptide antigen	5/25	36/15045	3.01472543441331e-09	8.39816371015135e-08	4.15563656372761e-08
Mature_SP	4	H2-Q7/H2-T22/H2-T23/H2-K1	GO:0001788	antibody-dependent cellular cytotoxicity	4/25	13/15045	4.19608139456051e-09	9.44118313776115e-08	4.67175054050259e-08
Mature_SP	4	H2-Q7/H2-T22/H2-T23/H2-K1	GO:0002519	natural killer cell tolerance induction	4/25	13/15045	4.19608139456051e-09	9.44118313776115e-08	4.67175054050259e-08
Mature_SP	4	H2-Q7/H2-T22/H2-T23/H2-K1	GO:0032639	TRAIL production	4/25	13/15045	4.19608139456051e-09	9.44118313776115e-08	4.67175054050259e-08
Mature_SP	4	H2-Q7/H2-T22/H2-T23/H2-K1	GO:0032679	regulation of TRAIL production	4/25	13/15045	4.19608139456051e-09	9.44118313776115e-08	4.67175054050259e-08
Mature_SP	4	H2-Q7/H2-T22/H2-T23/H2-K1	GO:0032759	positive regulation of TRAIL production	4/25	13/15045	4.19608139456051e-09	9.44118313776115e-08	4.67175054050259e-08
Mature_SP	4	H2-Q7/H2-T22/H2-T23/H2-K1	GO:2000566	positive regulation of CD8-positive, alpha-beta T cell proliferation	4/25	14/15045	5.86795191614977e-09	1.24513469076484e-07	6.1612602781886e-08
Mature_SP	5	H2-Q7/H2-T22/H2-T23/B2m/H2-K1	GO:0001914	regulation of T cell mediated cytotoxicity	5/25	41/15045	5.95961903272061e-09	1.24513469076484e-07	6.1612602781886e-08
Mature_SP	5	H2-Q7/H2-T22/H2-T23/B2m/H2-K1	GO:0019884	antigen processing and presentation of exogenous antigen	5/25	42/15045	6.75746953360313e-09	1.36314471626132e-07	6.74520552356029e-08
Mature_SP	5	H2-Q7/H2-T22/H2-T23/B2m/H2-K1	GO:0019731	antibacterial humoral response	5/25	43/15045	7.63812875315975e-09	1.48943510686615e-07	7.37012423550502e-08
Mature_SP	4	H2-Q7/H2-T22/H2-T23/H2-K1	GO:0001794	type IIa hypersensitivity	4/25	16/15045	1.06451811927958e-08	1.72984194382932e-07	8.55972171935334e-08
Mature_SP	4	H2-Q7/H2-T22/H2-T23/H2-K1	GO:0001796	regulation of type IIa hypersensitivity	4/25	16/15045	1.06451811927958e-08	1.72984194382932e-07	8.55972171935334e-08
Mature_SP	4	H2-Q7/H2-T22/H2-T23/H2-K1	GO:0001798	positive regulation of type IIa hypersensitivity	4/25	16/15045	1.06451811927958e-08	1.72984194382932e-07	8.55972171935334e-08
Mature_SP	4	H2-Q7/H2-T22/H2-T23/H2-K1	GO:0002445	type II hypersensitivity	4/25	16/15045	1.06451811927958e-08	1.72984194382932e-07	8.55972171935334e-08
Mature_SP	4	H2-Q7/H2-T22/H2-T23/H2-K1	GO:0002892	regulation of type II hypersensitivity	4/25	16/15045	1.06451811927958e-08	1.72984194382932e-07	8.55972171935334e-08
Mature_SP	4	H2-Q7/H2-T22/H2-T23/H2-K1	GO:0002894	positive regulation of type II hypersensitivity	4/25	16/15045	1.06451811927958e-08	1.72984194382932e-07	8.55972171935334e-08
Mature_SP	4	H2-Q7/H2-T22/H2-T23/H2-K1	GO:0002729	positive regulation of natural killer cell cytokine production	4/25	17/15045	1.39050713397186e-08	2.14064914045667e-07	1.05925058682067e-07
Mature_SP	4	H2-Q7/H2-T22/H2-T23/H2-K1	GO:0042270	protection from natural killer cell mediated cytotoxicity	4/25	17/15045	1.39050713397186e-08	2.14064914045667e-07	1.05925058682067e-07
Mature_SP	4	H2-Q7/H2-T22/H2-T23/H2-K1	GO:0002370	natural killer cell cytokine production	4/25	18/15045	1.78579778874618e-08	2.5480285522354e-07	1.26083284186187e-07
Mature_SP	4	H2-Q7/H2-T22/H2-T23/H2-K1	GO:0002727	regulation of natural killer cell cytokine production	4/25	18/15045	1.78579778874618e-08	2.5480285522354e-07	1.26083284186187e-07
Mature_SP	4	H2-Q7/H2-T22/H2-T23/H2-K1	GO:0002885	positive regulation of hypersensitivity	4/25	18/15045	1.78579778874618e-08	2.5480285522354e-07	1.26083284186187e-07
Mature_SP	5	H2-Q7/H2-T22/H2-T23/B2m/H2-K1	GO:0001913	T cell mediated cytotoxicity	5/25	51/15045	1.84748046187264e-08	2.57327635760832e-07	1.27332613286961e-07
Mature_SP	5	H2-Q7/H2-T22/H2-T23/B2m/H2-K1	GO:0048002	antigen processing and presentation of peptide antigen	5/25	53/15045	2.25193465085e-08	2.93732878320246e-07	1.45346903352348e-07
Mature_SP	4	H2-Q7/H2-T22/H2-T23/H2-K1	GO:2000564	regulation of CD8-positive, alpha-beta T cell proliferation	4/25	19/15045	2.25948367938651e-08	2.93732878320246e-07	1.45346903352348e-07
Mature_SP	4	H2-Q7/H2-T22/H2-T23/H2-K1	GO:2001187	positive regulation of CD8-positive, alpha-beta T cell activation	4/25	19/15045	2.25948367938651e-08	2.93732878320246e-07	1.45346903352348e-07
Mature_SP	4	H2-Q7/H2-T22/H2-T23/H2-K1	GO:0002486	antigen processing and presentation of endogenous peptide antigen via MHC class I via ER pathway, TAP-independent	4/25	20/15045	2.82119953437162e-08	3.43833693251541e-07	1.70138129814078e-07
Mature_SP	4	H2-Q7/H2-T22/H2-T23/H2-K1	GO:0002866	positive regulation of acute inflammatory response to antigenic stimulus	4/25	20/15045	2.82119953437162e-08	3.43833693251541e-07	1.70138129814078e-07
Mature_SP	4	H2-Q7/H2-T22/H2-T23/H2-K1	GO:0035740	CD8-positive, alpha-beta T cell proliferation	4/25	20/15045	2.82119953437162e-08	3.43833693251541e-07	1.70138129814078e-07
Mature_SP	4	H2-Q7/H2-T22/H2-T23/H2-K1	GO:0002476	antigen processing and presentation of endogenous peptide antigen via MHC class Ib	4/25	21/15045	3.48111807705121e-08	3.99304720602933e-07	1.97586681359976e-07
Mature_SP	4	H2-Q7/H2-T22/H2-T23/H2-K1	GO:0002484	antigen processing and presentation of endogenous peptide antigen via MHC class I via ER pathway	4/25	21/15045	3.48111807705121e-08	3.99304720602933e-07	1.97586681359976e-07
SP_prolif	8	Bst2/Stat1/Ifi206/Ifi213/Ifi47/Xaf1/Ifit1/Irgm1	GO:0035456	response to interferon-beta	8/27	50/12644	6.96991119353979e-14	4.73953961160706e-11	2.47248428655043e-11
SP_prolif	12	Isg15/Irf7/Stat1/H2-T23/Ifi206/H2-K1/Ifi213/H2-T22/H2-D1/Trim30a/Zbp1/Irgm1	GO:0002831	regulation of response to biotic stimulus	12/27	397/12644	8.84323430296145e-12	3.00669966300689e-09	1.56851050531474e-09
SP_prolif	11	Isg15/Irf7/H2-T23/Ifi206/H2-K1/Ifi213/H2-T22/H2-D1/Trim30a/Zbp1/Irgm1	GO:0045088	regulation of innate immune response	11/27	331/12644	3.00889104315433e-11	6.48815097656327e-09	3.38468557136505e-09
SP_prolif	5	H2-T23/H2-K1/H2-T22/B2m/H2-D1	GO:0002477	antigen processing and presentation of exogenous peptide antigen via MHC class Ib	5/27	13/12644	3.81655939797839e-11	6.48815097656327e-09	3.38468557136505e-09
SP_prolif	10	Irf7/H2-T23/Ifi206/H2-K1/Ifi213/H2-T22/H2-D1/Trim30a/Zbp1/Irgm1	GO:0045089	positive regulation of innate immune response	10/27	272/12644	1.10008363208187e-10	1.49611373963135e-08	7.80480387392825e-09
SP_prolif	10	Ifi27l2a/Isg15/Rtp4/Bst2/Irf7/Stat1/Trim30a/Zbp1/Ifit1/Irgm1	GO:0009615	response to virus	10/27	285/12644	1.73985071220838e-10	1.81009064671295e-08	9.44273294028274e-09
SP_prolif	10	Irf7/H2-T23/Ifi206/H2-K1/Ifi213/H2-T22/H2-D1/Trim30a/Zbp1/Irgm1	GO:0002833	positive regulation of response to biotic stimulus	10/27	287/12644	1.86332860691039e-10	1.81009064671295e-08	9.44273294028274e-09
SP_prolif	5	H2-T23/H2-K1/H2-T22/B2m/H2-D1	GO:0002428	antigen processing and presentation of peptide antigen via MHC class Ib	5/27	18/12644	2.52243522523032e-10	2.05359288577404e-08	1.07130155186664e-08
SP_prolif	11	Isg15/Ly6a/Stat1/H2-T23/H2-K1/H2-T22/B2m/H2-D1/Trim30a/Ifit1/Irgm1	GO:0009617	response to bacterium	11/27	410/12644	2.98054810614552e-10	2.05359288577404e-08	1.07130155186664e-08
SP_prolif	6	Stat1/Ifi206/Ifi213/Ifi47/Ifit1/Irgm1	GO:0035458	cellular response to interferon-beta	6/27	43/12644	3.01998953790299e-10	2.05359288577404e-08	1.07130155186664e-08
SP_prolif	5	H2-T23/H2-K1/H2-T22/B2m/H2-D1	GO:0002475	antigen processing and presentation via MHC class Ib	5/27	21/12644	5.9647423728509e-10	3.12001908733739e-08	1.62762605639737e-08
SP_prolif	5	H2-T23/H2-K1/H2-T22/B2m/H2-D1	GO:0002483	antigen processing and presentation of endogenous peptide antigen	5/27	21/12644	5.9647423728509e-10	3.12001908733739e-08	1.62762605639737e-08
SP_prolif	5	H2-T23/H2-K1/H2-T22/B2m/H2-D1	GO:0019885	antigen processing and presentation of endogenous peptide antigen via MHC class I	5/27	21/12644	5.9647423728509e-10	3.12001908733739e-08	1.62762605639737e-08
SP_prolif	5	H2-T23/H2-K1/H2-T22/B2m/H2-D1	GO:0019883	antigen processing and presentation of endogenous antigen	5/27	23/12644	9.83466115708701e-10	4.5997309643691e-08	2.39955005416778e-08
SP_prolif	10	Irf7/H2-T23/Ifi206/H2-K1/Ifi213/H2-T22/H2-D1/Trim30a/Zbp1/Irgm1	GO:0031349	positive regulation of defense response	10/27	342/12644	1.03065297583722e-09	4.5997309643691e-08	2.39955005416778e-08
SP_prolif	9	Isg15/Rtp4/Bst2/Irf7/Stat1/Trim30a/Zbp1/Ifit1/Irgm1	GO:0051607	defense response to virus	9/27	244/12644	1.10913220462834e-09	4.5997309643691e-08	2.39955005416778e-08
SP_prolif	9	Isg15/Rtp4/Bst2/Irf7/Stat1/Trim30a/Zbp1/Ifit1/Irgm1	GO:0140546	defense response to symbiont	9/27	245/12644	1.14993274109228e-09	4.5997309643691e-08	2.39955005416778e-08
SP_prolif	5	H2-T23/H2-K1/H2-T22/B2m/H2-D1	GO:0001916	positive regulation of T cell mediated cytotoxicity	5/27	26/12644	1.91420707068633e-09	7.23144893370391e-08	3.77244317439353e-08
SP_prolif	5	H2-T23/H2-K1/H2-T22/B2m/H2-D1	GO:0019731	antibacterial humoral response	5/27	27/12644	2.34584458345085e-09	8.3956542986662e-08	4.37977631370048e-08
SP_prolif	4	H2-T23/H2-K1/H2-T22/H2-D1	GO:0001813	regulation of antibody-dependent cellular cytotoxicity	4/27	10/12644	3.43225698564683e-09	1.0608794319272e-07	5.53430911082767e-08
SP_prolif	4	H2-T23/H2-K1/H2-T22/H2-D1	GO:0001815	positive regulation of antibody-dependent cellular cytotoxicity	4/27	10/12644	3.43225698564683e-09	1.0608794319272e-07	5.53430911082767e-08
SP_prolif	4	H2-T23/H2-K1/H2-T22/H2-D1	GO:0002519	natural killer cell tolerance induction	4/27	10/12644	3.43225698564683e-09	1.0608794319272e-07	5.53430911082767e-08
SP_prolif	5	H2-T23/H2-K1/H2-T22/B2m/H2-D1	GO:0002474	antigen processing and presentation of peptide antigen via MHC class I	5/27	30/12644	4.12292129958783e-09	1.21895064509553e-07	6.3589220959318e-08
SP_prolif	7	Isg15/H2-T23/H2-K1/H2-T22/H2-D1/Trim30a/Irgm1	GO:0002832	negative regulation of response to biotic stimulus	7/27	123/12644	5.24562647375648e-09	1.27428082987097e-07	6.64756408152501e-08
SP_prolif	4	H2-T23/H2-K1/H2-T22/H2-D1	GO:0001788	antibody-dependent cellular cytotoxicity	4/27	11/12644	5.38569508649625e-09	1.27428082987097e-07	6.64756408152501e-08
SP_prolif	4	H2-T23/H2-K1/H2-T22/H2-D1	GO:0032639	TRAIL production	4/27	11/12644	5.38569508649625e-09	1.27428082987097e-07	6.64756408152501e-08
SP_prolif	4	H2-T23/H2-K1/H2-T22/H2-D1	GO:0032679	regulation of TRAIL production	4/27	11/12644	5.38569508649625e-09	1.27428082987097e-07	6.64756408152501e-08
SP_prolif	4	H2-T23/H2-K1/H2-T22/H2-D1	GO:0032759	positive regulation of TRAIL production	4/27	11/12644	5.38569508649625e-09	1.27428082987097e-07	6.64756408152501e-08
SP_prolif	5	H2-T23/H2-K1/H2-T22/B2m/H2-D1	GO:0001914	regulation of T cell mediated cytotoxicity	5/27	32/12644	5.80922143029411e-09	1.27428082987097e-07	6.64756408152501e-08
SP_prolif	5	H2-T23/H2-K1/H2-T22/B2m/H2-D1	GO:0002478	antigen processing and presentation of exogenous peptide antigen	5/27	32/12644	5.80922143029411e-09	1.27428082987097e-07	6.64756408152501e-08
SP_prolif	5	H2-T23/H2-K1/H2-T22/H2-D1/Irgm1	GO:0046641	positive regulation of alpha-beta T cell proliferation	5/27	32/12644	5.80922143029411e-09	1.27428082987097e-07	6.64756408152501e-08
SP_prolif	10	Irf7/H2-T23/Ifi206/H2-K1/Ifi213/H2-T22/H2-D1/Trim30a/Zbp1/Irgm1	GO:0032103	positive regulation of response to external stimulus	10/27	418/12644	7.14230669696909e-09	1.51774017310593e-07	7.91762288446902e-08
SP_prolif	4	H2-T23/H2-K1/H2-T22/H2-D1	GO:2000566	positive regulation of CD8-positive, alpha-beta T cell proliferation	4/27	12/12644	8.06678230814604e-09	1.66224605137555e-07	8.67146933921918e-08
SP_prolif	4	H2-T23/H2-K1/H2-T22/H2-D1	GO:0001794	type IIa hypersensitivity	4/27	13/12644	1.16350564033311e-08	2.02867650109362e-07	1.05830337595751e-07
SP_prolif	4	H2-T23/H2-K1/H2-T22/H2-D1	GO:0001796	regulation of type IIa hypersensitivity	4/27	13/12644	1.16350564033311e-08	2.02867650109362e-07	1.05830337595751e-07
SP_prolif	4	H2-T23/H2-K1/H2-T22/H2-D1	GO:0001798	positive regulation of type IIa hypersensitivity	4/27	13/12644	1.16350564033311e-08	2.02867650109362e-07	1.05830337595751e-07
SP_prolif	4	H2-T23/H2-K1/H2-T22/H2-D1	GO:0002445	type II hypersensitivity	4/27	13/12644	1.16350564033311e-08	2.02867650109362e-07	1.05830337595751e-07
SP_prolif	4	H2-T23/H2-K1/H2-T22/H2-D1	GO:0002892	regulation of type II hypersensitivity	4/27	13/12644	1.16350564033311e-08	2.02867650109362e-07	1.05830337595751e-07
SP_prolif	4	H2-T23/H2-K1/H2-T22/H2-D1	GO:0002894	positive regulation of type II hypersensitivity	4/27	13/12644	1.16350564033311e-08	2.02867650109362e-07	1.05830337595751e-07
SP_prolif	5	H2-T23/H2-K1/H2-T22/B2m/H2-D1	GO:0019884	antigen processing and presentation of exogenous antigen	5/27	38/12644	1.43541785629686e-08	2.44021035570466e-07	1.27298899361064e-07
SP_prolif	4	H2-T23/H2-K1/H2-T22/H2-D1	GO:0042270	protection from natural killer cell mediated cytotoxicity	4/27	14/12644	1.62653659377876e-08	2.66190589297656e-07	1.38864130949397e-07
SP_prolif	5	H2-T23/H2-K1/H2-T22/B2m/H2-D1	GO:0001913	T cell mediated cytotoxicity	5/27	39/12644	1.644118345662e-08	2.66190589297656e-07	1.38864130949397e-07
SP_prolif	7	Isg15/H2-T23/H2-K1/H2-T22/B2m/H2-D1/Irgm1	GO:0042742	defense response to bacterium	7/27	151/12644	2.19052859646321e-08	3.34677193170909e-07	1.74591662691326e-07
SP_prolif	4	H2-T23/H2-K1/H2-T22/H2-D1	GO:0002729	positive regulation of natural killer cell cytokine production	4/27	15/12644	2.21477554304278e-08	3.34677193170909e-07	1.74591662691326e-07
SP_prolif	4	H2-T23/H2-K1/H2-T22/H2-D1	GO:0002885	positive regulation of hypersensitivity	4/27	15/12644	2.21477554304278e-08	3.34677193170909e-07	1.74591662691326e-07
SP_prolif	4	H2-T23/H2-K1/H2-T22/H2-D1	GO:0002370	natural killer cell cytokine production	4/27	16/12644	2.94873509985868e-08	3.93164679981157e-07	2.05102936770356e-07
SP_prolif	4	H2-T23/H2-K1/H2-T22/H2-D1	GO:0002486	antigen processing and presentation of endogenous peptide antigen via MHC class I via ER pathway, TAP-independent	4/27	16/12644	2.94873509985868e-08	3.93164679981157e-07	2.05102936770356e-07
SP_prolif	4	H2-T23/H2-K1/H2-T22/H2-D1	GO:0002727	regulation of natural killer cell cytokine production	4/27	16/12644	2.94873509985868e-08	3.93164679981157e-07	2.05102936770356e-07
SP_prolif	4	H2-T23/H2-K1/H2-T22/H2-D1	GO:0002866	positive regulation of acute inflammatory response to antigenic stimulus	4/27	16/12644	2.94873509985868e-08	3.93164679981157e-07	2.05102936770356e-07
SP_prolif	4	H2-T23/H2-K1/H2-T22/H2-D1	GO:0032819	positive regulation of natural killer cell proliferation	4/27	16/12644	2.94873509985868e-08	3.93164679981157e-07	2.05102936770356e-07
gdT_NK(T)	6	Ifi27l2a/Irf7/Rtp4/Stat1/Isg15/Ifit3	GO:0009615	response to virus	6/9	303/13837	8.34309448224811e-09	1.74370674678985e-06	9.48478109560837e-07
gdT_NK(T)	5	Irf7/Rtp4/Stat1/Isg15/Ifit3	GO:0051607	defense response to virus	5/9	259/13837	2.62019746152205e-07	1.86074159516331e-05	1.01213846526133e-05
gdT_NK(T)	5	Irf7/Rtp4/Stat1/Isg15/Ifit3	GO:0140546	defense response to symbiont	5/9	260/13837	2.67092094999518e-07	1.86074159516331e-05	1.01213846526133e-05
gdT_NK(T)	3	Irf7/Stat1/Isg15	GO:0060337	type I interferon-mediated signaling pathway	3/9	51/13837	3.90118083379054e-06	0.000163069358852445	8.87005326419745e-05
gdT_NK(T)	3	Irf7/Stat1/Isg15	GO:0071357	cellular response to type I interferon	3/9	51/13837	3.90118083379054e-06	0.000163069358852445	8.87005326419745e-05
gdT_NK(T)	3	Irf7/Stat1/Isg15	GO:0034340	response to type I interferon	3/9	56/13837	5.18437680022394e-06	0.000180589125207801	9.8230297267401e-05
gdT_NK(T)	3	Irf7/Stat1/Isg15	GO:0140888	interferon-mediated signaling pathway	3/9	67/13837	8.92743510656661e-06	0.000243914117713334	0.000132675521093125
gdT_NK(T)	3	Irf7/Stat1/Isg15	GO:0032481	positive regulation of type I interferon production	3/9	68/13837	9.33642555840512e-06	0.000243914117713334	0.000132675521093125
gdT_NK(T)	3	Irf7/Stat1/Isg15	GO:0032479	regulation of type I interferon production	3/9	114/13837	4.41300390677948e-05	0.00102243962770653	0.000556149482711181
gdT_NK(T)	3	Irf7/Stat1/Isg15	GO:0032606	type I interferon production	3/9	118/13837	4.89205563495946e-05	0.00102243962770653	0.000556149482711181
gdT_NK(T)	2	Irf7/Stat1	GO:0032727	positive regulation of interferon-alpha production	2/9	24/13837	0.000103030385742729	0.00195757732911186	0.00106481164212582
gdT_NK(T)	2	Stat1/Isg15	GO:0045648	positive regulation of erythrocyte differentiation	2/9	26/13837	0.000121240158054979	0.00211159941945755	0.00114859097104717
gdT_NK(T)	4	Ly6a/Stat1/Isg15/Ifit3	GO:0009617	response to bacterium	4/9	472/13837	0.0001469521486467	0.00225874777402862	0.00122863137544745
gdT_NK(T)	2	Irf7/Stat1	GO:0032647	regulation of interferon-alpha production	2/9	29/13837	0.000151303678643065	0.00225874777402862	0.00122863137544745
gdT_NK(T)	2	Irf7/Stat1	GO:0032607	interferon-alpha production	2/9	32/13837	0.000184656855243937	0.00257288551639886	0.00139950458711194
gdT_NK(T)	2	Irf7/Isg15	GO:0060338	regulation of type I interferon-mediated signaling pathway	2/9	35/13837	0.000221289605153684	0.00289059546732	0.00157232087872355
gdT_NK(T)	2	Irf7/Isg15	GO:0032728	positive regulation of interferon-beta production	2/9	42/13837	0.000319463428383905	0.00392752097248448	0.0021363498616385
gdT_NK(T)	2	Stat1/Isg15	GO:0045646	regulation of erythrocyte differentiation	2/9	45/13837	0.000366955523365019	0.00421856435320249	0.00229466104329322
gdT_NK(T)	2	Stat1/Ifit3	GO:0035458	cellular response to interferon-beta	2/9	46/13837	0.000383505850291135	0.00421856435320249	0.00229466104329322
gdT_NK(T)	2	Stat1/Ifit3	GO:0035456	response to interferon-beta	2/9	55/13837	0.000548578399136318	0.00573264427097452	0.00311823511088012
gdT_NK(T)	2	Irf7/Isg15	GO:0032608	interferon-beta production	2/9	61/13837	0.000674657986457544	0.00640925087134667	0.00348627093480453
gdT_NK(T)	2	Irf7/Isg15	GO:0032648	regulation of interferon-beta production	2/9	61/13837	0.000674657986457544	0.00640925087134667	0.00348627093480453
gdT_NK(T)	3	Irf7/Stat1/Isg15	GO:0019221	cytokine-mediated signaling pathway	3/9	320/13837	0.000928048354766291	0.00843313504983281	0.00458714976268922
gdT_NK(T)	2	Stat1/Isg15	GO:0048525	negative regulation of viral process	2/9	81/13837	0.00118643760288769	0.010331894125147	0.00561996759262589
gdT_NK(T)	2	Stat1/Isg15	GO:0045639	positive regulation of myeloid cell differentiation	2/9	90/13837	0.00146211821050712	0.0122233082398395	0.00664879017830606
gdT_NK(T)	3	Irf7/Stat1/Isg15	GO:0001819	positive regulation of cytokine production	3/9	391/13837	0.00165666630290855	0.0133170483579957	0.00724372310583497
gdT_NK(T)	3	Irf7/Stat1/Isg15	GO:0002831	regulation of response to biotic stimulus	3/9	439/13837	0.00230983971477804	0.0178798703847634	0.00972564090432861
gdT_NK(T)	2	Irf7/Isg15	GO:0001959	regulation of cytokine-mediated signaling pathway	2/9	116/13837	0.00241374798114445	0.0180169045735425	0.0098001797730677
gdT_NK(T)	2	Irf7/Isg15	GO:0060759	regulation of response to cytokine stimulus	2/9	125/13837	0.00279606553095908	0.0201509550334637	0.0109609828436872
gdT_NK(T)	2	Stat1/Isg15	GO:0030218	erythrocyte differentiation	2/9	128/13837	0.00292947070932578	0.0204086459416363	0.0111011521616556
gdT_NK(T)	2	Stat1/Isg15	GO:0034101	erythrocyte homeostasis	2/9	138/13837	0.00339553145077724	0.0228924539745949	0.0124522036225447
gdT_NK(T)	2	Stat1/Isg15	GO:0050792	regulation of viral process	2/9	143/13837	0.00364081609604157	0.0237790801272715	0.0129344782359372
gdT_NK(T)	2	Stat1/Isg15	GO:0002262	myeloid cell homeostasis	2/9	177/13837	0.00552166157667957	0.034316080775305	0.0186660122071666
gdT_NK(T)	2	Stat1/Isg15	GO:0045637	regulation of myeloid cell differentiation	2/9	178/13837	0.00558252031751373	0.034316080775305	0.0186660122071666
Myeloid	8	Ifi27l2a/Isg15/Ifitm3/Irf7/Oasl2/Ccl5/Rtp4/Zbp1	GO:0009615	response to virus	8/22	327/14045	1.90773595376899e-08	8.0871120823568e-06	5.89344200333694e-06
Myeloid	8	Csf3r/Isg15/Ifitm3/Irf7/Oasl2/Ccl5/Txndc17/Zbp1	GO:0019221	cytokine-mediated signaling pathway	8/22	342/14045	2.70471975998555e-08	8.0871120823568e-06	5.89344200333694e-06
Myeloid	7	Isg15/Ifitm3/Irf7/Oasl2/Ccl5/Rtp4/Zbp1	GO:0051607	defense response to virus	7/22	276/14045	1.38963819213406e-07	2.12935168234314e-05	1.55175426243629e-05
Myeloid	7	Isg15/Ifitm3/Irf7/Oasl2/Ccl5/Rtp4/Zbp1	GO:0140546	defense response to symbiont	7/22	277/14045	1.42431550658404e-07	2.12935168234314e-05	1.55175426243629e-05
Myeloid	4	Isg15/Ifitm3/Oasl2/Ccl5	GO:0045071	negative regulation of viral genome replication	4/22	44/14045	5.8807999431671e-07	7.03343673202785e-05	5.12558142414985e-05
Myeloid	4	Isg15/Ifitm3/Irf7/Zbp1	GO:0060337	type I interferon-mediated signaling pathway	4/22	53/14045	1.25686319991905e-06	0.000107372027650227	7.82468217693965e-05
Myeloid	4	Isg15/Ifitm3/Irf7/Zbp1	GO:0071357	cellular response to type I interferon	4/22	53/14045	1.25686319991905e-06	0.000107372027650227	7.82468217693965e-05
Myeloid	4	Isg15/Ifitm3/Irf7/Zbp1	GO:0034340	response to type I interferon	4/22	58/14045	1.8117247110863e-06	0.000135426422153701	9.86913197881223e-05
Myeloid	4	Isg15/Ifitm3/Irf7/Zbp1	GO:0140888	interferon-mediated signaling pathway	4/22	69/14045	3.65013412565155e-06	0.000242531134126625	0.000176743336610496
Myeloid	4	Isg15/Ifitm3/Oasl2/Ccl5	GO:0045069	regulation of viral genome replication	4/22	71/14045	4.09406073485825e-06	0.000244824831944523	0.000178414857287507
Myeloid	4	Isg15/Ifitm3/Oasl2/Ccl5	GO:0048525	negative regulation of viral process	4/22	83/14045	7.648092019664e-06	0.000415778093432643	0.00030299618144889
Myeloid	4	Isg15/Ifitm3/Oasl2/Ccl5	GO:0019079	viral genome replication	4/22	103/14045	1.80268501633477e-05	0.000898338033140161	0.000654659295405785
Myeloid	3	Isg15/Irf7/Zbp1	GO:0060338	regulation of type I interferon-mediated signaling pathway	3/22	37/14045	2.50398038619388e-05	0.00115183097764918	0.000839390995857705
Myeloid	4	Isg15/Ifitm3/Oasl2/Ccl5	GO:1903900	regulation of viral life cycle	4/22	120/14045	3.29130956361112e-05	0.00140585937074247	0.00102451290175564
Myeloid	4	Isg15/Ifitm3/Oasl2/Ccl5	GO:0050792	regulation of viral process	4/22	148/14045	7.47084724284903e-05	0.00297837776748248	0.00217047772529088
Myeloid	4	Isg15/Ifitm3/Oasl2/Ccl5	GO:0019058	viral life cycle	4/22	205/14045	0.00026232167732481	0.00980427269001479	0.00714481410608365
Myeloid	2	Irf7/Zbp1	GO:0060340	positive regulation of type I interferon-mediated signaling pathway	2/22	17/14045	0.000314038587642704	0.0110467691417845	0.00805027710737335
Myeloid	2	Tspo/Zbp1	GO:0062098	regulation of programmed necrotic cell death	2/22	25/14045	0.000687494198313121	0.022840085032847	0.0166445963802124
Myeloid	3	Isg15/Irf7/Zbp1	GO:0001959	regulation of cytokine-mediated signaling pathway	3/22	120/14045	0.000831960356785364	0.025469595806062	0.018560839048952
Myeloid	4	Isg15/Ifitm3/Oasl2/Ccl5	GO:0016032	viral process	4/22	280/14045	0.000851825946691035	0.025469595806062	0.018560839048952
Myeloid	3	Isg15/Irf7/Zbp1	GO:0060759	regulation of response to cytokine stimulus	3/22	129/14045	0.00102596665266178	0.0292156218234165	0.0212907365514776
Myeloid	2	Txn1/Tspo	GO:0072595	maintenance of protein localization in organelle	2/22	40/14045	0.00176224592900056	0.0479010484337426	0.0349076466318772
pDC	8	H2-Q6/H2-Q7/H2-K1/H2-Q4/H2-D1/Ifi30/B2m/Cd74	GO:0002478	antigen processing and presentation of exogenous peptide antigen	8/19	34/12239	1.07882899325836e-16	6.6995280481344e-14	3.64530638774666e-14
pDC	8	H2-Q6/H2-Q7/H2-K1/H2-Q4/H2-D1/Ifi30/B2m/Cd74	GO:0019884	antigen processing and presentation of exogenous antigen	8/19	40/12239	4.54770851062401e-16	1.41206349254875e-13	7.68323385215951e-14
pDC	9	H2-Q6/H2-Q7/H2-K1/H2-Q4/H2-D1/Ifi30/B2m/Psmb9/Cd74	GO:0019882	antigen processing and presentation	9/19	85/12239	2.12398349850277e-15	3.44214961739856e-13	1.87292148009991e-13
pDC	8	H2-Q6/H2-Q7/H2-K1/H2-Q4/H2-D1/Ifi30/B2m/Cd74	GO:0048002	antigen processing and presentation of peptide antigen	8/19	48/12239	2.21716561507154e-15	3.44214961739856e-13	1.87292148009991e-13
pDC	7	H2-Q6/H2-Q7/H2-K1/H2-Q4/H2-D1/Ifi30/B2m	GO:0002474	antigen processing and presentation of peptide antigen via MHC class I	7/19	30/12239	1.23433450107082e-14	1.53304345032996e-12	8.34150262828913e-13
pDC	6	H2-Q6/H2-Q7/H2-K1/H2-Q4/H2-D1/B2m	GO:0002477	antigen processing and presentation of exogenous peptide antigen via MHC class Ib	6/19	14/12239	1.7348407374468e-14	1.79556016325744e-12	9.76989257404251e-13
pDC	6	H2-Q6/H2-Q7/H2-K1/H2-Q4/H2-D1/B2m	GO:0002428	antigen processing and presentation of peptide antigen via MHC class Ib	6/19	19/12239	1.56029308844613e-13	1.38420286846436e-11	7.53164032167231e-12
pDC	6	H2-Q6/H2-Q7/H2-K1/H2-Q4/H2-D1/B2m	GO:0002475	antigen processing and presentation via MHC class Ib	6/19	22/12239	4.27908276992201e-13	2.65731040012157e-11	1.44587954646838e-11
pDC	6	H2-Q6/H2-Q7/H2-K1/H2-Q4/H2-D1/B2m	GO:0002483	antigen processing and presentation of endogenous peptide antigen	6/19	22/12239	4.27908276992201e-13	2.65731040012157e-11	1.44587954646838e-11
pDC	6	H2-Q6/H2-Q7/H2-K1/H2-Q4/H2-D1/B2m	GO:0019885	antigen processing and presentation of endogenous peptide antigen via MHC class I	6/19	22/12239	4.27908276992201e-13	2.65731040012157e-11	1.44587954646838e-11
pDC	6	H2-Q6/H2-Q7/H2-K1/H2-Q4/H2-D1/B2m	GO:0019883	antigen processing and presentation of endogenous antigen	6/19	24/12239	7.70506145011266e-13	4.34985741865451e-11	2.36681791912552e-11
pDC	6	H2-Q6/H2-Q7/H2-K1/H2-Q4/H2-D1/B2m	GO:0001916	positive regulation of T cell mediated cytotoxicity	6/19	28/12239	2.14882463264704e-12	1.0351807440275e-10	5.63256240075986e-11
pDC	5	H2-Q6/H2-Q7/H2-K1/H2-Q4/H2-D1	GO:0001813	regulation of antibody-dependent cellular cytotoxicity	5/19	11/12239	2.33596902141207e-12	1.0351807440275e-10	5.63256240075986e-11
pDC	5	H2-Q6/H2-Q7/H2-K1/H2-Q4/H2-D1	GO:0001815	positive regulation of antibody-dependent cellular cytotoxicity	5/19	11/12239	2.33596902141207e-12	1.0351807440275e-10	5.63256240075986e-11
pDC	6	H2-Q6/H2-Q7/H2-K1/H2-Q4/H2-D1/B2m	GO:0019731	antibacterial humoral response	6/19	30/12239	3.38056014824385e-12	1.0351807440275e-10	5.63256240075986e-11
pDC	5	H2-Q6/H2-Q7/H2-K1/H2-Q4/H2-D1	GO:0001788	antibody-dependent cellular cytotoxicity	5/19	12/12239	4.00069852764251e-12	1.0351807440275e-10	5.63256240075986e-11
pDC	5	H2-Q6/H2-Q7/H2-K1/H2-Q4/H2-D1	GO:0001796	regulation of type IIa hypersensitivity	5/19	12/12239	4.00069852764251e-12	1.0351807440275e-10	5.63256240075986e-11
pDC	5	H2-Q6/H2-Q7/H2-K1/H2-Q4/H2-D1	GO:0001798	positive regulation of type IIa hypersensitivity	5/19	12/12239	4.00069852764251e-12	1.0351807440275e-10	5.63256240075986e-11
pDC	5	H2-Q6/H2-Q7/H2-K1/H2-Q4/H2-D1	GO:0002519	natural killer cell tolerance induction	5/19	12/12239	4.00069852764251e-12	1.0351807440275e-10	5.63256240075986e-11
pDC	5	H2-Q6/H2-Q7/H2-K1/H2-Q4/H2-D1	GO:0002892	regulation of type II hypersensitivity	5/19	12/12239	4.00069852764251e-12	1.0351807440275e-10	5.63256240075986e-11
pDC	5	H2-Q6/H2-Q7/H2-K1/H2-Q4/H2-D1	GO:0002894	positive regulation of type II hypersensitivity	5/19	12/12239	4.00069852764251e-12	1.0351807440275e-10	5.63256240075986e-11
pDC	5	H2-Q6/H2-Q7/H2-K1/H2-Q4/H2-D1	GO:0032639	TRAIL production	5/19	12/12239	4.00069852764251e-12	1.0351807440275e-10	5.63256240075986e-11
pDC	5	H2-Q6/H2-Q7/H2-K1/H2-Q4/H2-D1	GO:0032679	regulation of TRAIL production	5/19	12/12239	4.00069852764251e-12	1.0351807440275e-10	5.63256240075986e-11
pDC	5	H2-Q6/H2-Q7/H2-K1/H2-Q4/H2-D1	GO:0032759	positive regulation of TRAIL production	5/19	12/12239	4.00069852764251e-12	1.0351807440275e-10	5.63256240075986e-11
pDC	5	H2-Q6/H2-Q7/H2-K1/H2-Q4/H2-D1	GO:0001794	type IIa hypersensitivity	5/19	13/12239	6.49493359670185e-12	1.49383472724143e-10	8.12816251283155e-11
pDC	5	H2-Q6/H2-Q7/H2-K1/H2-Q4/H2-D1	GO:0002445	type II hypersensitivity	5/19	13/12239	6.49493359670185e-12	1.49383472724143e-10	8.12816251283155e-11
pDC	5	H2-Q6/H2-Q7/H2-K1/H2-Q4/H2-D1	GO:2000566	positive regulation of CD8-positive, alpha-beta T cell proliferation	5/19	13/12239	6.49493359670185e-12	1.49383472724143e-10	8.12816251283155e-11
pDC	6	H2-Q6/H2-Q7/H2-K1/H2-Q4/H2-D1/B2m	GO:0001914	regulation of T cell mediated cytotoxicity	6/19	34/12239	7.62909165336084e-12	1.69202354169182e-10	9.2065354162738e-11
pDC	7	H2-Q6/H2-Q7/H2-K1/H2-Q4/H2-D1/B2m/Cd74	GO:0002720	positive regulation of cytokine production involved in immune response	7/19	73/12239	9.51990807489642e-12	2.03857341879678e-10	1.10921614956143e-10
pDC	5	H2-Q6/H2-Q7/H2-K1/H2-Q4/H2-D1	GO:0002885	positive regulation of hypersensitivity	5/19	14/12239	1.00935920352171e-11	2.08937355128994e-10	1.13685720817708e-10
pDC	5	H2-Q6/H2-Q7/H2-K1/H2-Q4/H2-D1	GO:0002729	positive regulation of natural killer cell cytokine production	5/19	15/12239	1.51259442208851e-11	2.84642768520293e-10	1.54878089151647e-10
pDC	5	H2-Q6/H2-Q7/H2-K1/H2-Q4/H2-D1	GO:0002866	positive regulation of acute inflammatory response to antigenic stimulus	5/19	15/12239	1.51259442208851e-11	2.84642768520293e-10	1.54878089151647e-10
pDC	5	H2-Q6/H2-Q7/H2-K1/H2-Q4/H2-D1	GO:0042270	protection from natural killer cell mediated cytotoxicity	5/19	15/12239	1.51259442208851e-11	2.84642768520293e-10	1.54878089151647e-10
pDC	5	H2-Q6/H2-Q7/H2-K1/H2-Q4/H2-D1	GO:0002370	natural killer cell cytokine production	5/19	16/12239	2.19803833481246e-11	3.89994801691011e-10	2.12201595631519e-10
pDC	5	H2-Q6/H2-Q7/H2-K1/H2-Q4/H2-D1	GO:0002727	regulation of natural killer cell cytokine production	5/19	16/12239	2.19803833481246e-11	3.89994801691011e-10	2.12201595631519e-10
pDC	6	H2-Q6/H2-Q7/H2-K1/H2-Q4/H2-D1/B2m	GO:0001913	T cell mediated cytotoxicity	6/19	42/12239	2.95406940381287e-11	5.0957697215772e-10	2.77267917726295e-10
pDC	5	H2-Q6/H2-Q7/H2-K1/H2-Q4/H2-D1	GO:0002486	antigen processing and presentation of endogenous peptide antigen via MHC class I via ER pathway, TAP-independent	5/19	17/12239	3.11091675859786e-11	5.22129542456559e-10	2.84097945806518e-10
pDC	5	H2-Q6/H2-Q7/H2-K1/H2-Q4/H2-D1	GO:0002476	antigen processing and presentation of endogenous peptide antigen via MHC class Ib	5/19	18/12239	4.30331342387184e-11	6.21478520052189e-10	3.38155106257738e-10
pDC	5	H2-Q6/H2-Q7/H2-K1/H2-Q4/H2-D1	GO:0002484	antigen processing and presentation of endogenous peptide antigen via MHC class I via ER pathway	5/19	18/12239	4.30331342387184e-11	6.21478520052189e-10	3.38155106257738e-10
pDC	5	H2-Q6/H2-Q7/H2-K1/H2-Q4/H2-D1	GO:0002883	regulation of hypersensitivity	5/19	18/12239	4.30331342387184e-11	6.21478520052189e-10	3.38155106257738e-10
pDC	5	H2-Q6/H2-Q7/H2-K1/H2-Q4/H2-D1	GO:0032819	positive regulation of natural killer cell proliferation	5/19	18/12239	4.30331342387184e-11	6.21478520052189e-10	3.38155106257738e-10
pDC	5	H2-Q6/H2-Q7/H2-K1/H2-Q4/H2-D1	GO:2000564	regulation of CD8-positive, alpha-beta T cell proliferation	5/19	18/12239	4.30331342387184e-11	6.21478520052189e-10	3.38155106257738e-10
pDC	5	H2-Q6/H2-Q7/H2-K1/H2-Q4/H2-D1	GO:2001187	positive regulation of CD8-positive, alpha-beta T cell activation	5/19	18/12239	4.30331342387184e-11	6.21478520052189e-10	3.38155106257738e-10
pDC	6	H2-Q6/H2-Q7/H2-K1/H2-Q4/H2-D1/B2m	GO:0019730	antimicrobial humoral response	6/19	45/12239	4.57419617240822e-11	6.4558541433307e-10	3.51272002713646e-10
pDC	5	H2-Q6/H2-Q7/H2-K1/H2-Q4/H2-D1	GO:0032817	regulation of natural killer cell proliferation	5/19	19/12239	5.83463859993872e-11	7.87676210991728e-10	4.28585581368497e-10
pDC	5	H2-Q6/H2-Q7/H2-K1/H2-Q4/H2-D1	GO:0035740	CD8-positive, alpha-beta T cell proliferation	5/19	19/12239	5.83463859993872e-11	7.87676210991728e-10	4.28585581368497e-10
pDC	5	H2-Q6/H2-Q7/H2-K1/H2-Q4/H2-D1	GO:0002863	positive regulation of inflammatory response to antigenic stimulus	5/19	20/12239	7.77209493863152e-11	1.00551478268545e-09	5.47114577916824e-10
pDC	5	H2-Q6/H2-Q7/H2-K1/H2-Q4/H2-D1	GO:0002864	regulation of acute inflammatory response to antigenic stimulus	5/19	20/12239	7.77209493863152e-11	1.00551478268545e-09	5.47114577916824e-10
pDC	7	H2-Q6/H2-Q7/H2-K1/H2-Q4/H2-D1/B2m/Cd74	GO:0002718	regulation of cytokine production involved in immune response	7/19	100/12239	9.1374894683303e-11	1.15803693057819e-09	6.30103999856934e-10
pDC	6	H2-Q6/H2-Q7/H2-K1/H2-Q4/H2-D1/B2m	GO:0002711	positive regulation of T cell mediated immunity	6/19	51/12239	1.00586888643681e-10	1.24092123109719e-09	6.7520250052072e-10

## Sheet: 1.5_upreg_GO_terms
Enrichment of Gene Ontology (GO) terms among upregulated genes in thymic immune cells of AireC313X-/- mice (over-representation test, a version of Fisher's exact test, Benjamini-Hochberg correction)
Data for figure 2f
cluster	Count	geneID	ID	Description	GeneRatio	BgRatio	pvalue	p.adjust	qvalue
Strong_TCR_stim	2	Xist/Zmiz1	GO:0022412	cellular process involved in reproduction in multicellular organism	2/3	308/12899	0.00167806010175789	0.0463819214203564	0.019529230071729
Strong_TCR_stim	2	Xist/Zmiz1	GO:0001701	in utero embryonic development	2/3	398/12899	0.00279083534478239	0.0463819214203564	0.019529230071729
Strong_TCR_stim	2	Xist/Zmiz1	GO:0007276	gamete generation	2/3	474/12899	0.00394416257916997	0.0463819214203564	0.019529230071729
Myeloid	10	Cd209d/Cd209a/Cd209e/Runx1/Lgals1/Arid1a/Jak2/H2-DMa/H2-Ab1/Il6st	GO:0050870	positive regulation of T cell activation	10/42	230/14045	1.06107867178002e-09	1.41972326284166e-06	1.18840811239362e-06
Myeloid	10	Cd209d/Cd209a/Cd209e/Runx1/Lgals1/Arid1a/Jak2/H2-DMa/H2-Ab1/Il6st	GO:1903039	positive regulation of leukocyte cell-cell adhesion	10/42	254/14045	2.77451245475558e-09	1.85614883223149e-06	1.55372697466313e-06
Myeloid	12	Cd209d/Cd209a/Cd209e/Runx1/Lgals1/Arid1a/Jak2/H2-DMa/H2-Ab1/Fcgr2b/Il6st/Flt3	GO:0051249	regulation of lymphocyte activation	12/42	464/14045	6.5894766375326e-09	2.93890658033954e-06	2.46007127801217e-06
Myeloid	10	Cd209d/Cd209a/Cd209e/Runx1/Lgals1/Arid1a/Jak2/H2-DMa/H2-Ab1/Il6st	GO:0022409	positive regulation of cell-cell adhesion	10/42	289/14045	9.58162734522523e-09	3.20505434697784e-06	2.68285565666306e-06
Myeloid	10	Cd209d/Cd209a/Cd209e/Runx1/Lgals1/Arid1a/Jak2/H2-DMa/H2-Ab1/Il6st	GO:0051251	positive regulation of lymphocyte activation	10/42	305/14045	1.60128965506293e-08	4.28505111694839e-06	3.58688882734096e-06
Myeloid	10	Cd209d/Cd209a/Cd209e/Runx1/Lgals1/Arid1a/Jak2/H2-DMa/H2-Ab1/Il6st	GO:1903037	regulation of leukocyte cell-cell adhesion	10/42	336/14045	4.00451234379472e-08	8.93006252666224e-06	7.47508970841682e-06
Myeloid	10	Cd209d/Cd209a/Cd209e/Runx1/Lgals1/Arid1a/Jak2/H2-DMa/H2-Ab1/Il6st	GO:0050863	regulation of T cell activation	10/42	343/14045	4.86296717326178e-08	9.29521439689181e-06	7.78074747721886e-06
Myeloid	10	Cd209d/Cd209a/Cd209e/Runx1/Lgals1/Arid1a/Jak2/H2-DMa/H2-Ab1/Il6st	GO:0002696	positive regulation of leukocyte activation	10/42	352/14045	6.20341571717549e-08	1.0375212786976e-05	8.68478200404569e-06
Myeloid	10	Cd209d/Cd209a/Cd209e/Runx1/Lgals1/Arid1a/Jak2/H2-DMa/H2-Ab1/Il6st	GO:0007159	leukocyte cell-cell adhesion	10/42	368/14045	9.40768464046139e-08	1.25874820489373e-05	1.05366067973168e-05
Myeloid	10	Cd209d/Cd209a/Cd209e/Runx1/Lgals1/Arid1a/Jak2/H2-DMa/H2-Ab1/Il6st	GO:0050867	positive regulation of cell activation	10/42	368/14045	9.40768464046139e-08	1.25874820489373e-05	1.05366067973168e-05
Myeloid	10	Cd209d/Cd209a/Cd209e/Runx1/Lgals1/Arid1a/Jak2/H2-DMa/H2-Ab1/Il6st	GO:0022407	regulation of cell-cell adhesion	10/42	419/14045	3.13996174335537e-07	3.81933528419045e-05	3.19705195687093e-05
Myeloid	10	Cd209d/Cd209a/Cd209e/Runx1/Lgals1/Arid1a/Jak2/H2-DMa/H2-Ab1/Il6st	GO:0045785	positive regulation of cell adhesion	10/42	432/14045	4.16008226027632e-07	4.63849172020809e-05	3.88274344292456e-05
Myeloid	4	Cd209d/Cd209a/Cd209e/Lgals1	GO:1903902	positive regulation of viral life cycle	4/42	25/14045	8.34806197232213e-07	8.59208224535924e-05	7.19217646846215e-05
Myeloid	5	Cd209d/Cd209a/Ciita/Cd209e/Lgals1	GO:0046718	viral entry into host cell	5/42	76/14045	2.95418707100134e-06	0.000282335878642842	0.000236334965680107
Myeloid	5	Cd209d/Cd209a/Ciita/Cd209e/Lgals1	GO:0044409	entry into host	5/42	80/14045	3.81042798055699e-06	0.000339890175865684	0.000284511955881589
Myeloid	5	H2-DMa/Wdfy4/H2-Ab1/Fcgr2b/Flt3	GO:0019882	antigen processing and presentation	5/42	98/14045	1.0346581207799e-05	0.000865232853502188	0.000724260684545927
Myeloid	5	Cd209d/Cd209a/Ciita/Cd209e/Lgals1	GO:0044000	movement in host	5/42	100/14045	1.14201462985912e-05	0.000898832691030299	0.000752386109083659
Myeloid	5	Cd209d/Cd209a/Cd209e/Jak2/Il6st	GO:0042102	positive regulation of T cell proliferation	5/42	110/14045	1.81616647404291e-05	0.00135001707903856	0.00113005913940448
Myeloid	3	H2-DMa/H2-Ab1/Fcgr2b	GO:0019886	antigen processing and presentation of exogenous peptide antigen via MHC class II	3/42	19/14045	2.3305795545713e-05	0.00164121865474547	0.00137381531637887
Myeloid	7	Cd209d/Cd209a/Cd209e/Jak2/Fcgr2b/Il6st/Flt3	GO:0046651	lymphocyte proliferation	7/42	296/14045	2.46513663019669e-05	0.00164917640560159	0.00138047651291015
Myeloid	7	Cd209d/Cd209a/Cd209e/Jak2/Fcgr2b/Il6st/Flt3	GO:0032943	mononuclear cell proliferation	7/42	301/14045	2.74476780058691e-05	0.0016825454628893	0.0014084087581734
Myeloid	5	Cd209d/Cd209a/Ciita/Cd209e/Lgals1	GO:1903900	regulation of viral life cycle	5/42	120/14045	2.7665172035549e-05	0.0016825454628893	0.0014084087581734
Myeloid	3	H2-DMa/H2-Ab1/Fcgr2b	GO:0002495	antigen processing and presentation of peptide antigen via MHC class II	3/42	21/14045	3.18554019148488e-05	0.00177600887636407	0.00148664420144078
Myeloid	4	Cd209d/Cd209a/Cd209e/Lgals1	GO:0048524	positive regulation of viral process	4/42	61/14045	3.18566614594452e-05	0.00177600887636407	0.00148664420144078
Myeloid	6	Cd209d/Cd209a/Ciita/Cd209e/Lgals1/Jak2	GO:0044403	biological process involved in symbiotic interaction	6/42	214/14045	3.8712787735324e-05	0.00201584524651588	0.00168740409274872
Myeloid	5	Cd209d/Cd209a/Ciita/Cd209e/Lgals1	GO:0051701	biological process involved in interaction with host	5/42	129/14045	3.91718807245237e-05	0.00201584524651588	0.00168740409274872
Myeloid	3	H2-DMa/H2-Ab1/Fcgr2b	GO:0002504	antigen processing and presentation of peptide or polysaccharide antigen via MHC class II	3/42	23/14045	4.22417212189588e-05	0.0020933119626284	0.00175224917649014
Myeloid	7	Cd209d/Cd209a/Cd209e/Jak2/Fcgr2b/Il6st/Flt3	GO:0070661	leukocyte proliferation	7/42	330/14045	4.93302289214007e-05	0.00235728022488693	0.00197320915685603
Myeloid	6	Cd209d/Cd209a/Cd209e/Jak2/Fcgr2b/Il6st	GO:0050670	regulation of lymphocyte proliferation	6/42	230/14045	5.78839320683876e-05	0.00267064486577595	0.00223551737643428
Myeloid	6	Cd209d/Cd209a/Cd209e/Jak2/Fcgr2b/Il6st	GO:0032944	regulation of mononuclear cell proliferation	6/42	233/14045	6.22044809725758e-05	0.00277431985137688	0.00232230062297616
Myeloid	5	Cd209d/Cd209a/Cd209e/Jak2/Il6st	GO:0050671	positive regulation of lymphocyte proliferation	5/42	145/14045	6.84536738565156e-05	0.00295454889096832	0.00247316499094508
Myeloid	5	Cd209d/Cd209a/Cd209e/Jak2/Il6st	GO:0032946	positive regulation of mononuclear cell proliferation	5/42	148/14045	7.54436491072639e-05	0.00305889704562179	0.00256051172727683
Myeloid	5	Cd209d/Cd209a/Ciita/Cd209e/Lgals1	GO:0050792	regulation of viral process	5/42	148/14045	7.54436491072639e-05	0.00305889704562179	0.00256051172727683
Myeloid	6	Cd209d/Cd209a/Cd209e/Jak2/Fcgr2b/Il6st	GO:0070663	regulation of leukocyte proliferation	6/42	252/14045	9.59437944136652e-05	0.00377567049780836	0.00316050146303838
Myeloid	5	Cd209d/Cd209a/Cd209e/Jak2/Il6st	GO:0070665	positive regulation of leukocyte proliferation	5/42	161/14045	0.000112319897930148	0.00429382924087252	0.00359423673376474
Myeloid	7	Runx1/Lgals1/Arid1a/H2-DMa/Dock10/H2-Ab1/Flt3	GO:0030098	lymphocyte differentiation	7/42	404/14045	0.000174776759645694	0.00649586956683161	0.00543749918897713
Myeloid	3	H2-DMa/H2-Ab1/Fcgr2b	GO:0002478	antigen processing and presentation of exogenous peptide antigen	3/42	37/14045	0.000180008834082351	0.00650950864870771	0.00544891605870899
Myeloid	5	Cd209d/Cd209a/Cd209e/Jak2/Il6st	GO:0042129	regulation of T cell proliferation	5/42	181/14045	0.00019439050580772	0.00671309337041624	0.0056193307734426
Myeloid	4	Trerf1/Arid1a/Jak2/Cyp7b1	GO:0030518	intracellular steroid hormone receptor signaling pathway	4/42	97/14045	0.000195673125146662	0.00671309337041624	0.0056193307734426
Myeloid	4	Trerf1/Arid1a/Jak2/Cyp7b1	GO:0043401	steroid hormone mediated signaling pathway	4/42	101/14045	0.000228594781329608	0.0076464954354754	0.00640065387722903
Myeloid	3	H2-DMa/H2-Ab1/Fcgr2b	GO:0019884	antigen processing and presentation of exogenous antigen	3/42	43/14045	0.000282362002400098	0.00913130305721911	0.00764354217046742
Myeloid	7	Tcf4/Stmn1/Ccdc88a/Jak2/Pid1/Gfra2/Flt3	GO:0007169	transmembrane receptor protein tyrosine kinase signaling pathway	7/42	438/14045	0.000286632831392528	0.00913130305721911	0.00764354217046742
Myeloid	7	Runx1/Lgals1/Arid1a/H2-DMa/Dock10/H2-Ab1/Flt3	GO:1903131	mononuclear cell differentiation	7/42	443/14045	0.000307098656347148	0.00955576749284848	0.00799884872346061
Myeloid	5	Cd209d/Cd209a/Ciita/Cd209e/Lgals1	GO:0019058	viral life cycle	5/42	205/14045	0.000345951135375947	0.0105200595257504	0.00880602890047865
Myeloid	2	H2-DMa/H2-Ab1	GO:0002399	MHC class II protein complex assembly	2/42	10/14045	0.000386931014399097	0.011254645592739	0.00942092904623889
Myeloid	2	H2-DMa/H2-Ab1	GO:0002503	peptide antigen assembly with MHC class II protein complex	2/42	10/14045	0.000386931014399097	0.011254645592739	0.00942092904623889
Myeloid	2	Ciita/Jak2	GO:0045348	positive regulation of MHC class II biosynthetic process	2/42	11/14045	0.000472018979573734	0.0131575290556178	0.0110137761900538
Myeloid	2	Hexb/Arsb	GO:0050655	dermatan sulfate proteoglycan metabolic process	2/42	11/14045	0.000472018979573734	0.0131575290556178	0.0110137761900538
Myeloid	5	Cd209d/Cd209a/Cd209e/Jak2/Il6st	GO:0042098	T cell proliferation	5/42	221/14045	0.000488096244343779	0.0133280158149383	0.0111564855850007
Myeloid	3	H2-DMa/H2-Ab1/Fcgr2b	GO:0048002	antigen processing and presentation of peptide antigen	3/42	53/14045	0.000524967145452057	0.014048120812297	0.0117592640581261

## Sheet: 1.6_late_thym_abundance_stats
Relative proportion (%) of cells in late-stage thymocyte clusters compared across AireC313X-/- and WT (Wilcoxon rank sum test with Benjamini-Hochberg correction)
Data for figure 3c
cluster	Mean AireC313X	SD AireC313X	Mean WT	SD WT	Wilcox rank sum p.value	adj.p.value (FDR)
DP_1	7.42196	5.02184	10.6566	2.41292	0.312321	0.598801
DP_2	4.71457	0.555342	3.86208	0.698465	0.193931	0.598801
DP_3	20.0368	4.58273	16.9631	7.48499	0.312321	0.598801
Strong_TCR_stim_1	8.87572	2.281	10.2993	2.378	0.470486	0.598801
Strong_TCR_stim_2	6.39433	3.86198	5.10804	2.618	0.665006	0.71616
CD4SP_1	19.764	3.70259	16.7348	2.56702	0.312321	0.598801
CD4SP_2	10.9679	2.80785	12.3156	1.13411	0.312321	0.598801
CD8SP	7.86668	1.63341	8.91738	2.16673	0.470486	0.598801
Agonist_sel	5.24774	1.79741	6.73649	2.20229	0.665006	0.71616
NK/NK-like	1.26357	0.825918	1.04148	0.394479	1	1
NKT	2.41445	1.75709	3.02069	0.905106	0.470486	0.598801
Tregs	2.00272	2.14021	2.23771	0.464134	0.312321	0.598801
SP_prolif	2.22105	0.949707	1.4512	0.480417	0.470486	0.598801
gdT	0.808493	0.215355	0.65551	0.15702	0.312321	0.598801

## Sheet: 1.7_pseudobulk_DEGs_late_thym
Pseudobulk differential gene expression analysis of late-stage thymocytes (Wald test, fit type: parametric, Benjamini-Hochberg correction)
Genes in red used for calculation of thymic IFN module score
Gene	baseMean	log2FoldChange	lfcSE	stat	pvalue	padj	Direction
Oasl2	92.05425906055	-3.22122754928276	0.245281949359078	-13.1327541945089	2.13738918800137e-39	3.65322560013194e-36	down
Ifit3	128.784177303927	-2.78925849874125	0.302080044801458	-9.23350796168775	2.61910648071219e-20	1.10826000976813e-17	down
Ifi27l2a	4174.90570754528	-2.6064381244045	0.285185233057451	-9.13945682411764	6.27667901452816e-20	2.43820449355262e-17	down
Rtp4	521.325175502552	-2.55418185049211	0.155715367158129	-16.4028887906634	1.82356545333199e-60	5.19473012139173e-57	down
Ifit1	236.461037564236	-2.51839931165961	0.272869156125982	-9.22932935115938	2.72331619531135e-20	1.10826000976813e-17	down
Usp18	178.169302604768	-2.41526625025696	0.209604321780105	-11.522979248447	1.01055361065251e-30	1.43936519277272e-27	down
Iigp1	105.243807651271	-2.36895622304469	0.222571115862595	-10.6435923361555	1.86786058567451e-26	1.77363739613049e-23	down
Isg15	899.612088471366	-2.28986872786385	0.146797436756897	-15.5988331843693	7.41367249137853e-55	1.58393112778302e-51	down
Irf7	424.34556029591	-2.24994215197936	0.107443765771239	-20.9406486810017	2.2832943845634e-97	1.95130338104788e-93	down
Ifi213	297.970094088741	-2.10480571841133	0.117602977343535	-17.897554687437	1.23214481751e-71	5.26495480522022e-68	down
Ifi214	117.827239778368	-1.64910299153786	0.182064553720062	-9.05779273253532	1.33116905872888e-19	4.94616120691175e-17	down
Ly6a	358.281828792973	-1.64086577965282	0.391669546254929	-4.18941374263706	2.79676065601942e-05	0.00178366541539865	down
Bst2	670.23404285232	-1.58705656751825	0.189012106596829	-8.39658684352695	4.59643815984699e-17	1.51081386592509e-14	down
Xaf1	324.811265561144	-1.5869421512803	0.158963696544886	-9.98304761258617	1.80825740979264e-23	1.03022452160586e-20	down
Tgtp2	239.853786890253	-1.51676653384726	0.138905170787107	-10.9194389615051	9.30689163327962e-28	9.94208698725095e-25	down
Gbp6	241.96150621948	-1.45940887993075	0.132613817758595	-11.0049533645687	3.61703039224976e-28	4.41587739030949e-25	down
Ddx60	214.006878531632	-1.44097986561636	0.140651115652494	-10.245065308807	1.24540744872024e-24	9.67568368796652e-22	down
Oas3	102.678286636086	-1.42654041489934	0.184362529266947	-7.73769171301499	1.01237960367161e-14	2.79090196547663e-12	down
Isg20	291.909193370343	-1.36363604766619	0.14574589106969	-9.35625723413465	8.26112970522835e-21	3.9222008033823e-18	down
Ifi206	407.620214395991	-1.36296407312193	0.144544605992559	-9.42936655271721	4.12572970247805e-21	2.07402859043397e-18	down
Slfn1	625.437645611968	-1.34306844594891	0.144891932758857	-9.26944944674165	1.8710921158995e-20	8.41597538025111e-18	down
Phf11b	137.210617048142	-1.32694916950757	0.164404641766866	-8.07123907966817	6.95883007546849e-16	2.05069523534323e-13	down
Ifih1	160.519336069584	-1.32273710436966	0.152990334791211	-8.64588672333341	5.33890586228226e-18	1.90109539579434e-15	down
Irgm1	290.30670652075	-1.25230233584121	0.12435556637834	-10.0703359914842	7.47223795845722e-24	4.91213427638272e-21	down
Phf11c	232.920109258329	-1.23614375514004	0.157861734427953	-7.83054715330147	4.85751310422713e-15	1.38374356629083e-12	down
Hsh2d	141.546884179509	-1.13802299838055	0.152458065995505	-7.46449845699934	8.36174941840876e-14	2.16543971302186e-11	down
H2-Q7	706.217204371858	-1.12526795183834	0.316517593023734	-3.55515136169369	0.000377761555549294	0.0113275447499097	down
Lgals3bp	445.132026854632	-1.12267354041449	0.135175514709268	-8.30530250118972	9.9565455636728e-17	3.15143105137584e-14	down
Zbp1	608.530230338255	-1.10704922522682	0.110571495256679	-10.0120670581232	1.34903938317041e-23	8.23492183469595e-21	down
Irf9	411.925523504784	-1.08045280229754	0.109690055152425	-9.8500525029014	6.85081791909894e-23	3.65919312103872e-20	down
Stat1	2049.67563004801	-1.01745873701855	0.0995599264825385	-10.219560951534	1.62073274692775e-24	1.15423183793704e-21	down
Ifi208	584.547169256848	-0.994111219081386	0.118003033839815	-8.42445475114528	3.62434030707351e-17	1.23894449057001e-14	down
Trim30a	618.320795143885	-0.979502116291556	0.0922298386035673	-10.6202301892966	2.39968643204194e-26	2.05077202482304e-23	down
Ifi27	1257.42033185176	-0.968015041843232	0.155715959098117	-6.21654355436546	5.08225361283635e-10	1.0100683575651e-07	down
H2-T24	191.070290862669	-0.938544065234302	0.155328042177374	-6.04233499680984	1.51899663529909e-09	2.82203157505782e-07	down
Ifi35	484.394991294854	-0.920826717487114	0.13523101766881	-6.80928631138666	9.80841039023416e-12	2.20585987355108e-09	down
9330175E14Rik	89.5491061414191	-0.896349031460221	0.202020744534593	-4.4369157906293	9.1256972413536e-06	0.000772160481431761	down
Gm8369	100.852321817136	-0.874247200436276	0.203802003534568	-4.28968893962807	1.78923541714605e-05	0.0012849416701622	down
Plac8	141.596926543116	-0.86294525800673	0.259465834837512	-3.32585312647094	0.000881483637783059	0.0195159563950622	down
H2-K1	6605.81385502438	-0.862409585310941	0.292485274118555	-2.94855728347327	0.00319260965746582	0.0392826193752865	down
Ifi47	1361.52965925051	-0.846927324922469	0.121187340282064	-6.98857919442115	2.77683917434468e-12	6.78024788112848e-10	down
H2-T22	1064.8559220935	-0.836456110614241	0.103131009949239	-8.11061688454274	5.03634150545697e-16	1.53716337520126e-13	down
Jun	216.138087828126	-0.80446216830891	0.190862639596809	-4.2148750012486	2.49916569222456e-05	0.00165006774870522	down
BE692007	90.9926734779901	-0.799646813581694	0.253034256851802	-3.16023143874164	0.00157643861735872	0.0273627484217437	down
BC147527	107.1804781915	-0.790214665008052	0.179886116458768	-4.39286077527377	1.11868772033259e-05	0.00087709222550113	down
Shfl	91.5431539826083	-0.788593494606031	0.224694242364154	-3.50962929138161	0.000448731837296564	0.0127404062509516	down
Irgm2	183.905471381905	-0.784066236476423	0.14370777635348	-5.45597640135941	4.87044616045581e-08	8.00439093985679e-06	down
B2m	6610.95052142668	-0.759200720040873	0.174525504274038	-4.3500846664152	1.36084978371891e-05	0.001020159846637	down
Igtp	607.635912885748	-0.756614013829281	0.109638633805512	-6.90097995175166	5.16450219863584e-12	1.19286042674438e-09	down
Slfn5	356.975841053064	-0.755624523922944	0.143384657885572	-5.26991196314721	1.36489206873753e-07	1.97701146092049e-05	down
Slfn8	351.661122008143	-0.751140118701148	0.11689759091716	-6.42562530850998	1.3132852824004e-10	2.67222286271281e-08	down
Gbp9	458.568860449866	-0.750815146540834	0.14722573399917	-5.09975481966396	3.40093729548846e-07	4.47144771188375e-05	down
Ms4a4b	2571.84710638546	-0.734288000210357	0.148305967936444	-4.95116960178591	7.37687774857228e-07	9.00611389132839e-05	down
Ctss	554.591322762033	-0.733412782092136	0.162289463284947	-4.51916450548865	6.2084142671494e-06	0.000560009390670666	down
Trim34a	190.709097534946	-0.733253020324306	0.172414790128873	-4.25284292476435	2.1107363451836e-05	0.00147855350868353	down
Gm20559	353.24701917977	-0.713027375094274	0.10067411961689	-7.08252903335698	1.41547093563457e-12	3.55782782821559e-10	down
Parp14	399.290586376263	-0.709672281118658	0.120003907150724	-5.91374312694099	3.34419291420245e-09	6.08073886059023e-07	down
Ifi203	744.533706437304	-0.695371018062118	0.104437036978261	-6.65827984191915	2.7705089529474e-11	5.91919237797211e-09	down
Actn2	134.222716931903	-0.691877496933555	0.232520702221604	-2.97555224254467	0.00292461531125009	0.0373598840806327	down
Trafd1	249.532781231924	-0.687653346107823	0.113665525059407	-6.04979694369444	1.4502851428766e-09	2.75425262911631e-07	down
Tnfrsf25	139.317227445229	-0.687226065213232	0.215826276758833	-3.18416309419611	0.00145173192594409	0.026176741808342	down
H2-Q4	1059.54069876377	-0.679345811708534	0.118007859505607	-5.75678445956607	8.57312602953299e-09	1.52637364684144e-06	down
H2-T23	2626.41064303155	-0.657554004919991	0.0986491642431747	-6.66558110212764	2.63620182411113e-11	5.77666174073171e-09	down
H2-D1	6452.0505022792	-0.653233565192659	0.147105413320024	-4.44058142015187	8.97161520380453e-06	0.000766714235317136	down
Krt10	120.604830959584	-0.651658259727318	0.207093454220209	-3.1466869012402	0.00165131685197088	0.0280003051923474	down
Olfr56	87.5685281932787	-0.648921352132726	0.170058355077286	-3.81587456751427	0.000135701430275419	0.0059778578512048	down
Trav13-2	123.797168124556	-0.644529202352655	0.169113160076451	-3.8112303150227	0.000138276857462708	0.00604351484619021	down
Ms4a6b	1442.05116242182	-0.637730320993439	0.0828477511547567	-7.69761776396538	1.38626312309248e-14	3.70218895310884e-12	down
Rnf213	584.057174954947	-0.629401279697172	0.129931481964773	-4.84410144623623	1.27185940683332e-06	0.000137586208744273	down
Rrad	338.604577214592	-0.627511844357788	0.149540735952218	-4.19626023880405	2.71358435266205e-05	0.00175684029377651	down
Lta	168.985011125424	-0.626319158335177	0.185934653551114	-3.36849073786561	0.000755809364506808	0.0178429470416441	down
Trav9-2	142.451207589644	-0.617786935290775	0.17023879614118	-3.62894328022879	0.000284583753459587	0.0096005926742365	down
Trim25	464.685883075278	-0.599654806879543	0.122597348976451	-4.89125427169497	1.00195426453344e-06	0.000116021660557187	down
Junb	1579.15981272822	-0.588742960634564	0.109794808999888	-5.36221125568118	8.22093140925512e-08	1.23256280392095e-05	down
Parp9	410.481414749964	-0.585562857539847	0.10244956044194	-5.71562098474493	1.09304120330567e-08	1.86822602469005e-06	down
Eif2ak2	242.672120478019	-0.580827032355705	0.131477980199806	-4.41767535121111	9.97681231946759e-06	0.000815726677975242	down
AW011738	100.78423662661	-0.579402727314428	0.17270863265522	-3.35479887951574	0.000794227047538086	0.0183444982385419	down
Pml	352.393245140322	-0.578422070356076	0.111154808074184	-5.20375213971889	1.95304458219297e-07	2.64932047609859e-05	down
Tap1	745.228779943134	-0.578066405354149	0.0870668351523406	-6.63934096539409	3.15088759286196e-11	6.56767935819471e-09	down
Epsti1	1111.11214210586	-0.575318889754096	0.106316743520039	-5.41136673966749	6.25455301184245e-08	9.89840926651956e-06	down
Gm7030	328.273963791548	-0.575100307730079	0.117734135860501	-4.88473715398477	1.0356691984669e-06	0.000116458275922344	down
Rflnb	206.926486556004	-0.573538536560425	0.202077265205221	-2.83821406617891	0.00453667458131188	0.048952551732186	down
Ppp1r15a	240.87648878513	-0.570380086274662	0.159013884774598	-3.58698290456317	0.000334526246354995	0.0103207989218404	down
Gbp2	316.38437910653	-0.566892023441777	0.136787023561915	-4.14434065951572	3.40792819500845e-05	0.00206554286202427	down
Brf2	108.004763221869	-0.559423899149784	0.183698758866448	-3.04533303655304	0.00232422786264338	0.0331876508518299	down
Trbv17	862.911487911415	-0.556872306354923	0.139155416134059	-4.00180116466645	6.28621158993116e-05	0.00329676695107083	down
Psmb9	1000.11708346566	-0.551327854768852	0.135904110405855	-4.05674157405837	4.97620896750561e-05	0.00276147284651318	down
Shisa5	6055.78416672348	-0.548180794709867	0.105282738032193	-5.20674903555648	1.92177723739773e-07	2.64932047609859e-05	down
Trav13-1	295.612320778118	-0.546160964939505	0.154521475008445	-3.5345311382101	0.000408499300989492	0.0118742687967898	down
Ier5	691.256768323032	-0.546006249980756	0.132287529278026	-4.12742042247403	3.66855321326406e-05	0.00216216936279687	down
Herc6	378.271689372064	-0.544957468593821	0.145559479606477	-3.74388167687275	0.000181199008715122	0.00727007853746213	down
Trim12c	647.539495515146	-0.537074881441553	0.0997326024376498	-5.38514857042178	7.23848328383262e-08	1.10464425256488e-05	down
Psmb10	1020.7130143071	-0.533513362505248	0.138707521217311	-3.84631891495921	0.000119905674647528	0.00536499421747524	down
Tapbp	1177.14151060589	-0.530056844997656	0.0925694427243767	-5.72604554373183	1.02798634457071e-08	1.79289210218393e-06	down
Slc25a22	163.170176690694	-0.518991990625616	0.156162160460437	-3.32341707552836	0.000889218559758396	0.0195857263188022	down
Ddx58	513.549759441315	-0.511211172422368	0.094374750905376	-5.41682142223538	6.06678794091662e-08	9.78240938548555e-06	down
Cd274	342.937720347038	-0.510717566202716	0.140839874165838	-3.62622850401975	0.000287590887503457	0.0096005926742365	down
Nfkbid	681.691073010941	-0.510568083330027	0.156513752721474	-3.2621292024006	0.00110578731713946	0.0222354315582913	down
Ltb	4263.99978249491	-0.509929979213281	0.139723787190193	-3.64955738366266	0.000262692554314919	0.00923856201306706	down
9930111J21Rik2	196.523822661215	-0.509726801220804	0.179892500426266	-2.83350778944635	0.00460401858839098	0.0494393234369646	down
H2-M3	257.322907135381	-0.504920910734434	0.132682900374852	-3.80547085802273	0.000141534678878092	0.00607816766679483	down
Rnf114	999.858512672521	-0.50346774428494	0.0728566977571107	-6.91038380525286	4.83344199679625e-12	1.14740542512835e-09	down
Mad2l2	177.142943954177	-0.502662254252944	0.17622473458423	-2.85239331152283	0.00433913753835229	0.0474197818449599	down
Irf1	714.981021585132	-0.502112446872511	0.102123829778102	-4.91670208572788	8.80143357990639e-07	0.000104468126908167	down
Gbp7	386.483088055274	-0.500672555942573	0.10732095904532	-4.6651889844848	3.08333529261209e-06	0.000310002157772505	down
Cd200r1	124.122893232365	0.500112768102118	0.169817455364412	2.94500213201831	0.00322952437480517	0.0394842851317381	up
Blm	141.699003322169	0.500340307499497	0.16410451644993	3.04891247555734	0.00229671383723689	0.0330432936919637	up
Rab11fip4	358.086743794228	0.500753176075992	0.122293857327819	4.0946715314873	4.22767321034267e-05	0.00241777085110591	up
Pde11a	134.462450146813	0.503681251674055	0.15689290262111	3.21035077597121	0.00132573082848292	0.0247138089602654	up
Rapgef2	517.57499540776	0.505414271296248	0.141525748417885	3.57118246641525	0.000355373203685899	0.0108464978524989	up
Rai1	1062.54148373995	0.508123580667199	0.12108775679412	4.19632499701138	2.71280896842641e-05	0.00175684029377651	up
Fbxl17	1095.059920045	0.508214402422797	0.131201300906193	3.87354697638375	0.000107262719447456	0.00498188695868455	up
Zhx2	378.279938366631	0.508871400818557	0.114070688860391	4.46101803979948	8.15712226236388e-06	0.000704149160143047	up
Phactr2	331.124675970901	0.509716963770891	0.113350769546999	4.49681079191565	6.8980321110756e-06	0.000614068566888043	up
Maml2	3867.41181887908	0.520321474090686	0.10979929807601	4.73884153367252	2.14943509102865e-06	0.000221314123950974	up
Zfp827	323.638838597297	0.520953428103797	0.100110537943599	5.20378212728511	1.95272929279346e-07	2.64932047609859e-05	up
Ttc7b	314.547509352938	0.521424701482881	0.125035003304848	4.1702298372528	3.04292594885782e-05	0.00189816388021452	up
2610037D02Rik	198.340660858966	0.524151008620208	0.144472962967246	3.62802145020755	0.000285601537534615	0.0096005926742365	up
Tbc1d8b	96.7178074209789	0.524665695673753	0.180976184145643	2.89908696080984	0.00374251079331451	0.0436933022399806	up
Smad3	452.523368826532	0.527525812873033	0.127485705414296	4.13792127641846	3.50466568446402e-05	0.00210806272045919	up
Plxnd1	337.567563534024	0.528079509086458	0.182400070983505	2.89517162048809	0.00378951287250134	0.0439553882098792	up
Gan	108.012734764468	0.528892803663777	0.175168136362449	3.01934366972665	0.00253322991855973	0.0347876263604215	up
Jazf1	209.442421730867	0.530108979143309	0.152542667462789	3.47515215225028	0.000510563673412105	0.0137642812396841	up
Zfp646	323.007384140774	0.53087482983505	0.18102987920872	2.93252601258697	0.00336216755757317	0.040583451902571	up
Reps1	314.783954751608	0.533111754423989	0.135051019875861	3.94748410574037	7.89767594044071e-05	0.00392404294110502	up
Ppm1h	1814.53851848666	0.533609462688913	0.157984008049094	3.37761694540053	0.000731168553480237	0.0174938964699253	up
Wdfy2	298.292715063422	0.535301093731545	0.17859460171441	2.99729716684015	0.0027238505187025	0.0361988744104494	up
Trio	330.378432212737	0.544311701823604	0.133025590150958	4.09178189854986	4.2807116329672e-05	0.00242271268975746	up
Ski	446.054009026223	0.544927112853596	0.178577479619107	3.05148842964907	0.00227709824429566	0.0328328635663655	up
Dhcr24	124.563320208651	0.546630079854995	0.159433664702265	3.4285737637393	0.000606761625660694	0.0154152050351883	up
Gm26692	126.570865099805	0.547870179044509	0.189367302369758	2.8931614496717	0.00381385199179945	0.0440448366512407	up
Il17rb	159.947300879142	0.548661141494969	0.164252911790942	3.34034347100827	0.000836748343612628	0.0189175961495067	up
Dyrk1a	940.562140746719	0.551402516782809	0.137823144863466	4.0007976695718	6.31293193413377e-05	0.00329676695107083	up
Nsd2	341.897569914778	0.552570637899417	0.124625349252232	4.4338542777606	9.25632026494227e-06	0.000775534441021536	up
Msi2	2394.93424110794	0.552832695395501	0.137015290246428	4.03482483160243	5.4643047446983e-05	0.0029743916145345	up
Cdyl	413.007604341995	0.555961954828835	0.114098054375645	4.87266814382688	1.10101079525657e-06	0.000122197899431982	up
Kcnip1	99.3158005403861	0.557810214422899	0.174333559999165	3.19967202198802	0.00137584055376535	0.0251237892574331	up
Tex2	312.508023645958	0.560675747099354	0.130055281647933	4.31105711352143	1.62475929265994e-05	0.00118676862521981	up
Cep128	202.754654978112	0.565338563874228	0.175189175049253	3.22701767226936	0.00125087734231688	0.0236786487744159	up
Fry	411.61968805176	0.570460476767072	0.122103776379281	4.67193148060464	2.98380505693397e-06	0.000303566643054258	up
Sgms1	443.462808335536	0.57051528164098	0.130987456810218	4.35549552250317	1.32766230943279e-05	0.00100408868109846	up
Atrnl1	450.982550538973	0.574271839856489	0.148451701229104	3.86840861439655	0.000109547977871328	0.00503331730585145	up
Bbs9	444.8533126427	0.575458880266372	0.165055251021078	3.4864621192384	0.000489454696741377	0.0134931607688768	up
Ext1	1254.13824739023	0.575537152387282	0.128860676228912	4.46635210391788	7.95646207316713e-06	0.000693835968135574	up
Mcph1	288.407594120948	0.579869477531745	0.131098700603238	4.42315198292227	9.72712631608925e-06	0.000807068169876686	up
Gm49797	277.128409480672	0.580172661749314	0.132009424588596	4.39493364627115	1.10806595061565e-05	0.00087709222550113	up
Psd3	197.195687586408	0.580934437698276	0.189791705668315	3.0609052995895	0.00220668876801972	0.0322917161155763	up
Zbtb37	131.075653932418	0.583228621529575	0.176549479376276	3.30348536619897	0.000954909531540651	0.0206598907760668	up
Zdhhc14	430.789128633999	0.586959935182313	0.172648727230285	3.39973508405542	0.000674511694468502	0.0163760708549086	up
Plekha7	135.712600806428	0.594408103833968	0.198375503684528	2.99637854873071	0.00273207044169668	0.0361988744104494	up
Celsr1	102.812031822014	0.597164614208443	0.185035774184762	3.22729275914053	0.00124967529016007	0.0236786487744159	up
Tspan9	301.057648032639	0.598300781800618	0.135463615144364	4.41668990719764	1.00223848803417e-05	0.000815726677975242	up
Abl1	418.386671377773	0.603262579310857	0.12637522703248	4.77358255630124	1.80977312036984e-06	0.000190942235638033	up
Ttll3	88.9829504106544	0.607815230319893	0.20788822427188	2.92375978701411	0.00345831511724353	0.0411626197659655	up
Nfia	225.33459803193	0.610022348858361	0.213074823899581	2.86294897582952	0.00419718147023821	0.0462230835627007	up
Ncapd2	282.573774435366	0.612292494166337	0.135152336473765	4.53038778419632	5.88755201660667e-06	0.000541021715418501	up
Kmt2d	441.268090661541	0.6191823661668	0.12365910129746	5.0071718108105	5.52356196157576e-07	6.94181772406271e-05	up
Ncald	131.033954765141	0.626953428607677	0.216365412418349	2.89766012783708	0.00375957763053499	0.0437134019463293	up
Adgrl1	350.584468475902	0.635507212551646	0.117752274126305	5.39698462103568	6.77701944839357e-08	1.05302560374494e-05	up
Tiam1	462.694727663112	0.645812207600358	0.132831655440786	4.86188480793457	1.16273282792829e-06	0.000127393778813784	up
Atp11a	144.047515230659	0.648488984031739	0.158973103454231	4.07923711584609	4.51837325165175e-05	0.00252379201363502	up
Cmip	1374.00570469408	0.655088251815055	0.128399934108894	5.1019360435145	3.36196374131117e-07	4.47144771188375e-05	up
Large1	135.408437864693	0.661194232816723	0.199062159279796	3.32154657223107	0.000895200411599291	0.0196667936183227	up
Uhrf1	170.538153969549	0.675496842861762	0.198311611736674	3.40623948817841	0.000658643752470568	0.0163152739380101	up
Zfp704	131.615045091557	0.693736863208659	0.182052478525781	3.81064223253855	0.000138606237988917	0.00604351484619021	up
Maml3	498.655320007227	0.699502614561736	0.160092367308103	4.36936892322618	1.24606105396284e-05	0.000959354753798778	up
Fmnl2	113.087321862077	0.712971783549474	0.243761320915422	2.9248766000774	0.0034459283961374	0.0410723906183965	up
Gm15564	739.469991518534	0.721540451529536	0.193393152794421	3.73095138635308	0.000190758033972295	0.00751252607524071	up
Auts2	167.648520707751	0.738425201565324	0.224556632468996	3.28836959054094	0.001007694570417	0.0214412597296475	up
Klf12	92.6260618182477	0.744124720214897	0.252876306972587	2.94264310137827	0.00325423345248553	0.0396728660270205	up
Tacc3	96.3544961396343	0.750521032582815	0.260202561035044	2.88437219678916	0.0039219491461802	0.0444010494147938	up
Pola1	194.990615745239	0.758052943711643	0.213008171732738	3.55879747497563	0.000372556665278756	0.0112504214186299	up
Cenpp	106.205518318267	0.75866055003072	0.254593718927463	2.97988714421847	0.00288354597658985	0.0372298318238168	up
Gm30373	98.0667291000491	0.761655001085123	0.21755959785497	3.5009027806388	0.00046368496294967	0.0130350384650259	up
Lncppara	113.829816317559	0.826641838088681	0.223337726992898	3.70130854835361	0.000214490463083279	0.00818319418531117	up
Rad51b	161.728563580183	0.861969382430435	0.197477425437866	4.36490085142235	1.27180430596291e-05	0.000970432107032055	up
Hist1h3f	156.19467696147	0.872473552896005	0.30606893824955	2.85057855882339	0.00436397686353908	0.0475349175694704	up
5830444B04Rik	116.854178275252	0.93065936819114	0.324889131750214	2.86454447761172	0.00417609502735741	0.0461693507164249	up
Knl1	112.483370646618	1.03534042929942	0.334494280255603	3.09524105616475	0.00196653001147765	0.0305563008692508	up
Prc1	87.1974427541451	1.16665050043322	0.31141596327119	3.74627712779537	0.000179478313049938	0.00723500784587155	up
Sox5	201.852122525566	1.20400809150409	0.216989449171924	5.54869416968814	2.87811124552927e-08	4.82281151064571e-06	up
Hist1h2ak	146.403231705356	1.52730340783718	0.518017869064169	2.94836046987403	0.00319464316239458	0.0392826193752865	up

## Sheet: 1.8_thym_ISG_DEGs-based_score
Thymic ISG DEGs-based interferon score IFN score comparison. Wilcoxon rank sum test with Benjamini-Hochberg correction
Data for figures 3d,e
cluster	p_value	mean_AireC313X	mean_WT	median_AireC313X	median_WT	sd_AireC313X	sd_WT	p_adjusted
CD4SP_2	2.29187e-238	0.0485956	0.468188	-0.0237848	0.375051	0.243533	0.401752	3.20862e-237
SP_prolif	4.71259e-47	-0.0653591	0.323908	-0.0957985	0.276014	0.125274	0.321414	2.19921e-46
CD8SP	1.0982e-165	-0.0193977	0.338118	-0.0731966	0.275837	0.157227	0.34954	7.68742e-165
Tregs	2.97128e-29	0.0643208	0.341415	0.0438628	0.267281	0.159327	0.335609	6.93298e-29
NKT	4.15511e-45	0.00343794	0.284903	-0.0372348	0.208391	0.191957	0.342838	1.16343e-44
DP_2	2.57755e-45	-0.0635023	0.163605	-0.10975	0.100787	0.147383	0.310088	9.02141e-45
CD4SP_1	2.86955e-27	-0.0846107	-0.00173853	-0.104522	-0.0665757	0.081855	0.193772	5.73911e-27
NK/NK-like	0.000124529	-0.0996253	-0.0291601	-0.123025	-0.075185	0.11938	0.19108	0.000145284
Agonist_sel	8.66875e-10	-0.0861525	0.0260486	-0.109305	-0.0784106	0.0966404	0.256973	1.21363e-09
Strong_TCR_stim_2	1.36325e-21	-0.0975792	-0.0145742	-0.113244	-0.0855923	0.0974222	0.187517	2.38569e-21
gdT	0.0326011	-0.0879752	0.0317403	-0.111288	-0.0874783	0.108209	0.306228	0.0351089
DP_3	2.48289e-07	-0.0918045	-0.0768228	-0.0984128	-0.111674	0.0522106	0.112042	3.16004e-07
DP_1	0.0919191	-0.123058	-0.108746	-0.131427	-0.131566	0.0572864	0.0842727	0.0919191
Strong_TCR_stim_1	2.04158e-16	-0.108729	-0.114369	-0.116945	-0.134308	0.0499263	0.0668514	3.1758e-16

## Sheet: 1.9_DEGs_late_thymocytes
Differentially expressed genes (DEGs) in late-stage thymocytes (Wilcoxon rank sum test with Bonferroni correction, (abs)log2fc >0.5, adj.p < 0.05)
Data for figure 3g
cluster	gene	p_val	avg_log2FC	pct.1	pct.2	p_val_adj
DP_1	Lztfl1	4.84348576647543e-41	-0.942198363561715	0.367	0.63	9.71118896178324e-37		pct.1	mean expresion in cluster AireC313X
DP_1	Dock2	1.15564301930542e-21	0.521962800683713	0.823	0.756	2.31706425370737e-17		pct.2	mean mean expresion in cluster WT
DP_1	Hsp90aa1	8.82301373165529e-18	-0.511712914695005	0.418	0.606	1.76901425319689e-13
DP_1	Hist1h1b	1.00563433221347e-13	0.564354008796536	0.287	0.161	2.01629683608801e-09
DP_1	Hist1h2ab	1.14908190334874e-12	0.511094277207297	0.142	0.054	2.30390921621423e-08
DP_1	Hist1h2ap	1.4375912514032e-10	0.556492561568085	0.332	0.228	2.88237045906342e-06
DP_1	Gm26917	6.90942874100647e-10	0.537891515273325	0.388	0.284	1.3853404625718e-05
DP_1	Hist1h4d	2.14226278620175e-09	0.500048203196678	0.386	0.291	4.29523688633451e-05
DP_2	Ifi27l2a	1.11153131765027e-57	-1.95735483027266	0.237	0.703	2.22862029188879e-53
DP_2	Rtp4	1.25378885586497e-34	-0.853188426544937	0.067	0.376	2.51384665600927e-30
DP_2	B2m	6.03213037859113e-26	-0.737738389107902	0.74	0.915	1.20944214090752e-21
DP_2	Isg15	9.23489311344801e-24	-0.943047704851318	0.09	0.346	1.85159606924633e-19
DP_2	Irf7	1.05458079514941e-20	-0.526223897959762	0.069	0.29	2.11443449427457e-16
DP_2	Ifi27	3.30640322179778e-20	-0.573162767552893	0.276	0.59	6.62933845970454e-16
DP_2	H2-D1	4.62474733004644e-20	-0.61952284051274	0.742	0.899	9.27261839674311e-16
DP_2	Gm42418	9.63285612769146e-20	0.733421720600672	1	1	1.93138765360214e-15
DP_2	H2-K1	1.57074575773506e-19	-0.834624083379284	0.564	0.76	3.14934524425879e-15
DP_2	Bst2	5.58263352612924e-19	-0.583826115116439	0.178	0.456	1.11931802198891e-14
DP_2	Lars2	1.55773587047391e-18	0.878393517014803	0.884	0.869	3.12326042030018e-14
DP_2	H2-Q7	6.40304687174397e-17	-0.512700253977272	0.07	0.263	1.28381089778467e-12
DP_2	Ifit1	1.58173718150791e-16	-0.528252628677104	0.018	0.154	3.17138304892335e-12
DP_2	Gm10076	3.97543621036054e-15	-0.518520057464004	0.297	0.567	7.97074960177288e-11
DP_2	Cmss1	1.38757340315735e-14	0.604229410324019	0.989	0.995	2.78208467333049e-10
DP_2	Stat1	1.82293455139071e-14	-0.553956673341035	0.41	0.664	3.65498377553837e-10
DP_2	H2-T22	1.29541868605602e-13	-0.500395697122584	0.288	0.535	2.59731446554233e-09
DP_2	H2-T23	8.50547283984885e-12	-0.512869822212727	0.549	0.758	1.70534730438969e-07
DP_2	Ms4a4b	1.07271840892406e-11	-0.560909554534516	0.294	0.516	2.15080040989273e-07
DP_2	Il31ra	3.61964279478719e-11	0.803916092870733	0.657	0.571	7.25738380354832e-07
DP_2	Cdk8	1.38565054513653e-08	0.661359695943314	0.99	0.993	0.000277822934299874
DP_2	Gphn	7.59884354025816e-07	0.586219941365066	0.67	0.652	0.0152356812982176
DP_3	Lztfl1	3.73101991603859e-52	-0.775687301231525	0.253	0.482	7.48069493165737e-48
DP_3	H2-K1	1.41931660150225e-15	-0.593219828369985	0.043	0.105	2.84572978601202e-11
DP_3	Hivep2	7.17749660613954e-14	0.500790497802544	0.536	0.503	1.43908806953098e-09
DP_3	Gm47283	3.05255586957534e-09	0.592150745294143	0.135	0.084	6.12037451849855e-05
Strong_TCR_stim_1	Lztfl1	1.79513013676388e-49	-0.942574265054434	0.216	0.533	3.59923592421159e-45
Strong_TCR_stim_1	Ccr9	6.8299172822066e-32	-0.566716859309686	0.644	0.869	1.36939841508242e-27
Strong_TCR_stim_1	Gm42418	4.95765944276335e-27	0.515495074883249	1	1	9.94010718274052e-23
Strong_TCR_stim_1	Ifi27	4.3637342089511e-26	-0.574766376127366	0.112	0.303	8.74928708894696e-22
Strong_TCR_stim_1	Lars2	4.23383022975327e-14	0.658396076348717	0.659	0.623	8.4888296106553e-10
Strong_TCR_stim_1	Hist1h4d	1.3006068137721e-06	0.583154938565248	0.254	0.196	0.0260771666161306
Strong_TCR_stim_2	Cmss1	1.34821231881963e-14	-0.815458804276191	0.938	0.974	2.70316569923336e-10
Strong_TCR_stim_2	Fah	2.99114493902258e-11	-0.67616861536943	0.139	0.284	5.99724560274027e-07
Strong_TCR_stim_2	Xist	8.42775627315437e-10	0.599703745533536	0.477	0.311	1.68976513276745e-05
Strong_TCR_stim_2	Hist1h1b	1.73068995273846e-09	0.624671733786002	0.197	0.081	3.47003335524062e-05
Strong_TCR_stim_2	Ifi213	2.47418306215964e-09	-0.784588598221602	0.055	0.148	4.96073703963008e-05
Strong_TCR_stim_2	H2-Q7	2.65491968755284e-09	-0.790990001505676	0.055	0.148	5.32311397354344e-05
Strong_TCR_stim_2	Gm47283	2.85105522633078e-09	0.562433964735527	0.347	0.196	5.71636572879322e-05
Strong_TCR_stim_2	Rnf213	6.9573514082324e-09	-0.668113238825837	0.112	0.225	0.00013949489573506
Strong_TCR_stim_2	Hist1h3e	8.02940850903286e-09	0.595372188398848	0.121	0.034	0.000160989640606109
Strong_TCR_stim_2	Ddx60	1.31358985095931e-08	-0.547977428404949	0.038	0.117	0.000263374765117341
Strong_TCR_stim_2	H2-K1	1.85982196990014e-08	-0.719903398190259	0.23	0.361	0.000372894304964978
Strong_TCR_stim_2	Hist1h4d	3.15879427657273e-08	0.63257819652883	0.247	0.129	0.000633338252452831
Strong_TCR_stim_2	Zmiz1	5.54822239516852e-07	0.586201112777887	0.386	0.275	0.0111241859023129
Strong_TCR_stim_2	Il31ra	7.23849526407141e-07	-0.772624014071623	0.34	0.447	0.0145131830044632
Strong_TCR_stim_2	Rpl26	1.9732095199833e-06	-0.520864610610683	0.201	0.309	0.0395628508756651
CD4SP_1	Ifi27l2a	1.36336200295768e-95	-1.36649346068505	0.082	0.331	2.73354081593015e-91
CD4SP_1	Gm42418	2.04977288476958e-87	0.604549524613216	1	1	4.109794633963e-83
CD4SP_1	Ifi27	1.54285613019828e-81	-0.662318017280697	0.196	0.499	3.09342654104756e-77
CD4SP_1	Rtp4	6.14599914283137e-70	-0.64636410037035	0.016	0.163	1.23227282813769e-65
CD4SP_1	Isg15	1.14999304960406e-59	-0.726970725478036	0.038	0.191	2.30573606445614e-55
CD4SP_1	Cmss1	1.726316843435e-59	0.533844379479004	0.985	0.986	3.46126527108718e-55
CD4SP_1	B2m	5.14726711010771e-51	-0.54187455353103	0.467	0.735	1.0320270555766e-46
CD4SP_1	Lars2	8.82941817116927e-46	0.768044078112327	0.729	0.695	1.77029834331944e-41
CD4SP_1	H2-K1	1.1395803622991e-23	-0.568711155706366	0.206	0.344	2.28485862640969e-19
CD4SP_1	Bach2	1.24001100762867e-17	0.53572100862419	0.715	0.744	2.48622207029549e-13
CD4SP_1	Id3	1.48821955813856e-16	-0.556612597429235	0.292	0.415	2.98388021406782e-12
CD4SP_1	Hexb	6.57988037827852e-14	0.87916989928597	0.572	0.612	1.31926601584484e-09
CD4SP_1	Il31ra	5.00475698580781e-13	0.623124068760158	0.47	0.451	1.00345377565447e-08
CD4SP_1	Msi2	3.26191591660913e-12	0.514433984972827	0.485	0.47	6.54014141280131e-08
CD4SP_2	Ifi27l2a	9.83198237355204e-237	-2.15441561588955	0.367	0.908	1.97131246589718e-232
CD4SP_2	Rtp4	5.74808830790885e-106	-1.09193705503415	0.098	0.499	1.15249170573573e-101
CD4SP_2	B2m	2.02400405025235e-97	-0.692973954011829	0.819	0.962	4.05812812075595e-93
CD4SP_2	Irf7	3.13044984991418e-89	-1.04963212407986	0.099	0.449	6.27655194907792e-85
CD4SP_2	H2-K1	3.99193647625294e-88	-0.745513693042034	0.833	0.965	8.00383263488714e-84
CD4SP_2	Isg15	3.26065052564141e-80	-1.30119677254827	0.117	0.451	6.53760430391103e-76
CD4SP_2	H2-Q7	8.38674817197866e-74	-0.890397486132474	0.097	0.41	1.68154300848172e-69
CD4SP_2	Gm42418	4.74675698557796e-67	0.733619613456172	1	1	9.51724775608381e-63
CD4SP_2	Bst2	3.74495139029728e-65	-0.845321849265365	0.144	0.458	7.50862753754604e-61
CD4SP_2	Ifit1	8.41455132642675e-64	-0.859534904497545	0.044	0.288	1.68711754094856e-59
CD4SP_2	H2-D1	1.99791161527452e-62	-0.565980204111836	0.831	0.956	4.00581278862542e-58
CD4SP_2	Ly6a	3.24950690068288e-62	-0.882095841282283	0.036	0.264	6.51526133586917e-58
CD4SP_2	Ifi213	5.67745617920109e-61	-0.75942701493329	0.072	0.332	1.13832996392982e-56
CD4SP_2	Ly6e	3.94705714467394e-52	-0.690851765585228	0.59	0.854	7.91384957507125e-48
CD4SP_2	Xaf1	8.62633894003735e-52	-0.631767023812948	0.112	0.376	1.72958095747749e-47
CD4SP_2	Zbp1	2.21584353648112e-51	-0.590104545694119	0.195	0.5	4.44276629064466e-47
CD4SP_2	Usp18	3.4662914242262e-51	-0.743753279508853	0.036	0.236	6.94991430557353e-47
CD4SP_2	H2-Q4	1.06198991003001e-49	-0.615725107888143	0.268	0.586	2.12928976961018e-45
CD4SP_2	Slfn1	6.12431033419123e-49	-0.624938876516401	0.302	0.628	1.22792422200534e-44
CD4SP_2	Trim30a	1.03981134258015e-48	-0.654875087748639	0.161	0.435	2.0848217418732e-44
CD4SP_2	Stat1	1.58543016470031e-47	-0.695206167872321	0.442	0.747	3.17878748022411e-43
CD4SP_2	H2-T23	1.22298584671926e-46	-0.535752267593303	0.527	0.826	2.45208662267212e-42
CD4SP_2	H2-T22	8.95987883110592e-46	-0.598012300416837	0.304	0.617	1.79645570563674e-41
CD4SP_2	Lars2	6.38374794057755e-45	0.885257209374916	0.814	0.776	1.2799414620858e-40
CD4SP_2	Ifi206	3.60332583558503e-44	-0.575191996749951	0.134	0.385	7.22466830034798e-40
CD4SP_2	Oasl2	1.84536850375991e-43	-0.590936462258255	0.014	0.164	3.69996385003862e-39
CD4SP_2	Cmss1	8.72156220056202e-43	0.591585621518186	0.991	0.995	1.74867322121268e-38
CD4SP_2	Ifi208	5.87736857449266e-42	-0.565134443809162	0.186	0.45	1.17841239918578e-37
CD4SP_2	Isg20	2.11557113139185e-35	-0.536449388967131	0.06	0.23	4.24172011844066e-31
CD4SP_2	Iigp1	5.29294071872009e-35	-0.6293051422007	0.028	0.169	1.06123461410338e-30
CD4SP_2	Ifi47	3.276638504718e-34	-0.53339735346112	0.375	0.65	6.5696602019596e-30
CD4SP_2	Gm10076	1.75645768496293e-33	-0.571047686932468	0.269	0.51	3.52169765835067e-29
CD4SP_2	Ms4a4b	1.7990504276187e-31	-0.557743266023889	0.536	0.772	3.6070961073755e-27
CD4SP_2	Ifit3	5.32537138350335e-31	-0.690180208029631	0.012	0.122	1.06773696239242e-26
CD4SP_2	Slfn5	2.81367288181435e-30	-0.503711254651499	0.143	0.343	5.64141412803778e-26
CD4SP_2	Il31ra	4.06397335132924e-12	0.673413643525839	0.571	0.551	8.14826656941512e-08
CD4SP_2	Hexb	2.09582956980115e-11	0.866194329809537	0.656	0.718	4.2021382874513e-07
CD4SP_2	Zc3h7a	8.25287959598789e-08	0.860365176696421	0.459	0.463	0.00165470235899557
CD4SP_2	AY036118	6.99164670234073e-07	1.08218185663506	0.681	0.733	0.0140182516381932
CD8SP	Ifi27l2a	7.10508762578444e-154	-2.4148735252432	0.206	0.76	1.42457006896978e-149
CD8SP	Rtp4	9.13124591100149e-76	-1.03345791680754	0.082	0.446	1.8308148051558e-71
CD8SP	Irf7	1.10379848651e-75	-0.910419908314635	0.062	0.416	2.21311596545255e-71
CD8SP	Isg15	7.53540657365651e-72	-1.31398912167418	0.116	0.485	1.51084901801813e-67
CD8SP	Bst2	1.99245639767308e-67	-1.04383260787993	0.153	0.528	3.99487507733452e-63
CD8SP	Ifi213	5.15557248600434e-57	-0.814014793346777	0.076	0.374	1.03369228344387e-52
CD8SP	Ly6e	3.22650578497737e-50	-0.764594360150919	0.642	0.91	6.46914409887963e-46
CD8SP	B2m	8.76035792154803e-50	-0.504449894820002	0.884	0.981	1.75645176327038e-45
CD8SP	Gm42418	1.26476264571181e-49	0.719294789122973	1	1	2.53584910465218e-45
CD8SP	Slfn1	2.55675160518942e-49	-0.732371196651244	0.145	0.459	5.12628696840479e-45
CD8SP	H2-K1	1.19297346572652e-48	-0.63703992691423	0.85	0.947	2.39191179878167e-44
CD8SP	Stat1	6.70713959676808e-45	-0.8291546883813	0.408	0.73	1.344781489152e-40
CD8SP	Ifi27	1.53148463200552e-42	-0.68107109462831	0.313	0.644	3.07062668717107e-38
CD8SP	H2-D1	1.67811659814805e-42	-0.503096091117549	0.866	0.979	3.36462377928685e-38
CD8SP	Ifit1	1.51241001796612e-41	-0.636763912896912	0.026	0.223	3.03238208602207e-37
CD8SP	H2-T22	1.55340655087757e-40	-0.58953818803649	0.304	0.642	3.11458013450953e-36
CD8SP	Usp18	1.7190638739579e-40	-0.549538921690022	0.014	0.192	3.44672306728558e-36
CD8SP	H2-T23	1.82108337466719e-39	-0.599826404637985	0.496	0.805	3.65127216620771e-35
CD8SP	H2-Q7	2.03667204913384e-38	-0.772994265474792	0.227	0.519	4.08352745851335e-34
CD8SP	Xist	1.10054180411722e-37	-0.716962863355952	0.214	0.511	2.20658631725503e-33
CD8SP	Cmss1	1.00828687912101e-35	0.595132681488351	0.999	0.995	2.02161519263763e-31
CD8SP	Epsti1	8.99541667128343e-35	-0.702102992561517	0.236	0.515	1.80358104259233e-30
CD8SP	Gbp6	4.29494409959233e-33	-0.541364128097638	0.056	0.249	8.61136291968262e-29
CD8SP	Tgtp2	5.31259549910991e-33	-0.516093676205778	0.089	0.308	1.06517539757154e-28
CD8SP	Zbp1	1.64608761688063e-31	-0.518173427489101	0.16	0.412	3.30040567184567e-27
CD8SP	Lars2	5.10757311368047e-31	0.78941744593146	0.852	0.812	1.02406840929293e-26
CD8SP	Gm10076	1.51414245497867e-30	-0.639184936771122	0.355	0.624	3.03585562223223e-26
CD8SP	Ifit3	4.15985484480241e-28	-0.524497463586949	0.008	0.129	8.34050896382883e-24
CD8SP	Ms4a4b	5.74085955298739e-26	-0.565139162029383	0.55	0.774	1.15104234037397e-21
CD8SP	Ifi47	1.6055599850142e-24	-0.517049837488408	0.396	0.657	3.21914776995346e-20
CD8SP	Il31ra	1.51235141901152e-13	0.694521361894909	0.636	0.587	3.0322645951181e-09
CD8SP	Bcl11b	7.44207723788388e-09	0.530849156089285	0.649	0.684	0.000149213648619572
CD8SP	Bcl2	1.88639071033024e-07	0.534977352057413	0.609	0.624	0.00378221337421213
CD8SP	Hexb	3.73899767446147e-07	0.888758320403164	0.697	0.776	0.00749669033729524
Agonist_sel	Gm42418	2.50253532400233e-38	0.762899080149817	1	1	5.01758332462467e-34
Agonist_sel	Ifi27	7.37522999126101e-31	-0.728122840718689	0.211	0.51	1.47873361324783e-26
Agonist_sel	Xist	9.52403908637865e-27	-0.856689244324165	0.198	0.473	1.90956983681892e-22
Agonist_sel	Ifi27l2a	1.0541217744507e-24	-1.60231672952989	0.175	0.403	2.11351415777366e-20
Agonist_sel	Cmss1	1.24191353070444e-22	0.538291227073421	0.981	0.994	2.4900366290624e-18
Agonist_sel	Rtp4	8.64156714985137e-22	-0.509801002555323	0.031	0.192	1.7326342135452e-17
Agonist_sel	Isg15	1.29823623263279e-20	-0.955410542245722	0.075	0.257	2.60296364642874e-16
Agonist_sel	B2m	3.38174089656926e-14	-0.562501666632322	0.643	0.813	6.78039049762136e-10
Agonist_sel	Lztfl1	1.00381043046985e-13	-0.560298245008601	0.198	0.382	2.01263991309205e-09
Agonist_sel	Ifi47	2.96729546165239e-13	-0.502883625131908	0.218	0.406	5.94942740061304e-09
Agonist_sel	Lars2	8.71453770442191e-13	0.587227078559848	0.782	0.757	1.74726480973659e-08
Agonist_sel	Gm47283	3.42344620129588e-11	0.654178120511677	0.462	0.357	6.86400963359823e-07
Agonist_sel	Cdk8	3.9014972708682e-10	0.527870677679066	0.98	0.98	7.82250202809074e-06
Agonist_sel	Hexb	1.20311079645779e-07	0.959350191814317	0.662	0.673	0.00241223714689786
NKT	Ifi27l2a	5.23808311432336e-57	-2.1980393833639	0.213	0.802	1.05023566442183e-52
NKT	Ly6a	1.31716705339988e-29	-1.55545654483177	0.124	0.523	2.64091994206676e-25
NKT	Gm42418	1.77966535713419e-25	0.858936130005128	1	1	3.56822904105406e-21
NKT	H2-K1	5.2972487267246e-24	-0.587890815974064	0.958	0.991	1.06209836970828e-19
NKT	Irf7	2.14220342221751e-18	-0.927148232278328	0.098	0.383	4.29511786154611e-14
NKT	Rtp4	2.27568749017189e-17	-0.863421513745256	0.104	0.38	4.56275341779465e-13
NKT	S100a6	1.92145914720291e-14	0.795591550274192	0.851	0.657	3.85252559014184e-10
NKT	Stat1	1.68100783838554e-13	-0.772858692670231	0.396	0.678	3.37042071596302e-09
NKT	Ltb	6.21103419781425e-13	-0.550596973178518	0.744	0.918	1.24531235666176e-08
NKT	Isg15	1.49964320419953e-12	-0.772825430724077	0.065	0.264	3.00678462442005e-08
NKT	Lars2	5.91607943794723e-12	0.720035762107029	0.961	0.909	1.18617392730842e-07
NKT	Ifit3	1.46355356415498e-11	-0.785468351847737	0.034	0.198	2.93442489613073e-07
NKT	Ifi213	1.64126652812614e-11	-0.588222989479013	0.115	0.334	3.29073938889291e-07
NKT	Ms4a6b	3.09663480421856e-11	-0.597959351039429	0.452	0.717	6.20875278245822e-07
NKT	H2-T22	1.16460050906988e-10	-0.530050204666786	0.326	0.59	2.3350240206851e-06
NKT	Gimap6	1.47185081024996e-09	-0.514128858398426	0.537	0.76	2.95106087455117e-05
NKT	Zbp1	1.74448772081818e-09	-0.541058002161547	0.118	0.304	3.49769788024044e-05
NKT	AY036118	3.39318065154471e-09	1.25235388114685	0.896	0.857	6.80332720634715e-05
NKT	Hexb	6.07975370340381e-09	1.05905055833305	0.871	0.833	0.000121899061753246
NKT	Ifi209	9.60523591416013e-09	-0.607310247244067	0.202	0.404	0.000192584980078911
NKT	Ctss	1.01338651160142e-08	-0.525548420819235	0.16	0.35	0.000203183995576085
NKT	Bst2	1.55199023398717e-08	-0.532110920304079	0.239	0.444	0.000311174041914427
NKT	Flna	1.61761152947696e-08	0.655394329371168	0.567	0.404	0.00032433111166013
NKT	Il31ra	1.65504075835869e-08	0.737912089925336	0.787	0.693	0.000331835672050918
NKT	Bcl2	2.99266458667911e-08	0.611533339976862	0.635	0.505	0.000600029249629161
NKT	Klrc1	7.74519350300711e-08	0.617465311905128	0.416	0.222	0.00155291129735293
NKT	Gphn	1.07697357533621e-07	0.723574250709968	0.784	0.739	0.0021593320185491
NKT	Izumo1r	1.83640485560512e-07	-0.648676266596285	0.18	0.353	0.00368199173548826
NKT	S100a4	5.26488034554818e-07	0.81320362388845	0.461	0.307	0.0105560850928241
NKT	Vim	6.97978296503563e-07	0.547721186178923	0.767	0.666	0.0139944648448964
NKT	Junb	7.75966043712991e-07	-0.597705723973519	0.461	0.66	0.0155581191764455
NKT	Slc35f3	1.29662180744006e-06	0.614138971947443	0.23	0.097	0.0259972672391731
NKT	Gzmb	1.4318430542277e-06	0.530638575807196	0.514	0.337	0.0287084532372655
Tregs	Gm42418	4.49389178789775e-30	0.869957033563187	1	1	9.010253034735e-26
Tregs	Ifi27l2a	6.02615802716903e-20	-1.22023859528431	0.68	0.874	1.20824468444739e-15
Tregs	Rtp4	4.99227402405994e-18	-0.93798778845272	0.06	0.356	1.00095094182402e-13
Tregs	Hexb	6.95486037860387e-18	1.4043759337718	0.864	0.736	1.39444950591008e-13
Tregs	Isg15	8.92487175174267e-18	-0.933991947718436	0.066	0.364	1.7894367862244e-13
Tregs	Slfn1	1.37115532268203e-17	-0.82632164621857	0.133	0.477	2.74916642197747e-13
Tregs	Ifi208	8.42157867175722e-16	-0.770776936390758	0.057	0.318	1.68852652368732e-11
Tregs	Xist	1.1981288293028e-15	-0.921983880957278	0.101	0.397	2.40224830275212e-11
Tregs	AY036118	4.70038391536194e-15	2.01845440448324	0.864	0.799	9.42426975030068e-11
Tregs	Ms4a4b	1.67889109078397e-14	-0.890094282703345	0.478	0.782	3.36617663702186e-10
Tregs	Lars2	5.05506073047563e-14	1.00240495236352	0.908	0.854	1.01353967646036e-09
Tregs	Irf7	6.79402538568846e-14	-0.766887520545948	0.098	0.368	1.36220208983054e-09
Tregs	Ifi206	2.01831113357236e-13	-0.792516347932966	0.092	0.347	4.04671382281258e-09
Tregs	Ifit1	2.38675988622803e-13	-0.766551149443352	0.016	0.201	4.7854535718872e-09
Tregs	Cmss1	3.50387188961079e-13	0.659957142038663	1	1	7.02526313866963e-09
Tregs	Uba52	8.38476507360453e-13	-0.527317806464233	0.823	0.946	1.68114539725771e-08
Tregs	Il31ra	5.38914115068201e-12	1.07660453815008	0.763	0.615	1.08052280071174e-07
Tregs	Evl	1.4487914762232e-11	-0.578323878636948	0.228	0.544	2.90482690982751e-07
Tregs	Zc3h7a	1.50308582780245e-11	1.02279513286099	0.709	0.619	3.0136870847439e-07
Tregs	Usp18	1.00131771501936e-10	-0.513690276562333	0.022	0.184	2.00764201861382e-06
Tregs	Bst2	2.0744917622206e-09	-0.621438474544482	0.19	0.435	4.15935598325231e-05
Tregs	Sell	2.98543725382413e-09	-0.766905923747038	0.256	0.494	5.98580169391738e-05
Tregs	Gm10076	5.71069465370198e-09	-0.60702107635475	0.329	0.586	0.000114499427806725
Tregs	Ms4a6b	1.52826756144866e-08	-0.56415304810552	0.405	0.69	0.000306417646070457
Tregs	Zbp1	4.58110563774397e-08	-0.563669788927936	0.168	0.389	0.000918511680367667
Tregs	Rgs10	5.17850051703011e-08	-0.556907223631977	0.576	0.808	0.00103828935366454
Tregs	Ifi47	1.58212340995121e-07	-0.511304065949963	0.326	0.573	0.00317215743695217
Tregs	Ahnak	4.2708552313385e-07	0.682699537675784	0.576	0.414	0.00856306473883368
Tregs	S100a4	6.07468932427221e-07	0.82483523005995	0.484	0.28	0.0121797520951658
Tregs	Gm19951	6.35584685769914e-07	0.745197069489522	0.737	0.72	0.0127434729496868
Tregs	Klf2	1.2342361981136e-06	-0.504966279064276	0.443	0.661	0.0247464357721776
Tregs	S100a6	1.23957834567754e-06	0.824861732494088	0.557	0.381	0.0248535458308347
Tregs	S100a10	1.94446954773004e-06	0.60660368335066	0.835	0.816	0.0389866144319874
Tregs	S100a11	2.03663453747118e-06	0.573567639399525	0.693	0.523	0.0408345224762971
Tregs	Gphn	2.32163215078852e-06	0.855638172314216	0.753	0.682	0.0465487246233098
Tregs	Il1rapl1	2.48484406351786e-06	0.679057484759737	0.152	0.033	0.0498211234735331
SP_prolif	Ifi27l2a	2.9458890440407e-39	-2.41643993272138	0.406	0.897	5.9065075333016e-35
SP_prolif	Rtp4	1.89879259731596e-33	-1.24782390249136	0.063	0.558	3.80707915761851e-29
SP_prolif	Isg15	4.20232698147066e-32	-1.72521445264902	0.125	0.63	8.42566559784868e-28
SP_prolif	Lars2	5.48654271612592e-20	0.925878204235455	0.967	0.891	1.10005181458325e-15
SP_prolif	Ifi206	7.16113913055391e-17	-0.755384972082334	0.099	0.43	1.43580839567606e-12
SP_prolif	H2-T23	1.25835820799494e-16	-0.854814508993968	0.62	0.885	2.52300820702986e-12
SP_prolif	Ifi213	6.44710520846649e-16	-0.749546362148234	0.046	0.315	1.29264459429753e-11
SP_prolif	Irf7	2.75569405473257e-15	-0.697395502807648	0.079	0.376	5.5251665797388e-11
SP_prolif	Gm42418	1.13341927722978e-14	0.847429758871614	1	1	2.27250565084571e-10
SP_prolif	Slfn1	2.20012578001219e-14	-0.857699968112403	0.155	0.473	4.41125218892445e-10
SP_prolif	B2m	1.37183999556881e-13	-0.645019524663599	0.934	0.976	2.75053919111545e-09
SP_prolif	Isg20	1.40267547556705e-13	-0.581883761061886	0.073	0.339	2.81236432851194e-09
SP_prolif	Cmss1	6.63388623399101e-13	0.652897872670096	1	0.982	1.3300941899152e-08
SP_prolif	Xaf1	2.57049616677596e-12	-0.515938559904694	0.109	0.388	5.1538448143858e-08
SP_prolif	Xist	2.5982858980631e-12	-0.978366585522977	0.297	0.612	5.20956322561651e-08
SP_prolif	Stat1	7.4347972666413e-12	-0.800203689874413	0.502	0.794	1.49067685196158e-07
SP_prolif	Irgm1	1.52978596390366e-11	-0.580884169209539	0.109	0.376	3.06722085762683e-07
SP_prolif	Ly6a	2.86289780991105e-11	-0.779040940830384	0.046	0.255	5.74011010887165e-07
SP_prolif	Ifi47	3.79276502373763e-11	-0.5899509334807	0.465	0.77	7.60449387259395e-07
SP_prolif	Bst2	5.4177606728118e-11	-0.832218410813302	0.261	0.558	1.08626101489877e-06
SP_prolif	H2-T22	8.71878427552363e-11	-0.616536460552403	0.396	0.709	1.74811624724249e-06
SP_prolif	Trim30a	1.10574127690756e-10	-0.584544239386111	0.224	0.521	2.21701126019966e-06
SP_prolif	Ifi35	1.57605443504919e-10	-0.530043721649022	0.195	0.491	3.15998914227363e-06
SP_prolif	Shisa5	1.98488253017952e-10	-0.562031260896037	0.878	0.933	3.97968947300994e-06
SP_prolif	H2-D1	2.92092705256442e-10	-0.630453919256201	0.898	0.97	5.85645874039165e-06
SP_prolif	Lgals3bp	4.05829224851649e-10	-0.502740383203145	0.228	0.521	8.13687595827556e-06
SP_prolif	Zbp1	5.87023923480594e-10	-0.581849000371133	0.244	0.527	1.17698296657859e-05
SP_prolif	Gm10076	5.705309871165e-09	-0.563057553526555	0.479	0.739	0.000114391462916858
SP_prolif	Il31ra	8.30682678657939e-09	0.53563694844957	0.812	0.685	0.000166551877070917
SP_prolif	Hexb	9.88367535011516e-09	0.983343192649361	0.884	0.848	0.000198167690769809
SP_prolif	Ifi27	2.47772401962469e-08	-0.650439368241376	0.488	0.709	0.00049678366593475
SP_prolif	Cdk8	7.91839380083543e-08	0.535460136536449	0.997	1	0.0015876379570675
SP_prolif	AY036118	1.19330950323758e-07	1.27796682136891	0.891	0.842	0.00239258555399134
SP_prolif	Ifi208	4.67866009139678e-07	-0.534836376815134	0.231	0.467	0.00938071348325054
SP_prolif	H2-K1	6.27850879379802e-07	-0.708432502561599	0.832	0.873	0.012588410131565
SP_prolif	Mki67	1.78649245702351e-06	0.797689580274162	0.693	0.527	0.0358191737633213
gdT	Cmss1	2.53182667157363e-07	1.03442979588112	0.991	1	0.00507631247650512
gdT	Srpr	4.65800649300725e-07	-0.697784474073564	0.144	0.5	0.00933930301847954
gdT	Pmepa1	5.24034587957038e-07	-0.663420516667229	0.216	0.608	0.0105068934885386
gdT	Gm17021	1.13030806744681e-06	-0.572581472663361	0.036	0.297	0.0226626767523085
NK_NK-like	Xist	6.51840633337007e-13	-1.10268273989027	0.211	0.635	1.3069404698407e-08
NK_NK-like	Lars2	1.3304257397908e-10	0.730016619856256	0.946	0.887	2.66750360828055e-06
NK_NK-like	Gm42418	1.60008627086969e-10	0.735433136258687	1	1	3.20817297309373e-06
NK_NK-like	Ifi27l2a	3.03595838710485e-10	-0.964956895437894	0.108	0.417	6.08709656614522e-06
NK_NK-like	Cmss1	1.2166742239378e-08	0.679469212083604	1	1	0.000243943181899529
NK_NK-like	Ifi27	2.20720363891293e-08	-0.655921726851566	0.227	0.548	0.000442544329602043
NK_NK-like	Ube2v1	8.2953384845818e-07	-0.500922162571474	0.33	0.652	0.0166321536615865

## Sheet: 1.10_downreg_GO_late_thymocytes
Enrichment of Gene Ontology (GO) terms among downregulated genes in late-stage thymocytes of AireC313X-/- mice (over-representation test, a version of Fisher's exact test, Benjamini-Hochberg correction)
cluster	Count	geneID	ID	Description	GeneRatio	BgRatio	pvalue	p.adjust	qvalue
DP_2	6	H2-K1/B2m/H2-D1/H2-T23/H2-Q7/H2-T22	GO:0002477	antigen processing and presentation of exogenous peptide antigen via MHC class Ib	6/15	14/13309	1.94040860678656e-15	8.86766733301458e-13	3.22720589339239e-13
DP_2	6	H2-K1/B2m/H2-D1/H2-T23/H2-Q7/H2-T22	GO:0002428	antigen processing and presentation of peptide antigen via MHC class Ib	6/15	19/13309	1.74807237654249e-14	3.99434538039958e-12	1.45366018680901e-12
DP_2	6	H2-K1/B2m/H2-D1/H2-T23/H2-Q7/H2-T22	GO:0002475	antigen processing and presentation via MHC class Ib	6/15	22/13309	4.79883465368685e-14	4.38613487346978e-12	1.59624394796321e-12
DP_2	6	H2-K1/B2m/H2-D1/H2-T23/H2-Q7/H2-T22	GO:0002483	antigen processing and presentation of endogenous peptide antigen	6/15	22/13309	4.79883465368685e-14	4.38613487346978e-12	1.59624394796321e-12
DP_2	6	H2-K1/B2m/H2-D1/H2-T23/H2-Q7/H2-T22	GO:0019885	antigen processing and presentation of endogenous peptide antigen via MHC class I	6/15	22/13309	4.79883465368685e-14	4.38613487346978e-12	1.59624394796321e-12
DP_2	6	H2-K1/B2m/H2-D1/H2-T23/H2-Q7/H2-T22	GO:0019883	antigen processing and presentation of endogenous antigen	6/15	24/13309	8.64667545063769e-14	6.58588446823571e-12	2.39679775649255e-12
DP_2	6	H2-K1/B2m/H2-D1/H2-T23/H2-Q7/H2-T22	GO:0001916	positive regulation of T cell mediated cytotoxicity	6/15	29/13309	3.04276186520333e-13	1.81660742637366e-11	6.61117064072414e-12
DP_2	5	H2-K1/H2-D1/H2-T23/H2-Q7/H2-T22	GO:0001813	regulation of antibody-dependent cellular cytotoxicity	5/15	11/13309	3.97507095486578e-13	1.81660742637366e-11	6.61117064072414e-12
DP_2	5	H2-K1/H2-D1/H2-T23/H2-Q7/H2-T22	GO:0001815	positive regulation of antibody-dependent cellular cytotoxicity	5/15	11/13309	3.97507095486578e-13	1.81660742637366e-11	6.61117064072414e-12
DP_2	5	H2-K1/H2-D1/H2-T23/H2-Q7/H2-T22	GO:0002519	natural killer cell tolerance induction	5/15	11/13309	3.97507095486578e-13	1.81660742637366e-11	6.61117064072414e-12
DP_2	6	H2-K1/B2m/H2-D1/H2-T23/H2-Q7/H2-T22	GO:0002474	antigen processing and presentation of peptide antigen via MHC class I	6/15	31/13309	4.71080572089869e-13	1.94514559907661e-11	7.07895899237832e-12
DP_2	6	H2-K1/B2m/H2-D1/H2-T23/H2-Q7/H2-T22	GO:0019731	antibacterial humoral response	6/15	32/13309	5.79454806097838e-13	1.94514559907661e-11	7.07895899237832e-12
DP_2	5	H2-K1/H2-D1/H2-T23/H2-Q7/H2-T22	GO:0001788	antibody-dependent cellular cytotoxicity	5/15	12/13309	6.81013776481965e-13	1.94514559907661e-11	7.07895899237832e-12
DP_2	5	H2-K1/H2-D1/H2-T23/H2-Q7/H2-T22	GO:0032639	TRAIL production	5/15	12/13309	6.81013776481965e-13	1.94514559907661e-11	7.07895899237832e-12
DP_2	5	H2-K1/H2-D1/H2-T23/H2-Q7/H2-T22	GO:0032679	regulation of TRAIL production	5/15	12/13309	6.81013776481965e-13	1.94514559907661e-11	7.07895899237832e-12
DP_2	5	H2-K1/H2-D1/H2-T23/H2-Q7/H2-T22	GO:0032759	positive regulation of TRAIL production	5/15	12/13309	6.81013776481965e-13	1.94514559907661e-11	7.07895899237832e-12
DP_2	6	H2-K1/B2m/H2-D1/H2-T23/H2-Q7/H2-T22	GO:0002478	antigen processing and presentation of exogenous peptide antigen	6/15	34/13309	8.58985989774488e-13	2.30915645486436e-11	8.40370194330459e-12
DP_2	6	H2-K1/B2m/H2-D1/H2-T23/H2-Q7/H2-T22	GO:0001914	regulation of T cell mediated cytotoxicity	6/15	35/13309	1.03610514776182e-12	2.63055584737308e-11	9.573369201542e-12
DP_2	5	H2-K1/H2-D1/H2-T23/H2-Q7/H2-T22	GO:2000566	positive regulation of CD8-positive, alpha-beta T cell proliferation	5/15	13/13309	1.10595398145892e-12	2.66011036593014e-11	9.68092681831077e-12
DP_2	6	H2-K1/B2m/H2-D1/H2-T23/H2-Q7/H2-T22	GO:0019884	antigen processing and presentation of exogenous antigen	6/15	40/13309	2.44302992559617e-12	4.36236325820029e-11	1.58759275548922e-11
DP_2	5	H2-K1/H2-D1/H2-T23/H2-Q7/H2-T22	GO:0001794	type IIa hypersensitivity	5/15	15/13309	2.57732621381637e-12	4.36236325820029e-11	1.58759275548922e-11
DP_2	5	H2-K1/H2-D1/H2-T23/H2-Q7/H2-T22	GO:0001796	regulation of type IIa hypersensitivity	5/15	15/13309	2.57732621381637e-12	4.36236325820029e-11	1.58759275548922e-11
DP_2	5	H2-K1/H2-D1/H2-T23/H2-Q7/H2-T22	GO:0001798	positive regulation of type IIa hypersensitivity	5/15	15/13309	2.57732621381637e-12	4.36236325820029e-11	1.58759275548922e-11
DP_2	5	H2-K1/H2-D1/H2-T23/H2-Q7/H2-T22	GO:0002445	type II hypersensitivity	5/15	15/13309	2.57732621381637e-12	4.36236325820029e-11	1.58759275548922e-11
DP_2	5	H2-K1/H2-D1/H2-T23/H2-Q7/H2-T22	GO:0002892	regulation of type II hypersensitivity	5/15	15/13309	2.57732621381637e-12	4.36236325820029e-11	1.58759275548922e-11
DP_2	5	H2-K1/H2-D1/H2-T23/H2-Q7/H2-T22	GO:0002894	positive regulation of type II hypersensitivity	5/15	15/13309	2.57732621381637e-12	4.36236325820029e-11	1.58759275548922e-11
DP_2	5	H2-K1/H2-D1/H2-T23/H2-Q7/H2-T22	GO:0042270	protection from natural killer cell mediated cytotoxicity	5/15	15/13309	2.57732621381637e-12	4.36236325820029e-11	1.58759275548922e-11
DP_2	5	H2-K1/H2-D1/H2-T23/H2-Q7/H2-T22	GO:0002729	positive regulation of natural killer cell cytokine production	5/15	16/13309	3.74648884702625e-12	6.10406502650358e-11	2.22144943956597e-11
DP_2	6	H2-K1/B2m/H2-D1/H2-T23/H2-Q7/H2-T22	GO:0001913	T cell mediated cytotoxicity	6/15	43/13309	3.87347671266092e-12	6.10406502650358e-11	2.22144943956597e-11
DP_2	5	H2-K1/H2-D1/H2-T23/H2-Q7/H2-T22	GO:0002370	natural killer cell cytokine production	5/15	17/13309	5.30419964789158e-12	6.92576925453272e-11	2.5204918627575e-11
DP_2	5	H2-K1/H2-D1/H2-T23/H2-Q7/H2-T22	GO:0002486	antigen processing and presentation of endogenous peptide antigen via MHC class I via ER pathway, TAP-independent	5/15	17/13309	5.30419964789158e-12	6.92576925453272e-11	2.5204918627575e-11
DP_2	5	H2-K1/H2-D1/H2-T23/H2-Q7/H2-T22	GO:0002727	regulation of natural killer cell cytokine production	5/15	17/13309	5.30419964789158e-12	6.92576925453272e-11	2.5204918627575e-11
DP_2	5	H2-K1/H2-D1/H2-T23/H2-Q7/H2-T22	GO:0002885	positive regulation of hypersensitivity	5/15	17/13309	5.30419964789158e-12	6.92576925453272e-11	2.5204918627575e-11
DP_2	5	H2-K1/H2-D1/H2-T23/H2-Q7/H2-T22	GO:0032819	positive regulation of natural killer cell proliferation	5/15	17/13309	5.30419964789158e-12	6.92576925453272e-11	2.5204918627575e-11
DP_2	5	H2-K1/H2-D1/H2-T23/H2-Q7/H2-T22	GO:2001187	positive regulation of CD8-positive, alpha-beta T cell activation	5/15	17/13309	5.30419964789158e-12	6.92576925453272e-11	2.5204918627575e-11
DP_2	5	H2-K1/H2-D1/H2-T23/H2-Q7/H2-T22	GO:0002476	antigen processing and presentation of endogenous peptide antigen via MHC class Ib	5/15	18/13309	7.33967357420108e-12	8.18105078880462e-11	2.97732586578632e-11
DP_2	5	H2-K1/H2-D1/H2-T23/H2-Q7/H2-T22	GO:0002484	antigen processing and presentation of endogenous peptide antigen via MHC class I via ER pathway	5/15	18/13309	7.33967357420108e-12	8.18105078880462e-11	2.97732586578632e-11
DP_2	5	H2-K1/H2-D1/H2-T23/H2-Q7/H2-T22	GO:0002866	positive regulation of acute inflammatory response to antigenic stimulus	5/15	18/13309	7.33967357420108e-12	8.18105078880462e-11	2.97732586578632e-11
DP_2	5	H2-K1/H2-D1/H2-T23/H2-Q7/H2-T22	GO:0032817	regulation of natural killer cell proliferation	5/15	18/13309	7.33967357420108e-12	8.18105078880462e-11	2.97732586578632e-11
DP_2	5	H2-K1/H2-D1/H2-T23/H2-Q7/H2-T22	GO:0035740	CD8-positive, alpha-beta T cell proliferation	5/15	18/13309	7.33967357420108e-12	8.18105078880462e-11	2.97732586578632e-11
DP_2	5	H2-K1/H2-D1/H2-T23/H2-Q7/H2-T22	GO:2000564	regulation of CD8-positive, alpha-beta T cell proliferation	5/15	18/13309	7.33967357420108e-12	8.18105078880462e-11	2.97732586578632e-11
DP_2	6	H2-K1/B2m/H2-D1/H2-T23/H2-Q7/H2-T22	GO:0048002	antigen processing and presentation of peptide antigen	6/15	49/13309	8.85390057647732e-12	9.63388705583366e-11	3.50605586737698e-11
DP_2	7	H2-K1/B2m/H2-D1/Bst2/H2-T23/H2-Q7/H2-T22	GO:0002718	regulation of cytokine production involved in immune response	7/15	106/13309	1.01579624254252e-11	1.07957879730682e-10	3.92890590750841e-11
DP_2	5	H2-K1/H2-D1/H2-T23/H2-Q7/H2-T22	GO:0002883	regulation of hypersensitivity	5/15	20/13309	1.3264670608771e-11	1.37771692459281e-10	5.01391855546846e-11
DP_2	6	H2-K1/B2m/H2-D1/H2-T23/H2-Q7/H2-T22	GO:0002711	positive regulation of T cell mediated immunity	6/15	53/13309	1.45018389567494e-11	1.47274231182989e-10	5.35974398869336e-11
DP_2	6	H2-K1/B2m/H2-D1/H2-T23/H2-Q7/H2-T22	GO:0001912	positive regulation of leukocyte mediated cytotoxicity	6/15	56/13309	2.04739921590444e-11	1.99076902482623e-10	7.24499610555209e-11
DP_2	6	H2-K1/B2m/H2-D1/H2-T23/H2-Q7/H2-T22	GO:0019730	antimicrobial humoral response	6/15	56/13309	2.04739921590444e-11	1.99076902482623e-10	7.24499610555209e-11
DP_2	5	H2-K1/H2-D1/H2-T23/H2-Q7/H2-T22	GO:0001787	natural killer cell proliferation	5/15	22/13309	2.25021965311744e-11	2.01637329700916e-10	7.33817760975346e-11
DP_2	5	H2-K1/H2-D1/H2-T23/H2-Q7/H2-T22	GO:0002524	hypersensitivity	5/15	22/13309	2.25021965311744e-11	2.01637329700916e-10	7.33817760975346e-11
DP_2	5	H2-K1/H2-D1/H2-T23/H2-Q7/H2-T22	GO:0002864	regulation of acute inflammatory response to antigenic stimulus	5/15	22/13309	2.25021965311744e-11	2.01637329700916e-10	7.33817760975346e-11
Strong_TCR_stim_2	3	H2-Q7/Il31ra/H2-K1	GO:0002438	acute inflammatory response to antigenic stimulus	3/9	25/13027	5.20501550458253e-07	0.000175409022504431	5.53375332592458e-05
Strong_TCR_stim_2	3	H2-Q7/Il31ra/H2-K1	GO:0002437	inflammatory response to antigenic stimulus	3/9	53/13027	5.25030244203373e-06	0.000502146279917136	0.000158415662257163
Strong_TCR_stim_2	3	H2-Q7/Il31ra/H2-K1	GO:0002526	acute inflammatory response	3/9	59/13027	7.27088858620144e-06	0.000502146279917136	0.000158415662257163
Strong_TCR_stim_2	2	H2-Q7/H2-K1	GO:0001788	antibody-dependent cellular cytotoxicity	2/9	10/13027	1.9039013147624e-05	0.000502146279917136	0.000158415662257163
Strong_TCR_stim_2	2	H2-Q7/H2-K1	GO:0002519	natural killer cell tolerance induction	2/9	10/13027	1.9039013147624e-05	0.000502146279917136	0.000158415662257163
Strong_TCR_stim_2	2	H2-Q7/H2-K1	GO:0032639	TRAIL production	2/9	10/13027	1.9039013147624e-05	0.000502146279917136	0.000158415662257163
Strong_TCR_stim_2	2	H2-Q7/H2-K1	GO:0032679	regulation of TRAIL production	2/9	10/13027	1.9039013147624e-05	0.000502146279917136	0.000158415662257163
Strong_TCR_stim_2	2	H2-Q7/H2-K1	GO:0032759	positive regulation of TRAIL production	2/9	10/13027	1.9039013147624e-05	0.000502146279917136	0.000158415662257163
Strong_TCR_stim_2	2	H2-Q7/H2-K1	GO:0001794	type IIa hypersensitivity	2/9	11/13027	2.32615668421876e-05	0.000502146279917136	0.000158415662257163
Strong_TCR_stim_2	2	H2-Q7/H2-K1	GO:0001796	regulation of type IIa hypersensitivity	2/9	11/13027	2.32615668421876e-05	0.000502146279917136	0.000158415662257163
Strong_TCR_stim_2	2	H2-Q7/H2-K1	GO:0001798	positive regulation of type IIa hypersensitivity	2/9	11/13027	2.32615668421876e-05	0.000502146279917136	0.000158415662257163
Strong_TCR_stim_2	2	H2-Q7/H2-K1	GO:0002445	type II hypersensitivity	2/9	11/13027	2.32615668421876e-05	0.000502146279917136	0.000158415662257163
Strong_TCR_stim_2	2	H2-Q7/H2-K1	GO:0002892	regulation of type II hypersensitivity	2/9	11/13027	2.32615668421876e-05	0.000502146279917136	0.000158415662257163
Strong_TCR_stim_2	2	H2-Q7/H2-K1	GO:0002894	positive regulation of type II hypersensitivity	2/9	11/13027	2.32615668421876e-05	0.000502146279917136	0.000158415662257163
Strong_TCR_stim_2	2	H2-Q7/H2-K1	GO:2000566	positive regulation of CD8-positive, alpha-beta T cell proliferation	2/9	11/13027	2.32615668421876e-05	0.000502146279917136	0.000158415662257163
Strong_TCR_stim_2	4	H2-Q7/Ifi213/H2-K1/Ddx60	GO:0045089	positive regulation of innate immune response	4/9	285/13027	2.59198294110287e-05	0.000502146279917136	0.000158415662257163
Strong_TCR_stim_2	2	H2-Q7/H2-K1	GO:0002477	antigen processing and presentation of exogenous peptide antigen via MHC class Ib	2/9	12/13027	2.7903877929606e-05	0.000502146279917136	0.000158415662257163
Strong_TCR_stim_2	4	H2-Q7/Ifi213/H2-K1/Ddx60	GO:0002833	positive regulation of response to biotic stimulus	4/9	301/13027	3.21249275428132e-05	0.000502146279917136	0.000158415662257163
Strong_TCR_stim_2	2	H2-Q7/H2-K1	GO:0002885	positive regulation of hypersensitivity	2/9	13/13027	3.2965493488588e-05	0.000502146279917136	0.000158415662257163
Strong_TCR_stim_2	2	H2-Q7/H2-K1	GO:0042270	protection from natural killer cell mediated cytotoxicity	2/9	13/13027	3.2965493488588e-05	0.000502146279917136	0.000158415662257163
Strong_TCR_stim_2	2	H2-Q7/H2-K1	GO:0002486	antigen processing and presentation of endogenous peptide antigen via MHC class I via ER pathway, TAP-independent	2/9	14/13027	3.84459609113879e-05	0.000502146279917136	0.000158415662257163
Strong_TCR_stim_2	2	H2-Q7/H2-K1	GO:0002729	positive regulation of natural killer cell cytokine production	2/9	14/13027	3.84459609113879e-05	0.000502146279917136	0.000158415662257163
Strong_TCR_stim_2	2	H2-Q7/H2-K1	GO:0002866	positive regulation of acute inflammatory response to antigenic stimulus	2/9	14/13027	3.84459609113879e-05	0.000502146279917136	0.000158415662257163
Strong_TCR_stim_2	3	H2-Q7/Il31ra/H2-K1	GO:0002456	T cell mediated immunity	3/9	107/13027	4.36601972119528e-05	0.000502146279917136	0.000158415662257163
Strong_TCR_stim_2	2	H2-Q7/H2-K1	GO:0002370	natural killer cell cytokine production	2/9	15/13027	4.43448279036448e-05	0.000502146279917136	0.000158415662257163
Strong_TCR_stim_2	2	H2-Q7/H2-K1	GO:0002476	antigen processing and presentation of endogenous peptide antigen via MHC class Ib	2/9	15/13027	4.43448279036448e-05	0.000502146279917136	0.000158415662257163
Strong_TCR_stim_2	2	H2-Q7/H2-K1	GO:0002484	antigen processing and presentation of endogenous peptide antigen via MHC class I via ER pathway	2/9	15/13027	4.43448279036448e-05	0.000502146279917136	0.000158415662257163
Strong_TCR_stim_2	2	H2-Q7/H2-K1	GO:0002727	regulation of natural killer cell cytokine production	2/9	15/13027	4.43448279036448e-05	0.000502146279917136	0.000158415662257163
Strong_TCR_stim_2	2	H2-Q7/H2-K1	GO:2000564	regulation of CD8-positive, alpha-beta T cell proliferation	2/9	15/13027	4.43448279036448e-05	0.000502146279917136	0.000158415662257163
Strong_TCR_stim_2	2	H2-Q7/H2-K1	GO:0002428	antigen processing and presentation of peptide antigen via MHC class Ib	2/9	16/13027	5.06616424842214e-05	0.000502146279917136	0.000158415662257163
Strong_TCR_stim_2	2	H2-Q7/H2-K1	GO:0002883	regulation of hypersensitivity	2/9	16/13027	5.06616424842214e-05	0.000502146279917136	0.000158415662257163
Strong_TCR_stim_2	2	H2-Q7/H2-K1	GO:0032819	positive regulation of natural killer cell proliferation	2/9	16/13027	5.06616424842214e-05	0.000502146279917136	0.000158415662257163
Strong_TCR_stim_2	2	H2-Q7/H2-K1	GO:0035740	CD8-positive, alpha-beta T cell proliferation	2/9	16/13027	5.06616424842214e-05	0.000502146279917136	0.000158415662257163
Strong_TCR_stim_2	2	H2-Q7/H2-K1	GO:2001187	positive regulation of CD8-positive, alpha-beta T cell activation	2/9	16/13027	5.06616424842214e-05	0.000502146279917136	0.000158415662257163
Strong_TCR_stim_2	4	H2-Q7/Ifi213/H2-K1/Ddx60	GO:0045088	regulation of innate immune response	4/9	342/13027	5.29866436298816e-05	0.000510185682950574	0.000160951909973475
Strong_TCR_stim_2	2	H2-Q7/H2-K1	GO:0032817	regulation of natural killer cell proliferation	2/9	17/13027	5.73959529850445e-05	0.000537289893221111	0.000169502668172208
Strong_TCR_stim_2	3	H2-Q7/Il31ra/H2-K1	GO:0002367	cytokine production involved in immune response	3/9	121/13027	6.30391410646769e-05	0.000543811070329194	0.000171559950345927
Strong_TCR_stim_2	4	H2-Q7/Ifi213/H2-K1/Ddx60	GO:0031349	positive regulation of defense response	4/9	359/13027	6.40463437903376e-05	0.000543811070329194	0.000171559950345927
Strong_TCR_stim_2	2	H2-Q7/H2-K1	GO:0002524	hypersensitivity	2/9	18/13027	6.45473080509429e-05	0.000543811070329194	0.000171559950345927
Strong_TCR_stim_2	2	H2-Q7/H2-K1	GO:0002864	regulation of acute inflammatory response to antigenic stimulus	2/9	18/13027	6.45473080509429e-05	0.000543811070329194	0.000171559950345927
Strong_TCR_stim_2	2	H2-Q7/H2-K1	GO:0002475	antigen processing and presentation via MHC class Ib	2/9	19/13027	7.21152566394885e-05	0.000552337306534265	0.000174249782789195
Strong_TCR_stim_2	2	H2-Q7/H2-K1	GO:0002483	antigen processing and presentation of endogenous peptide antigen	2/9	19/13027	7.21152566394885e-05	0.000552337306534265	0.000174249782789195
Strong_TCR_stim_2	2	H2-Q7/H2-K1	GO:0002863	positive regulation of inflammatory response to antigenic stimulus	2/9	19/13027	7.21152566394885e-05	0.000552337306534265	0.000174249782789195
Strong_TCR_stim_2	2	H2-Q7/H2-K1	GO:0019885	antigen processing and presentation of endogenous peptide antigen via MHC class I	2/9	19/13027	7.21152566394885e-05	0.000552337306534265	0.000174249782789195
Strong_TCR_stim_2	2	H2-Q7/H2-K1	GO:0032736	positive regulation of interleukin-13 production	2/9	20/13027	8.00993480208348e-05	0.000599855117400474	0.000189240564914721
Strong_TCR_stim_2	2	H2-Q7/H2-K1	GO:0001787	natural killer cell proliferation	2/9	21/13027	8.8499131777557e-05	0.00063455760444759	0.000200188405588651
Strong_TCR_stim_2	2	H2-Q7/H2-K1	GO:0019883	antigen processing and presentation of endogenous antigen	2/9	21/13027	8.8499131777557e-05	0.00063455760444759	0.000200188405588651
Strong_TCR_stim_2	2	H2-Q7/H2-K1	GO:0002675	positive regulation of acute inflammatory response	2/9	22/13027	9.73141578044917e-05	0.000683226482919035	0.000215542323207317
Strong_TCR_stim_2	2	H2-Q7/H2-K1	GO:0032616	interleukin-13 production	2/9	23/13027	0.000106543976308577	0.000704025882666478	0.000222104057939448
Strong_TCR_stim_2	2	H2-Q7/H2-K1	GO:0032656	regulation of interleukin-13 production	2/9	23/13027	0.000106543976308577	0.000704025882666478	0.000222104057939448
CD4SP_1	2	H2-K1/B2m	GO:0002477	antigen processing and presentation of exogenous peptide antigen via MHC class Ib	2/7	14/14259	1.87466741470371e-05	0.00397070312376964	0.00136057535765133
CD4SP_1	2	H2-K1/B2m	GO:0002428	antigen processing and presentation of peptide antigen via MHC class Ib	2/7	21/14259	4.31907777469973e-05	0.00397070312376964	0.00136057535765133
CD4SP_1	2	H2-K1/B2m	GO:0002475	antigen processing and presentation via MHC class Ib	2/7	24/14259	5.67251973649921e-05	0.00397070312376964	0.00136057535765133
CD4SP_1	2	H2-K1/B2m	GO:0002483	antigen processing and presentation of endogenous peptide antigen	2/7	24/14259	5.67251973649921e-05	0.00397070312376964	0.00136057535765133
CD4SP_1	2	H2-K1/B2m	GO:0019885	antigen processing and presentation of endogenous peptide antigen via MHC class I	2/7	24/14259	5.67251973649921e-05	0.00397070312376964	0.00136057535765133
CD4SP_1	2	H2-K1/B2m	GO:0019883	antigen processing and presentation of endogenous antigen	2/7	26/14259	6.67647281744501e-05	0.00397070312376964	0.00136057535765133
CD4SP_1	3	Isg15/H2-K1/B2m	GO:0042742	defense response to bacterium	3/7	185/14259	7.23826090270507e-05	0.00397070312376964	0.00136057535765133
CD4SP_1	2	H2-K1/B2m	GO:0001916	positive regulation of T cell mediated cytotoxicity	2/7	32/14259	0.000101750304078575	0.0040156161529962	0.00137596496470539
CD4SP_1	2	H2-K1/B2m	GO:0002474	antigen processing and presentation of peptide antigen via MHC class I	2/7	33/14259	0.000108289497736777	0.0040156161529962	0.00137596496470539
CD4SP_1	2	H2-K1/B2m	GO:0002478	antigen processing and presentation of exogenous peptide antigen	2/7	34/14259	0.00011503067104937	0.0040156161529962	0.00137596496470539
CD4SP_1	2	Rtp4/B2m	GO:0007606	sensory perception of chemical stimulus	2/7	34/14259	0.00011503067104937	0.0040156161529962	0.00137596496470539
CD4SP_1	2	H2-K1/B2m	GO:0001914	regulation of T cell mediated cytotoxicity	2/7	38/14259	0.000144012302577576	0.00425390186075302	0.00145761439855846
CD4SP_1	2	H2-K1/B2m	GO:0019731	antibacterial humoral response	2/7	38/14259	0.000144012302577576	0.00425390186075302	0.00145761439855846
CD4SP_1	2	H2-K1/B2m	GO:0019884	antigen processing and presentation of exogenous antigen	2/7	40/14259	0.000159711282213757	0.00438065231214876	0.00150104588546764
CD4SP_1	2	Isg15/B2m	GO:0045646	regulation of erythrocyte differentiation	2/7	46/14259	0.000211627187368025	0.00530354661445033	0.00181727885637689
CD4SP_1	2	H2-K1/B2m	GO:0001913	T cell mediated cytotoxicity	2/7	47/14259	0.00022098110893543	0.00530354661445033	0.00181727885637689
CD4SP_1	2	H2-K1/B2m	GO:0048002	antigen processing and presentation of peptide antigen	2/7	51/14259	0.000260395211639684	0.00588186830997875	0.00201544281454864
CD4SP_1	2	H2-K1/B2m	GO:0002711	positive regulation of T cell mediated immunity	2/7	56/14259	0.000314148629729713	0.00636951894494159	0.00218253801567351
CD4SP_1	3	Ifi27l2a/Isg15/Rtp4	GO:0009615	response to virus	3/7	304/14259	0.000315158489463256	0.00636951894494159	0.00218253801567351
CD4SP_1	2	H2-K1/B2m	GO:0001912	positive regulation of leukocyte mediated cytotoxicity	2/7	59/14259	0.000348786296891955	0.00669669690032554	0.00229464669007865
CD4SP_1	2	H2-K1/B2m	GO:0019730	antimicrobial humoral response	2/7	65/14259	0.000423411439186573	0.0076196213820347	0.00261089000206781
CD4SP_1	2	H2-K1/B2m	GO:0031343	positive regulation of cell killing	2/7	66/14259	0.000436540808345738	0.0076196213820347	0.00261089000206781
CD4SP_1	3	Isg15/H2-K1/B2m	GO:0001819	positive regulation of cytokine production	3/7	380/14259	0.000606840007219251	0.00911649804216701	0.00312380004186096
CD4SP_1	2	H2-K1/B2m	GO:0001910	regulation of leukocyte mediated cytotoxicity	2/7	79/14259	0.000625125092457923	0.00911649804216701	0.00312380004186096
CD4SP_1	2	H2-K1/B2m	GO:0050830	defense response to Gram-positive bacterium	2/7	79/14259	0.000625125092457923	0.00911649804216701	0.00312380004186096
CD4SP_1	2	H2-K1/B2m	GO:0002709	regulation of T cell mediated immunity	2/7	80/14259	0.000641003768589868	0.00911649804216701	0.00312380004186096
CD4SP_1	2	H2-K1/B2m	GO:0002720	positive regulation of cytokine production involved in immune response	2/7	80/14259	0.000641003768589868	0.00911649804216701	0.00312380004186096
CD4SP_1	2	Isg15/H2-K1	GO:0045824	negative regulation of innate immune response	2/7	82/14259	0.000673346957692894	0.00923447256264541	0.00316422442524856
CD4SP_1	2	H2-K1/B2m	GO:0019882	antigen processing and presentation	2/7	91/14259	0.000828529899020432	0.0108383135637768	0.00371378617179852
CD4SP_1	2	H2-K1/B2m	GO:0031341	regulation of cell killing	2/7	92/14259	0.000846743247170062	0.0108383135637768	0.00371378617179852
CD4SP_1	3	Isg15/H2-K1/B2m	GO:0009617	response to bacterium	3/7	479/14259	0.00119186977446499	0.0133492395232684	0.00457416376208483
CD4SP_1	2	H2-K1/B2m	GO:0002718	regulation of cytokine production involved in immune response	2/7	110/14259	0.00120756244477635	0.0133492395232684	0.00457416376208483
CD4SP_1	2	H2-K1/B2m	GO:0001909	leukocyte mediated cytotoxicity	2/7	111/14259	0.00122943132049604	0.0133492395232684	0.00457416376208483
CD4SP_1	2	H2-K1/B2m	GO:0002708	positive regulation of lymphocyte mediated immunity	2/7	111/14259	0.00122943132049604	0.0133492395232684	0.00457416376208483
CD4SP_1	2	H2-K1/B2m	GO:0002456	T cell mediated immunity	2/7	112/14259	0.00125149120530641	0.0133492395232684	0.00457416376208483
CD4SP_1	2	H2-K1/B2m	GO:0002824	positive regulation of adaptive immune response based on somatic recombination of immune receptors built from immunoglobulin superfamily domains	2/7	112/14259	0.00125149120530641	0.0133492395232684	0.00457416376208483
CD4SP_1	2	H2-K1/B2m	GO:0006959	humoral immune response	2/7	117/14259	0.00136465092745459	0.0141628636795287	0.00485295493404903
CD4SP_1	2	H2-K1/B2m	GO:0002821	positive regulation of adaptive immune response	2/7	120/14259	0.00143483002803825	0.0144485321999938	0.00495084025493209
CD4SP_1	2	H2-K1/B2m	GO:0002702	positive regulation of production of molecular mediator of immune response	2/7	123/14259	0.00150671702802125	0.0144485321999938	0.00495084025493209
CD4SP_1	2	H2-K1/B2m	GO:0002367	cytokine production involved in immune response	2/7	126/14259	0.00158030820937432	0.0144485321999938	0.00495084025493209
CD4SP_1	2	Isg15/H2-K1	GO:0002832	negative regulation of response to biotic stimulus	2/7	126/14259	0.00158030820937432	0.0144485321999938	0.00495084025493209
CD4SP_1	2	H2-K1/B2m	GO:0010977	negative regulation of neuron projection development	2/7	126/14259	0.00158030820937432	0.0144485321999938	0.00495084025493209
CD4SP_1	2	H2-K1/B2m	GO:0002705	positive regulation of leukocyte mediated immunity	2/7	131/14259	0.00170673716478168	0.014895160710822	0.00510387908128494
CD4SP_1	2	Isg15/B2m	GO:0030218	erythrocyte differentiation	2/7	131/14259	0.00170673716478168	0.014895160710822	0.00510387908128494
CD4SP_1	2	Isg15/B2m	GO:0034101	erythrocyte homeostasis	2/7	141/14259	0.00197369703960987	0.0168422147380042	0.00577104397546745
CD4SP_1	2	H2-K1/B2m	GO:0001906	cell killing	2/7	157/14259	0.00243964849296023	0.0203657613325376	0.00697839957940569
CD4SP_1	2	Isg15/H2-K1	GO:0050777	negative regulation of immune response	2/7	159/14259	0.00250122858881702	0.0204355697469305	0.00700231967753925
CD4SP_1	2	H2-K1/B2m	GO:0002706	regulation of lymphocyte mediated immunity	2/7	161/14259	0.00256354643400694	0.0205083714720555	0.00702726544409797
CD4SP_1	2	H2-K1/B2m	GO:0002822	regulation of adaptive immune response based on somatic recombination of immune receptors built from immunoglobulin superfamily domains	2/7	167/14259	0.00275491563446791	0.0215895429313404	0.00739773263820599
CD4SP_1	2	H2-K1/B2m	GO:0002700	regulation of production of molecular mediator of immune response	2/7	173/14259	0.00295288562609214	0.0220543039143068	0.00755698461975973
CD4SP_2	10	Ifit1/Bst2/Ifi213/Stat1/Ifit3/Xaf1/Iigp1/Ifi206/Ifi208/Ifi47	GO:0035456	response to interferon-beta	10/31	57/13780	2.64583344448082e-17	1.61660423457778e-14	8.46666702233861e-15
CD4SP_2	7	H2-Q7/H2-K1/B2m/H2-Q4/H2-T22/H2-D1/H2-T23	GO:0002477	antigen processing and presentation of exogenous peptide antigen via MHC class Ib	7/31	13/13780	2.39207229858302e-16	7.30778087217114e-14	3.82731567773284e-14
CD4SP_2	7	H2-Q7/H2-K1/B2m/H2-Q4/H2-T22/H2-D1/H2-T23	GO:0002428	antigen processing and presentation of peptide antigen via MHC class Ib	7/31	20/13780	1.06912950094525e-14	1.09816294103995e-12	5.75142620511921e-13
CD4SP_2	15	Isg15/H2-Q7/Ly6a/Ifit1/H2-K1/Usp18/Stat1/B2m/Ifit3/Trim30a/Iigp1/H2-Q4/H2-T22/H2-D1/H2-T23	GO:0009617	response to bacterium	15/31	464/13780	1.18907923169151e-14	1.09816294103995e-12	5.75142620511921e-13
CD4SP_2	6	H2-Q7/H2-K1/H2-Q4/H2-T22/H2-D1/H2-T23	GO:0001813	regulation of antibody-dependent cellular cytotoxicity	6/31	10/13780	1.61758862018978e-14	1.09816294103995e-12	5.75142620511921e-13
CD4SP_2	6	H2-Q7/H2-K1/H2-Q4/H2-T22/H2-D1/H2-T23	GO:0001815	positive regulation of antibody-dependent cellular cytotoxicity	6/31	10/13780	1.61758862018978e-14	1.09816294103995e-12	5.75142620511921e-13
CD4SP_2	6	H2-Q7/H2-K1/H2-Q4/H2-T22/H2-D1/H2-T23	GO:0032639	TRAIL production	6/31	10/13780	1.61758862018978e-14	1.09816294103995e-12	5.75142620511921e-13
CD4SP_2	6	H2-Q7/H2-K1/H2-Q4/H2-T22/H2-D1/H2-T23	GO:0032679	regulation of TRAIL production	6/31	10/13780	1.61758862018978e-14	1.09816294103995e-12	5.75142620511921e-13
CD4SP_2	6	H2-Q7/H2-K1/H2-Q4/H2-T22/H2-D1/H2-T23	GO:0032759	positive regulation of TRAIL production	6/31	10/13780	1.61758862018978e-14	1.09816294103995e-12	5.75142620511921e-13
CD4SP_2	7	H2-Q7/H2-K1/B2m/H2-Q4/H2-T22/H2-D1/H2-T23	GO:0002475	antigen processing and presentation via MHC class Ib	7/31	23/13780	3.36567111135636e-14	1.5506996361719e-12	8.12150382283155e-13
CD4SP_2	7	H2-Q7/H2-K1/B2m/H2-Q4/H2-T22/H2-D1/H2-T23	GO:0002483	antigen processing and presentation of endogenous peptide antigen	7/31	23/13780	3.36567111135636e-14	1.5506996361719e-12	8.12150382283155e-13
CD4SP_2	7	H2-Q7/H2-K1/B2m/H2-Q4/H2-T22/H2-D1/H2-T23	GO:0019885	antigen processing and presentation of endogenous peptide antigen via MHC class I	7/31	23/13780	3.36567111135636e-14	1.5506996361719e-12	8.12150382283155e-13
CD4SP_2	6	H2-Q7/H2-K1/H2-Q4/H2-T22/H2-D1/H2-T23	GO:0001788	antibody-dependent cellular cytotoxicity	6/31	11/13780	3.55315792248881e-14	1.5506996361719e-12	8.12150382283155e-13
CD4SP_2	6	H2-Q7/H2-K1/H2-Q4/H2-T22/H2-D1/H2-T23	GO:0002519	natural killer cell tolerance induction	6/31	11/13780	3.55315792248881e-14	1.5506996361719e-12	8.12150382283155e-13
CD4SP_2	7	H2-Q7/H2-K1/B2m/H2-Q4/H2-T22/H2-D1/H2-T23	GO:0019883	antigen processing and presentation of endogenous antigen	7/31	25/13780	6.5792327531586e-14	2.67994080811994e-12	1.40356965400717e-12
CD4SP_2	6	H2-Q7/H2-K1/H2-Q4/H2-T22/H2-D1/H2-T23	GO:2000566	positive regulation of CD8-positive, alpha-beta T cell proliferation	6/31	12/13780	7.09525864874306e-14	2.70950189648876e-12	1.41905172974861e-12
CD4SP_2	14	Isg15/Irf7/H2-Q7/Ifi213/H2-K1/Stat1/Trim30a/H2-Q4/H2-T22/Zbp1/Ifi206/H2-D1/Ifi208/H2-T23	GO:0002831	regulation of response to biotic stimulus	14/31	425/13780	9.37196451659897e-14	3.36839430567175e-12	1.76413449724216e-12
CD4SP_2	8	Ifit1/Ifi213/Stat1/Ifit3/Iigp1/Ifi206/Ifi208/Ifi47	GO:0035458	cellular response to interferon-beta	8/31	49/13780	1.04014588774166e-13	3.53071743005642e-12	1.84914824487407e-12
CD4SP_2	6	H2-Q7/H2-K1/H2-Q4/H2-T22/H2-D1/H2-T23	GO:0001794	type IIa hypersensitivity	6/31	14/13780	2.29878831613667e-13	5.61823864463803e-12	2.94244904465494e-12
CD4SP_2	6	H2-Q7/H2-K1/H2-Q4/H2-T22/H2-D1/H2-T23	GO:0001796	regulation of type IIa hypersensitivity	6/31	14/13780	2.29878831613667e-13	5.61823864463803e-12	2.94244904465494e-12
CD4SP_2	6	H2-Q7/H2-K1/H2-Q4/H2-T22/H2-D1/H2-T23	GO:0001798	positive regulation of type IIa hypersensitivity	6/31	14/13780	2.29878831613667e-13	5.61823864463803e-12	2.94244904465494e-12
CD4SP_2	6	H2-Q7/H2-K1/H2-Q4/H2-T22/H2-D1/H2-T23	GO:0002445	type II hypersensitivity	6/31	14/13780	2.29878831613667e-13	5.61823864463803e-12	2.94244904465494e-12
CD4SP_2	6	H2-Q7/H2-K1/H2-Q4/H2-T22/H2-D1/H2-T23	GO:0002892	regulation of type II hypersensitivity	6/31	14/13780	2.29878831613667e-13	5.61823864463803e-12	2.94244904465494e-12
CD4SP_2	6	H2-Q7/H2-K1/H2-Q4/H2-T22/H2-D1/H2-T23	GO:0002894	positive regulation of type II hypersensitivity	6/31	14/13780	2.29878831613667e-13	5.61823864463803e-12	2.94244904465494e-12
CD4SP_2	6	H2-Q7/H2-K1/H2-Q4/H2-T22/H2-D1/H2-T23	GO:0042270	protection from natural killer cell mediated cytotoxicity	6/31	14/13780	2.29878831613667e-13	5.61823864463803e-12	2.94244904465494e-12
CD4SP_2	13	Isg15/Irf7/H2-Q7/Ifi213/H2-K1/Trim30a/H2-Q4/H2-T22/Zbp1/Ifi206/H2-D1/Ifi208/H2-T23	GO:0045088	regulation of innate immune response	13/31	356/13780	2.49052516918388e-13	5.85273414758213e-12	3.06526174668786e-12
CD4SP_2	7	H2-Q7/H2-K1/B2m/H2-Q4/H2-T22/H2-D1/H2-T23	GO:0001916	positive regulation of T cell mediated cytotoxicity	7/31	30/13780	2.76515927239767e-13	6.25745302012955e-12	3.27722580432317e-12
CD4SP_2	6	H2-Q7/H2-K1/H2-Q4/H2-T22/H2-D1/H2-T23	GO:0002729	positive regulation of natural killer cell cytokine production	6/31	15/13780	3.82535190657489e-13	8.34746433899021e-12	4.3718307503713e-12
CD4SP_2	7	H2-Q7/H2-K1/B2m/H2-Q4/H2-T22/H2-D1/H2-T23	GO:0002474	antigen processing and presentation of peptide antigen via MHC class I	7/31	32/13780	4.55778623202108e-13	9.60278409574097e-12	5.02928135947154e-12
CD4SP_2	7	H2-Q7/H2-K1/B2m/H2-Q4/H2-T22/H2-D1/H2-T23	GO:0002478	antigen processing and presentation of exogenous peptide antigen	7/31	33/13780	5.77605331862923e-13	1.0668127164399e-11	5.58723517611729e-12
CD4SP_2	7	H2-Q7/H2-K1/B2m/H2-Q4/H2-T22/H2-D1/H2-T23	GO:0019731	antibacterial humoral response	7/31	33/13780	5.77605331862923e-13	1.0668127164399e-11	5.58723517611729e-12
CD4SP_2	6	H2-Q7/H2-K1/H2-Q4/H2-T22/H2-D1/H2-T23	GO:0002370	natural killer cell cytokine production	6/31	16/13780	6.11103847387829e-13	1.0668127164399e-11	5.58723517611729e-12
CD4SP_2	6	H2-Q7/H2-K1/H2-Q4/H2-T22/H2-D1/H2-T23	GO:0002727	regulation of natural killer cell cytokine production	6/31	16/13780	6.11103847387829e-13	1.0668127164399e-11	5.58723517611729e-12
CD4SP_2	6	H2-Q7/H2-K1/H2-Q4/H2-T22/H2-D1/H2-T23	GO:0002885	positive regulation of hypersensitivity	6/31	16/13780	6.11103847387829e-13	1.0668127164399e-11	5.58723517611729e-12
CD4SP_2	6	H2-Q7/H2-K1/H2-Q4/H2-T22/H2-D1/H2-T23	GO:2001187	positive regulation of CD8-positive, alpha-beta T cell activation	6/31	16/13780	6.11103847387829e-13	1.0668127164399e-11	5.58723517611729e-12
CD4SP_2	12	Irf7/H2-Q7/Ifi213/H2-K1/Trim30a/H2-Q4/H2-T22/Zbp1/Ifi206/H2-D1/Ifi208/H2-T23	GO:0045089	positive regulation of innate immune response	12/31	294/13780	6.99234649205223e-13	1.18675658517887e-11	6.21541910404643e-12
CD4SP_2	6	H2-Q7/H2-K1/H2-Q4/H2-T22/H2-D1/H2-T23	GO:0032819	positive regulation of natural killer cell proliferation	6/31	17/13780	9.42963483837916e-13	1.47730945801273e-11	7.73713627764444e-12
CD4SP_2	6	H2-Q7/H2-K1/H2-Q4/H2-T22/H2-D1/H2-T23	GO:0035740	CD8-positive, alpha-beta T cell proliferation	6/31	17/13780	9.42963483837916e-13	1.47730945801273e-11	7.73713627764444e-12
CD4SP_2	6	H2-Q7/H2-K1/H2-Q4/H2-T22/H2-D1/H2-T23	GO:2000564	regulation of CD8-positive, alpha-beta T cell proliferation	6/31	17/13780	9.42963483837916e-13	1.47730945801273e-11	7.73713627764444e-12
CD4SP_2	12	Ifi27l2a/Isg15/Rtp4/Irf7/Ifit1/Bst2/Stat1/Ifit3/Trim30a/Oasl2/Zbp1/Isg20	GO:0009615	response to virus	12/31	303/13780	9.99241377461694e-13	1.52634120407274e-11	7.99393101969355e-12
CD4SP_2	7	H2-Q7/H2-K1/B2m/H2-Q4/H2-T22/H2-D1/H2-T23	GO:0001914	regulation of T cell mediated cytotoxicity	7/31	36/13780	1.12349372482858e-12	1.6742796728543e-11	8.76873151085719e-12
CD4SP_2	6	H2-Q7/H2-K1/H2-Q4/H2-T22/H2-D1/H2-T23	GO:0002486	antigen processing and presentation of endogenous peptide antigen via MHC class I via ER pathway, TAP-independent	6/31	18/13780	1.41224398623792e-12	1.96109335361675e-11	1.02708653544576e-11
CD4SP_2	6	H2-Q7/H2-K1/H2-Q4/H2-T22/H2-D1/H2-T23	GO:0002866	positive regulation of acute inflammatory response to antigenic stimulus	6/31	18/13780	1.41224398623792e-12	1.96109335361675e-11	1.02708653544576e-11
CD4SP_2	6	H2-Q7/H2-K1/H2-Q4/H2-T22/H2-D1/H2-T23	GO:0032817	regulation of natural killer cell proliferation	6/31	18/13780	1.41224398623792e-12	1.96109335361675e-11	1.02708653544576e-11
CD4SP_2	12	Irf7/H2-Q7/Ifi213/H2-K1/Trim30a/H2-Q4/H2-T22/Zbp1/Ifi206/H2-D1/Ifi208/H2-T23	GO:0002833	positive regulation of response to biotic stimulus	12/31	313/13780	1.4667485247436e-12	1.99151855248519e-11	1.043021173151e-11
CD4SP_2	7	H2-Q7/H2-K1/B2m/H2-Q4/H2-T22/H2-D1/H2-T23	GO:0019884	antigen processing and presentation of exogenous antigen	7/31	39/13780	2.06061663378828e-12	2.56973708429466e-11	1.34585248277298e-11
CD4SP_2	6	H2-Q7/H2-K1/H2-Q4/H2-T22/H2-D1/H2-T23	GO:0002476	antigen processing and presentation of endogenous peptide antigen via MHC class Ib	6/31	19/13780	2.06083661424613e-12	2.56973708429466e-11	1.34585248277298e-11
CD4SP_2	6	H2-Q7/H2-K1/H2-Q4/H2-T22/H2-D1/H2-T23	GO:0002484	antigen processing and presentation of endogenous peptide antigen via MHC class I via ER pathway	6/31	19/13780	2.06083661424613e-12	2.56973708429466e-11	1.34585248277298e-11
CD4SP_2	6	H2-Q7/H2-K1/H2-Q4/H2-T22/H2-D1/H2-T23	GO:0002883	regulation of hypersensitivity	6/31	19/13780	2.06083661424613e-12	2.56973708429466e-11	1.34585248277298e-11
CD4SP_2	6	H2-Q7/H2-K1/H2-Q4/H2-T22/H2-D1/H2-T23	GO:0002524	hypersensitivity	6/31	21/13780	4.10885346035236e-12	4.92256757701037e-11	2.57810413198579e-11
CD8SP	8	Bst2/Stat1/Ifi213/Ifit1/Gbp6/Ifit3/Ifi47/Tgtp2	GO:0035456	response to interferon-beta	8/26	53/13572	4.60810463489756e-14	2.63122774652651e-11	1.35332757172255e-11
CD8SP	6	H2-Q7/H2-K1/H2-T23/H2-T22/B2m/H2-D1	GO:0002477	antigen processing and presentation of exogenous peptide antigen via MHC class Ib	6/26	15/13572	1.31393035085201e-13	3.75127115168248e-11	1.92940298888268e-11
CD8SP	6	H2-Q7/H2-K1/H2-T23/H2-T22/B2m/H2-D1	GO:0002428	antigen processing and presentation of peptide antigen via MHC class Ib	6/26	19/13572	7.08683947634217e-13	1.34886178033046e-10	6.9376428557876e-11
CD8SP	6	H2-Q7/H2-K1/H2-T23/H2-T22/B2m/H2-D1	GO:0002475	antigen processing and presentation via MHC class Ib	6/26	22/13572	1.94149807074457e-12	1.62926802943869e-10	8.37986506062115e-11
CD8SP	6	H2-Q7/H2-K1/H2-T23/H2-T22/B2m/H2-D1	GO:0002483	antigen processing and presentation of endogenous peptide antigen	6/26	22/13572	1.94149807074457e-12	1.62926802943869e-10	8.37986506062115e-11
CD8SP	6	H2-Q7/H2-K1/H2-T23/H2-T22/B2m/H2-D1	GO:0019885	antigen processing and presentation of endogenous peptide antigen via MHC class I	6/26	22/13572	1.94149807074457e-12	1.62926802943869e-10	8.37986506062115e-11
CD8SP	7	Stat1/Ifi213/Ifit1/Gbp6/Ifit3/Ifi47/Tgtp2	GO:0035458	cellular response to interferon-beta	7/26	46/13572	1.99735134957458e-12	1.62926802943869e-10	8.37986506062115e-11
CD8SP	6	H2-Q7/H2-K1/H2-T23/H2-T22/B2m/H2-D1	GO:0019883	antigen processing and presentation of endogenous antigen	6/26	24/13572	3.49345880140523e-12	2.49345621950298e-10	1.28246711262113e-10
CD8SP	6	H2-Q7/H2-K1/H2-T23/H2-T22/B2m/H2-D1	GO:0001916	positive regulation of T cell mediated cytotoxicity	6/26	28/13572	9.72897255025374e-12	5.91384077180356e-10	3.04168416505336e-10
CD8SP	12	Isg15/Stat1/H2-Q7/H2-K1/Ifit1/H2-T23/H2-T22/Usp18/Gbp6/Ifit3/B2m/H2-D1	GO:0009617	response to bacterium	12/26	454/13572	1.07312672956874e-11	5.91384077180356e-10	3.04168416505336e-10
CD8SP	5	H2-Q7/H2-K1/H2-T23/H2-T22/H2-D1	GO:0001813	regulation of antibody-dependent cellular cytotoxicity	5/26	12/13572	1.34640858202183e-11	5.91384077180356e-10	3.04168416505336e-10
CD8SP	5	H2-Q7/H2-K1/H2-T23/H2-T22/H2-D1	GO:0001815	positive regulation of antibody-dependent cellular cytotoxicity	5/26	12/13572	1.34640858202183e-11	5.91384077180356e-10	3.04168416505336e-10
CD8SP	5	H2-Q7/H2-K1/H2-T23/H2-T22/H2-D1	GO:0002519	natural killer cell tolerance induction	5/26	12/13572	1.34640858202183e-11	5.91384077180356e-10	3.04168416505336e-10
CD8SP	6	H2-Q7/H2-K1/H2-T23/H2-T22/B2m/H2-D1	GO:0002474	antigen processing and presentation of peptide antigen via MHC class I	6/26	31/13572	1.89417433565567e-11	6.93159501874854e-10	3.56514888050667e-10
CD8SP	5	H2-Q7/H2-K1/H2-T23/H2-T22/H2-D1	GO:0001788	antibody-dependent cellular cytotoxicity	5/26	13/13572	2.1850912493428e-11	6.93159501874854e-10	3.56514888050667e-10
CD8SP	5	H2-Q7/H2-K1/H2-T23/H2-T22/H2-D1	GO:0032639	TRAIL production	5/26	13/13572	2.1850912493428e-11	6.93159501874854e-10	3.56514888050667e-10
CD8SP	5	H2-Q7/H2-K1/H2-T23/H2-T22/H2-D1	GO:0032679	regulation of TRAIL production	5/26	13/13572	2.1850912493428e-11	6.93159501874854e-10	3.56514888050667e-10
CD8SP	5	H2-Q7/H2-K1/H2-T23/H2-T22/H2-D1	GO:0032759	positive regulation of TRAIL production	5/26	13/13572	2.1850912493428e-11	6.93159501874854e-10	3.56514888050667e-10
CD8SP	5	H2-Q7/H2-K1/H2-T23/H2-T22/H2-D1	GO:2000566	positive regulation of CD8-positive, alpha-beta T cell proliferation	5/26	14/13572	3.39464552122852e-11	9.84067014120319e-10	5.06138255949063e-10
CD8SP	6	H2-Q7/H2-K1/H2-T23/H2-T22/B2m/H2-D1	GO:0001914	regulation of T cell mediated cytotoxicity	6/26	34/13572	3.44681966416924e-11	9.84067014120319e-10	5.06138255949063e-10
CD8SP	6	H2-Q7/H2-K1/H2-T23/H2-T22/B2m/H2-D1	GO:0002478	antigen processing and presentation of exogenous peptide antigen	6/26	35/13572	4.15469238581144e-11	1.03705807777877e-09	5.33393314960414e-10
CD8SP	6	H2-Q7/H2-K1/H2-T23/H2-T22/B2m/H2-D1	GO:0019731	antibacterial humoral response	6/26	36/13572	4.97932375476402e-11	1.03705807777877e-09	5.33393314960414e-10
CD8SP	5	H2-Q7/H2-K1/H2-T23/H2-T22/H2-D1	GO:0001794	type IIa hypersensitivity	5/26	15/13572	5.08539863008854e-11	1.03705807777877e-09	5.33393314960414e-10
CD8SP	5	H2-Q7/H2-K1/H2-T23/H2-T22/H2-D1	GO:0001796	regulation of type IIa hypersensitivity	5/26	15/13572	5.08539863008854e-11	1.03705807777877e-09	5.33393314960414e-10
CD8SP	5	H2-Q7/H2-K1/H2-T23/H2-T22/H2-D1	GO:0001798	positive regulation of type IIa hypersensitivity	5/26	15/13572	5.08539863008854e-11	1.03705807777877e-09	5.33393314960414e-10
CD8SP	5	H2-Q7/H2-K1/H2-T23/H2-T22/H2-D1	GO:0002445	type II hypersensitivity	5/26	15/13572	5.08539863008854e-11	1.03705807777877e-09	5.33393314960414e-10
CD8SP	5	H2-Q7/H2-K1/H2-T23/H2-T22/H2-D1	GO:0002892	regulation of type II hypersensitivity	5/26	15/13572	5.08539863008854e-11	1.03705807777877e-09	5.33393314960414e-10
CD8SP	5	H2-Q7/H2-K1/H2-T23/H2-T22/H2-D1	GO:0002894	positive regulation of type II hypersensitivity	5/26	15/13572	5.08539863008854e-11	1.03705807777877e-09	5.33393314960414e-10
CD8SP	7	H2-Q7/H2-K1/H2-T23/H2-T22/Gbp6/B2m/H2-D1	GO:0050830	defense response to Gram-positive bacterium	7/26	73/13572	5.88166232515502e-11	1.1580790302288e-09	5.95638398808802e-10
CD8SP	5	H2-Q7/H2-K1/H2-T23/H2-T22/H2-D1	GO:0002486	antigen processing and presentation of endogenous peptide antigen via MHC class I via ER pathway, TAP-independent	5/26	17/13572	1.04519796263268e-10	1.80850920200988e-09	9.30176177271191e-10
CD8SP	5	H2-Q7/H2-K1/H2-T23/H2-T22/H2-D1	GO:0002729	positive regulation of natural killer cell cytokine production	5/26	17/13572	1.04519796263268e-10	1.80850920200988e-09	9.30176177271191e-10
CD8SP	5	H2-Q7/H2-K1/H2-T23/H2-T22/H2-D1	GO:0002885	positive regulation of hypersensitivity	5/26	17/13572	1.04519796263268e-10	1.80850920200988e-09	9.30176177271191e-10
CD8SP	5	H2-Q7/H2-K1/H2-T23/H2-T22/H2-D1	GO:0042270	protection from natural killer cell mediated cytotoxicity	5/26	17/13572	1.04519796263268e-10	1.80850920200988e-09	9.30176177271191e-10
CD8SP	6	H2-Q7/H2-K1/H2-T23/H2-T22/B2m/H2-D1	GO:0019884	antigen processing and presentation of exogenous antigen	6/26	41/13572	1.14220084958244e-10	1.91822554444581e-09	9.86606925800313e-10
CD8SP	5	H2-Q7/H2-K1/H2-T23/H2-T22/H2-D1	GO:0002370	natural killer cell cytokine production	5/26	18/13572	1.44532986053232e-10	2.11611115477937e-09	1.08838604882191e-09
CD8SP	5	H2-Q7/H2-K1/H2-T23/H2-T22/H2-D1	GO:0002476	antigen processing and presentation of endogenous peptide antigen via MHC class Ib	5/26	18/13572	1.44532986053232e-10	2.11611115477937e-09	1.08838604882191e-09
CD8SP	5	H2-Q7/H2-K1/H2-T23/H2-T22/H2-D1	GO:0002484	antigen processing and presentation of endogenous peptide antigen via MHC class I via ER pathway	5/26	18/13572	1.44532986053232e-10	2.11611115477937e-09	1.08838604882191e-09
CD8SP	5	H2-Q7/H2-K1/H2-T23/H2-T22/H2-D1	GO:0002727	regulation of natural killer cell cytokine production	5/26	18/13572	1.44532986053232e-10	2.11611115477937e-09	1.08838604882191e-09
CD8SP	5	H2-Q7/H2-K1/H2-T23/H2-T22/H2-D1	GO:0002866	positive regulation of acute inflammatory response to antigenic stimulus	5/26	18/13572	1.44532986053232e-10	2.11611115477937e-09	1.08838604882191e-09
CD8SP	6	H2-Q7/H2-K1/H2-T23/H2-T22/B2m/H2-D1	GO:0001913	T cell mediated cytotoxicity	6/26	44/13572	1.78638628966237e-10	2.55006642849303e-09	1.31158361793632e-09
CD8SP	5	H2-Q7/H2-K1/H2-T23/H2-T22/H2-D1	GO:0032819	positive regulation of natural killer cell proliferation	5/26	19/13572	1.95898808233803e-10	2.60135394189538e-09	1.33796248463234e-09
CD8SP	5	H2-Q7/H2-K1/H2-T23/H2-T22/H2-D1	GO:2000564	regulation of CD8-positive, alpha-beta T cell proliferation	5/26	19/13572	1.95898808233803e-10	2.60135394189538e-09	1.33796248463234e-09
CD8SP	5	H2-Q7/H2-K1/H2-T23/H2-T22/H2-D1	GO:2001187	positive regulation of CD8-positive, alpha-beta T cell activation	5/26	19/13572	1.95898808233803e-10	2.60135394189538e-09	1.33796248463234e-09
CD8SP	5	H2-Q7/H2-K1/H2-T23/H2-T22/H2-D1	GO:0002883	regulation of hypersensitivity	5/26	20/13572	2.6086136908971e-10	3.23808351630923e-09	1.66545359212881e-09
CD8SP	5	H2-Q7/H2-K1/H2-T23/H2-T22/H2-D1	GO:0032817	regulation of natural killer cell proliferation	5/26	20/13572	2.6086136908971e-10	3.23808351630923e-09	1.66545359212881e-09
CD8SP	5	H2-Q7/H2-K1/H2-T23/H2-T22/H2-D1	GO:0035740	CD8-positive, alpha-beta T cell proliferation	5/26	20/13572	2.6086136908971e-10	3.23808351630923e-09	1.66545359212881e-09
CD8SP	6	H2-Q7/H2-K1/H2-T23/H2-T22/B2m/H2-D1	GO:0048002	antigen processing and presentation of peptide antigen	6/26	48/13572	3.08977729093082e-10	3.75375070876915e-09	1.93067830721097e-09
CD8SP	5	H2-Q7/H2-K1/H2-T23/H2-T22/H2-D1	GO:0002524	hypersensitivity	5/26	22/13572	4.41937927188933e-10	5.25721992551834e-09	2.70396231766913e-09
CD8SP	5	H2-Q7/H2-K1/H2-T23/H2-T22/H2-D1	GO:0002863	positive regulation of inflammatory response to antigenic stimulus	5/26	23/13572	5.63969737142601e-10	6.30718751211734e-09	3.24399542055625e-09
CD8SP	5	H2-Q7/H2-K1/H2-T23/H2-T22/H2-D1	GO:0002864	regulation of acute inflammatory response to antigenic stimulus	5/26	23/13572	5.63969737142601e-10	6.30718751211734e-09	3.24399542055625e-09
Agonist_sel	2	B2m/Rtp4	GO:0007606	sensory perception of chemical stimulus	2/8	35/13515	0.000180659497996878	0.0392513134257262	0.0228900012275462
Agonist_sel	2	Isg15/B2m	GO:0045646	regulation of erythrocyte differentiation	2/8	43/13515	0.000273528316555583	0.0392513134257262	0.0228900012275462
NKT	8	Ifi27l2a/Irf7/Rtp4/Ifit3/Stat1/Isg15/Zbp1/Bst2	GO:0009615	response to virus	8/19	289/12747	3.85774299633132e-09	1.83242792325738e-06	8.28399548685883e-07
NKT	5	Ifit3/Stat1/Ifi209/Ifi213/Bst2	GO:0035456	response to interferon-beta	5/19	52/12747	1.03293084819105e-08	2.45321076445375e-06	1.10904154226829e-06
NKT	7	Irf7/Rtp4/Ifit3/Stat1/Isg15/Zbp1/Bst2	GO:0051607	defense response to virus	7/19	248/12747	4.00276942582677e-08	4.88669424980369e-06	2.20916482428799e-06
NKT	7	Irf7/Rtp4/Ifit3/Stat1/Isg15/Zbp1/Bst2	GO:0140546	defense response to symbiont	7/19	249/12747	4.11511094720311e-08	4.88669424980369e-06	2.20916482428799e-06
NKT	8	Irf7/Stat1/Isg15/Ifi209/Ifi213/H2-K1/Zbp1/H2-T22	GO:0002831	regulation of response to biotic stimulus	8/19	414/12747	6.38966152931395e-08	6.07017845284825e-06	2.74419147785273e-06
NKT	7	Irf7/Isg15/Ifi209/Ifi213/H2-K1/Zbp1/H2-T22	GO:0045088	regulation of innate immune response	7/19	348/12747	4.04184205092754e-07	2.86792026492257e-05	1.29652240231402e-05
NKT	4	Ifit3/Stat1/Ifi209/Ifi213	GO:0035458	cellular response to interferon-beta	4/19	44/12747	4.60824604964638e-07	2.86792026492257e-05	1.29652240231402e-05
NKT	7	Irf7/Ifi209/Ifi213/H2-K1/Zbp1/H2-T22/Ctss	GO:0031349	positive regulation of defense response	7/19	362/12747	5.27713142703419e-07	2.86792026492257e-05	1.29652240231402e-05
NKT	4	Irf7/Stat1/Isg15/Zbp1	GO:0060337	type I interferon-mediated signaling pathway	4/19	47/12747	6.03772687352119e-07	2.86792026492257e-05	1.29652240231402e-05
NKT	4	Irf7/Stat1/Isg15/Zbp1	GO:0071357	cellular response to type I interferon	4/19	47/12747	6.03772687352119e-07	2.86792026492257e-05	1.29652240231402e-05
NKT	4	Irf7/Stat1/Isg15/Zbp1	GO:0034340	response to type I interferon	4/19	52/12747	9.12103207224986e-07	3.93862748574426e-05	1.78056511266887e-05
NKT	4	Irf7/Stat1/Isg15/Zbp1	GO:0140888	interferon-mediated signaling pathway	4/19	62/12747	1.86179548768576e-06	7.36960713875615e-05	3.33163403059558e-05
NKT	7	Irf7/Ifi209/Ifi213/H2-K1/Zbp1/H2-T22/Ctss	GO:0032103	positive regulation of response to external stimulus	7/19	443/12747	2.04767232592665e-06	7.48187965242429e-05	3.38238991489098e-05
NKT	6	Irf7/Ifi209/Ifi213/H2-K1/Zbp1/H2-T22	GO:0045089	positive regulation of innate immune response	6/19	286/12747	2.56845264075759e-06	8.71439288828468e-05	3.93958149409435e-05
NKT	6	Irf7/Ifi209/Ifi213/H2-K1/Zbp1/H2-T22	GO:0002833	positive regulation of response to biotic stimulus	6/19	301/12747	3.45335783104766e-06	0.000109356331316509	4.9437543686577e-05
NKT	6	Irf7/Stat1/Isg15/H2-K1/Ltb/H2-T22	GO:0001819	positive regulation of cytokine production	6/19	364/12747	1.03016444676865e-05	0.000305830070134442	0.000138258912592634
NKT	4	H2-K1/Zbp1/H2-T22/Ctss	GO:0050729	positive regulation of inflammatory response	4/19	100/12747	1.26258733026754e-05	0.000352781754045342	0.000159484715402215
NKT	3	Irf7/Isg15/Zbp1	GO:0060338	regulation of type I interferon-mediated signaling pathway	3/19	32/12747	1.35509630479375e-05	0.000357594858209463	0.000161660611799957
NKT	3	H2-K1/H2-T22/Ctss	GO:0002478	antigen processing and presentation of exogenous peptide antigen	3/19	33/12747	1.48920236866489e-05	0.000372300592166222	0.000168308744159356
NKT	3	H2-K1/H2-T22/Ctss	GO:0019884	antigen processing and presentation of exogenous antigen	3/19	39/12747	2.48040886072787e-05	0.000577559936373777	0.000261101888133519
NKT	6	Ly6a/Ifit3/Stat1/Isg15/H2-K1/H2-T22	GO:0009617	response to bacterium	6/19	427/12747	2.55342287659986e-05	0.000577559936373777	0.000261101888133519
NKT	3	H2-K1/H2-T22/Ctss	GO:0048002	antigen processing and presentation of peptide antigen	3/19	47/12747	4.3678584798449e-05	0.000943060353602877	0.000426336425783904
NKT	2	H2-K1/H2-T22	GO:0001813	regulation of antibody-dependent cellular cytotoxicity	2/19	10/12747	9.40516428247398e-05	0.00177256446565851	0.000801336622702131
NKT	2	H2-K1/H2-T22	GO:0001815	positive regulation of antibody-dependent cellular cytotoxicity	2/19	10/12747	9.40516428247398e-05	0.00177256446565851	0.000801336622702131
NKT	3	H2-K1/Bst2/H2-T22	GO:0002704	negative regulation of leukocyte mediated immunity	3/19	64/12747	0.000110447926801806	0.00177256446565851	0.000801336622702131
NKT	2	H2-K1/H2-T22	GO:0001788	antibody-dependent cellular cytotoxicity	2/19	11/12747	0.000114849831247579	0.00177256446565851	0.000801336622702131
NKT	2	H2-K1/H2-T22	GO:0002519	natural killer cell tolerance induction	2/19	11/12747	0.000114849831247579	0.00177256446565851	0.000801336622702131
NKT	2	H2-K1/H2-T22	GO:0032639	TRAIL production	2/19	11/12747	0.000114849831247579	0.00177256446565851	0.000801336622702131
NKT	2	H2-K1/H2-T22	GO:0032679	regulation of TRAIL production	2/19	11/12747	0.000114849831247579	0.00177256446565851	0.000801336622702131
NKT	2	H2-K1/H2-T22	GO:0032759	positive regulation of TRAIL production	2/19	11/12747	0.000114849831247579	0.00177256446565851	0.000801336622702131
NKT	3	Irf7/Stat1/Isg15	GO:0032481	positive regulation of type I interferon production	3/19	65/12747	0.000115683154600871	0.00177256446565851	0.000801336622702131
NKT	2	H2-K1/H2-T22	GO:2000566	positive regulation of CD8-positive, alpha-beta T cell proliferation	2/19	12/12747	0.000137697300971599	0.00198024505759845	0.000895224358448941
NKT	2	H2-K1/H2-T22	GO:0001794	type IIa hypersensitivity	2/19	13/12747	0.000162588541571241	0.00198024505759845	0.000895224358448941
NKT	2	H2-K1/H2-T22	GO:0001796	regulation of type IIa hypersensitivity	2/19	13/12747	0.000162588541571241	0.00198024505759845	0.000895224358448941
NKT	2	H2-K1/H2-T22	GO:0001798	positive regulation of type IIa hypersensitivity	2/19	13/12747	0.000162588541571241	0.00198024505759845	0.000895224358448941
NKT	2	H2-K1/H2-T22	GO:0002445	type II hypersensitivity	2/19	13/12747	0.000162588541571241	0.00198024505759845	0.000895224358448941
NKT	2	H2-K1/H2-T22	GO:0002477	antigen processing and presentation of exogenous peptide antigen via MHC class Ib	2/19	13/12747	0.000162588541571241	0.00198024505759845	0.000895224358448941
NKT	2	H2-K1/H2-T22	GO:0002892	regulation of type II hypersensitivity	2/19	13/12747	0.000162588541571241	0.00198024505759845	0.000895224358448941
NKT	2	H2-K1/H2-T22	GO:0002894	positive regulation of type II hypersensitivity	2/19	13/12747	0.000162588541571241	0.00198024505759845	0.000895224358448941
NKT	2	H2-K1/H2-T22	GO:0002885	positive regulation of hypersensitivity	2/19	14/12747	0.000189518053031201	0.00216639103123113	0.000979376776445764
NKT	2	Irf7/Zbp1	GO:0060340	positive regulation of type I interferon-mediated signaling pathway	2/19	14/12747	0.000189518053031201	0.00216639103123113	0.000979376776445764
NKT	3	Stat1/Isg15/Bst2	GO:0048525	negative regulation of viral process	3/19	77/12747	0.000191554575393069	0.00216639103123113	0.000979376776445764
NKT	2	H2-K1/H2-T22	GO:0002486	antigen processing and presentation of endogenous peptide antigen via MHC class I via ER pathway, TAP-independent	2/19	15/12747	0.000218480345730051	0.00224951239538718	0.00101695408013072
NKT	2	H2-K1/H2-T22	GO:0002729	positive regulation of natural killer cell cytokine production	2/19	15/12747	0.000218480345730051	0.00224951239538718	0.00101695408013072
NKT	2	H2-K1/H2-T22	GO:0002866	positive regulation of acute inflammatory response to antigenic stimulus	2/19	15/12747	0.000218480345730051	0.00224951239538718	0.00101695408013072
NKT	2	H2-K1/H2-T22	GO:0042270	protection from natural killer cell mediated cytotoxicity	2/19	15/12747	0.000218480345730051	0.00224951239538718	0.00101695408013072
NKT	3	Isg15/H2-K1/H2-T22	GO:0045824	negative regulation of innate immune response	3/19	81/12747	0.0002225833317541	0.00224951239538718	0.00101695408013072
NKT	2	H2-K1/H2-T22	GO:0002370	natural killer cell cytokine production	2/19	16/12747	0.000249469940423893	0.00227881195579518	0.00103019975397721
NKT	2	H2-K1/H2-T22	GO:0002476	antigen processing and presentation of endogenous peptide antigen via MHC class Ib	2/19	16/12747	0.000249469940423893	0.00227881195579518	0.00103019975397721
NKT	2	H2-K1/H2-T22	GO:0002484	antigen processing and presentation of endogenous peptide antigen via MHC class I via ER pathway	2/19	16/12747	0.000249469940423893	0.00227881195579518	0.00103019975397721
Tregs	5	Ifi206/Ifi208/Ifit1/Bst2/Ifi47	GO:0035456	response to interferon-beta	5/20	54/12821	1.62032057918446e-08	6.69192399203183e-06	5.253249877777e-06
Tregs	7	Ifi27l2a/Rtp4/Isg15/Irf7/Ifit1/Bst2/Zbp1	GO:0009615	response to virus	7/20	301/12821	2.18675970663429e-07	4.51565879419982e-05	3.54485257707033e-05
Tregs	4	Ifi206/Ifi208/Ifit1/Ifi47	GO:0035458	cellular response to interferon-beta	4/20	46/12821	6.73700676018636e-07	9.27461263985656e-05	7.28069502504351e-05
Tregs	6	Rtp4/Isg15/Irf7/Ifit1/Bst2/Zbp1	GO:0051607	defense response to virus	6/20	259/12821	1.96001301789429e-06	0.000165564326377796	0.000129970211607904
Tregs	6	Rtp4/Isg15/Irf7/Ifit1/Bst2/Zbp1	GO:0140546	defense response to symbiont	6/20	260/12821	2.00441073096605e-06	0.000165564326377796	0.000129970211607904
Tregs	3	Isg15/Irf7/Zbp1	GO:0060338	regulation of type I interferon-mediated signaling pathway	3/20	34/12821	1.88358878712753e-05	0.00129653694847279	0.00101779885339523
Tregs	3	Isg15/Irf7/Zbp1	GO:0060337	type I interferon-mediated signaling pathway	3/20	49/12821	5.71342409734148e-05	0.00294955519025254	0.00231544029208049
Tregs	3	Isg15/Irf7/Zbp1	GO:0071357	cellular response to type I interferon	3/20	49/12821	5.71342409734148e-05	0.00294955519025254	0.00231544029208049
Tregs	3	Isg15/Irf7/Zbp1	GO:0034340	response to type I interferon	3/20	54/12821	7.65374013523274e-05	0.00351221630650125	0.00275713679725343
Tregs	3	Isg15/Irf7/Zbp1	GO:0140888	interferon-mediated signaling pathway	3/20	65/12821	0.000133315799680472	0.00550594252680348	0.00432223855806161
Tregs	5	Isg15/Ifi206/Ifi208/Irf7/Zbp1	GO:0045088	regulation of innate immune response	5/20	346/12821	0.000154345455756178	0.00579497029339104	0.00454912922228735
Tregs	2	Irf7/Zbp1	GO:0060340	positive regulation of type I interferon-mediated signaling pathway	2/20	15/12821	0.000239815496402437	0.00825365000118388	0.00647922569227638
Tregs	4	Ifi206/Ifi208/Irf7/Zbp1	GO:0002218	activation of innate immune response	4/20	219/12821	0.000323671619815965	0.0102827983833841	0.00807213432415524
Tregs	5	Isg15/Ifi206/Ifi208/Irf7/Zbp1	GO:0002831	regulation of response to biotic stimulus	5/20	416/12821	0.000363599698001204	0.0107261910910355	0.00842020353265947
Tregs	2	Ifit1/Bst2	GO:0035455	response to interferon-alpha	2/20	21/12821	0.000476945815556662	0.0131319081216601	0.0103087235923826
Tregs	5	Ifi206/Ifi208/Sell/Irf7/Zbp1	GO:0032103	positive regulation of response to external stimulus	5/20	453/12821	0.000537741957617978	0.0137329677948067	0.010780563478528
Tregs	3	Isg15/Irf7/Zbp1	GO:0001959	regulation of cytokine-mediated signaling pathway	3/20	106/12821	0.000565279546033207	0.0137329677948067	0.010780563478528
Tregs	3	Isg15/Irf7/Zbp1	GO:0060759	regulation of response to cytokine stimulus	3/20	115/12821	0.000717015136978346	0.0164515139762254	0.0129146586075632
Tregs	4	Ifi206/Ifi208/Irf7/Zbp1	GO:0045089	positive regulation of innate immune response	4/20	285/12821	0.000874373667989196	0.019006122362081	0.0149200603734445
Tregs	4	Ifi206/Ifi208/Irf7/Zbp1	GO:0002833	positive regulation of response to biotic stimulus	4/20	300/12821	0.0010585581265495	0.0218592253132472	0.0171597843672235
Tregs	2	Isg15/Bst2	GO:0045071	negative regulation of viral genome replication	2/20	42/12821	0.00191745908627775	0.0360767288306514	0.0283207148715194
Tregs	2	Irf7/Zbp1	GO:0001961	positive regulation of cytokine-mediated signaling pathway	2/20	43/12821	0.00200911564916461	0.0360767288306514	0.0283207148715194
Tregs	2	Isg15/Irf7	GO:0032728	positive regulation of interferon-beta production	2/20	43/12821	0.00200911564916461	0.0360767288306514	0.0283207148715194
Tregs	4	Ifi206/Ifi208/Irf7/Zbp1	GO:0031349	positive regulation of defense response	4/20	366/12821	0.00220239637212642	0.0378995709036755	0.0297516702901289
Tregs	2	Irf7/Zbp1	GO:0060760	positive regulation of response to cytokine stimulus	2/20	48/12821	0.00249803094305262	0.0412674711792293	0.0323955170720088
Tregs	4	Ifi206/Ifi208/Irf7/Zbp1	GO:0002253	activation of immune response	4/20	387/12821	0.00269787334754899	0.0428546804822205	0.0336414976131615
SP_prolif	14	Isg15/H2-T23/Stat1/Ifi206/Ifi213/H2-K1/Irf7/H2-D1/H2-T22/Trim30a/Zbp1/Irgm1/Ifi208/Ifi35	GO:0002831	regulation of response to biotic stimulus	14/28	405/12777	2.21710265942624e-14	1.56084027223608e-11	8.40165218308893e-12
SP_prolif	13	Isg15/H2-T23/Ifi206/Ifi213/H2-K1/Irf7/H2-D1/H2-T22/Trim30a/Zbp1/Irgm1/Ifi208/Ifi35	GO:0045088	regulation of innate immune response	13/28	339/12777	6.72288803316482e-14	2.10098912668006e-11	1.13091519976797e-11
SP_prolif	8	Bst2/Stat1/Ifi206/Ifi213/Ifi47/Irgm1/Ifi208/Xaf1	GO:0035456	response to interferon-beta	8/28	50/12777	8.95307866482979e-14	2.10098912668006e-11	1.13091519976797e-11
SP_prolif	12	H2-T23/Ifi206/Ifi213/H2-K1/Irf7/H2-D1/H2-T22/Trim30a/Zbp1/Irgm1/Ifi208/Ifi35	GO:0045089	positive regulation of innate immune response	12/28	280/12777	2.15992191516493e-13	3.80146257069028e-11	2.04624181436678e-11
SP_prolif	12	H2-T23/Ifi206/Ifi213/H2-K1/Irf7/H2-D1/H2-T22/Trim30a/Zbp1/Irgm1/Ifi208/Ifi35	GO:0002833	positive regulation of response to biotic stimulus	12/28	295/12777	4.01859357443826e-13	5.65817975280907e-11	3.04567091957426e-11
SP_prolif	12	H2-T23/Ifi206/Ifi213/H2-K1/Irf7/H2-D1/H2-T22/Trim30a/Zbp1/Irgm1/Ifi208/Ifi35	GO:0031349	positive regulation of defense response	12/28	354/12777	3.47181155921882e-12	4.07359222948341e-10	2.19272309003294e-10
SP_prolif	5	H2-T23/H2-K1/B2m/H2-D1/H2-T22	GO:0002477	antigen processing and presentation of exogenous peptide antigen via MHC class Ib	5/28	12/12777	2.71644635251984e-11	2.73196890310567e-09	1.47055742392051e-09
SP_prolif	12	H2-T23/Ifi206/Ifi213/H2-K1/Irf7/H2-D1/H2-T22/Trim30a/Zbp1/Irgm1/Ifi208/Ifi35	GO:0032103	positive regulation of response to external stimulus	12/28	430/12777	3.3849579042656e-11	2.97876295575373e-09	1.60340111254686e-09
SP_prolif	5	H2-T23/H2-K1/B2m/H2-D1/H2-T22	GO:0002428	antigen processing and presentation of peptide antigen via MHC class Ib	5/28	17/12777	2.10651433590053e-10	1.64776232497108e-08	8.86953404589698e-09
SP_prolif	10	Ifi27l2a/Isg15/Rtp4/Bst2/Stat1/Irf7/Trim30a/Isg20/Zbp1/Irgm1	GO:0009615	response to virus	10/28	293/12777	3.14429069750398e-10	2.2135806510428e-08	1.19152068536993e-08
SP_prolif	6	Stat1/Ifi206/Ifi213/Ifi47/Irgm1/Ifi208	GO:0035458	cellular response to interferon-beta	6/28	43/12777	3.60269753021234e-10	2.3057264193359e-08	1.24112068026454e-08
SP_prolif	5	H2-T23/H2-K1/B2m/H2-D1/H2-T22	GO:0002475	antigen processing and presentation via MHC class Ib	5/28	20/12777	5.25412721578756e-10	2.64207539993889e-08	1.42216977269438e-08
SP_prolif	5	H2-T23/H2-K1/B2m/H2-D1/H2-T22	GO:0002483	antigen processing and presentation of endogenous peptide antigen	5/28	20/12777	5.25412721578756e-10	2.64207539993889e-08	1.42216977269438e-08
SP_prolif	5	H2-T23/H2-K1/B2m/H2-D1/H2-T22	GO:0019885	antigen processing and presentation of endogenous peptide antigen via MHC class I	5/28	20/12777	5.25412721578756e-10	2.64207539993889e-08	1.42216977269438e-08
SP_prolif	5	H2-T23/H2-K1/B2m/H2-D1/H2-T22	GO:0019883	antigen processing and presentation of endogenous antigen	5/28	22/12777	8.89751477023468e-10	4.17590026549681e-08	2.24779320511192e-08
SP_prolif	5	H2-T23/H2-K1/B2m/H2-D1/H2-T22	GO:0001916	positive regulation of T cell mediated cytotoxicity	5/28	25/12777	1.78703960992422e-09	7.36498677194744e-08	3.96440675523486e-08
SP_prolif	9	Isg15/Rtp4/Bst2/Stat1/Irf7/Trim30a/Isg20/Zbp1/Irgm1	GO:0051607	defense response to virus	9/28	250/12777	1.81804078523395e-09	7.36498677194744e-08	3.96440675523486e-08
SP_prolif	9	Isg15/Rtp4/Bst2/Stat1/Irf7/Trim30a/Isg20/Zbp1/Irgm1	GO:0140546	defense response to symbiont	9/28	251/12777	1.88309320873656e-09	7.36498677194744e-08	3.96440675523486e-08
SP_prolif	5	H2-T23/H2-K1/B2m/H2-D1/H2-T22	GO:0019731	antibacterial humoral response	5/28	26/12777	2.20920335004596e-09	8.18567978122293e-08	4.40616734635206e-08
SP_prolif	5	H2-T23/H2-K1/B2m/H2-D1/H2-T22	GO:0002474	antigen processing and presentation of peptide antigen via MHC class I	5/28	28/12777	3.29080271855008e-09	1.1261191978045e-07	6.06164639966536e-08
SP_prolif	4	H2-T23/H2-K1/H2-D1/H2-T22	GO:0002519	natural killer cell tolerance induction	4/28	10/12777	3.83904271978806e-09	1.1261191978045e-07	6.06164639966536e-08
SP_prolif	4	H2-T23/H2-K1/H2-D1/H2-T22	GO:0032639	TRAIL production	4/28	10/12777	3.83904271978806e-09	1.1261191978045e-07	6.06164639966536e-08
SP_prolif	4	H2-T23/H2-K1/H2-D1/H2-T22	GO:0032679	regulation of TRAIL production	4/28	10/12777	3.83904271978806e-09	1.1261191978045e-07	6.06164639966536e-08
SP_prolif	4	H2-T23/H2-K1/H2-D1/H2-T22	GO:0032759	positive regulation of TRAIL production	4/28	10/12777	3.83904271978806e-09	1.1261191978045e-07	6.06164639966536e-08
SP_prolif	5	H2-T23/H2-K1/B2m/H2-D1/H2-T22	GO:0002478	antigen processing and presentation of exogenous peptide antigen	5/28	30/12777	4.75734517462088e-09	1.28505877010449e-07	6.91718237496437e-08
SP_prolif	5	H2-T23/H2-K1/B2m/H2-D1/H2-T22	GO:0001914	regulation of T cell mediated cytotoxicity	5/28	31/12777	5.66370197691575e-09	1.28505877010449e-07	6.91718237496437e-08
SP_prolif	4	H2-T23/H2-K1/H2-D1/H2-T22	GO:0001794	type IIa hypersensitivity	4/28	11/12777	6.02371298486481e-09	1.28505877010449e-07	6.91718237496437e-08
SP_prolif	4	H2-T23/H2-K1/H2-D1/H2-T22	GO:0001796	regulation of type IIa hypersensitivity	4/28	11/12777	6.02371298486481e-09	1.28505877010449e-07	6.91718237496437e-08
SP_prolif	4	H2-T23/H2-K1/H2-D1/H2-T22	GO:0001798	positive regulation of type IIa hypersensitivity	4/28	11/12777	6.02371298486481e-09	1.28505877010449e-07	6.91718237496437e-08
SP_prolif	4	H2-T23/H2-K1/H2-D1/H2-T22	GO:0002445	type II hypersensitivity	4/28	11/12777	6.02371298486481e-09	1.28505877010449e-07	6.91718237496437e-08
SP_prolif	4	H2-T23/H2-K1/H2-D1/H2-T22	GO:0002892	regulation of type II hypersensitivity	4/28	11/12777	6.02371298486481e-09	1.28505877010449e-07	6.91718237496437e-08
SP_prolif	4	H2-T23/H2-K1/H2-D1/H2-T22	GO:0002894	positive regulation of type II hypersensitivity	4/28	11/12777	6.02371298486481e-09	1.28505877010449e-07	6.91718237496437e-08
SP_prolif	4	H2-T23/H2-K1/H2-D1/H2-T22	GO:2000566	positive regulation of CD8-positive, alpha-beta T cell proliferation	4/28	11/12777	6.02371298486481e-09	1.28505877010449e-07	6.91718237496437e-08
SP_prolif	7	Isg15/H2-T23/H2-K1/H2-D1/H2-T22/Trim30a/Irgm1	GO:0002832	negative regulation of response to biotic stimulus	7/28	123/12777	6.45933482674808e-09	1.33746227000901e-07	7.1992586304313e-08
SP_prolif	5	H2-T23/H2-K1/H2-D1/H2-T22/Irgm1	GO:0046641	positive regulation of alpha-beta T cell proliferation	5/28	33/12777	7.88746120869204e-09	1.58650648311977e-07	8.53980762444853e-08
SP_prolif	10	Isg15/H2-T23/Stat1/Ly6a/H2-K1/B2m/H2-D1/H2-T22/Trim30a/Irgm1	GO:0009617	response to bacterium	10/28	420/12777	1.02243024569003e-08	1.99941914712718e-07	1.07624236388425e-07
SP_prolif	5	H2-T23/H2-K1/B2m/H2-D1/H2-T22	GO:0019884	antigen processing and presentation of exogenous antigen	5/28	36/12777	1.24723335766054e-08	2.3488635116449e-07	1.26434040698589e-07
SP_prolif	4	H2-T23/H2-K1/H2-D1/H2-T22	GO:0002885	positive regulation of hypersensitivity	4/28	13/12777	1.30121700218964e-08	2.3488635116449e-07	1.26434040698589e-07
SP_prolif	4	H2-T23/H2-K1/H2-D1/H2-T22	GO:0042270	protection from natural killer cell mediated cytotoxicity	4/28	13/12777	1.30121700218964e-08	2.3488635116449e-07	1.26434040698589e-07
SP_prolif	8	Ifi206/Ifi213/Irf7/Trim30a/Zbp1/Irgm1/Ifi208/Ifi35	GO:0002218	activation of innate immune response	8/28	218/12777	1.46375082881205e-08	2.57620145870921e-07	1.38671131150616e-07
SP_prolif	4	H2-T23/H2-K1/H2-D1/H2-T22	GO:0002729	positive regulation of natural killer cell cytokine production	4/28	14/12777	1.81896541289244e-08	3.04893250161018e-07	1.64117180110596e-07
SP_prolif	4	H2-T23/H2-K1/H2-D1/H2-T22	GO:0002866	positive regulation of acute inflammatory response to antigenic stimulus	4/28	14/12777	1.81896541289244e-08	3.04893250161018e-07	1.64117180110596e-07
SP_prolif	5	H2-T23/H2-K1/B2m/H2-D1/H2-T22	GO:0001913	T cell mediated cytotoxicity	5/28	39/12777	1.89625455596255e-08	3.10456559859915e-07	1.6711178461359e-07
SP_prolif	4	H2-T23/H2-K1/H2-D1/H2-T22	GO:0002370	natural killer cell cytokine production	4/28	15/12777	2.47667881780009e-08	3.70974869730056e-07	1.99687429878618e-07
SP_prolif	4	H2-T23/H2-K1/H2-D1/H2-T22	GO:0002486	antigen processing and presentation of endogenous peptide antigen via MHC class I via ER pathway, TAP-independent	4/28	15/12777	2.47667881780009e-08	3.70974869730056e-07	1.99687429878618e-07
SP_prolif	4	H2-T23/H2-K1/H2-D1/H2-T22	GO:0002727	regulation of natural killer cell cytokine production	4/28	15/12777	2.47667881780009e-08	3.70974869730056e-07	1.99687429878618e-07
SP_prolif	4	H2-T23/H2-K1/H2-D1/H2-T22	GO:2001187	positive regulation of CD8-positive, alpha-beta T cell activation	4/28	15/12777	2.47667881780009e-08	3.70974869730056e-07	1.99687429878618e-07
SP_prolif	7	Isg15/H2-T23/H2-K1/B2m/H2-D1/H2-T22/Irgm1	GO:0042742	defense response to bacterium	7/28	155/12777	3.22737489654915e-08	4.29866893624221e-07	2.3138768197476e-07
SP_prolif	4	H2-T23/H2-K1/H2-D1/H2-T22	GO:0002476	antigen processing and presentation of endogenous peptide antigen via MHC class Ib	4/28	16/12777	3.29727446814033e-08	4.29866893624221e-07	2.3138768197476e-07
SP_prolif	4	H2-T23/H2-K1/H2-D1/H2-T22	GO:0002484	antigen processing and presentation of endogenous peptide antigen via MHC class I via ER pathway	4/28	16/12777	3.29727446814033e-08	4.29866893624221e-07	2.3138768197476e-07

[truncated: 5 more sheets: 1.11 ISGs_by_qPCR_Ct values, 1.12_main_thymus_markers, 1.13_cluster_abundance, 1.14_late_thymocytes_markers, 1.15_late_thymocytes_abundance]
