# Supplementary material for: Aire-dependent interferon signalling shapes thymocyte maturation and central tolerance in mice
Source: Commun Biol. 2025 Dec 9;9:53. doi: 10.1038/s42003-025-09317-9 (PMC12795847; doi:10.1038/s42003-025-09317-9)
Supplement: Supplementary file 4 — Supplementary Data 2 [file 42003_2025_9317_MOESM4_ESM.xlsx]

## Sheet: 2.1_conserved_markers
Conserved marker genes TEC clusters. Wilcoxon rank sum test with Bonferroni correction
Data for figure 4a, supplementary figure 4a
cluster_id	gene	Gene.description	Gene.type	WT_p_val	WT_avg_log2FC	WT_pct.1	WT_pct.2	WT_p_val_adj	AireKO_p_val	AireKO_avg_log2FC	AireKO_pct.1	AireKO_pct.2	AireKO_p_val_adj	max_pval	minimump_p_val	avg_fc
cTECs	Prss16	protease, serine 16 (thymus) [Source:MGI Symbol;Acc:MGI:1859181]	protein_coding	4.76972083540396e-123	4.34182046711823	0.982	0.327	1.22481661332338e-118	5.93933097930833e-34	4.80081772776819	0.931	0.194	1.52516080217659e-29	5.93933097930833e-34	9.5394416708082e-123	4.57131909744321
cTECs	Ctsl	cathepsin L [Source:MGI Symbol;Acc:MGI:88564]	protein_coding	9.65156558739279e-81	2.65064226268477	1	0.868	2.47842552718659e-76	6.07963038348262e-29	5.47804160538604	1	0.311	1.5611882861745e-24	6.07963038348262e-29	1.93031311747858e-80	4.06434193403541
cTECs	Psmb11	proteasome (prosome, macropain) subunit, beta type, 11 [Source:MGI Symbol;Acc:MGI:1921152]	protein_coding	5.64607711558479e-196	3.59663579136882	0.847	0.091	1.44985614251102e-191	9.85448132724288e-159	4.01490473652113	0.897	0.028	2.5305322600227e-154	9.85448132724288e-159	1.12921542311693e-195	3.80577026394498
cTECs	Cxcl12	chemokine (C-X-C motif) ligand 12 [Source:MGI Symbol;Acc:MGI:103556]	protein_coding	7.24790279953497e-113	2.85711960569614	1	0.37	1.86118895989258e-108	7.20402228159959e-102	3.56027063260765	0.862	0.043	1.84992088169196e-97	7.20402228159959e-102	1.44958055990701e-112	3.2086951191519
cTECs	Tbata	thymus, brain and testes associated [Source:MGI Symbol;Acc:MGI:1923820]	protein_coding	6.16129791418353e-58	3.369611290452	0.963	0.63	1.58215969138319e-53	1.2230232506142e-15	2.85972085214574	1	0.796	3.14060140525221e-11	1.2230232506142e-15	1.2322595828367e-57	3.11466607129887
cTECs	Ccl25	chemokine (C-C motif) ligand 25 [Source:MGI Symbol;Acc:MGI:1099448]	protein_coding	4.91744980130471e-84	3.19127266353827	0.945	0.387	1.26275193447704e-79	1.2972024514412e-15	2.63378100323787	1	0.454	3.33108617505586e-11	1.2972024514412e-15	9.83489960260953e-84	2.91252683338807
cTECs	Fxyd2	FXYD domain-containing ion transport regulator 2 [Source:MGI Symbol;Acc:MGI:1195260]	protein_coding	3.91656686108424e-53	2.60788339797238	0.822	0.342	1.00573520425782e-48	2.68961327425595e-09	2.45074066205879	0.759	0.365	6.90665792696185e-05	2.68961327425595e-09	7.83313372216845e-53	2.52931203001559
cTECs	Isg20	interferon-stimulated protein [Source:MGI Symbol;Acc:MGI:1928895]	protein_coding	5.84516781164163e-51	2.21935061735305	0.656	0.215	1.50098064235145e-46	4.80002280535869e-08	2.5757997639737	0.621	0.305	0.00123259785618806	4.80002280535869e-08	1.16903356232833e-50	2.39757519066338
cTECs	Snhg11	small nucleolar RNA host gene 11 [Source:MGI Symbol;Acc:MGI:2441845]	protein_coding	5.80701508454031e-107	2.27691138942283	0.767	0.146	1.49118340355911e-102	6.6306619542014e-55	2.43262212671436	0.655	0.045	1.70268768321938e-50	6.6306619542014e-55	1.16140301690806e-106	2.3547667580686
cTECs	Pltp	phospholipid transfer protein [Source:MGI Symbol;Acc:MGI:103151]	protein_coding	3.76305943996952e-77	1.87362585080215	0.988	0.549	9.66316033589773e-73	1.67669812307779e-45	2.6464952142709	0.931	0.128	4.30559311025145e-41	1.67669812307779e-45	7.52611887993898e-77	2.26006053253652
cTECs	Synm	synemin, intermediate filament protein [Source:MGI Symbol;Acc:MGI:2661187]	protein_coding	2.47721506902572e-99	1.69335631642657	0.853	0.216	6.36124057575114e-95	1.6334169154107e-66	2.3461747655517	0.966	0.087	4.19445129708315e-62	1.6334169154107e-66	4.9544301380514e-99	2.01976554098914
cTECs	Cstb	cystatin B [Source:MGI Symbol;Acc:MGI:109514]	protein_coding	2.59720905926751e-61	2.04670318438658	1	0.992	6.66937314329304e-57	5.01565728694194e-11	1.91874553792335	1	0.981	1.28797063471382e-06	5.01565728694194e-11	5.19441811853496e-61	1.98272436115497
cTECs	Cbr2	carbonyl reductase 2 [Source:MGI Symbol;Acc:MGI:107200]	protein_coding	1.59342532446028e-43	2.02670953291579	0.865	0.592	4.09175689068156e-39	8.9252130911321e-12	1.90966466435617	0.931	0.462	2.29190546967181e-07	8.9252130911321e-12	3.18685064892059e-43	1.96818709863598
cTECs	Ndrg3	N-myc downstream regulated gene 3 [Source:MGI Symbol;Acc:MGI:1352499]	protein_coding	3.53511505752847e-97	1.84064636542962	0.914	0.292	9.07782195622736e-93	6.52254268321345e-27	2.09113034567765	0.828	0.183	1.67492373562238e-22	6.52254268321345e-27	7.07023011505701e-97	1.96588835555364
cTECs	Slc46a2	solute carrier family 46, member 2 [Source:MGI Symbol;Acc:MGI:1353616]	protein_coding	1.56664945579061e-60	1.55733276219694	0.969	0.555	4.02299913752471e-56	8.26241065989963e-30	2.27497185671851	0.931	0.209	2.12170443335563e-25	8.26241065989963e-30	3.13329891158121e-60	1.91615230945772
cTECs	Krt18	keratin 18 [Source:MGI Symbol;Acc:MGI:96692]	protein_coding	3.92410422296485e-72	1.85229597877578	1	0.988	1.00767072341514e-67	6.10588987989766e-15	1.97952838655837	1	0.979	1.56793146225892e-10	6.10588987989766e-15	7.84820844592973e-72	1.91591218266708
cTECs	Fam213b	NA	NA	5.78324838382716e-56	1.66742924724853	0.982	0.873	1.48508035248298e-51	6.564300538592e-14	2.12307668512036	1	0.786	1.68564673530504e-09	6.564300538592e-14	1.15664967676544e-55	1.89525296618444
cTECs	Ly75	lymphocyte antigen 75 [Source:MGI Symbol;Acc:MGI:106662]	protein_coding	5.38390185043860e-77	1.50545664860075	0.706	0.182	1.38253215617413e-72	1.66378556154508e-14	2.2654596777557	0.828	0.354	4.2724349434916e-10	1.66378556154508e-14	1.07678037008773e-76	1.88545816317822
cTECs	Pax1	paired box 1 [Source:MGI Symbol;Acc:MGI:97485]	protein_coding	2.18914377328613e-72	1.58117746598154	0.957	0.484	5.62150229542145e-68	1.38342812759725e-32	2.16615035462047	0.862	0.158	3.55250508885699e-28	1.38342812759725e-32	4.37828754657224e-72	1.873663910301
cTECs	Kcnk2	potassium channel, subfamily K, member 2 [Source:MGI Symbol;Acc:MGI:109366]	protein_coding	2.81268387274657e-115	1.67500593585541	0.926	0.21	7.22269091682592e-111	1.05144902013075e-117	1.93906599828844	0.759	0.027	2.70001593879375e-113	2.81268387274657e-115	2.10289804026154e-117	1.80703596707193
cTECs	Pithd1	PITH (C-terminal proteasome-interacting domain of thioredoxin-like) domain containing 1 [Source:MGI Symbol;Acc:MGI:1913443]	protein_coding	1.63102279600231e-62	1.71621792791187	0.706	0.231	4.18830343785433e-58	2.45611517656296e-24	1.8074078725328	0.724	0.137	6.30705816189603e-20	2.45611517656296e-24	3.26204559200462e-62	1.76181290022234
cTECs	Rgcc	regulator of cell cycle [Source:MGI Symbol;Acc:MGI:1913464]	protein_coding	4.36122522010709e-100	1.56855786413097	0.816	0.175	1.1199190242713e-95	4.16850842832911e-62	1.92523271553831	0.828	0.065	1.07043127931063e-57	4.16850842832911e-62	8.72245044021423e-100	1.74689528983464
cTECs	Gas6	growth arrest specific 6 [Source:MGI Symbol;Acc:MGI:95660]	protein_coding	4.86160865520083e-62	1.37525349940299	1	0.799	1.24841248656902e-57	1.01666603130521e-15	1.92583697858869	1	0.626	2.61069670178864e-11	1.01666603130521e-15	9.72321731040155e-62	1.65054523899584
cTECs	Ociad2	OCIA domain containing 2 [Source:MGI Symbol;Acc:MGI:1916377]	protein_coding	3.3894023719277e-66	1.46835336785528	0.945	0.481	8.70364635087314e-62	8.65142399554068e-23	1.79624477961928	0.862	0.22	2.22159916781489e-18	8.65142399554068e-23	6.77880474385532e-66	1.63229907373728
cTECs	Lifr	LIF receptor alpha [Source:MGI Symbol;Acc:MGI:96788]	protein_coding	1.45078738810916e-26	1.03662862778949	0.883	0.505	3.7254769339255e-22	2.24626156796084e-39	2.21814075451422	0.966	0.137	5.76817508036664e-35	1.45078738810916e-26	4.49252313592166e-39	1.62738469115186
cTECs	Igfbp7	insulin-like growth factor binding protein 7 [Source:MGI Symbol;Acc:MGI:1352480]	protein_coding	1.03518969087746e-55	1.37893596345724	0.62	0.155	2.65826360720423e-51	2.26845821604683e-107	1.87473345354124	0.621	0.019	5.82517385298666e-103	1.03518969087746e-55	4.53691643209367e-107	1.62683470849924
cTECs	Ndufa11	NADH:ubiquinone oxidoreductase subunit A11 [Source:MGI Symbol;Acc:MGI:1917125]	protein_coding	7.58441214736541e-84	1.51725807989464	1	0.972	1.94760119532196e-79	1.80180533651942e-16	1.66651086520453	1	0.932	4.62685592364821e-12	1.80180533651942e-16	1.51688242947309e-83	1.59188447254959
cTECs	Fth1	ferritin heavy polypeptide 1 [Source:MGI Symbol;Acc:MGI:95588]	protein_coding	4.76478733036314e-59	1.45065401949384	1	0.998	1.22354973856395e-54	1.23413562121237e-09	1.70073735063642	1	0.996	3.16913686171125e-05	1.23413562121237e-09	9.52957466072639e-59	1.57569568506513
cTECs	Wnt4	wingless-type MMTV integration site family, member 4 [Source:MGI Symbol;Acc:MGI:98957]	protein_coding	1.13198435132915e-34	1.01553418295592	0.859	0.512	2.90682261577812e-30	1.67908435172119e-26	2.0944660619147	1	0.283	4.31172070678485e-22	1.67908435172119e-26	2.26396870265829e-34	1.55500012243531
cTECs	S100a10	S100 calcium binding protein A10 (calpactin) [Source:MGI Symbol;Acc:MGI:1339468]	protein_coding	6.21640367670927e-34	1.03331284869416	0.994	0.834	1.59631030014217e-29	2.19483469455006e-16	1.93068072773946	0.966	0.403	5.63611601213509e-12	2.19483469455006e-16	1.24328073534185e-33	1.48199678821681
cTECs	Gatsl3	NA	NA	3.6797249122652e-45	1.09201877728725	0.706	0.25	9.44916560220579e-41	5.62307212864899e-77	1.86194235634286	0.897	0.063	1.44394869191577e-72	3.6797249122652e-45	1.12461442572979e-76	1.47698056681506
cTECs	Tmem131l	transmembrane 131 like [Source:MGI Symbol;Acc:MGI:2443399]	protein_coding	5.17320648358228e-64	1.49944481101325	0.755	0.268	1.32842769291909e-59	1.87070146562631e-13	1.44894665021318	1	0.617	4.8037742935818e-09	1.87070146562631e-13	1.03464129671644e-63	1.47419573061321
cTECs	Ifi27	interferon, alpha-inducible protein 27 [Source:MGI Symbol;Acc:MGI:1277180]	protein_coding	8.67649914645727e-56	1.64953469276744	0.975	0.769	2.22803821581876e-51	4.22628848151201e-11	1.2508944881053	1	0.635	1.08526861916747e-06	4.22628848151201e-11	1.73529982929147e-55	1.45021459043637
cTECs	Clic5	chloride intracellular channel 5 [Source:MGI Symbol;Acc:MGI:1917912]	protein_coding	1.47514478088632e-92	1.12936381556337	0.748	0.16	3.78802428283797e-88	9.47044644502615e-13	1.76014037446938	0.862	0.511	2.43191594261827e-08	9.47044644502615e-13	2.95028956177267e-92	1.44475209501637
cTECs	Lamp2	lysosomal-associated membrane protein 2 [Source:MGI Symbol;Acc:MGI:96748]	protein_coding	1.05887939660902e-51	1.34969983423761	0.982	0.798	2.71909640255231e-47	1.81338554357884e-12	1.52321351508755	0.966	0.82	4.65659273735611e-08	1.81338554357884e-12	2.11775879321807e-51	1.43645667466258
cTECs	Cd83	CD83 antigen [Source:MGI Symbol;Acc:MGI:1328316]	protein_coding	1.29284834489875e-83	1.40314716277337	0.442	0.051	3.3199052648655e-79	1.75392016496492e-14	1.41551139400031	0.552	0.122	4.50389159161341e-10	1.75392016496492e-14	2.58569668979749e-83	1.40932927838684
cTECs	Dst	dystonin [Source:MGI Symbol;Acc:MGI:104627]	protein_coding	6.45330157217468e-33	1.00462912567299	0.81	0.475	1.65714331071874e-28	9.86214097737789e-14	1.77637896147543	1	0.623	2.53249918158087e-09	9.86214097737789e-14	1.29066031443494e-32	1.39050404357421
cTECs	Plgrkt	plasminogen receptor, C-terminal lysine transmembrane protein [Source:MGI Symbol;Acc:MGI:1915009]	protein_coding	4.66377135921266e-51	1.36487938837855	0.926	0.668	1.19760984733222e-46	1.3391765035621e-10	1.36713632667402	0.862	0.576	3.43887134349713e-06	1.3391765035621e-10	9.32754271842535e-51	1.36600785752628
cTECs	Hexb	hexosaminidase B [Source:MGI Symbol;Acc:MGI:96074]	protein_coding	1.49335061363815e-27	0.787617002930387	0.926	0.599	3.83477504076141e-23	2.30849030678436e-23	1.92766610224688	0.966	0.281	5.92797225879155e-19	2.30849030678436e-23	2.98670122727632e-27	1.35764155258863
cTECs	Nefm	neurofilament, medium polypeptide [Source:MGI Symbol;Acc:MGI:97314]	protein_coding	1.04529260455674e-197	1.14083191870615	0.528	0.02	2.68420687924126e-193	2.64552214895557e-93	1.55371069519396	0.552	0.017	6.79343632630301e-89	2.64552214895557e-93	2.09058520911354e-197	1.34727130695005
cTECs	Hpgd	hydroxyprostaglandin dehydrogenase 15 (NAD) [Source:MGI Symbol;Acc:MGI:108085]	protein_coding	4.58641733085161e-16	0.554411155625504	0.81	0.504	1.17774610638938e-11	2.11642723168914e-29	2.12834871667415	0.897	0.161	5.43477348825455e-25	4.58641733085161e-16	4.23285446337832e-29	1.34137993614983
cTECs	Gmpr	guanosine monophosphate reductase [Source:MGI Symbol;Acc:MGI:1913605]	protein_coding	6.4521012608823e-47	1.16675751554836	0.939	0.534	1.65683508278196e-42	3.63527864894443e-31	1.46655631797445	0.828	0.142	9.33503204262439e-27	3.63527864894443e-31	1.29042025217646e-46	1.31665691676141
cTECs	Tsc22d1	TSC22 domain family, member 1 [Source:MGI Symbol;Acc:MGI:109127]	protein_coding	6.32704837534102e-43	1.02290522638204	1	0.878	1.62472275230382e-38	1.70129434928408e-14	1.58231866092763	1	0.709	4.3687537595266e-10	1.70129434928408e-14	1.2654096750682e-42	1.30261194365484
cTECs	Psmb9	proteasome (prosome, macropain) subunit, beta type 9 (large multifunctional peptidase 2) [Source:MGI Symbol;Acc:MGI:1346526]	protein_coding	1.20979784169605e-64	1.34660134473631	0.994	0.885	3.10663987769128e-60	4.07878798454391e-09	1.23058534166211	0.966	0.851	0.000104739196655103	4.07878798454391e-09	2.41959568339213e-64	1.28859334319921
cTECs	Hes6	hairy and enhancer of split 6 [Source:MGI Symbol;Acc:MGI:1859852]	protein_coding	0.0011563040825998	0.814334760184677	0.742	0.63	1	6.67786941610705e-09	1.7609811633528	0.793	0.364	0.000171481008736213	0.0011563040825998	1.33557387876201e-08	1.28765796176874
cTECs	Il7	interleukin 7 [Source:MGI Symbol;Acc:MGI:96561]	protein_coding	8.25541219423858e-19	0.662915300976472	0.853	0.558	2.11990729735852e-14	1.50826212125728e-23	1.87698816483077	0.931	0.257	3.87306630117656e-19	8.25541219423858e-19	3.01652424251456e-23	1.26995173290362
cTECs	Mast4	microtubule associated serine/threonine kinase family member 4 [Source:MGI Symbol;Acc:MGI:1918885]	protein_coding	2.2943719268881e-31	0.938257994296182	0.675	0.313	5.89171767105595e-27	8.50435386849285e-14	1.55116285147252	0.931	0.523	2.18383302989028e-09	8.50435386849285e-14	4.58874385377623e-31	1.24471042288435
cTECs	Igfbp5	insulin-like growth factor binding protein 5 [Source:MGI Symbol;Acc:MGI:96440]	protein_coding	4.56765627924861e-24	1.22498848105392	0.902	0.592	1.17292845594825e-19	5.66096250763301e-22	1.26378401964081	0.759	0.137	1.45367856233508e-17	5.66096250763301e-22	9.13531255849724e-24	1.24438625034736
cTECs	Nav2	neuron navigator 2 [Source:MGI Symbol;Acc:MGI:2183691]	protein_coding	2.19478505198643e-21	0.785133786560861	0.724	0.43	5.63598853499595e-17	8.02159197630831e-18	1.61088977061988	0.897	0.313	2.05986460359621e-13	8.02159197630831e-18	4.38957010397286e-21	1.19801177859037
cTECs	Copz2	coatomer protein complex, subunit zeta 2 [Source:MGI Symbol;Acc:MGI:1929008]	protein_coding	4.98345322576102e-43	1.08663803717743	0.957	0.595	1.27970095384317e-38	1.50857551065871e-15	1.30041959108676	0.828	0.269	3.87387105382051e-11	1.50857551065871e-15	9.96690645152209e-43	1.1935288141321
cTECs	Man2a1	mannosidase 2, alpha 1 [Source:MGI Symbol;Acc:MGI:104669]	protein_coding	1.41201257659389e-59	0.792255657485569	0.607	0.144	3.62590709543544e-55	1.35638561366818e-30	1.59135231950319	0.828	0.144	3.48306261733852e-26	1.35638561366818e-30	2.82402515318782e-59	1.19180398849438
cTECs	Tst	thiosulfate sulfurtransferase, mitochondrial [Source:MGI Symbol;Acc:MGI:98852]	protein_coding	1.36486020327756e-24	0.723007057504089	0.975	0.75	3.50482451599645e-20	4.64799955612491e-18	1.65777251443962	1	0.385	1.19355980601731e-13	4.64799955612491e-18	2.72972040655512e-24	1.19038978597185
cTECs	Tfdp2	transcription factor Dp 2 [Source:MGI Symbol;Acc:MGI:107167]	protein_coding	2.13066446994968e-32	0.836510699782819	0.742	0.353	5.47133329238379e-28	1.84473155961459e-24	1.53733036420769	0.828	0.181	4.7370861719343e-20	1.84473155961459e-24	4.26132893989935e-32	1.18692053199525
cTECs	Ccdc34	coiled-coil domain containing 34 [Source:MGI Symbol;Acc:MGI:1915451]	protein_coding	4.74734311881489e-39	0.936807826225157	0.847	0.475	1.21907023948048e-34	6.63930922316658e-16	1.40964491690941	0.828	0.279	1.70490821541695e-11	6.63930922316658e-16	9.49468623762974e-39	1.17322637156728
cTECs	Dact2	dishevelled-binding antagonist of beta-catenin 2 [Source:MGI Symbol;Acc:MGI:1920347]	protein_coding	9.72448893742962e-69	1.13177633525826	0.748	0.213	2.49715151424255e-64	2.40991943841164e-27	1.21405698784988	0.759	0.124	6.18843212589724e-23	2.40991943841164e-27	1.94489778748593e-68	1.17291666155407
cTECs	Pds5b	PDS5 cohesin associated factor B [Source:MGI Symbol;Acc:MGI:2140945]	protein_coding	9.31006762844114e-29	1.2013730848079	0.509	0.186	2.3907322663074e-24	6.10893046396949e-06	1.13528357320721	0.586	0.256	0.156871225384273	6.10893046396949e-06	1.86201352568823e-28	1.16832832900755
cTECs	Kctd1	potassium channel tetramerisation domain containing 1 [Source:MGI Symbol;Acc:MGI:1918269]	protein_coding	1.55853263501239e-42	0.986960606983144	0.81	0.359	4.00215595344832e-38	7.12367116564208e-40	1.34560386384602	0.759	0.085	1.82928751862523e-35	7.12367116564208e-40	3.11706527002479e-42	1.16628223541458
cTECs	Shisa2	shisa family member 2 [Source:MGI Symbol;Acc:MGI:2444716]	protein_coding	1.03060423513603e-19	0.825059570822943	0.742	0.433	2.64648861540582e-15	3.22998448588538e-37	1.47807914328696	0.862	0.121	8.29427716130508e-33	1.03060423513603e-19	6.45996897177075e-37	1.15156935705495
cTECs	Bnip3l	BCL2/adenovirus E1B interacting protein 3-like [Source:MGI Symbol;Acc:MGI:1332659]	protein_coding	1.66171719888861e-49	1.3103111159467	0.988	0.884	4.26712359502607e-45	1.22107024927829e-08	0.981422836622546	1	0.928	0.000313558629312172	1.22107024927829e-08	3.32343439777723e-49	1.14586697628462
cTECs	Crip3	cysteine-rich protein 3 [Source:MGI Symbol;Acc:MGI:2152434]	protein_coding	4.74422769370996e-41	1.77458303520992	0.791	0.356	1.21827022946778e-36	0.000760727783239614	0.513379485731172	0.966	0.602	1	0.000760727783239614	9.48845538741989e-41	1.14398126047055
cTECs	1810058I24Rik	RIKEN cDNA 1810058I24 gene [Source:MGI Symbol;Acc:MGI:1914955]	protein_coding	1.60954186977412e-40	0.937125392773394	0.982	0.829	4.13314256739297e-36	6.71162356119758e-15	1.34964481927986	1	0.672	1.72347781427993e-10	6.71162356119758e-15	3.21908373954824e-40	1.14338510602663
cTECs	Psmb4	proteasome (prosome, macropain) subunit, beta type 4 [Source:MGI Symbol;Acc:MGI:1098257]	protein_coding	6.49456536456316e-27	0.998551524755426	0.939	0.919	1.66773943996617e-22	2.34189630850953e-09	1.28195399695603	0.966	0.898	6.01375553062161e-05	2.34189630850953e-09	1.29891307291263e-26	1.14025276085573
cTECs	Pepd	peptidase D [Source:MGI Symbol;Acc:MGI:97542]	protein_coding	6.32082260007891e-49	1.21043032774768	0.767	0.337	1.62312403547426e-44	5.23130448792078e-08	1.06708770277073	0.828	0.454	0.00134334667945318	5.23130448792078e-08	1.26416452001579e-48	1.13875901525921
cTECs	Psat1	phosphoserine aminotransferase 1 [Source:MGI Symbol;Acc:MGI:2183441]	protein_coding	2.63835314800989e-62	1.22785770572067	0.81	0.29	6.7750270487746e-58	1.04413214509502e-43	1.04925147120416	0.655	0.056	2.68122693538951e-39	1.04413214509502e-43	5.27670629601981e-62	1.13855458846241
cTECs	Krt8	keratin 8 [Source:MGI Symbol;Acc:MGI:96705]	protein_coding	1.23009070916775e-38	1.06760494460388	1	0.995	3.15874993207187e-34	5.21906664008473e-10	1.19161916670589	1	0.993	1.34020412250736e-05	5.21906664008473e-10	2.4601814183355e-38	1.12961205565489
cTECs	Syngr1	synaptogyrin 1 [Source:MGI Symbol;Acc:MGI:1328323]	protein_coding	2.47763147280112e-116	1.18953781561515	0.632	0.08	6.362309859006e-112	6.98479896235805e-77	1.06429984093677	0.586	0.025	1.79362652554392e-72	6.98479896235805e-77	4.95526294560226e-116	1.12691882827596
cTECs	Nfib	nuclear factor I/B [Source:MGI Symbol;Acc:MGI:103188]	protein_coding	5.90355880749245e-35	0.852376063774684	0.785	0.374	1.51597486617599e-30	1.99116123117976e-21	1.37646520411935	0.69	0.128	5.1131029255465e-17	1.99116123117976e-21	1.18071176149849e-34	1.11442063394702
cTECs	Cdh4	cadherin 4 [Source:MGI Symbol;Acc:MGI:99218]	protein_coding	4.2394926352587e-104	1.10627670623371	0.638	0.093	1.08865931380808e-99	7.1162581264304e-38	1.11702566686764	0.724	0.08	1.82738392428606e-33	7.1162581264304e-38	8.47898527051743e-104	1.11165118655067
cTECs	Fasn	fatty acid synthase [Source:MGI Symbol;Acc:MGI:95485]	protein_coding	4.91400789836541e-16	0.73306773974604	0.337	0.128	1.26186808822125e-11	1.69451344567448e-11	1.4814228173537	0.552	0.146	4.35134107714749e-07	1.69451344567448e-11	9.82801579673085e-16	1.10724527854987
cTECs	Dsp	desmoplakin [Source:MGI Symbol;Acc:MGI:109611]	protein_coding	1.15834544584112e-21	0.633611460326971	0.877	0.65	2.9745152703754e-17	6.02985401751912e-15	1.56974970032387	1	0.657	1.54840621315874e-10	6.02985401751912e-15	2.31669089168223e-21	1.10168058032542
cTECs	Hmgn1	high mobility group nucleosomal binding domain 1 [Source:MGI Symbol;Acc:MGI:96120]	protein_coding	2.46358430601465e-33	0.82359700838773	1	0.889	6.32623813941503e-29	1.9924189301076e-13	1.35587733518411	0.966	0.493	5.11633257062331e-09	1.9924189301076e-13	4.92716861202929e-33	1.08973717178592
cTECs	Crip2	cysteine rich protein 2 [Source:MGI Symbol;Acc:MGI:1915587]	protein_coding	1.14680007417056e-21	0.709316994618966	0.914	0.712	2.94486791046258e-17	8.99025157072725e-17	1.43920147363651	0.966	0.319	2.30860670084705e-12	8.99025157072725e-17	2.29360014834112e-21	1.07425923412774
cTECs	Ldhb	lactate dehydrogenase B [Source:MGI Symbol;Acc:MGI:96763]	protein_coding	1.28690626992811e-34	0.796163127932159	0.982	0.833	3.3046466105484e-30	6.85796097787668e-10	1.31259599577879	0.931	0.585	1.76105579950895e-05	6.85796097787668e-10	2.57381253985624e-34	1.05437956185548
cTECs	Nrtn	neurturin [Source:MGI Symbol;Acc:MGI:108417]	protein_coding	3.70648899012578e-35	0.946903518722855	0.798	0.384	9.51789307774399e-31	7.33709182164493e-18	1.15503678333628	0.655	0.13	1.8840918088802e-13	7.33709182164493e-18	7.41297798025155e-35	1.05097015102957
cTECs	Fgf14	fibroblast growth factor 14 [Source:MGI Symbol;Acc:MGI:109189]	protein_coding	1.3215597527541e-84	0.894441898592128	0.534	0.077	3.39363328909725e-80	7.73037215822504e-12	1.19181353871001	0.621	0.186	1.98508226651061e-07	7.73037215822504e-12	2.64311950550821e-84	1.04312771865107
cTECs	Snx3	sorting nexin 3 [Source:MGI Symbol;Acc:MGI:1860188]	protein_coding	3.86590418344235e-47	1.05115269144937	0.951	0.78	9.9272553526616e-43	6.44953440356539e-08	1.03104104676576	0.966	0.706	0.00165617593949156	6.44953440356539e-08	7.73180836688467e-47	1.04109686910756
cTECs	Alcam	activated leukocyte cell adhesion molecule [Source:MGI Symbol;Acc:MGI:1313266]	protein_coding	1.12065253689599e-52	1.2258460847938	0.89	0.464	2.87772364949522e-48	5.34288795370491e-07	0.825842120455763	0.931	0.632	0.0137200019763188	5.34288795370491e-07	2.241305073792e-52	1.02584410262478
cTECs	Sfxn1	sideroflexin 1 [Source:MGI Symbol;Acc:MGI:2137677]	protein_coding	8.97711810038395e-49	0.943258899138973	0.755	0.289	2.30523415699759e-44	6.84433300791323e-19	1.08879812283703	0.655	0.133	1.75755627310204e-14	6.84433300791323e-19	1.7954236200768e-48	1.016028510988
cTECs	Frmd6	FERM domain containing 6 [Source:MGI Symbol;Acc:MGI:2442579]	protein_coding	5.3241469613163e-15	0.508694127019374	0.417	0.182	1.36718769819641e-10	3.07509741362961e-40	1.5209814519954	0.69	0.066	7.89654264845947e-36	5.3241469613163e-15	6.15019482725922e-40	1.01483778950739
cTECs	Limch1	LIM and calponin homology domains 1 [Source:MGI Symbol;Acc:MGI:1924819]	protein_coding	1.7497544580289e-27	0.933999604539509	0.742	0.399	4.49319447277243e-23	1.31534464796436e-18	1.09535704295246	0.759	0.168	3.37767352150769e-14	1.31534464796436e-18	3.49950891605781e-27	1.01467832374599
cTECs	Siva1	SIVA1, apoptosis-inducing factor [Source:MGI Symbol;Acc:MGI:1353606]	protein_coding	1.58502875738983e-26	0.808018007747305	0.816	0.47	4.07019534610135e-22	1.25092802544641e-16	1.20898151212026	0.69	0.16	3.21225807654383e-12	1.25092802544641e-16	3.17005751477966e-26	1.00849975993378
cTECs	Pebp1	phosphatidylethanolamine binding protein 1 [Source:MGI Symbol;Acc:MGI:1344408]	protein_coding	1.12392033538202e-38	0.797490744182745	0.988	0.874	2.8861150292275e-34	9.63007102206012e-13	1.20854699632521	0.966	0.585	2.47290593775482e-08	9.63007102206012e-13	2.24784067076406e-38	1.00301887025398
cTECs	Lancl1	LanC (bacterial lantibiotic synthetase component C)-like 1 [Source:MGI Symbol;Acc:MGI:1336997]	protein_coding	3.04616106736091e-50	1.09024021726286	0.834	0.394	7.82223700487608e-46	3.70902897094321e-12	0.907581783589146	0.724	0.241	9.52441549448507e-08	3.70902897094321e-12	6.09232213472186e-50	0.998911000426003
cTECs	Rbms3	RNA binding motif, single stranded interacting protein [Source:MGI Symbol;Acc:MGI:2444477]	protein_coding	4.1573454469021e-43	0.87781915001541	0.736	0.277	1.06756473730999e-38	5.56721704606979e-27	1.10919177557528	0.759	0.128	1.42960566526026e-22	5.56721704606979e-27	8.31469089380418e-43	0.993505462795343
cTECs	Dusp28	dual specificity phosphatase 28 [Source:MGI Symbol;Acc:MGI:1914696]	protein_coding	1.79052340527745e-51	0.855209697276828	0.497	0.11	4.59788505241195e-47	3.6642028647624e-22	1.1303902247651	0.448	0.052	9.40930653642337e-18	3.6642028647624e-22	3.58104681055488e-51	0.992799961020965
cTECs	Tmsb10	thymosin, beta 10 [Source:MGI Symbol;Acc:MGI:109146]	protein_coding	4.2351270696667e-18	0.602693211883357	1	0.948	1.08753828021971e-13	3.14906926392236e-12	1.37569705662602	1	0.66	8.08649496282624e-08	3.14906926392236e-12	8.47025413933344e-18	0.989195134254687
cTECs	Fn1	fibronectin 1 [Source:MGI Symbol;Acc:MGI:95566]	protein_coding	9.39476249175695e-24	0.756122465866488	0.497	0.194	2.41248106025827e-19	2.67011416789038e-11	1.22196858159081	0.586	0.153	6.85658617172571e-07	2.67011416789038e-11	1.8789524983514e-23	0.989045523728648
cTECs	Atp6v1g1	ATPase, H+ transporting, lysosomal V1 subunit G1 [Source:MGI Symbol;Acc:MGI:1913540]	protein_coding	3.88207653184834e-33	0.748169393862292	0.988	0.951	9.96878432613334e-29	5.82482151155611e-12	1.22499317854582	1	0.857	1.49575591595249e-07	5.82482151155611e-12	7.7641530636967e-33	0.986581286204055
cTECs	Laptm4a	lysosomal-associated protein transmembrane 4A [Source:MGI Symbol;Acc:MGI:108017]	protein_coding	2.46361599563391e-23	0.661081166459081	0.994	0.924	6.32631951518833e-19	1.42258180960001e-12	1.30308989103087	0.966	0.665	3.65304782887187e-08	1.42258180960001e-12	4.92723199126785e-23	0.982085528744977
cTECs	Prdx5	peroxiredoxin 5 [Source:MGI Symbol;Acc:MGI:1859821]	protein_coding	9.19080113076757e-32	0.816494008331392	0.957	0.81	2.3601058223698e-27	2.29085142022129e-05	1.12927610945663	0.862	0.797	0.588267736198625	2.29085142022129e-05	1.83816022615352e-31	0.97288505889401
cTECs	Diras2	DIRAS family, GTP-binding RAS-like 2 [Source:MGI Symbol;Acc:MGI:1915453]	protein_coding	2.99229702195859e-66	0.72471964202359	0.491	0.079	7.68391952268745e-62	6.73646457068875e-39	1.21487115718293	0.552	0.045	1.72985673710717e-34	6.73646457068875e-39	5.98459404391721e-66	0.969795399603261
cTECs	Mgll	monoglyceride lipase [Source:MGI Symbol;Acc:MGI:1346042]	protein_coding	3.09604797599067e-49	1.16066304882202	0.755	0.268	7.95034159754644e-45	2.6366846754126e-11	0.77877185401493	0.69	0.189	6.77074257799202e-07	2.6366846754126e-11	6.19209595198132e-49	0.969717451418476
cTECs	Zfyve21	zinc finger, FYVE domain containing 21 [Source:MGI Symbol;Acc:MGI:1915770]	protein_coding	2.96752083224738e-57	1.26577071731471	0.785	0.328	7.62029674512804e-53	1.33287050021362e-06	0.643698096771422	0.586	0.248	0.0342267815749855	1.33287050021362e-06	5.9350416644947e-57	0.954734407043067
cTECs	Nqo1	NAD(P)H dehydrogenase, quinone 1 [Source:MGI Symbol;Acc:MGI:103187]	protein_coding	6.43502372849379e-56	1.15906988012723	0.687	0.208	1.65244974323992e-51	5.20609732195032e-09	0.748700707615063	0.586	0.171	0.000133687373130362	5.20609732195032e-09	1.28700474569876e-55	0.953885293871149
cTECs	Gm1673	predicted gene 1673 [Source:MGI Symbol;Acc:MGI:2686519]	protein_coding	3.302491318451e-37	0.88154436105092	0.712	0.296	8.48046745665032e-33	1.71828557705229e-30	1.01564511116224	0.586	0.063	4.41238553331258e-26	1.71828557705229e-30	6.60498263690199e-37	0.948594736106579
cTECs	Zfp36l1	zinc finger protein 36, C3H type-like 1 [Source:MGI Symbol;Acc:MGI:107946]	protein_coding	3.07414265669707e-10	0.330414181145696	0.939	0.635	7.89409092813241e-06	1.23415973720379e-28	1.56436031682052	0.966	0.183	3.16919878916561e-24	3.07414265669707e-10	2.46831947440759e-28	0.947387248983108
cTECs	Dynlt3	dynein light chain Tctex-type 3 [Source:MGI Symbol;Acc:MGI:1914367]	protein_coding	6.01900272268702e-24	0.748233878639491	0.816	0.562	1.5456197091588e-19	1.75510025279325e-13	1.14098403734205	0.897	0.433	4.5069219391478e-09	1.75510025279325e-13	1.20380054453741e-23	0.944608957990772
cTECs	Slc25a4	solute carrier family 25 (mitochondrial carrier, adenine nucleotide translocator), member 4 [Source:MGI Symbol;Acc:MGI:1353495]	protein_coding	1.03065800201097e-43	0.824665521030899	0.994	0.953	2.64662668336396e-39	2.93139470259017e-09	1.03954285547398	1	0.871	7.52752845678129e-05	2.93139470259017e-09	2.06131600402193e-43	0.932104188252441
cTECs	Fam49b	NA	NA	6.43201725410858e-18	0.64238446969044	0.632	0.364	1.65167771068254e-13	1.17126907507864e-13	1.21039772628792	0.828	0.32	3.00770185789444e-09	1.17126907507864e-13	1.28640345082172e-17	0.926391097989181
cTECs	Abat	4-aminobutyrate aminotransferase [Source:MGI Symbol;Acc:MGI:2443582]	protein_coding	7.72227523536504e-79	0.571498109680657	0.356	0.032	1.98300305768939e-74	9.00656102197738e-98	1.25710518908619	0.483	0.012	2.31279480483357e-93	7.72227523536504e-79	1.8013122043955e-97	0.914301649383424
cTECs	Etnk1	ethanolamine kinase 1 [Source:MGI Symbol;Acc:MGI:1922570]	protein_coding	9.11651942951459e-25	0.620868372824465	0.601	0.272	2.34103102430505e-20	8.76407942684517e-16	1.20344402846452	0.862	0.278	2.25052795601957e-11	8.76407942684517e-16	1.82330388590293e-24	0.912156200644491
cTECs	Ank3	ankyrin 3, epithelial [Source:MGI Symbol;Acc:MGI:88026]	protein_coding	7.62026170166963e-21	0.600596748260096	0.669	0.362	1.95680700237174e-16	7.42523971002266e-14	1.2052085688828	0.931	0.418	1.90672730513672e-09	7.42523971002266e-14	1.52405234033393e-20	0.902902658571446
cTECs	Fabp5	fatty acid binding protein 5, epidermal [Source:MGI Symbol;Acc:MGI:101790]	protein_coding	9.28782145355302e-25	1.26741578193733	1	0.96	2.38501967105788e-20	0.00132040610809674	0.518664428570174	1	0.984	1	0.00132040610809674	1.8575642907106e-24	0.893040105253753
cTECs	Dynll2	dynein light chain LC8-type 2 [Source:MGI Symbol;Acc:MGI:1915347]	protein_coding	6.1224295763539e-28	0.77450188793661	0.853	0.598	1.57217869091192e-23	1.24425055340117e-09	0.993161693221706	0.931	0.649	3.19511099607886e-05	1.24425055340117e-09	1.22448591527078e-27	0.883831790579158
cTECs	Nedd4	neural precursor cell expressed, developmentally down-regulated 4 [Source:MGI Symbol;Acc:MGI:97297]	protein_coding	8.23040551357098e-07	0.293557034931641	0.963	0.817	0.0211348583182989	3.71177471993206e-12	1.46724443473694	1	0.636	9.53146630331354e-08	8.23040551357098e-07	7.42354943985032e-12	0.880400734834293
cTECs	Cds1	CDP-diacylglycerol synthase 1 [Source:MGI Symbol;Acc:MGI:1921846]	protein_coding	1.58351415193894e-45	0.726121989559432	0.571	0.158	4.066305990764e-41	8.30781869663029e-39	1.02929385988877	0.724	0.078	2.13336476310769e-34	8.30781869663029e-39	3.16702830387786e-45	0.8777079247241
cTECs	Mmp2	matrix metallopeptidase 2 [Source:MGI Symbol;Acc:MGI:97009]	protein_coding	2.01270443438573e-44	0.883272547381296	0.589	0.17	5.16842371705911e-40	1.09610294136192e-43	0.869896191108686	0.414	0.022	2.81468274312327e-39	1.09610294136192e-43	4.02540886877146e-44	0.876584369244991
cTECs	Fam69a	NA	NA	3.28569331944903e-19	0.563947591076719	0.767	0.426	8.43733187501315e-15	1.15023911817923e-33	1.18411645816257	0.724	0.09	2.95369903157244e-29	3.28569331944903e-19	2.30047823635847e-33	0.874032024619646
cTECs	Pard6g	par-6 family cell polarity regulator gamma [Source:MGI Symbol;Acc:MGI:2135606]	protein_coding	2.13317287072867e-09	0.442624748432499	0.73	0.543	5.47777461474414e-05	5.61128317964747e-21	1.30520775526345	0.897	0.228	1.44092140770167e-16	2.13317287072867e-09	1.12225663592949e-20	0.873916251847975
cTECs	Fmo1	flavin containing monooxygenase 1 [Source:MGI Symbol;Acc:MGI:1310002]	protein_coding	3.4955523852132e-63	0.831124521871363	0.552	0.108	8.97622896998898e-59	3.99096824079692e-104	0.916253068609886	0.552	0.015	1.02484073455424e-99	3.4955523852132e-63	7.98193648159395e-104	0.873688795240624
cTECs	Smim14	small integral membrane protein 14 [Source:MGI Symbol;Acc:MGI:1915802]	protein_coding	1.34711626401182e-28	0.805682932681707	0.865	0.66	3.45925985435596e-24	1.24030442675969e-09	0.938377715906843	0.897	0.504	3.18497773747621e-05	1.24030442675969e-09	2.69423252802363e-28	0.872030324294275
cTECs	Anxa2	annexin A2 [Source:MGI Symbol;Acc:MGI:88246]	protein_coding	9.71031616737443e-13	0.409669123023167	0.988	0.784	2.49351208862008e-08	1.34950355681266e-11	1.31533008922947	0.931	0.476	3.46539018353924e-07	1.34950355681266e-11	1.94206323347394e-12	0.862499606126318
cTECs	Sf3b6	splicing factor 3B, subunit 6 [Source:MGI Symbol;Acc:MGI:1913305]	protein_coding	9.38537047055785e-33	0.776739829573676	1	0.913	2.41006928313455e-28	2.3086635009246e-10	0.934321443852121	1	0.78	5.92841700402427e-06	2.3086635009246e-10	1.87707409411158e-32	0.855530636712899
cTECs	Ptov1	prostate tumor over expressed gene 1 [Source:MGI Symbol;Acc:MGI:1933946]	protein_coding	1.86987896562273e-22	0.634877993534653	0.933	0.677	4.80166219582261e-18	2.2932377622059e-13	1.06881561843188	0.828	0.3	5.88880524956854e-09	2.2932377622059e-13	3.73975793124546e-22	0.851846805983267
cTECs	Mtss1l	NA	NA	2.80536255747093e-24	0.443422153500367	0.387	0.119	7.2038905113296e-20	1.12344572319665e-29	1.25342775979224	0.793	0.125	2.88489627259668e-25	2.80536255747093e-24	2.2468914463933e-29	0.848424956646305
cTECs	Palld	palladin, cytoskeletal associated protein [Source:MGI Symbol;Acc:MGI:1919583]	protein_coding	3.42284209701976e-15	0.474198694687507	0.798	0.479	8.78951622093705e-11	1.27846124813919e-22	1.21215321242535	0.862	0.185	3.28296063909664e-18	3.42284209701976e-15	2.55692249627839e-22	0.843175953556426
cTECs	Csrp2	cysteine and glycine-rich protein 2 [Source:MGI Symbol;Acc:MGI:1202907]	protein_coding	1.09483539237898e-21	0.871535647150114	0.681	0.39	2.81142780408998e-17	6.31006111704567e-06	0.813666684168299	0.621	0.294	0.162036059424616	6.31006111704567e-06	2.18967078475797e-21	0.842601165659207
cTECs	Itm2c	integral membrane protein 2C [Source:MGI Symbol;Acc:MGI:1927594]	protein_coding	4.69918922867168e-23	0.73455802654638	0.963	0.828	1.2067048020306e-18	3.93910921070938e-09	0.950459657488469	1	0.622	0.000101152385421806	3.93910921070938e-09	9.39837845734341e-23	0.842508842017424
cTECs	Fkbp1a	FK506 binding protein 1a [Source:MGI Symbol;Acc:MGI:95541]	protein_coding	1.17318965924396e-33	0.771084022285875	0.975	0.88	3.01263372597256e-29	4.77566294186007e-10	0.913577129235288	0.966	0.718	1.22634248684025e-05	4.77566294186007e-10	2.34637931848791e-33	0.842330575760581
cTECs	Dcxr	dicarbonyl L-xylulose reductase [Source:MGI Symbol;Acc:MGI:1915130]	protein_coding	1.58735662588541e-53	1.35519546808924	0.957	0.679	4.07617307961113e-49	0.0104356701718133	0.315297885672173	0.897	0.707	1	0.0104356701718133	3.17471325177081e-53	0.835246676880705
cTECs	Mrps24	mitochondrial ribosomal protein S24 [Source:MGI Symbol;Acc:MGI:1928142]	protein_coding	7.87227763785166e-31	0.793504204724065	0.914	0.727	2.02152217462393e-26	3.60953178797594e-10	0.875994694207011	0.931	0.604	9.26891667834342e-06	3.60953178797594e-10	1.57445552757033e-30	0.834749449465538
cTECs	Sppl2a	signal peptide peptidase like 2A [Source:MGI Symbol;Acc:MGI:1913802]	protein_coding	5.70687928811312e-14	0.559020835300948	0.663	0.451	1.46546953239457e-09	2.17569783872851e-08	1.10833242203208	0.931	0.769	0.000558697448007095	2.17569783872851e-08	1.14137585762259e-13	0.833676628666514
cTECs	Dpp6	dipeptidylpeptidase 6 [Source:MGI Symbol;Acc:MGI:94921]	protein_coding	3.31391016451645e-10	0.421420512451696	0.356	0.17	8.50978991146179e-06	7.17227386340496e-28	1.24267902487169	0.621	0.074	1.84176820538376e-23	3.31391016451645e-10	1.43445477268099e-27	0.832049768661694
cTECs	Nkain4	Na+/K+ transporting ATPase interacting 4 [Source:MGI Symbol;Acc:MGI:1915372]	protein_coding	2.56582888226058e-46	0.932020248364021	0.773	0.294	6.58879198675694e-42	1.66539457386489e-61	0.730845282076328	0.655	0.038	4.27656672622766e-57	2.56582888226058e-46	3.33078914772978e-61	0.831432765220174
cTECs	Psmb10	proteasome (prosome, macropain) subunit, beta type 10 [Source:MGI Symbol;Acc:MGI:1096380]	protein_coding	1.50442089244162e-22	0.826996385389868	0.975	0.912	3.86320240970085e-18	0.000141477678125436	0.823595580677483	0.966	0.929	1	0.000141477678125436	3.00884178488326e-22	0.825295983033675
cTECs	Tcf4	transcription factor 4 [Source:MGI Symbol;Acc:MGI:98506]	protein_coding	8.72775560735036e-14	0.432950155504475	0.742	0.455	2.2412003624115e-09	2.31468991986491e-16	1.21460982234971	0.897	0.302	5.94389224522109e-12	8.72775560735036e-14	4.6293798397298e-16	0.823779988927091
cTECs	Ralgps2	Ral GEF with PH domain and SH3 binding motif 2 [Source:MGI Symbol;Acc:MGI:1925505]	protein_coding	1.42410903375459e-26	0.50006317843451	0.479	0.163	3.6569695877784e-22	4.99188199131865e-29	1.14474345241187	0.793	0.129	1.28186537655072e-24	1.42410903375459e-26	9.98376398263726e-29	0.822403315423192
cTECs	Lpl	lipoprotein lipase [Source:MGI Symbol;Acc:MGI:96820]	protein_coding	5.92650900357201e-85	0.905016301491956	0.479	0.056	1.52186824702726e-80	1.4747803073404e-28	0.739654370331319	0.552	0.057	3.78708835121941e-24	1.4747803073404e-28	1.1853018007144e-84	0.822335335911637
cTECs	Inmt	indolethylamine N-methyltransferase [Source:MGI Symbol;Acc:MGI:102963]	protein_coding	1.73007631901044e-51	0.929880582499802	0.178	0.01	4.44266297958691e-47	9.79917857117062e-210	0.708522205587544	0.31	0.001	2.5163310652909e-205	1.73007631901044e-51	1.95983571423411e-209	0.819201394043673
cTECs	Sptbn1	spectrin beta, non-erythrocytic 1 [Source:MGI Symbol;Acc:MGI:98388]	protein_coding	5.83430131903137e-15	0.498638408574189	0.681	0.418	1.49819023571406e-10	2.79368216974974e-13	1.13850746749873	0.931	0.363	7.17389644370037e-09	2.79368216974974e-13	1.16686026380627e-14	0.818572938036461
cTECs	Ralbp1	ralA binding protein 1 [Source:MGI Symbol;Acc:MGI:108466]	protein_coding	2.81860561849658e-25	0.688384910064183	0.945	0.786	7.23789736773737e-21	8.19093066403588e-09	0.948120997416404	0.897	0.589	0.000210334908521777	8.19093066403588e-09	5.63721123699317e-25	0.818252953740294
cTECs	Sgpl1	sphingosine phosphate lyase 1 [Source:MGI Symbol;Acc:MGI:1261415]	protein_coding	1.35084385703169e-16	0.757495303458904	0.767	0.565	3.46883194047168e-12	5.06342045599605e-05	0.872023475842427	0.966	0.858	1	5.06342045599605e-05	2.70168771406339e-16	0.814759389650665
cTECs	Cpt1a	carnitine palmitoyltransferase 1a, liver [Source:MGI Symbol;Acc:MGI:1098296]	protein_coding	2.55119904844988e-32	0.528697207340898	0.479	0.141	6.55122403651445e-28	2.75599078915498e-23	1.10071633722167	0.724	0.133	7.07710874747107e-19	2.75599078915498e-23	5.10239809689975e-32	0.814706772281284
cTECs	Hmg20b	high mobility group 20B [Source:MGI Symbol;Acc:MGI:1341190]	protein_coding	3.47266076444711e-25	0.805327856041658	0.816	0.581	8.91744557702373e-21	6.82934099237968e-06	0.822656657536704	0.862	0.57	0.175370647343318	6.82934099237968e-06	6.94532152889425e-25	0.813992256789181
cTECs	Slc29a1	solute carrier family 29 (nucleoside transporters), member 1 [Source:MGI Symbol;Acc:MGI:1927073]	protein_coding	4.24050578818908e-18	0.661255420274967	0.798	0.501	1.08891948134907e-13	1.41489664604439e-21	0.960937880504011	0.724	0.13	3.6333130973774e-17	4.24050578818908e-18	2.8297932920888e-21	0.811096650389489
cTECs	AI314180	NA	NA	1.60477584196934e-10	0.464713283803843	0.442	0.257	4.12090388459308e-06	2.46742983396782e-10	1.15569491095547	0.862	0.416	6.33611307064595e-06	2.46742983396782e-10	3.20955168368115e-10	0.810204097379654
cTECs	Rras	related RAS viral (r-ras) oncogene [Source:MGI Symbol;Acc:MGI:98179]	protein_coding	5.09846602626057e-19	0.626790530064143	0.724	0.43	1.30923509088345e-14	4.39364956248076e-09	0.983479215954368	0.759	0.349	0.000112824527114943	4.39364956248076e-09	1.01969320525212e-18	0.805134873009256
cTECs	Dctn1	dynactin 1 [Source:MGI Symbol;Acc:MGI:107745]	protein_coding	6.01107622400368e-41	0.924601760260101	0.785	0.355	1.54358426356191e-36	2.69137071519108e-08	0.676748970507491	0.724	0.305	0.000691117085953917	2.69137071519108e-08	1.20221524480074e-40	0.800675365383796
cTECs	Slc36a1	solute carrier family 36 (proton/amino acid symporter), member 1 [Source:MGI Symbol;Acc:MGI:2445299]	protein_coding	1.39550850235732e-47	0.504659311129744	0.319	0.045	3.58352628320335e-43	6.69308922820258e-32	1.09115513192367	0.552	0.055	1.71871838291014e-27	6.69308922820258e-32	2.79101700471466e-47	0.797907221526709
cTECs	Rbp1	retinol binding protein 1, cellular [Source:MGI Symbol;Acc:MGI:97876]	protein_coding	2.99389795453635e-11	0.460371711316663	0.81	0.526	7.68803055745389e-07	5.5596786697898e-26	1.13142558855097	0.586	0.073	1.42766988561532e-21	2.99389795453635e-11	1.11193573395796e-25	0.795898649933818
cTECs	Spock2	sparc/osteonectin, cwcv and kazal-like domains proteoglycan 2 [Source:MGI Symbol;Acc:MGI:1891351]	protein_coding	8.24000735187965e-36	0.601344305164472	0.528	0.157	2.11595148788917e-31	4.58546009279008e-21	0.984806289556008	0.759	0.15	1.17750029722756e-16	4.58546009279008e-21	1.64800147037592e-35	0.79307529736024
cTECs	Sesn3	sestrin 3 [Source:MGI Symbol;Acc:MGI:1922997]	protein_coding	1.32711155746058e-21	0.635831697152692	0.706	0.399	3.40788976840303e-17	9.50749441576512e-11	0.948648649151695	0.897	0.451	2.44142949102432e-06	9.50749441576512e-11	2.65422311492116e-21	0.792240173152193
cTECs	Igfbp2	insulin-like growth factor binding protein 2 [Source:MGI Symbol;Acc:MGI:96437]	protein_coding	3.69750322256223e-16	0.90121190716209	0.528	0.264	9.49481852521756e-12	6.30412696354138e-12	0.683072732370445	0.31	0.044	1.61883676296779e-07	6.30412696354138e-12	7.39500644512447e-16	0.792142319766268
cTECs	Rexo2	RNA exonuclease 2 [Source:MGI Symbol;Acc:MGI:1888981]	protein_coding	2.56512666387073e-12	0.496883900118485	0.791	0.632	6.58698876015365e-08	5.96899523018977e-11	1.07720654566117	0.931	0.466	1.53277828516043e-06	5.96899523018977e-11	5.13025332773488e-12	0.787045222889829
cTECs	Scarf2	scavenger receptor class F, member 2 [Source:MGI Symbol;Acc:MGI:1858430]	protein_coding	5.19525643516952e-54	0.708008873755041	0.46	0.086	1.33408989998718e-49	9.05206997936234e-133	0.862596930671053	0.552	0.011	2.32448105000046e-128	5.19525643516952e-54	1.81041399587248e-132	0.785302902213047
cTECs	Hotairm1	Hoxa transcript antisense RNA, myeloid-specific 1 [Source:MGI Symbol;Acc:MGI:3705155]	lncRNA	5.28824473911403e-40	0.641263198492138	0.429	0.097	1.35796836655709e-35	4.65848154160043e-108	0.928611347753465	0.552	0.014	1.19625147506758e-103	5.28824473911403e-40	9.3169630832008e-108	0.784937273122801
cTECs	Amotl1	angiomotin-like 1 [Source:MGI Symbol;Acc:MGI:1922973]	protein_coding	1.02801549435624e-19	0.594993457390804	0.773	0.445	2.6398409879574e-15	3.33026745670647e-18	0.965386241270717	0.793	0.184	8.55179380207655e-14	3.33026745670647e-18	2.05603098871249e-19	0.78018984933076
cTECs	Arhgdib	Rho, GDP dissociation inhibitor (GDI) beta [Source:MGI Symbol;Acc:MGI:101940]	protein_coding	5.58861184953926e-12	0.480305334810483	0.902	0.783	1.43509963684319e-07	2.48600348800296e-11	1.07543160283552	0.966	0.528	6.3838083568428e-07	2.48600348800296e-11	1.11772236990473e-11	0.777868468822999
cTECs	Enpep	glutamyl aminopeptidase [Source:MGI Symbol;Acc:MGI:106645]	protein_coding	4.59310572339808e-113	0.730575285160849	0.411	0.027	1.17946361871139e-108	2.31486372957586e-144	0.820691064067948	0.448	0.006	5.94433857117785e-140	4.59310572339808e-113	4.62972745915179e-144	0.775633174614399
cTECs	St3gal6	ST3 beta-galactoside alpha-2,3-sialyltransferase 6 [Source:MGI Symbol;Acc:MGI:1888707]	protein_coding	2.2314068496543e-45	0.801253525747106	0.613	0.183	5.73002964922728e-41	5.90995630276245e-18	0.74479425848726	0.552	0.09	1.51761767898637e-13	5.90995630276245e-18	4.46281369930858e-45	0.773023892117183
cTECs	Enpp5	ectonucleotide pyrophosphatase/phosphodiesterase 5 [Source:MGI Symbol;Acc:MGI:1933830]	protein_coding	8.57411829886732e-25	0.860182073525676	0.65	0.331	2.20174783796614e-20	1.14523206356081e-05	0.679951799742152	0.69	0.367	0.294084141601779	1.14523206356081e-05	1.71482365977347e-24	0.770066936633914
cTECs	Tns1	tensin 1 [Source:MGI Symbol;Acc:MGI:104552]	protein_coding	4.32169518756424e-56	0.781866819764344	0.54	0.113	1.10976810721462e-51	2.41908192509702e-44	0.755116515984169	0.379	0.018	6.21196047545663e-40	2.41908192509702e-44	8.64339037512844e-56	0.768491667874257
cTECs	Lgals9	lectin, galactose binding, soluble 9 [Source:MGI Symbol;Acc:MGI:109496]	protein_coding	9.11532699851558e-08	0.34635065629708	0.853	0.658	0.00234072481994882	6.9024071122992e-17	1.18598439210958	0.793	0.2	1.77246912236731e-12	9.11532699851558e-08	1.38048142245985e-16	0.766167524203329
cTECs	Oat	ornithine aminotransferase [Source:MGI Symbol;Acc:MGI:97394]	protein_coding	1.55635444906866e-17	0.714943070254857	0.883	0.663	3.99656258976342e-13	1.23905812719595e-05	0.804922810636704	0.621	0.333	0.318177736482648	1.23905812719595e-05	3.11270889813732e-17	0.759932940445781
cTECs	Rnpepl1	arginyl aminopeptidase (aminopeptidase B)-like 1 [Source:MGI Symbol;Acc:MGI:1914170]	protein_coding	4.63499750843143e-24	0.768938864299815	0.601	0.288	1.19022101019011e-19	1.80639083091176e-09	0.748908072497595	0.69	0.251	4.63863101469831e-05	1.80639083091176e-09	9.26999501686289e-24	0.758923468398705
cTECs	Tnc	tenascin C [Source:MGI Symbol;Acc:MGI:101922]	protein_coding	7.95272897360693e-18	0.908142645442197	0.736	0.515	2.04218127313252e-13	0.0106695742252736	0.609628424877584	0.862	0.655	1	0.0106695742252736	1.59054579472139e-17	0.75888553515989
cTECs	Ppp1r27	protein phosphatase 1, regulatory subunit 27 [Source:MGI Symbol;Acc:MGI:1915951]	protein_coding	3.55123241702515e-26	0.612415751484633	0.172	0.023	9.11920972367888e-22	1.0499490921885e-11	0.902438288092835	0.345	0.055	2.69616427383084e-07	1.0499490921885e-11	7.1024648340503e-26	0.757427019788734
cTECs	Myl6	myosin, light polypeptide 6, alkali, smooth muscle and non-muscle [Source:MGI Symbol;Acc:MGI:109318]	protein_coding	3.9577436968434e-21	0.582223263548023	1	0.996	1.01630900391242e-16	3.73741255171935e-09	0.920358698712224	1	0.959	9.59730169156011e-05	3.73741255171935e-09	7.91548739368679e-21	0.751290981130123
cTECs	Jag2	jagged 2 [Source:MGI Symbol;Acc:MGI:1098270]	protein_coding	1.52294568209987e-32	0.602260719400236	0.54	0.174	3.91077221706426e-28	5.32604873748877e-33	0.899314974401848	0.655	0.071	1.36767605529974e-28	1.52294568209987e-32	1.06520974749776e-32	0.750787846901042
cTECs	Hey1	hairy/enhancer-of-split related with YRPW motif 1 [Source:MGI Symbol;Acc:MGI:1341800]	protein_coding	4.89522056361119e-39	0.697610313494057	0.589	0.18	1.25704368852972e-34	3.12706508946368e-47	0.788719488965769	0.517	0.031	8.02999044323379e-43	4.89522056361119e-39	6.2541301789274e-47	0.743164901229913
cTECs	AI646519	expressed sequence AI646519 [Source:MGI Symbol;Acc:MGI:2139024]	lncRNA	4.26623968891515e-45	0.738737411261221	0.65	0.199	1.09552768971652e-40	3.79193476057485e-53	0.74654770380408	0.655	0.043	9.73730927168015e-49	4.26623968891515e-45	7.58386952114967e-53	0.742642557532651
cTECs	Ablim1	actin-binding LIM protein 1 [Source:MGI Symbol;Acc:MGI:1194500]	protein_coding	1.20800208144608e-25	0.701066219305156	0.767	0.429	3.10202854494539e-21	2.0552978458599e-08	0.783603923897888	0.931	0.506	0.000527779933838365	2.0552978458599e-08	2.41600416289216e-25	0.742335071601522
cTECs	Stat1	signal transducer and activator of transcription 1 [Source:MGI Symbol;Acc:MGI:103063]	protein_coding	7.22555481960936e-16	0.479343959448025	0.926	0.741	1.85545022212749e-11	2.51270467935737e-06	0.999471556708187	0.793	0.497	0.0645237434612178	2.51270467935737e-06	1.44511096392188e-15	0.739407758078106
cTECs	Ybx3	Y box protein 3 [Source:MGI Symbol;Acc:MGI:2137670]	protein_coding	1.97885499813882e-08	0.37507017410389	0.509	0.336	0.000508150174972067	6.74187249207897e-17	1.09525445698525	0.897	0.275	1.73124543724096e-12	1.97885499813882e-08	1.34837449841579e-16	0.735162315544569
cTECs	Wls	wntless WNT ligand secretion mediator [Source:MGI Symbol;Acc:MGI:1915401]	protein_coding	1.0277748067977e-14	0.58584501038816	0.84	0.594	2.63922292637581e-10	1.08773328491635e-14	0.884117748074993	0.862	0.276	2.79319030233669e-10	1.08773328491635e-14	2.05554961359539e-14	0.734981379231577
cTECs	Etfa	electron transferring flavoprotein, alpha polypeptide [Source:MGI Symbol;Acc:MGI:106092]	protein_coding	1.6978153253667e-25	0.725562441981854	0.908	0.72	4.35981997400915e-21	4.95132794120002e-07	0.742718873949073	0.931	0.657	0.0127145150202075	4.95132794120002e-07	3.3956306507334e-25	0.734140657965463
cTECs	Clip4	CAP-GLY domain containing linker protein family, member 4 [Source:MGI Symbol;Acc:MGI:1919100]	protein_coding	2.34695277911757e-14	0.455508431848636	0.54	0.289	6.026740041496e-10	4.42667460663737e-10	1.01174181996755	0.724	0.273	1.13672577223841e-05	4.42667460663737e-10	4.69390555823508e-14	0.733625125908091
cTECs	Trim29	tripartite motif-containing 29 [Source:MGI Symbol;Acc:MGI:1919419]	protein_coding	1.42927229487318e-09	0.404050949941225	0.785	0.557	3.67022832600485e-05	1.32585603747052e-18	1.06247161429756	0.759	0.161	3.40466571862055e-14	1.42927229487318e-09	2.65171207494105e-18	0.733261282119393
cTECs	Maged1	MAGE family member D1 [Source:MGI Symbol;Acc:MGI:1930187]	protein_coding	9.89914817450168e-13	0.457295599261033	0.859	0.631	2.54200225973029e-08	1.68025246731836e-10	1.00764738212771	0.724	0.251	4.31472031082681e-06	1.68025246731836e-10	1.97982963489935e-12	0.732471490694373
cTECs	Psma7	proteasome subunit alpha 7 [Source:MGI Symbol;Acc:MGI:1347070]	protein_coding	4.58467454624724e-18	0.607879597539576	1	0.985	1.17729857673083e-13	3.54724641051395e-06	0.852433842468033	0.931	0.949	0.0910897405755878	3.54724641051395e-06	9.16934909249451e-18	0.730156720003804
cTECs	Myo10	myosin X [Source:MGI Symbol;Acc:MGI:107716]	protein_coding	2.23960878910639e-11	0.421236949940856	0.626	0.379	5.75109140954631e-07	2.26100685817795e-12	1.03635817079003	0.966	0.431	5.80603951111516e-08	2.23960878910639e-11	4.52201371635078e-12	0.728797560365445
cTECs	Slco2b1	solute carrier organic anion transporter family, member 2b1 [Source:MGI Symbol;Acc:MGI:1351872]	protein_coding	2.09555197516889e-71	0.625208914938369	0.393	0.045	5.3811679170362e-67	2.91603388413327e-118	0.83191841765856	0.517	0.011	7.48808341106582e-114	2.09555197516889e-71	5.83206776826667e-118	0.728563666298464
cTECs	Impact	impact, RWD domain protein [Source:MGI Symbol;Acc:MGI:1098233]	protein_coding	3.76413120854992e-27	0.536346162232537	0.491	0.166	9.66591253043533e-23	5.91655154872213e-08	0.919000966975952	0.552	0.204	0.00151931127219636	5.91655154872213e-08	7.52826241709986e-27	0.727673564604244
cTECs	Plekhb1	pleckstrin homology domain containing, family B (evectins) member 1 [Source:MGI Symbol;Acc:MGI:1351469]	protein_coding	2.0923671183178e-86	0.794364188205204	0.38	0.034	5.37298952312829e-82	4.92644454156325e-97	0.658309625647377	0.379	0.007	1.26506169382803e-92	2.0923671183178e-86	9.85288908312645e-97	0.726336906926291
cTECs	Ackr4	atypical chemokine receptor 4 [Source:MGI Symbol;Acc:MGI:2181676]	protein_coding	3.22471429330943e-37	0.832096031966572	0.589	0.176	8.28074383378928e-33	2.33385819270083e-29	0.619469236169649	0.345	0.022	5.99311445303645e-25	2.33385819270083e-29	6.44942858661888e-37	0.725782634068111
cTECs	Ahnak	AHNAK nucleoprotein (desmoyokin) [Source:MGI Symbol;Acc:MGI:1316648]	protein_coding	5.88864413807143e-14	0.508292042344959	0.718	0.484	1.51214492821536e-09	3.41597665520152e-10	0.9403816707047	1	0.538	8.77188645289198e-06	3.41597665520152e-10	1.17772882761425e-13	0.724336856524829
cTECs	Hist1h2bc	NA	NA	4.80342052325544e-27	1.1662323822137	0.902	0.691	1.23347035616676e-22	0.221052286257645	0.276220844436666	0.724	0.791	1	0.221052286257645	9.6068410465109e-27	0.721226613325184
cTECs	Rdx	radixin [Source:MGI Symbol;Acc:MGI:97887]	protein_coding	1.22241583463582e-19	0.610202313613756	0.853	0.653	3.13904162176131e-15	2.02537759118825e-09	0.826846494867832	0.828	0.384	5.20096711641231e-05	2.02537759118825e-09	2.44483166927164e-19	0.718524404240794
cTECs	Scnn1a	sodium channel, nonvoltage-gated 1 alpha [Source:MGI Symbol;Acc:MGI:101782]	protein_coding	3.30658706408709e-18	0.539830969464335	0.399	0.155	8.49098492186925e-14	2.14611703839519e-21	0.893676546450088	0.724	0.134	5.51101394289502e-17	3.30658706408709e-18	4.2922340767904e-21	0.716753757957211
cTECs	Lrp6	low density lipoprotein receptor-related protein 6 [Source:MGI Symbol;Acc:MGI:1298218]	protein_coding	1.75002338795391e-17	0.542858187856504	0.607	0.325	4.49388505792684e-13	1.68270617368572e-11	0.889222415773889	0.897	0.437	4.32102118340755e-07	1.68270617368572e-11	3.50004677590783e-17	0.716040301815196
cTECs	Bok	BCL2-related ovarian killer [Source:MGI Symbol;Acc:MGI:1858494]	protein_coding	4.73086409646024e-40	0.839602004889532	0.798	0.349	1.21483859133003e-35	3.48748250817984e-05	0.588443423610199	0.759	0.447	0.895550633275501	3.48748250817984e-05	9.46172819292054e-40	0.714022714249866
cTECs	Cfl2	cofilin 2, muscle [Source:MGI Symbol;Acc:MGI:101763]	protein_coding	1.44805364437054e-12	0.513031675194011	0.748	0.532	3.71845695337912e-08	2.7478724494396e-16	0.906652348747857	0.862	0.255	7.05626166291594e-12	1.44805364437054e-12	5.4957448988792e-16	0.709842011970934
cTECs	Fkbp4	FK506 binding protein 4 [Source:MGI Symbol;Acc:MGI:95543]	protein_coding	6.50363101621363e-11	0.397015164741776	0.865	0.663	1.6700674086535e-06	2.58841959229276e-13	1.01183725039738	0.897	0.337	6.64680267104857e-09	6.50363101621363e-11	5.17683918458484e-13	0.704426207569579
cTECs	Dsc3	desmocollin 3 [Source:MGI Symbol;Acc:MGI:1194993]	protein_coding	5.64523485501956e-09	0.355956855457093	0.54	0.33	0.000144963985842047	1.63566055185326e-17	1.05274121233562	0.897	0.242	4.20021273110399e-13	5.64523485501956e-09	3.27132110370654e-17	0.704349033896357
cTECs	Unc119	unc-119 lipid binding chaperone [Source:MGI Symbol;Acc:MGI:1328357]	protein_coding	4.09130881034027e-29	0.720534668088654	0.693	0.318	1.05060718940728e-24	7.43121468641252e-18	0.687399937098711	0.621	0.114	1.90826161932387e-13	7.43121468641252e-18	8.1826176206806e-29	0.703967302593682
cTECs	Vcam1	vascular cell adhesion molecule 1 [Source:MGI Symbol;Acc:MGI:98926]	protein_coding	5.22980350877946e-18	0.668326124546426	0.908	0.716	1.34296124301948e-13	6.93608772930064e-06	0.737896039586474	0.931	0.645	0.178111796800711	6.93608772930064e-06	1.0459607017559e-17	0.70311108206645
cTECs	Clstn1	calsyntenin 1 [Source:MGI Symbol;Acc:MGI:1929895]	protein_coding	6.35684443322935e-11	0.487437590657743	0.663	0.45	1.63237408200896e-06	9.39122554284987e-13	0.914395873706166	0.759	0.229	2.41157280714842e-08	6.35684443322935e-11	1.87824510856909e-12	0.700916732181954
cTECs	Oxct1	3-oxoacid CoA transferase 1 [Source:MGI Symbol;Acc:MGI:1914291]	protein_coding	3.42848575186141e-14	0.43626254372814	0.626	0.349	8.8040085622049e-10	1.80316254743393e-23	0.965163480054987	0.793	0.147	4.63034110555559e-19	3.42848575186141e-14	3.60632509486786e-23	0.700713011891563
cTECs	Mafb	v-maf musculoaponeurotic fibrosarcoma oncogene family, protein B (avian) [Source:MGI Symbol;Acc:MGI:104555]	protein_coding	6.63858150610261e-26	0.674338775211953	0.601	0.244	1.70472134495209e-21	3.61938771537527e-08	0.723790641561599	0.69	0.262	0.000929422571431216	3.61938771537527e-08	1.32771630122053e-25	0.699064708386776
cTECs	Lamb3	laminin, beta 3 [Source:MGI Symbol;Acc:MGI:99915]	protein_coding	9.49220020323779e-15	0.53341369883142	0.515	0.261	2.43750209018943e-10	2.12786658266227e-28	0.862057783152287	0.655	0.082	5.46414859761845e-24	9.49220020323779e-15	4.25573316532456e-28	0.697735740991853
cTECs	Nin	ninein [Source:MGI Symbol;Acc:MGI:105108]	protein_coding	3.0280121014133e-25	0.389170976016757	0.313	0.077	7.77563227521922e-21	1.49434052869121e-39	1.00082212934472	0.69	0.068	3.83731704362617e-35	3.0280121014133e-25	2.98868105738242e-39	0.694996552680737
cTECs	Mrpl3	mitochondrial ribosomal protein L3 [Source:MGI Symbol;Acc:MGI:2137204]	protein_coding	3.17942410144537e-32	0.807700183940462	0.699	0.338	8.16444315010156e-28	1.84650968912588e-06	0.581450150250321	0.586	0.234	0.0474165223070634	1.84650968912588e-06	6.35884820289075e-32	0.694575167095392
cTECs	Erbin	Erbb2 interacting protein [Source:MGI Symbol;Acc:MGI:1890169]	protein_coding	1.3559077860428e-13	0.522472642095645	0.675	0.444	3.48183560377931e-09	4.79844283079644e-08	0.866064219183366	0.931	0.749	0.00123219213452022	4.79844283079644e-08	2.71181557208542e-13	0.694268430639505
cTECs	Hadhb	hydroxyacyl-CoA dehydrogenase trifunctional multienzyme complex subunit beta [Source:MGI Symbol;Acc:MGI:2136381]	protein_coding	1.57459238235261e-19	0.650833554432399	0.748	0.503	4.04339577864328e-15	1.40398461507274e-07	0.734460018872989	0.862	0.444	0.0036052920930453	1.40398461507274e-07	3.14918476470524e-19	0.692646786652694
cTECs	Bri3	brain protein I3 [Source:MGI Symbol;Acc:MGI:1933174]	protein_coding	1.71362800676314e-38	0.875783031255786	0.969	0.865	4.40042535856706e-34	8.6601572363497e-05	0.50865378181019	0.931	0.793	1	8.6601572363497e-05	3.42725601352628e-38	0.692218406532988
cTECs	Dhx29	DEAH (Asp-Glu-Ala-His) box polypeptide 29 [Source:MGI Symbol;Acc:MGI:2145374]	protein_coding	4.43257121042853e-15	0.411684472419391	0.515	0.259	1.13823996112594e-10	3.30115630168958e-17	0.972398936830386	0.828	0.236	8.47703926710867e-13	4.43257121042853e-15	6.60231260337915e-17	0.692041704624889
cTECs	AI413582	NA	NA	4.80113327931066e-24	0.816975750703064	0.779	0.532	1.23288301479418e-19	7.31473763569713e-06	0.566448454891846	0.828	0.474	0.187835147747067	7.31473763569713e-06	9.60226655862133e-24	0.691712102797455
cTECs	Trp63	transformation related protein 63 [Source:MGI Symbol;Acc:MGI:1330810]	protein_coding	1.02605247020649e-10	0.453837881940625	0.675	0.436	2.63480013824323e-06	3.49199364101243e-11	0.929550135348616	0.828	0.314	8.96709047075583e-07	1.02605247020649e-10	6.98398728190291e-11	0.69169400864462
cTECs	Smim1	small integral membrane protein 1 [Source:MGI Symbol;Acc:MGI:1916109]	protein_coding	1.45970637424828e-68	0.79177305180613	0.54	0.094	3.74837999843215e-64	3.30424897082824e-32	0.588456756158655	0.379	0.025	8.48498093218985e-28	3.30424897082824e-32	2.91941274849659e-68	0.690114903982393
cTECs	Lpcat2	lysophosphatidylcholine acyltransferase 2 [Source:MGI Symbol;Acc:MGI:3606214]	protein_coding	5.87459521354112e-17	0.468352634860224	0.601	0.29	1.50853730488522e-12	8.48743476116601e-24	0.908279765876622	0.621	0.087	2.17948837231982e-19	5.87459521354112e-17	1.6974869522332e-23	0.688316200368423
cTECs	4631405K08Rik	NA	NA	1.60887636072159e-09	0.434041525196655	0.515	0.294	4.13143360669698e-05	4.41205232718666e-23	0.941012093124729	0.69	0.105	1.13297091709826e-18	1.60887636072159e-09	8.82410465437333e-23	0.687526809160692
cTECs	Phlda3	pleckstrin homology like domain, family A, member 3 [Source:MGI Symbol;Acc:MGI:1351485]	protein_coding	2.43150200960448e-10	0.451161172152502	0.871	0.689	6.24385401046335e-06	1.18652477204854e-08	0.918806950542489	0.897	0.444	0.000304687696214344	1.18652477204854e-08	4.86300401861774e-10	0.684984061347495
cTECs	Pdcd5	programmed cell death 5 [Source:MGI Symbol;Acc:MGI:1913538]	protein_coding	1.22593170261328e-21	0.630450293253343	0.908	0.818	3.14807001914063e-17	5.68052802344122e-07	0.735347478945958	0.897	0.638	0.0145870279113947	5.68052802344122e-07	2.45186340522656e-21	0.682898886099651
cTECs	Commd9	COMM domain containing 9 [Source:MGI Symbol;Acc:MGI:1923751]	protein_coding	2.83898626404378e-29	0.709538907885119	0.761	0.398	7.29023282743803e-25	2.81816200764556e-09	0.655625249720236	0.655	0.221	7.23675821943303e-05	2.81816200764556e-09	5.67797252808754e-29	0.682582078802678
cTECs	Nxn	nucleoredoxin [Source:MGI Symbol;Acc:MGI:109331]	protein_coding	1.45120283391587e-07	0.415990949421166	0.681	0.518	0.00372654375721256	9.88433000941805e-09	0.947283785189248	0.828	0.395	0.000253819710311846	1.45120283391587e-07	1.97686599211361e-08	0.681637367305207
cTECs	Cnn3	calponin 3, acidic [Source:MGI Symbol;Acc:MGI:1919244]	protein_coding	1.56898798972727e-17	0.580675955919814	0.957	0.843	4.02900425882065e-13	1.23593696270813e-05	0.772606190305299	0.931	0.741	0.31737625265382	1.23593696270813e-05	3.13797597945455e-17	0.676641073112556
cTECs	Gm42418	NA	NA	1.17096469422382e-07	0.434084594787265	0.969	0.918	0.00300692023829736	0.000113620659752333	0.917166918775102	1	1	1	0.000113620659752333	2.34192925133182e-07	0.675625756781184
cTECs	Egln2	egl-9 family hypoxia-inducible factor 2 [Source:MGI Symbol;Acc:MGI:1932287]	protein_coding	2.33143272416241e-22	0.714052288097032	0.65	0.349	5.98688609237664e-18	5.03909519074973e-08	0.634123700104734	0.552	0.187	0.00129398925403262	5.03909519074973e-08	4.66286544832482e-22	0.674087994100883
cTECs	Comt	catechol-O-methyltransferase [Source:MGI Symbol;Acc:MGI:88470]	protein_coding	1.03285748429457e-11	0.445074433924361	0.883	0.731	2.65227473392002e-07	4.46559786550528e-09	0.902926624197242	0.828	0.48	0.00011467208758831	4.46559786550528e-09	2.06571496857847e-11	0.674000529060802
cTECs	Aldh2	aldehyde dehydrogenase 2, mitochondrial [Source:MGI Symbol;Acc:MGI:99600]	protein_coding	5.73980853569359e-18	0.44729238038698	0.773	0.439	1.47392543388076e-13	4.25360541648089e-14	0.894959206359747	0.621	0.143	1.09228333489813e-09	4.25360541648089e-14	1.14796170713872e-17	0.671125793373364
cTECs	Hsdl2	hydroxysteroid dehydrogenase like 2 [Source:MGI Symbol;Acc:MGI:1919729]	protein_coding	6.18245289488259e-25	0.661654983650976	0.65	0.321	1.5875920788769e-20	9.79150420555415e-10	0.679605517556759	0.586	0.177	2.51436036494425e-05	9.79150420555415e-10	1.23649057897652e-24	0.670630250603867
cTECs	Vat1	vesicle amine transport 1 [Source:MGI Symbol;Acc:MGI:1349450]	protein_coding	1.02007985611786e-19	0.477505275228485	0.472	0.189	2.61946306252505e-15	2.02041201816728e-20	0.863466564912824	0.586	0.093	5.18821602145176e-16	1.02007985611786e-19	4.04082403633456e-20	0.670485920070654
cTECs	Gcsh	glycine cleavage system protein H (aminomethyl carrier) [Source:MGI Symbol;Acc:MGI:1915383]	protein_coding	2.29759816936407e-45	0.851912650579925	0.693	0.25	5.90000233910998e-41	2.24806733694576e-09	0.48589997964066	0.448	0.107	5.77281211454303e-05	2.24806733694576e-09	4.59519633872812e-45	0.668906315110292
cTECs	Timm8b	translocase of inner mitochondrial membrane 8B [Source:MGI Symbol;Acc:MGI:1353424]	protein_coding	1.69111503360908e-18	0.578386662208403	0.883	0.754	4.34261429480475e-14	3.75806740166325e-09	0.756619715614064	0.931	0.618	9.65034128073105e-05	3.75806740166325e-09	3.38223006721817e-18	0.667503188911234
cTECs	P4ha3	procollagen-proline, 2-oxoglutarate 4-dioxygenase (proline 4-hydroxylase), alpha polypeptide III [Source:MGI Symbol;Acc:MGI:2444049]	protein_coding	1.33776970690788e-70	0.751371413479852	0.472	0.07	3.43525883036874e-66	1.68620169910727e-159	0.58242455902806	0.517	0.008	4.32999734313757e-155	1.33776970690788e-70	3.37240339821461e-159	0.666897986253956
cTECs	Anp32a	acidic (leucine-rich) nuclear phosphoprotein 32 family, member A [Source:MGI Symbol;Acc:MGI:108447]	protein_coding	2.55453424669594e-18	0.550973658126266	0.877	0.613	6.55978849209051e-14	5.81002531961136e-08	0.776653756520854	0.724	0.316	0.001491956401823	5.81002531961136e-08	5.10906849339191e-18	0.66381370732356
cTECs	Acaa2	acetyl-Coenzyme A acyltransferase 2 (mitochondrial 3-oxoacyl-Coenzyme A thiolase) [Source:MGI Symbol;Acc:MGI:1098623]	protein_coding	5.6468499720118e-26	0.720793004451482	0.62	0.284	1.45005460431291e-21	8.01736149009356e-18	0.606817753737465	0.414	0.053	2.05877825704113e-13	8.01736149009356e-18	1.12936999440236e-25	0.663805379094473
cTECs	Spryd7	SPRY domain containing 7 [Source:MGI Symbol;Acc:MGI:1913924]	protein_coding	6.01901858920557e-15	0.588984194464751	0.589	0.358	1.5456237835221e-10	3.75688171607997e-07	0.736264139105541	0.931	0.592	0.00964729655872177	3.75688171607997e-07	1.20380371784111e-14	0.662624166785146
cTECs	Pla2g16	NA	NA	1.97915317030412e-17	0.645502860823319	0.896	0.82	5.08226742602394e-13	0.000342302002323198	0.662449346848545	0.897	0.736	1	0.000342302002323198	3.95830634060825e-17	0.653976103835932
cTECs	Lpp	LIM domain containing preferred translocation partner in lipoma [Source:MGI Symbol;Acc:MGI:2441849]	protein_coding	2.10677194769483e-10	0.34542431100377	0.65	0.399	5.40997968448556e-06	3.26151618796311e-14	0.961223780889989	0.897	0.292	8.37524741907047e-10	2.10677194769483e-10	6.5230323759261e-14	0.65332404594688
cTECs	Calcoco1	calcium binding and coiled coil domain 1 [Source:MGI Symbol;Acc:MGI:1914738]	protein_coding	9.93520636302122e-20	0.477824420393267	0.405	0.146	2.55126164196022e-15	3.37047407469889e-11	0.82817988973069	0.448	0.099	8.65504037641927e-07	3.37047407469889e-11	1.98704127260425e-19	0.653002155061979
cTECs	Aldh1l1	aldehyde dehydrogenase 1 family, member L1 [Source:MGI Symbol;Acc:MGI:1340024]	protein_coding	4.25535857417233e-33	0.516056879860239	0.362	0.083	1.09273352826171e-28	4.30542444113238e-32	0.786290797227986	0.448	0.035	1.10558994223838e-27	4.30542444113238e-32	8.51071714834466e-33	0.651173838544113
cTECs	Ggh	gamma-glutamyl hydrolase [Source:MGI Symbol;Acc:MGI:1329035]	protein_coding	4.30276394170147e-33	0.892418112473736	0.767	0.39	1.10490675258952e-28	5.55064661294918e-06	0.408568074555264	0.793	0.379	0.142535054373922	5.55064661294918e-06	8.60552788340298e-33	0.6504930935145
cTECs	1300002E11Rik	RIKEN cDNA 1300002E11 gene [Source:MGI Symbol;Acc:MGI:1919001]	lncRNA	3.73426827759649e-14	0.527897717591559	0.607	0.379	9.58922751004003e-10	5.51044271144916e-09	0.770562903703774	0.828	0.373	0.000141502658387303	5.51044271144916e-09	7.46853655519283e-14	0.649230310647667
cTECs	Gcat	glycine C-acetyltransferase (2-amino-3-ketobutyrate-coenzyme A ligase) [Source:MGI Symbol;Acc:MGI:1349389]	protein_coding	1.90288566329146e-30	0.764083293110482	0.73	0.362	4.88642009476614e-26	0.000201351451808546	0.532729155327322	0.655	0.362	1	0.000201351451808546	3.80577132658293e-30	0.648406224218902
cTECs	Tns3	tensin 3 [Source:MGI Symbol;Acc:MGI:2443012]	protein_coding	3.2480430676698e-17	0.505214952525378	0.81	0.523	8.34064979346927e-13	4.6029838616675e-09	0.79121666219196	0.828	0.358	0.00011820002258376	4.6029838616675e-09	6.49608613533963e-17	0.648215807358669
cTECs	Olfml1	olfactomedin-like 1 [Source:MGI Symbol;Acc:MGI:2679264]	protein_coding	1.3471862101016e-50	0.590594007335765	0.436	0.081	3.45943946891989e-46	2.41345788767497e-72	0.705401288577798	0.483	0.017	6.19751850976055e-68	1.3471862101016e-50	4.82691577534988e-72	0.647997647956781
cTECs	Sdc4	syndecan 4 [Source:MGI Symbol;Acc:MGI:1349164]	protein_coding	2.01915336485729e-12	0.440025580748984	0.693	0.444	5.18498392561702e-08	1.65812108614976e-07	0.855795101335758	0.828	0.486	0.00425788913712397	1.65812108614976e-07	4.03830672971048e-12	0.647910341042371
cTECs	Pitpnb	phosphatidylinositol transfer protein, beta [Source:MGI Symbol;Acc:MGI:1927542]	protein_coding	2.84554783025749e-20	0.555835761258962	0.613	0.308	7.30708227331821e-16	6.70298441535458e-08	0.733269306253214	0.828	0.428	0.0017212593680189	6.70298441535458e-08	5.69109566051498e-20	0.644552533756088
cTECs	Calm2	calmodulin 2 [Source:MGI Symbol;Acc:MGI:103250]	protein_coding	2.05438473861643e-17	0.531475446378339	1	0.938	5.27545457029312e-13	9.71643938090598e-09	0.757058433629662	1	0.694	0.000249508446862285	9.71643938090598e-09	4.10876947723287e-17	0.644266940004
cTECs	Enah	ENAH actin regulator [Source:MGI Symbol;Acc:MGI:108360]	protein_coding	1.04221641466397e-17	0.629189549861798	0.712	0.455	2.6763075312156e-13	1.53040512340568e-06	0.659027466608221	0.931	0.532	0.0392992731639345	1.53040512340568e-06	2.08443282932794e-17	0.644108508235009
cTECs	Ppic	peptidylprolyl isomerase C [Source:MGI Symbol;Acc:MGI:97751]	protein_coding	3.12935349557768e-14	0.533127441129209	0.521	0.275	8.03586684129394e-10	1.24242386517139e-24	0.752688956448877	0.517	0.061	3.19042024337361e-20	3.12935349557768e-14	2.48484773034277e-24	0.642908198789043
cTECs	Mxd4	Max dimerization protein 4 [Source:MGI Symbol;Acc:MGI:104991]	protein_coding	1.0412294147144e-21	0.581671988641628	0.816	0.507	2.67377301404511e-17	9.1426818635564e-05	0.702253254730014	0.69	0.418	1	9.1426818635564e-05	2.08245882942881e-21	0.641962621685821
cTECs	Glrx3	glutaredoxin 3 [Source:MGI Symbol;Acc:MGI:1353653]	protein_coding	4.12451052125321e-17	0.487700889485626	0.908	0.755	1.05913305675261e-12	4.59610646205501e-08	0.792908325174292	0.897	0.514	0.00118023417839111	4.59610646205501e-08	8.24902104250642e-17	0.640304607329959
cTECs	Calm1	calmodulin 1 [Source:MGI Symbol;Acc:MGI:88251]	protein_coding	2.59777904333374e-19	0.555423760169708	1	0.952	6.67083680537671e-15	3.82699375062058e-07	0.722006715455811	1	0.93	0.00982733725221858	3.82699375062058e-07	5.1955580866675e-19	0.63871523781276
cTECs	Pfn2	profilin 2 [Source:MGI Symbol;Acc:MGI:97550]	protein_coding	3.65051844699924e-28	0.804870140274608	0.84	0.535	9.37416632004935e-24	0.000253893295475418	0.47209321694458	0.724	0.45	1	0.000253893295475418	7.30103689399849e-28	0.638481678609594
cTECs	Creb3l2	cAMP responsive element binding protein 3-like 2 [Source:MGI Symbol;Acc:MGI:2442695]	protein_coding	6.10693561695787e-16	0.444366857621355	0.497	0.232	1.56819999707861e-11	8.89392128612819e-11	0.832323237535764	0.655	0.211	2.28387004706486e-06	8.89392128612819e-11	1.22138712339158e-15	0.638345047578559
cTECs	Tmem256	transmembrane protein 256 [Source:MGI Symbol;Acc:MGI:1916436]	protein_coding	5.74564996049228e-17	0.62166810342633	0.748	0.547	1.47542545335481e-12	4.20774073270419e-05	0.654581488523628	0.69	0.417	1	4.20774073270419e-05	1.14912999209846e-16	0.638124795974979
cTECs	Inpp1	inositol polyphosphate-1-phosphatase [Source:MGI Symbol;Acc:MGI:104848]	protein_coding	1.33271304360935e-12	0.519713573602477	0.601	0.37	3.42227382468445e-08	3.26811643838306e-09	0.754141347743394	0.793	0.338	8.39219620212387e-05	3.26811643838306e-09	2.66542608721692e-12	0.636927460672935
cTECs	Ndufb10	NADH:ubiquinone oxidoreductase subunit B10 [Source:MGI Symbol;Acc:MGI:1915592]	protein_coding	1.16419034397907e-19	0.613499688126958	0.969	0.898	2.98952438430384e-15	2.02209281618113e-06	0.65753884208375	1	0.89	0.0519253214267152	2.02209281618113e-06	2.32838068795814e-19	0.635519265105354
cTECs	Isl1	ISL1 transcription factor, LIM/homeodomain [Source:MGI Symbol;Acc:MGI:101791]	protein_coding	4.97231841623196e-20	0.581202044041451	0.742	0.406	1.2768416461042e-15	2.32562302533924e-14	0.689667062266812	0.655	0.147	5.97196736676863e-10	2.32562302533924e-14	9.94463683246392e-20	0.635434553154131
cTECs	Lmo4	LIM domain only 4 [Source:MGI Symbol;Acc:MGI:109360]	protein_coding	1.10892992401061e-23	0.637285572978675	0.767	0.405	2.84762115186685e-19	1.029874179417e-07	0.631307305982448	0.517	0.158	0.00264461390532491	1.029874179417e-07	2.21785984802122e-23	0.634296439480561
cTECs	Kitl	kit ligand [Source:MGI Symbol;Acc:MGI:96974]	protein_coding	4.63927240144756e-25	0.393177592264565	0.331	0.086	1.19131875996772e-20	4.61814828150676e-19	0.873774336191782	0.69	0.131	1.18589429720812e-14	4.61814828150676e-19	9.27854480289516e-25	0.633475964228174
cTECs	Cbr3	carbonyl reductase 3 [Source:MGI Symbol;Acc:MGI:1309992]	protein_coding	1.62557799553261e-27	0.531281497395468	0.497	0.166	4.17432173472819e-23	1.08238565402318e-12	0.734910070330851	0.483	0.096	2.77945812096613e-08	1.08238565402318e-12	3.25115599106523e-27	0.633095783863159
cTECs	Cuedc1	CUE domain containing 1 [Source:MGI Symbol;Acc:MGI:2144281]	protein_coding	2.45071945183936e-18	0.501229742690007	0.607	0.306	6.2932024803783e-14	7.51216054143184e-15	0.764219748162217	0.655	0.153	1.92904770543428e-10	7.51216054143184e-15	4.90143890367875e-18	0.632724745426112
cTECs	Sord	sorbitol dehydrogenase [Source:MGI Symbol;Acc:MGI:98266]	protein_coding	5.14808671646903e-28	0.595699245456741	0.515	0.177	1.32197718792208e-23	3.90210388595734e-38	0.668997570529551	0.552	0.043	1.00202125687498e-33	5.14808671646903e-28	7.80420777191467e-38	0.632348407993146
cTECs	Exoc7	exocyst complex component 7 [Source:MGI Symbol;Acc:MGI:1859270]	protein_coding	1.43867904469986e-17	0.593169965130679	0.571	0.3	3.69438391888476e-13	1.1320922775365e-07	0.665584183514949	0.621	0.239	0.00290709975948599	1.1320922775365e-07	2.87735808939971e-17	0.629377074322814
cTECs	Trbc2	T cell receptor beta, constant 2 [Source:MGI Symbol;Acc:MGI:4835227]	TR_C_gene	3.04074999191834e-13	0.886265335346618	0.331	0.139	7.80834190424711e-09	1.54343939328354e-07	0.372191930207686	0.276	0.054	0.00396339801801281	1.54343939328354e-07	6.08149998383575e-13	0.629228632777152
cTECs	Hgsnat	heparan-alpha-glucosaminide N-acetyltransferase [Source:MGI Symbol;Acc:MGI:1196297]	protein_coding	4.245621516211e-43	0.708551780046892	0.571	0.166	1.09023314914782e-38	2.05000732990735e-10	0.543004804378105	0.483	0.11	5.2642138224691e-06	2.05000732990735e-10	8.49124303242207e-43	0.625778292212498
cTECs	2610016A17Rik	RIKEN cDNA 2610016A17 gene [Source:MGI Symbol;Acc:MGI:1919653]	lncRNA	7.93591834698402e-16	0.520751719354587	0.706	0.444	2.03786447232203e-11	4.59841338395027e-07	0.730562010263393	0.862	0.434	0.0118082657286459	4.59841338395027e-07	1.5871836693968e-15	0.62565686480899
cTECs	Sptssa	serine palmitoyltransferase, small subunit A [Source:MGI Symbol;Acc:MGI:1913399]	protein_coding	1.51612892248817e-13	0.446550769281328	0.785	0.584	3.89326746005736e-09	2.39334372600415e-15	0.800217795162656	0.793	0.215	6.14586735400607e-11	1.51612892248817e-13	4.7866874520083e-15	0.623384282221992
cTECs	Cbx6	chromobox 6 [Source:MGI Symbol;Acc:MGI:3512628]	protein_coding	6.90339728042544e-06	0.343411582288173	0.521	0.383	0.177272338764045	1.73328306763741e-16	0.900587461140831	0.621	0.119	4.4508975893861e-12	6.90339728042544e-06	3.46656613527482e-16	0.621999521714502
cTECs	Gm12216	predicted gene 12216 [Source:MGI Symbol;Acc:MGI:3650088]	lncRNA	3.40308233316405e-25	0.610032441849547	0.546	0.219	8.73877512333197e-21	4.83544577782015e-08	0.63159812333635	0.621	0.224	0.00124169412128644	4.83544577782015e-08	6.80616466632813e-25	0.620815282592949
cTECs	Immt	inner membrane protein, mitochondrial [Source:MGI Symbol;Acc:MGI:1923864]	protein_coding	4.94022272942591e-13	0.485115453093531	0.699	0.495	1.26859979468928e-08	2.0767570818717e-06	0.753556937185084	0.828	0.545	0.0533290451053834	2.0767570818717e-06	9.88044545884935e-13	0.619336195139307
cTECs	Cth	cystathionase (cystathionine gamma-lyase) [Source:MGI Symbol;Acc:MGI:1339968]	protein_coding	3.77572448963599e-63	0.653990734272612	0.405	0.055	9.69568291693626e-59	4.59450378459787e-42	0.581172048863671	0.414	0.023	1.17982262684689e-37	4.59450378459787e-42	7.55144897927206e-63	0.617581391568142
cTECs	Arl3	ADP-ribosylation factor-like 3 [Source:MGI Symbol;Acc:MGI:1929699]	protein_coding	2.00779488185828e-16	0.54861608449891	0.798	0.598	5.15581647712387e-12	6.74432614797271e-06	0.679325190283665	0.828	0.499	0.173187551153791	6.74432614797271e-06	4.01558976371657e-16	0.613970637391288
cTECs	Arl6ip5	ADP-ribosylation factor-like 6 interacting protein 5 [Source:MGI Symbol;Acc:MGI:1929501]	protein_coding	1.53307073947881e-15	0.511202680377448	0.871	0.702	3.93677235190764e-11	5.50188600635019e-07	0.712569774027056	0.862	0.472	0.0141282930757066	5.50188600635019e-07	3.06614147895763e-15	0.611886227202252
cTECs	Ndufa5	NADH:ubiquinone oxidoreductase subunit A5 [Source:MGI Symbol;Acc:MGI:1915452]	protein_coding	8.17677499547552e-21	0.595625511404374	0.933	0.806	2.09971405108816e-16	3.97232439053641e-05	0.627716350965142	0.931	0.761	1	3.97232439053641e-05	1.6353549990951e-20	0.611670931184758
cTECs	Snx9	sorting nexin 9 [Source:MGI Symbol;Acc:MGI:1913866]	protein_coding	2.05062235201914e-18	0.544685181599199	0.589	0.312	5.26579313774996e-14	4.60739886678894e-07	0.677766059245279	0.759	0.379	0.0118313395500273	4.60739886678894e-07	4.10124470403828e-18	0.611225620422239
cTECs	Sec62	SEC62 homolog (S. cerevisiae) [Source:MGI Symbol;Acc:MGI:1916526]	protein_coding	1.40081326938529e-17	0.656567944745179	0.908	0.793	3.59714839445448e-13	2.67039997107348e-05	0.563685889973244	0.931	0.663	0.685732008571959	2.67039997107348e-05	2.80162653877058e-17	0.610126917359211
cTECs	Zfr	zinc finger RNA binding protein [Source:MGI Symbol;Acc:MGI:1341890]	protein_coding	1.53308037692855e-12	0.449373077065804	0.644	0.41	3.93679709991483e-08	7.31290175276812e-08	0.770257481635262	0.759	0.357	0.00187788004109333	7.31290175276812e-08	3.06616075385475e-12	0.609815279350533
cTECs	Hs3st6	heparan sulfate (glucosamine) 3-O-sulfotransferase 6 [Source:MGI Symbol;Acc:MGI:3580487]	protein_coding	1.77020824415423e-39	0.505751437310351	0.258	0.036	4.54571775016366e-35	1.52963419772837e-70	0.713662099622699	0.414	0.013	3.92794765634668e-66	1.77020824415423e-39	3.05926839545675e-70	0.609706768466525
cTECs	Xrcc5	X-ray repair complementing defective repair in Chinese hamster cells 5 [Source:MGI Symbol;Acc:MGI:104517]	protein_coding	2.59207834197765e-11	0.374958533672832	0.472	0.252	6.65619797436441e-07	8.81845135263271e-28	0.84018839167297	0.655	0.084	2.26449012284255e-23	2.59207834197765e-11	1.76369027052655e-27	0.607573462672901
cTECs	Psip1	PC4 and SFRS1 interacting protein 1 [Source:MGI Symbol;Acc:MGI:2142116]	protein_coding	7.32636009775596e-11	0.479763760517202	0.712	0.525	1.88133600950275e-06	4.88191822160077e-06	0.73474906047607	0.897	0.549	0.125362778012486	4.88191822160077e-06	1.46527201949751e-10	0.607256410496636
cTECs	Nop10	NOP10 ribonucleoprotein [Source:MGI Symbol;Acc:MGI:1913431]	protein_coding	1.80400602257902e-33	0.750454286419465	0.963	0.838	4.63250706538067e-29	0.00103947998005766	0.462344290893278	0.793	0.703	1	0.00103947998005766	3.60801204515805e-33	0.606399288656372
cTECs	1500011K16Rik	NA	NA	3.91635468534556e-24	0.66140874474897	0.798	0.526	1.00568071964989e-19	5.7713595947819e-06	0.550544838880035	0.724	0.334	0.148202743034404	5.7713595947819e-06	7.83270937069114e-24	0.605976791814502
cTECs	Mgat3	mannoside acetylglucosaminyltransferase 3 [Source:MGI Symbol;Acc:MGI:104532]	protein_coding	8.93939283161308e-28	0.615163540488464	0.485	0.161	2.29554668522992e-23	5.00653608340474e-28	0.596676694449489	0.483	0.045	1.2856284008575e-23	8.93939283161308e-28	1.00130721668095e-27	0.605920117468976
cTECs	1700019D03Rik	RIKEN cDNA 1700019D03 gene [Source:MGI Symbol;Acc:MGI:1914330]	protein_coding	3.04823057188456e-55	0.861046971530786	0.54	0.118	7.82755128554236e-51	6.51122881062283e-09	0.349021377035016	0.345	0.068	0.000167201844627984	6.51122881062283e-09	6.09646114376916e-55	0.605034174282901
cTECs	Znrf2	zinc and ring finger 2 [Source:MGI Symbol;Acc:MGI:1196246]	protein_coding	5.85455901067467e-12	0.420203352905739	0.423	0.212	1.50339220835115e-07	1.29794756296283e-11	0.788935892536816	0.759	0.251	3.33299954693226e-07	1.29794756296283e-11	1.17091180213151e-11	0.604569622721278
cTECs	Kcnn3	potassium intermediate/small conductance calcium-activated channel, subfamily N, member 3 [Source:MGI Symbol;Acc:MGI:2153183]	protein_coding	5.28574901316697e-23	0.485202863296758	0.374	0.116	1.35732748909115e-18	1.53481922432151e-11	0.723084536954053	0.414	0.079	3.94126228613521e-07	1.53481922432151e-11	1.0571498026334e-22	0.604143700125406
cTECs	Rheb	Ras homolog enriched in brain [Source:MGI Symbol;Acc:MGI:97912]	protein_coding	1.56923999399718e-21	0.613704774909514	0.896	0.799	4.02965138058536e-17	0.00343409928139302	0.594377688995535	0.724	0.639	1	0.00343409928139302	3.13847998799437e-21	0.604041231952525
cTECs	Oma1	OMA1 zinc metallopeptidase [Source:MGI Symbol;Acc:MGI:1914263]	protein_coding	1.0623415716314e-22	0.674699029025712	0.558	0.238	2.72798692179227e-18	0.000757965848651824	0.531802053095025	0.655	0.353	1	0.000757965848651824	2.1246831432628e-22	0.603250541060369
cTECs	Carmn	cardiac mesoderm enhancer-associated non-coding RNA [Source:MGI Symbol;Acc:MGI:4439832]	lncRNA	1.24426973215888e-20	0.505186934208341	0.387	0.128	3.19516024521078e-16	3.52390501939377e-11	0.695801239684332	0.586	0.153	9.04903569930126e-07	3.52390501939377e-11	2.48853946431776e-20	0.600494086946336
cTECs	Psmd4	proteasome (prosome, macropain) 26S subunit, non-ATPase, 4 [Source:MGI Symbol;Acc:MGI:1201670]	protein_coding	5.39382017293213e-13	0.496779209280446	0.933	0.834	1.38507908220724e-08	3.40092025206721e-06	0.703538980411792	0.931	0.745	0.0873322311528338	3.40092025206721e-06	1.07876403458613e-12	0.600159094846119
cTECs	Twsg1	twisted gastrulation BMP signaling modulator 1 [Source:MGI Symbol;Acc:MGI:2137520]	protein_coding	4.06513548631801e-15	0.504668848161042	0.583	0.313	1.0438861415316e-10	2.09584499974202e-08	0.695260785605419	0.621	0.209	0.000538192037483752	2.09584499974202e-08	8.13027097263604e-15	0.599964816883231
cTECs	Cdv3	carnitine deficiency-associated gene expressed in ventricle 3 [Source:MGI Symbol;Acc:MGI:2448759]	protein_coding	1.43859757787752e-09	0.399003972207671	0.613	0.435	3.69417472023168e-05	9.26852822697716e-09	0.797987772790311	0.897	0.51	0.000238006536340547	9.26852822697716e-09	2.87719515368546e-09	0.598495872498991
cTECs	Eid1	EP300 interacting inhibitor of differentiation 1 [Source:MGI Symbol;Acc:MGI:1889651]	protein_coding	2.3699074124607e-10	0.370693529975507	0.742	0.528	6.08568524445782e-06	1.69250230010824e-06	0.817752100208648	0.793	0.464	0.0434617665644796	1.69250230010824e-06	4.73981482435973e-10	0.594222815092077
cTECs	Sh2d4b	SH2 domain containing 4B [Source:MGI Symbol;Acc:MGI:1925182]	protein_coding	1.16346844658282e-06	0.397747845109801	0.466	0.313	0.0298767062398001	9.02018950971443e-10	0.790103438823578	0.828	0.352	2.31629446419957e-05	1.16346844658282e-06	1.80403790112924e-09	0.59392564196669
cTECs	Higd2a	HIG1 domain family, member 2A [Source:MGI Symbol;Acc:MGI:1914294]	protein_coding	4.80969819579256e-16	0.472899133334677	0.914	0.738	1.23508239969757e-11	6.79879018577736e-07	0.713198524185373	0.862	0.527	0.0174586133180577	6.79879018577736e-07	9.6193963915851e-16	0.593048828760025
cTECs	Arl2	ADP-ribosylation factor-like 2 [Source:MGI Symbol;Acc:MGI:1928393]	protein_coding	2.87287048414183e-22	0.708630156650434	0.638	0.33	7.37724411622781e-18	1.5992545541653e-08	0.477268836098948	0.517	0.145	0.000410672576964108	1.5992545541653e-08	5.74574096828366e-22	0.592949496374691
cTECs	Psma5	proteasome subunit alpha 5 [Source:MGI Symbol;Acc:MGI:1347009]	protein_coding	1.71917882922201e-11	0.502880219639776	0.883	0.802	4.41467931555919e-07	8.040737355756e-07	0.681474880470826	0.897	0.738	0.0206478094558458	8.040737355756e-07	3.43835765841445e-11	0.592177550055301
cTECs	Rcn1	reticulocalbin 1 [Source:MGI Symbol;Acc:MGI:104559]	protein_coding	2.38612705279568e-09	0.366268737653259	0.699	0.48	6.12733565887402e-05	1.07224427172186e-18	0.817949671250679	0.655	0.12	2.75341606535457e-14	2.38612705279568e-09	2.14448854344373e-18	0.592109204451969
cTECs	Nr3c1	nuclear receptor subfamily 3, group C, member 1 [Source:MGI Symbol;Acc:MGI:95824]	protein_coding	8.0826870146238e-24	0.662001335238439	0.601	0.286	2.07555319848525e-19	0.00169688946856198	0.521197028181338	0.586	0.332	1	0.00169688946856198	1.61653740292476e-23	0.591599181709889
cTECs	Psmd7	proteasome (prosome, macropain) 26S subunit, non-ATPase, 7 [Source:MGI Symbol;Acc:MGI:1351511]	protein_coding	5.42610020664901e-06	0.319010666382943	0.859	0.818	0.13933682720654	1.85980515277279e-09	0.862468140046768	0.966	0.736	4.77579365180524e-05	5.42610020664901e-06	3.71961030208669e-09	0.590739403214855
cTECs	Meis1	Meis homeobox 1 [Source:MGI Symbol;Acc:MGI:104717]	protein_coding	3.96510287849861e-15	0.509647956106546	0.503	0.254	1.01819876816966e-10	1.17659436297087e-15	0.670134731607362	0.621	0.124	3.0213766646729e-11	3.96510287849861e-15	2.35318872594175e-15	0.589891343856954
cTECs	Tbc1d2b	TBC1 domain family, member 2B [Source:MGI Symbol;Acc:MGI:1914266]	protein_coding	2.89679941145828e-17	0.341495450668931	0.337	0.116	7.43869120868371e-13	4.40652963196379e-19	0.831996578695363	0.586	0.102	1.13155274419198e-14	2.89679941145828e-17	8.81305926392758e-19	0.586746014682147
cTECs	Map3k7cl	Map3k7 C-terminal like [Source:MGI Symbol;Acc:MGI:2446584]	protein_coding	3.18465213326216e-23	0.527520261155846	0.362	0.11	8.1778682130039e-19	6.078900430292e-41	0.645692790627871	0.552	0.04	1.56100084149468e-36	3.18465213326216e-23	1.2157800860584e-40	0.586606525891859
cTECs	Slco2a1	solute carrier organic anion transporter family, member 2a1 [Source:MGI Symbol;Acc:MGI:1346021]	protein_coding	7.11981735402677e-20	0.667570050627728	0.798	0.498	1.82829789834053e-15	0.00627821483025639	0.502677137979273	0.724	0.467	1	0.00627821483025639	1.42396347080536e-19	0.5851235943035
cTECs	Gdi2	guanosine diphosphate (GDP) dissociation inhibitor 2 [Source:MGI Symbol;Acc:MGI:99845]	protein_coding	2.99149590451476e-06	0.345173504292175	0.877	0.807	0.0768186233320344	1.48568498155977e-07	0.824913923762462	0.828	0.57	0.00381509046414732	2.99149590451476e-06	2.97136974239355e-07	0.585043714027319
cTECs	Ndufc1	NADH:ubiquinone oxidoreductase subunit C1 [Source:MGI Symbol;Acc:MGI:1913627]	protein_coding	3.26658868353108e-20	0.574667755440564	0.933	0.8	8.38827308043945e-16	0.000149977168753129	0.589276740720572	0.966	0.811	1	0.000149977168753129	6.53317736706219e-20	0.581972248080568
cTECs	Adh5	alcohol dehydrogenase 5 (class III), chi polypeptide [Source:MGI Symbol;Acc:MGI:87929]	protein_coding	1.19727987633084e-17	0.594162289682977	0.847	0.66	3.07449499442996e-13	9.86344311113288e-06	0.567768019589372	0.828	0.493	0.253283355650781	9.86344311113288e-06	2.39455975266168e-17	0.580965154636174
cTECs	Srebf1	sterol regulatory element binding transcription factor 1 [Source:MGI Symbol;Acc:MGI:107606]	protein_coding	2.55187648899583e-21	0.510169546879143	0.509	0.211	6.55296363609239e-17	3.10213282400176e-15	0.649308870986868	0.621	0.135	7.96596687875411e-11	3.10213282400176e-15	5.10375297799166e-21	0.579739208933005
cTECs	2900097C17Rik	NA	NA	2.44685467273201e-13	0.488666070361046	0.669	0.448	6.28327811410852e-09	2.97642824731488e-06	0.669028562438035	0.793	0.416	0.0764317009627988	2.97642824731488e-06	4.89370934546341e-13	0.57884731639954
cTECs	Arpc2	actin related protein 2/3 complex, subunit 2 [Source:MGI Symbol;Acc:MGI:1923959]	protein_coding	2.88003568360533e-14	0.507788122768322	0.926	0.833	7.39564363193013e-10	3.46499618340469e-06	0.647802119677521	0.931	0.71	0.0889776369936489	3.46499618340469e-06	5.76007136721058e-14	0.577795121222921
cTECs	Tbc1d10a	TBC1 domain family, member 10a [Source:MGI Symbol;Acc:MGI:2144164]	protein_coding	5.89669726779256e-11	0.410595508750521	0.638	0.431	1.51421289139645e-06	5.67885655440421e-09	0.743783967945726	0.759	0.306	0.000145827357460546	5.67885655440421e-09	1.17933945352374e-10	0.577189738348124
cTECs	2010107E04Rik	NA	NA	5.222650978412e-11	0.522135745384538	0.926	0.874	1.34112454474642e-06	0.000332828604375912	0.627774234674247	0.966	0.844	1	0.000332828604375912	1.04453019565512e-10	0.574954990029392
cTECs	Hsd17b10	hydroxysteroid (17-beta) dehydrogenase 10 [Source:MGI Symbol;Acc:MGI:1333871]	protein_coding	5.2400871091042e-13	0.449777911347331	0.798	0.577	1.34560196874687e-08	7.31669693100973e-09	0.699435619362776	0.69	0.259	0.000187885460491399	7.31669693100973e-09	1.04801742182056e-12	0.574606765355054
cTECs	Dnajc13	DnaJ heat shock protein family (Hsp40) member C13 [Source:MGI Symbol;Acc:MGI:2676368]	protein_coding	5.02065042676546e-20	0.686757595068794	0.577	0.271	1.2892528230891e-15	0.000670950581074424	0.461002173378455	0.724	0.438	1	0.000670950581074424	1.0041300853531e-19	0.573879884223625
cTECs	Tulp3	tubby-like protein 3 [Source:MGI Symbol;Acc:MGI:1329045]	protein_coding	1.52609667812738e-15	0.41816934052546	0.515	0.242	3.9188636597633e-11	1.62815363105555e-14	0.728886804186245	0.724	0.191	4.18093570918756e-10	1.62815363105555e-14	3.05219335625476e-15	0.573528072355852
cTECs	Agpat3	1-acylglycerol-3-phosphate O-acyltransferase 3 [Source:MGI Symbol;Acc:MGI:1336186]	protein_coding	2.18489687210533e-11	0.436338690484264	0.571	0.364	5.61059667787928e-07	7.65732981710736e-05	0.705026664358177	0.793	0.571	1	7.65732981710736e-05	4.36979374416292e-11	0.570682677421221
cTECs	Ccng1	cyclin G1 [Source:MGI Symbol;Acc:MGI:102890]	protein_coding	5.68582728295991e-13	0.528751011948329	0.644	0.434	1.46006358799127e-08	0.000916455300957728	0.604842097393311	0.759	0.508	1	0.000916455300957728	1.13716545659165e-12	0.56679655467082
cTECs	Rcan1	regulator of calcineurin 1 [Source:MGI Symbol;Acc:MGI:1890564]	protein_coding	8.28478308832403e-16	0.42580460785905	0.497	0.227	2.12744944925073e-11	3.92871616500629e-17	0.707396894303791	0.448	0.065	1.00885502401197e-12	8.28478308832403e-16	7.8574323300126e-17	0.56660075108142
cTECs	Rab15	RAB15, member RAS oncogene family [Source:MGI Symbol;Acc:MGI:1916865]	protein_coding	3.4851259492789e-18	0.496855179580368	0.589	0.303	8.94945492515328e-14	8.47831523161013e-11	0.635096295111636	0.724	0.234	2.17714656832516e-06	8.47831523161013e-11	6.97025189855782e-18	0.565975737346002
cTECs	Carhsp1	calcium regulated heat stable protein 1 [Source:MGI Symbol;Acc:MGI:1196368]	protein_coding	5.99862080389116e-08	0.366014607879848	0.552	0.378	0.00154038583623121	1.40651664864875e-21	0.764047210948859	0.759	0.14	3.61179410206512e-17	5.99862080389116e-08	2.8130332972975e-21	0.565030909414353
cTECs	G3bp2	GTPase activating protein (SH3 domain) binding protein 2 [Source:MGI Symbol;Acc:MGI:2442040]	protein_coding	9.33351163666416e-08	0.323924243490236	0.785	0.667	0.00239675245317899	1.80770945824676e-06	0.803229318482183	0.862	0.555	0.0464201711783184	1.80770945824676e-06	1.8667022402184e-07	0.56357678098621
cTECs	0610012G03Rik	RIKEN cDNA 0610012G03 gene [Source:MGI Symbol;Acc:MGI:1913301]	protein_coding	1.94475730556733e-12	0.520216798483402	0.755	0.614	4.99394228496635e-08	9.99878756052638e-05	0.602251566204336	0.759	0.49	1	9.99878756052638e-05	3.88951461113088e-12	0.561234182343869
cTECs	Rassf2	Ras association (RalGDS/AF-6) domain family member 2 [Source:MGI Symbol;Acc:MGI:2442060]	protein_coding	8.62396351002149e-19	0.410343345069683	0.38	0.135	2.21454758973842e-14	1.15295245584228e-06	0.712045074355137	0.655	0.309	0.029606666113574	1.15295245584228e-06	1.72479270200431e-18	0.56119420971241
cTECs	Dhrs3	dehydrogenase/reductase (SDR family) member 3 [Source:MGI Symbol;Acc:MGI:1315215]	protein_coding	1.13106674210103e-22	0.723427941937301	0.675	0.344	2.90446628704123e-18	2.42284495191485e-05	0.398546532669918	0.414	0.138	0.622162355202214	2.42284495191485e-05	2.26213348420205e-22	0.560987237303609
cTECs	Scd2	stearoyl-Coenzyme A desaturase 2 [Source:MGI Symbol;Acc:MGI:98240]	protein_coding	9.26948759254326e-06	0.37049638309478	0.613	0.493	0.238031171888918	4.27791546185849e-05	0.748103705606337	0.793	0.495	1	4.27791546185849e-05	1.85388892616863e-05	0.559300044350558
cTECs	Swi5	SWI5 recombination repair homolog (yeast) [Source:MGI Symbol;Acc:MGI:1920181]	protein_coding	1.59521562573543e-21	0.506376334249793	0.975	0.952	4.096354205326e-17	3.83354258410028e-06	0.609398482015234	1	0.849	0.0984415400171112	3.83354258410028e-06	3.19043125147085e-21	0.557887408132514
cTECs	Txndc17	thioredoxin domain containing 17 [Source:MGI Symbol;Acc:MGI:1289248]	protein_coding	9.66690207418797e-21	0.725064349344803	0.951	0.888	2.48236378363073e-16	0.0738440645598035	0.386217737968826	0.862	0.755	1	0.0738440645598035	1.9333804148376e-20	0.555641043656815
cTECs	Nsmaf	neutral sphingomyelinase (N-SMase) activation associated factor [Source:MGI Symbol;Acc:MGI:1341864]	protein_coding	6.45242051600349e-15	0.327510919142257	0.313	0.113	1.65691706430454e-10	1.56238780960977e-16	0.782557121725045	0.655	0.142	4.01205565629693e-12	6.45242051600349e-15	3.12477561921954e-16	0.555034020433651
cTECs	Nectin1	nectin cell adhesion molecule 1 [Source:MGI Symbol;Acc:MGI:1926483]	protein_coding	4.09111113682405e-11	0.551729628298522	0.62	0.411	1.05055642882505e-06	1.61232721315749e-05	0.551560115062398	0.828	0.476	0.414029505066712	1.61232721315749e-05	8.18222227348071e-11	0.55164487168046
cTECs	Ralb	v-ral simian leukemia viral oncogene B [Source:MGI Symbol;Acc:MGI:1927244]	protein_coding	3.39978191478037e-07	0.331453326483173	0.509	0.343	0.00873029997896451	2.41629155533791e-07	0.7705902781267	0.793	0.452	0.00620479508495221	3.39978191478037e-07	4.83258252682932e-07	0.551021802304937
cTECs	Pcmtd1	protein-L-isoaspartate (D-aspartate) O-methyltransferase domain containing 1 [Source:MGI Symbol;Acc:MGI:2441773]	protein_coding	9.57222983139389e-13	0.534064690654049	0.687	0.48	2.45805289840364e-08	5.18699755609339e-05	0.565456879616503	0.862	0.578	1	5.18699755609339e-05	1.91444596627786e-12	0.549760785135276
cTECs	Cox20	cytochrome c oxidase assembly protein 20 [Source:MGI Symbol;Acc:MGI:1913609]	protein_coding	4.44258628906613e-17	0.561807962135517	0.785	0.596	1.14081173316929e-12	4.33877068668857e-05	0.537287631335174	0.655	0.328	1	4.33877068668857e-05	8.88517257813226e-17	0.549547796735346
cTECs	Ccdc68	coiled-coil domain containing 68 [Source:MGI Symbol;Acc:MGI:3612676]	protein_coding	1.46726773735152e-29	0.387493053961478	0.307	0.065	3.76779682274497e-25	1.05110856867756e-76	0.705209174323208	0.517	0.018	2.69914169350712e-72	1.46726773735152e-29	2.10221713735511e-76	0.546351114142343
cTECs	Mmp9	matrix metallopeptidase 9 [Source:MGI Symbol;Acc:MGI:97011]	protein_coding	2.80704233014177e-06	0.336843548439573	0.38	0.228	0.0720820399957106	2.28647235710686e-21	0.755858553978354	0.552	0.075	5.8714323658147e-17	2.80704233014177e-06	4.57294471421371e-21	0.546351051208964
cTECs	Hs2st1	heparan sulfate 2-O-sulfotransferase 1 [Source:MGI Symbol;Acc:MGI:1346049]	protein_coding	1.32106527978572e-08	0.43097864807897	0.534	0.363	0.000339236353196175	1.10325307811418e-06	0.658361351570721	0.828	0.408	0.0283304357928939	1.10325307811418e-06	2.6421305421193e-08	0.544669999824845
cTECs	Cyb5a	cytochrome b5 type A (microsomal) [Source:MGI Symbol;Acc:MGI:1926952]	protein_coding	4.39629514390962e-17	0.527995054048603	0.939	0.848	1.12892463000455e-12	0.00137893910519774	0.557416504470085	0.828	0.7	1	0.00137893910519774	8.79259028781924e-17	0.542705779259344
cTECs	Uqcr10	ubiquinol-cytochrome c reductase, complex III subunit X [Source:MGI Symbol;Acc:MGI:1913402]	protein_coding	1.30935550076863e-12	0.439169366620423	0.957	0.917	3.36229399042377e-08	9.42715945663566e-07	0.641391744173622	1	0.889	0.0242080027686947	9.42715945663566e-07	2.61871100153554e-12	0.540280555397023
cTECs	Me2	malic enzyme 2, NAD(+)-dependent, mitochondrial [Source:MGI Symbol;Acc:MGI:2147351]	protein_coding	2.0783514433676e-06	0.281249333956612	0.491	0.338	0.0533699867142367	2.0550246115434e-12	0.796908931610833	0.655	0.186	5.27709769998229e-08	2.0783514433676e-06	4.11004922308257e-12	0.539079132783723
cTECs	Vamp5	vesicle-associated membrane protein 5 [Source:MGI Symbol;Acc:MGI:1858622]	protein_coding	2.41409336138078e-11	0.523985206951858	0.485	0.28	6.19915034268971e-07	7.43435851785584e-05	0.552732672356087	0.483	0.192	1	7.43435851785584e-05	4.82818672270327e-11	0.538358939653972
cTECs	Igf1r	insulin-like growth factor I receptor [Source:MGI Symbol;Acc:MGI:96433]	protein_coding	7.84736969264276e-07	0.295140805682758	0.442	0.271	0.0201512606337374	3.37919474479818e-12	0.781210975819848	0.793	0.251	8.67743418516724e-08	7.84736969264276e-07	6.75838948958493e-12	0.538175890751303
cTECs	Ctf1	cardiotrophin 1 [Source:MGI Symbol;Acc:MGI:105115]	protein_coding	8.06229030854937e-22	0.592530379013677	0.607	0.285	2.07031552833239e-17	1.64943569691868e-12	0.483627440980953	0.483	0.094	4.23558592611747e-08	1.64943569691868e-12	1.61245806170988e-21	0.538078909997315
cTECs	Washc3	WASH complex subunit 3 [Source:MGI Symbol;Acc:MGI:1914532]	protein_coding	8.44991431628071e-20	0.650397605843413	0.84	0.654	2.16985349727772e-15	0.000506005277150678	0.425444344498906	0.759	0.473	1	0.000506005277150678	1.68998286325615e-19	0.537920975171159
cTECs	Lppos	NA	NA	1.54322091539117e-25	0.581263776146298	0.528	0.2	3.96283698863297e-21	1.05413821754231e-09	0.493534563874477	0.517	0.125	2.70692152882691e-05	1.05413821754231e-09	3.08644183078234e-25	0.537399170010388
cTECs	Arid1b	AT rich interactive domain 1B (SWI-like) [Source:MGI Symbol;Acc:MGI:1926129]	protein_coding	9.16574315166689e-11	0.300956039818575	0.35	0.166	2.35367118391654e-06	1.61456575009494e-11	0.772033589938662	0.759	0.245	4.14604338966881e-07	9.16574315166689e-11	3.22913150016382e-11	0.536494814878619
cTECs	Klf15	Kruppel-like factor 15 [Source:MGI Symbol;Acc:MGI:1929988]	protein_coding	2.67240379457984e-48	0.480002946621939	0.356	0.055	6.86246570410157e-44	1.20745423787196e-187	0.592586355697762	0.517	0.006	3.10062173743142e-183	2.67240379457984e-48	2.41490847574398e-187	0.536294651159851
cTECs	Akap12	A kinase (PRKA) anchor protein (gravin) 12 [Source:MGI Symbol;Acc:MGI:1932576]	protein_coding	1.30377277145723e-24	0.428119539034907	0.393	0.12	3.34795809982502e-20	0.000401768298967288	0.64046316959573	0.655	0.36	1	0.000401768298967288	2.60754554291447e-24	0.534291354315318
cTECs	As3mt	arsenite methyltransferase [Source:MGI Symbol;Acc:MGI:1929882]	protein_coding	1.43105539073651e-10	0.409170587140507	0.466	0.253	3.67480713787228e-06	2.00455672811341e-08	0.655180107783787	0.517	0.15	0.000514750122212242	2.00455672811341e-08	2.86211078126822e-10	0.532175347462147
cTECs	Eif4g3	eukaryotic translation initiation factor 4 gamma, 3 [Source:MGI Symbol;Acc:MGI:1923935]	protein_coding	1.79854575553342e-08	0.267747134681452	0.466	0.268	0.000461848564563426	4.97577516543352e-10	0.793939342825433	0.586	0.176	1.27772930473167e-05	1.79854575553342e-08	9.95155032839118e-10	0.530843238753443
cTECs	2310039H08Rik	RIKEN cDNA 2310039H08 gene [Source:MGI Symbol;Acc:MGI:1914351]	protein_coding	1.23536630784766e-10	0.396377862847523	0.54	0.33	3.172297141922e-06	2.52210047045995e-07	0.664478071012782	0.586	0.214	0.00647650179809409	2.52210047045995e-07	2.47073261554269e-10	0.530427966930152
cTECs	Kif5b	kinesin family member 5B [Source:MGI Symbol;Acc:MGI:1098268]	protein_coding	1.80874140457517e-07	0.368778682730772	0.853	0.8	0.00464466705280859	5.80051678322517e-07	0.689126984267656	1	0.835	0.0148951470476439	5.80051678322517e-07	3.6174824819958e-07	0.528952833499214
cTECs	B230219D22Rik	RIKEN cDNA B230219D22 gene [Source:MGI Symbol;Acc:MGI:1925771]	protein_coding	9.2343457196357e-08	0.375234556368221	0.718	0.574	0.00237128763734525	1.99362787944473e-05	0.681685700690252	0.931	0.656	0.511943703162613	1.99362787944473e-05	1.846869058654e-07	0.528460128529237
cTECs	Ide	insulin degrading enzyme [Source:MGI Symbol;Acc:MGI:96412]	protein_coding	1.93238899489682e-09	0.284378831412634	0.405	0.212	4.96218169999555e-05	4.21669591255732e-12	0.768634075345801	0.793	0.271	1.08280534338559e-07	1.93238899489682e-09	8.43339182509684e-12	0.526506453379218
cTECs	Hint1	histidine triad nucleotide binding protein 1 [Source:MGI Symbol;Acc:MGI:1321133]	protein_coding	9.08930291232645e-27	0.628606481376453	0.988	0.975	2.33404209485631e-22	0.00101221743495058	0.423008162058904	1	0.959	1	0.00101221743495058	1.8178605824653e-26	0.525807321717679
cTECs	Plpp3	phospholipid phosphatase 3 [Source:MGI Symbol;Acc:MGI:1915166]	protein_coding	4.28060249881153e-14	0.504520890266632	0.724	0.457	1.09921591566981e-09	3.05185812532145e-05	0.546296698074313	0.759	0.42	0.783686648001294	3.05185812532145e-05	8.56120499762286e-14	0.525408794170473
cTECs	Cpne8	copine VIII [Source:MGI Symbol;Acc:MGI:1914121]	protein_coding	1.12853717228853e-12	0.369025238357123	0.638	0.355	2.89797060471973e-08	3.86589188774828e-10	0.67823062969454	0.517	0.13	9.92722377854881e-06	3.86589188774828e-10	2.25707434457579e-12	0.523627934025831
cTECs	Mfsd12	major facilitator superfamily domain containing 12 [Source:MGI Symbol;Acc:MGI:3604804]	protein_coding	9.68403839952558e-42	0.445441980657126	0.27	0.037	2.48676422061418e-37	1.95319155204102e-21	0.599365283336506	0.517	0.067	5.01560058648613e-17	1.95319155204102e-21	1.93680767990512e-41	0.522403631996816
cTECs	Zmpste24	zinc metallopeptidase, STE24 [Source:MGI Symbol;Acc:MGI:1890508]	protein_coding	5.66482209844761e-08	0.33745307002596	0.442	0.264	0.00145466966666036	2.39354864892904e-08	0.7062005977892	0.655	0.277	0.000614639357558488	5.66482209844761e-08	4.78709724056732e-08	0.52182683390758
cTECs	Ddr1	discoidin domain receptor family, member 1 [Source:MGI Symbol;Acc:MGI:99216]	protein_coding	3.80829772927989e-10	0.365919834637538	0.595	0.358	9.77932773901782e-06	2.58485710236604e-14	0.675312734174462	0.655	0.143	6.63765455316575e-10	3.80829772927989e-10	5.169714204732e-14	0.520616284406
cTECs	Frmd4a	FERM domain containing 4A [Source:MGI Symbol;Acc:MGI:1919850]	protein_coding	5.3798963988253e-11	0.324185947274874	0.38	0.179	1.38150359625435e-06	2.82619221318569e-16	0.714986459342506	0.621	0.124	7.25737898423953e-12	5.3798963988253e-11	5.65238442637137e-16	0.51958620330869
cTECs	Macf1	microtubule-actin crosslinking factor 1 [Source:MGI Symbol;Acc:MGI:108559]	protein_coding	2.0376830974024e-14	0.563768000799205	0.718	0.508	5.23256642581961e-10	0.000257195286766277	0.474061390368568	0.897	0.793	1	0.000257195286766277	4.07536619480475e-14	0.518914695583887
cTECs	Pura	purine rich element binding protein A [Source:MGI Symbol;Acc:MGI:103079]	protein_coding	5.94142997442112e-14	0.45038524768777	0.706	0.451	1.5256998031316e-09	1.3891850167965e-05	0.585654440438153	0.862	0.533	0.356728820463172	1.3891850167965e-05	1.18828599488419e-13	0.518019844062961
cTECs	Psmd12	proteasome (prosome, macropain) 26S subunit, non-ATPase, 12 [Source:MGI Symbol;Acc:MGI:1914247]	protein_coding	1.95784046340912e-08	0.338472049006853	0.767	0.604	0.000502753852598827	7.32633648249688e-06	0.697171283755383	0.862	0.627	0.188132994534037	7.32633648249688e-06	3.91568088848683e-08	0.517821666381118
cTECs	Setd7	SET domain containing (lysine methyltransferase) 7 [Source:MGI Symbol;Acc:MGI:1920501]	protein_coding	1.07306970776167e-21	0.395649400043517	0.356	0.11	2.7555357025612e-17	1.37517188770847e-21	0.639013669703414	0.517	0.068	3.53130389044658e-17	1.37517188770847e-21	2.14613941552336e-21	0.517331534873466
cTECs	Acadsb	acyl-Coenzyme A dehydrogenase, short/branched chain [Source:MGI Symbol;Acc:MGI:1914135]	protein_coding	2.63748712439329e-18	0.388706424724907	0.503	0.211	6.77280318672952e-14	1.00873455640514e-06	0.645162135284566	0.621	0.263	0.0259032946739276	1.00873455640514e-06	5.27497424878657e-18	0.516934280004736
cTECs	Gm13205	predicted gene 13205 [Source:MGI Symbol;Acc:MGI:3700976]	lncRNA	6.80393605751055e-30	0.643543282187445	0.399	0.112	1.74718274020813e-25	9.41468637625738e-08	0.384746300093817	0.414	0.105	0.00241759731455913	9.41468637625738e-08	1.36078721150211e-29	0.514144791140631
cTECs	Igsf3	immunoglobulin superfamily, member 3 [Source:MGI Symbol;Acc:MGI:1926158]	protein_coding	5.81565276394744e-22	0.573513352437914	0.583	0.257	1.49340147325406e-17	4.29928191486066e-10	0.453377492673953	0.517	0.126	1.10401260291707e-05	4.29928191486066e-10	1.16313055278949e-21	0.513445422555934
cTECs	Pygb	brain glycogen phosphorylase [Source:MGI Symbol;Acc:MGI:97828]	protein_coding	1.90542672783287e-28	0.5396380777808	0.448	0.137	4.89294529440203e-24	2.36905965365461e-18	0.487239873808485	0.448	0.059	6.08350828461966e-14	2.36905965365461e-18	3.81085345566575e-28	0.513438975794642
cTECs	Park7	Parkinson disease (autosomal recessive, early onset) 7 [Source:MGI Symbol;Acc:MGI:2135637]	protein_coding	1.74254158425981e-20	0.484890786149105	0.988	0.942	4.47467253422077e-16	0.00158183720047929	0.538234151835933	1	0.878	1	0.00158183720047929	3.48508316851963e-20	0.511562468992519
cTECs	Cbr1	carbonyl reductase 1 [Source:MGI Symbol;Acc:MGI:88284]	protein_coding	5.6668050205865e-18	0.533282900769599	0.767	0.496	1.45517886123641e-13	0.000122011689240482	0.488388986340926	0.586	0.296	1	0.000122011689240482	1.1333610041173e-17	0.510835943555262
cTECs	Samd5	sterile alpha motif domain containing 5 [Source:MGI Symbol;Acc:MGI:2444815]	protein_coding	1.1079588009628e-21	0.396301786159753	0.319	0.088	2.84512740499238e-17	5.86635342711144e-58	0.623555585053034	0.379	0.013	1.50642089654795e-53	1.1079588009628e-21	1.17327068542228e-57	0.509928685606394
cTECs	Sfn	stratifin [Source:MGI Symbol;Acc:MGI:1891831]	protein_coding	9.92352379366504e-10	0.251398068828012	0.988	0.855	2.54826167497525e-05	3.72536518944699e-06	0.767872073511042	0.966	0.682	0.0956636526998092	3.72536518944699e-06	1.98470475774824e-09	0.509635071169527
cTECs	Gna11	guanine nucleotide binding protein, alpha 11 [Source:MGI Symbol;Acc:MGI:95766]	protein_coding	1.35831003018543e-08	0.309766018327164	0.521	0.333	0.000348800432651316	3.25319231944776e-15	0.705279154460375	0.724	0.17	8.35387255710989e-11	1.35831003018543e-08	6.5063846388955e-15	0.50752258639377
cTECs	Atp5a1	ATP synthase, H+ transporting, mitochondrial F1 complex, alpha subunit 1 [Source:MGI Symbol;Acc:MGI:88115]	protein_coding	2.3021993029879e-11	0.378246218571476	0.975	0.972	5.91181759014262e-07	1.21875505129134e-06	0.636555502230827	1	0.896	0.0312964109621103	1.21875505129134e-06	4.60439860592279e-11	0.507400860401152
cTECs	Prdx1	peroxiredoxin 1 [Source:MGI Symbol;Acc:MGI:99523]	protein_coding	3.34517564557248e-16	0.426511891776391	1	0.984	8.59007654026556e-12	7.40943714475442e-05	0.586120871507557	0.931	0.896	1	7.40943714475442e-05	6.69035129114498e-16	0.506316381641974
cTECs	Rab11fip2	RAB11 family interacting protein 2 (class I) [Source:MGI Symbol;Acc:MGI:1922248]	protein_coding	2.50003272171908e-06	0.255060952370595	0.454	0.291	0.0641983402610242	1.90766440940452e-11	0.757134317625757	0.759	0.248	4.89869143690987e-07	2.50003272171908e-06	3.81532881877264e-11	0.506097634998176
cTECs	Cpne3	copine III [Source:MGI Symbol;Acc:MGI:1917818]	protein_coding	2.37065283597979e-12	0.416220769717183	0.613	0.366	6.08759941751249e-08	2.48308257345119e-10	0.595711358843307	0.69	0.213	6.37630774036531e-06	2.48308257345119e-10	4.74130567195394e-12	0.505966064280245
cTECs	Gsta4	glutathione S-transferase, alpha 4 [Source:MGI Symbol;Acc:MGI:1309515]	protein_coding	9.32150389614847e-17	0.272073113150413	0.387	0.146	2.39366898549197e-12	2.71657909001368e-21	0.736695704814982	0.552	0.075	6.97590344524613e-17	9.32150389614847e-17	5.43315818002738e-21	0.504384408982697
cTECs	Adprhl2	NA	NA	1.17665404002042e-12	0.551821346722478	0.521	0.307	3.02152990936844e-08	2.46037031396425e-05	0.45663583632459	0.483	0.179	0.63179849292288	2.46037031396425e-05	2.35330808003946e-12	0.504228591523534
cTECs	Pnrc2	proline-rich nuclear receptor coactivator 2 [Source:MGI Symbol;Acc:MGI:106512]	protein_coding	2.76502804405412e-06	0.313925207061647	0.693	0.539	0.0710031551432656	1.42755000929992e-06	0.694315504305692	0.724	0.414	0.0366580566888127	2.76502804405412e-06	2.85509798070082e-06	0.504120355683669
cTECs	Isoc1	isochorismatase domain containing 1 [Source:MGI Symbol;Acc:MGI:1913557]	protein_coding	2.77314350856127e-07	0.336352022848771	0.46	0.279	0.0071211552156345	2.91495772490331e-17	0.670882658914588	0.621	0.111	7.48531994177921e-13	2.77314350856127e-07	5.82991544980663e-17	0.50361734088168
cTECs	Sept7	NA	NA	1.6540201487093e-10	0.474207503706036	0.853	0.722	4.24735833987061e-06	0.000190473869772391	0.532078214018972	0.931	0.723	1	0.000190473869772391	3.30804029714501e-10	0.503142858862504
cTECs	Kidins220	kinase D-interacting substrate 220 [Source:MGI Symbol;Acc:MGI:1924730]	protein_coding	3.15475372696777e-18	0.453272611577713	0.485	0.213	8.10109209548054e-14	3.37241294081504e-05	0.551762104953119	0.69	0.355	0.866001919071895	3.37241294081504e-05	6.30950745393557e-18	0.502517358265416
cTECs	Edf1	endothelial differentiation-related factor 1 [Source:MGI Symbol;Acc:MGI:1891227]	protein_coding	4.22223124411128e-33	0.682620358642647	1	0.986	1.08422676117534e-28	0.00559331478161868	0.321733833156516	1	0.988	1	0.00559331478161868	8.44446248822258e-33	0.502177095899581
cTECs	Akr7a5	aldo-keto reductase family 7, member A5 (aflatoxin aldehyde reductase) [Source:MGI Symbol;Acc:MGI:107796]	protein_coding	1.44360780664992e-15	0.509723126636572	0.663	0.441	3.70704048669633e-11	0.00136484150494071	0.493648591413225	0.552	0.34	1	0.00136484150494071	2.88721561329985e-15	0.501685859024898
cTECs	Ubn1	ubinuclein 1 [Source:MGI Symbol;Acc:MGI:1891307]	protein_coding	2.76760049271413e-07	0.426921430081068	0.521	0.375	0.00710692130524061	1.27950810651979e-05	0.575831099155378	0.862	0.455	0.328564886673217	1.27950810651979e-05	5.53520021946701e-07	0.501376264618223
cTECs	Ube2e1	ubiquitin-conjugating enzyme E2E 1 [Source:MGI Symbol;Acc:MGI:107411]	protein_coding	1.80438296413014e-09	0.342740393030571	0.791	0.614	4.63347501358978e-05	2.54825696897573e-10	0.659450427624687	0.724	0.241	6.54366907063278e-06	1.80438296413014e-09	5.09651393730209e-10	0.501095410327629
cTECs	Snx30	sorting nexin family member 30 [Source:MGI Symbol;Acc:MGI:2443882]	protein_coding	1.06206990951063e-18	0.34988183083527	0.331	0.105	2.72728932063235e-14	1.00495471694714e-05	0.650403522516926	0.517	0.214	0.258062321764856	1.00495471694714e-05	2.12413981902126e-18	0.500142676676098
cTECs	Lsm3	LSM3 homolog, U6 small nuclear RNA and mRNA degradation associated [Source:MGI Symbol;Acc:MGI:1914928]	protein_coding	3.91916392498093e-06	0.364979583279312	0.675	0.558	0.100640210429585	0.000299531047968215	0.633696914517059	0.552	0.311	1	0.000299531047968215	7.83831249011599e-06	0.499338248898185
cTECs	Map1lc3b	microtubule-associated protein 1 light chain 3 beta [Source:MGI Symbol;Acc:MGI:1914693]	protein_coding	1.12180320746978e-12	0.412221356101195	0.957	0.913	2.88067845646164e-08	0.000236597891925758	0.58624802152884	0.931	0.85	1	0.000236597891925758	2.24360641493829e-12	0.499234688815018
cTECs	Fam92a	NA	NA	4.31712761347299e-06	0.332625616957219	0.663	0.512	0.110859519986373	1.25692588268699e-07	0.663892034369123	0.621	0.254	0.00322765997415192	4.31712761347299e-06	2.51385160738771e-07	0.498258825663171
cTECs	Sntb2	syntrophin, basic 2 [Source:MGI Symbol;Acc:MGI:101771]	protein_coding	1.52873286513318e-13	0.404403104169053	0.62	0.336	3.92563312437549e-09	4.41159304101697e-20	0.591419423955885	0.621	0.095	1.13285297700275e-15	1.52873286513318e-13	8.82318608203396e-20	0.497911264062469
cTECs	Btbd7	BTB (POZ) domain containing 7 [Source:MGI Symbol;Acc:MGI:1917858]	protein_coding	6.72186754342326e-07	0.290254945752334	0.454	0.282	0.0172610836647566	1.57015235621886e-06	0.705087775612928	0.759	0.409	0.0403199423553441	1.57015235621886e-06	1.34437305684962e-06	0.497671360682631
cTECs	Dpysl2	dihydropyrimidinase-like 2 [Source:MGI Symbol;Acc:MGI:1349763]	protein_coding	1.29899455875587e-22	0.65740572751858	0.436	0.16	3.3356881274292e-18	3.40950806704248e-05	0.337836876404895	0.345	0.106	0.875527576535838	3.40950806704248e-05	2.59798911751175e-22	0.497621301961738
cTECs	St13	suppression of tumorigenicity 13 [Source:MGI Symbol;Acc:MGI:1917606]	protein_coding	0.000196148298477282	0.261800630315489	0.669	0.602	1	9.59647435946634e-06	0.731408240229733	0.862	0.614	0.246427865076736	0.000196148298477282	1.91928566266126e-05	0.496604435272611
cTECs	Clta	clathrin, light polypeptide (Lca) [Source:MGI Symbol;Acc:MGI:894297]	protein_coding	5.77372848775694e-15	0.384981962788915	0.994	0.969	1.4826357383711e-10	1.08292844178613e-06	0.60475740601909	1	0.907	0.0278085194566261	1.08292844178613e-06	1.15474569755138e-14	0.494869684404003
cTECs	1700025G04Rik	RIKEN cDNA 1700025G04 gene [Source:MGI Symbol;Acc:MGI:1916649]	protein_coding	6.99003595925939e-11	0.410606231653343	0.84	0.692	1.79497133397822e-06	2.27442076421004e-05	0.577092694733901	0.897	0.592	0.584048508041497	2.27442076421004e-05	1.39800719180302e-10	0.493849463193622
cTECs	Hspb8	heat shock protein 8 [Source:MGI Symbol;Acc:MGI:2135756]	protein_coding	7.22498859727135e-08	0.295103624247578	0.485	0.3	0.00185530482189331	1.47808627844934e-12	0.689455988532308	0.552	0.127	3.79557775443007e-08	7.22498859727135e-08	2.95617255689649e-12	0.492279806389943
cTECs	Ptprd	protein tyrosine phosphatase, receptor type, D [Source:MGI Symbol;Acc:MGI:97812]	protein_coding	9.8737647337281e-06	0.259384009473624	0.294	0.167	0.253548404597404	8.63678108973056e-20	0.722229611329135	0.655	0.111	2.21783901603191e-15	9.8737647337281e-06	1.72735621794612e-19	0.490806810401379
cTECs	Snx6	sorting nexin 6 [Source:MGI Symbol;Acc:MGI:1919433]	protein_coding	8.87805470421639e-09	0.356298948436107	0.73	0.536	0.000227979566749573	0.000933132311329984	0.622386949450944	0.724	0.548	1	0.000933132311329984	1.77561093296129e-08	0.489342948943525
cTECs	Lpar1	lysophosphatidic acid receptor 1 [Source:MGI Symbol;Acc:MGI:108429]	protein_coding	2.08778252399296e-10	0.400110193417481	0.503	0.278	5.36121674336152e-06	4.0549538204634e-15	0.577738773061298	0.517	0.094	1.0412715915568e-10	2.08778252399296e-10	8.10990764092683e-15	0.488924483239389
cTECs	Golgb1	golgi autoantigen, golgin subfamily b, macrogolgin 1 [Source:MGI Symbol;Acc:MGI:1099447]	protein_coding	3.20149091289188e-13	0.527653600394837	0.742	0.574	8.22110851521506e-09	0.0012547270355696	0.445934826787755	0.897	0.742	1	0.0012547270355696	6.40298182578273e-13	0.486794213591296
cTECs	Pik3r1	phosphoinositide-3-kinase regulatory subunit 1 [Source:MGI Symbol;Acc:MGI:97583]	protein_coding	1.10207461019963e-05	0.278133215284482	0.613	0.447	0.283001739153164	3.53758904693541e-08	0.695374418795402	0.724	0.278	0.000908417491362543	1.10207461019963e-05	7.07517796872543e-08	0.486753817039942
cTECs	Ada	adenosine deaminase [Source:MGI Symbol;Acc:MGI:87916]	protein_coding	1.9037557892958e-25	0.565488551242748	0.38	0.114	4.88865449133269e-21	0.00178103848610194	0.407590686360987	0.276	0.102	1	0.00178103848610194	3.80751157859162e-25	0.486539618801868
cTECs	A630023P12Rik	RIKEN cDNA A630023P12 gene [Source:MGI Symbol;Acc:MGI:2445162]	lncRNA	1.76202106769043e-61	0.449819203459821	0.178	0.008	4.52469389972225e-57	8.82917524812521e-128	0.522459207916972	0.207	0.001	2.26724391196607e-123	1.76202106769043e-61	1.76583504962502e-127	0.486139205688397
cTECs	Opcml	opioid binding protein/cell adhesion molecule-like [Source:MGI Symbol;Acc:MGI:97397]	protein_coding	1.05492759701494e-42	0.54164415270761	0.301	0.045	2.70894857637466e-38	1.23560695573611e-64	0.426923921438617	0.276	0.006	3.17291510163475e-60	1.05492759701494e-42	2.47121391147221e-64	0.484284037073113
cTECs	Zfp706	zinc finger protein 706 [Source:MGI Symbol;Acc:MGI:1915286]	protein_coding	3.19041554235797e-21	0.619484305913951	0.951	0.854	8.19266807122103e-17	0.00741944597461047	0.348523283758362	0.966	0.838	1	0.00741944597461047	6.38083108471597e-21	0.484003794836157
cTECs	Ctnnb1	catenin (cadherin associated protein), beta 1 [Source:MGI Symbol;Acc:MGI:88276]	protein_coding	8.89440077773707e-08	0.343937222492403	0.748	0.609	0.0022839931757151	0.000103969416279555	0.623882346530534	0.862	0.63	1	0.000103969416279555	1.77888007643705e-07	0.483909784511469
cTECs	Vmac	vimentin-type intermediate filament associated coiled-coil protein [Source:MGI Symbol;Acc:MGI:2146912]	protein_coding	7.62314316081959e-12	0.377514007696714	0.38	0.175	1.95754693226686e-07	2.03150791750858e-11	0.589914098898425	0.448	0.096	5.21670918137028e-07	2.03150791750858e-11	1.5246286321581e-11	0.48371405329757
cTECs	Nphp1	nephronophthisis 1 (juvenile) homolog (human) [Source:MGI Symbol;Acc:MGI:1858233]	protein_coding	6.22695063709742e-17	0.390285969032432	0.35	0.127	1.59901865410025e-12	7.50928218273743e-24	0.576347329143957	0.483	0.053	1.92830857170514e-19	6.22695063709742e-17	1.50185643654749e-23	0.483316649088195
cTECs	1810041L15Rik	NA	NA	5.9981004437185e-28	0.352032635776954	0.282	0.058	1.54025221294247e-23	4.14288807404643e-44	0.614182791381443	0.483	0.029	1.06385222853438e-39	5.9981004437185e-28	8.28577614809282e-44	0.483107713579199
cTECs	Scn1a	sodium channel, voltage-gated, type I, alpha [Source:MGI Symbol;Acc:MGI:98246]	protein_coding	3.84767819098862e-25	0.420177744186172	0.276	0.06	9.88045282663969e-21	6.42718320345892e-42	0.545295215860407	0.276	0.01	1.65043637481622e-37	3.84767819098862e-25	1.28543664069178e-41	0.48273648002329
cTECs	Cdk5rap2	CDK5 regulatory subunit associated protein 2 [Source:MGI Symbol;Acc:MGI:2384875]	protein_coding	1.86505923502136e-10	0.349815205593823	0.374	0.186	4.78928560961135e-06	6.17741512106303e-08	0.615594971888075	0.586	0.207	0.00158629842893777	6.17741512106303e-08	3.73011846969487e-10	0.482705088740949
cTECs	Prrc2c	proline-rich coiled-coil 2C [Source:MGI Symbol;Acc:MGI:1913754]	protein_coding	0.00043910100153413	0.282967081263044	0.785	0.698	1	2.24438904677737e-07	0.677347046332511	1	0.791	0.0057633666332196	0.00043910100153413	4.48877758982652e-07	0.480157063797778
cTECs	Sc5d	sterol-C5-desaturase [Source:MGI Symbol;Acc:MGI:1353611]	protein_coding	3.98581969233631e-15	0.486622078489802	0.571	0.306	1.02351863879504e-10	0.000763452560045054	0.473084947706707	0.586	0.317	1	0.000763452560045054	7.97163938467261e-15	0.479853513098254
cTECs	Camk4	calcium/calmodulin-dependent protein kinase IV [Source:MGI Symbol;Acc:MGI:88258]	protein_coding	4.57065406250953e-11	0.347728710716656	0.491	0.268	1.17369825671182e-06	7.46205103537807e-07	0.607694644930262	0.655	0.28	0.0191618008537474	7.46205103537807e-07	9.14130812481013e-11	0.477711677823459
cTECs	Ppa1	pyrophosphatase (inorganic) 1 [Source:MGI Symbol;Acc:MGI:97831]	protein_coding	1.65221191388974e-07	0.276009262985718	0.712	0.542	0.00424271497367747	2.82160652715e-06	0.676260203021	0.69	0.351	0.0724560340106848	2.82160652715e-06	3.30442355479907e-07	0.476134733003359
cTECs	Pgam2	phosphoglycerate mutase 2 [Source:MGI Symbol;Acc:MGI:1933118]	protein_coding	1.80005112758001e-11	0.409748561405849	0.172	0.05	4.62235129051272e-07	2.31679373906578e-12	0.541767110868081	0.172	0.014	5.94929464254702e-08	1.80005112758001e-11	4.6335874781262e-12	0.475757836136965
cTECs	Tbl1x	transducin (beta)-like 1 X-linked [Source:MGI Symbol;Acc:MGI:1336172]	protein_coding	1.47254824692557e-07	0.348161639510219	0.595	0.423	0.00378135664328018	7.31286982072183e-05	0.601684001048503	0.759	0.476	1	7.31286982072183e-05	2.94509627701131e-07	0.474922820279361
cTECs	H2-Ke6	H2-K region expressed gene 6 [Source:MGI Symbol;Acc:MGI:95911]	protein_coding	2.09508019045236e-16	0.547211822240296	0.681	0.431	5.37995642106262e-12	0.000324002040994929	0.401434372228765	0.586	0.309	1	0.000324002040994929	4.19016038090473e-16	0.474323097234531
cTECs	Tnrc6c	trinucleotide repeat containing 6C [Source:MGI Symbol;Acc:MGI:2443265]	protein_coding	6.23692793438004e-14	0.462496187206425	0.589	0.345	1.60158072426945e-09	0.000160106679667792	0.482925852269003	0.759	0.441	1	0.000160106679667792	1.24738558687597e-13	0.472711019737714
cTECs	S100a11	S100 calcium binding protein A11 [Source:MGI Symbol;Acc:MGI:1338798]	protein_coding	6.04747079582875e-23	0.554070600764047	1	0.993	1.55293002566086e-18	0.0068233488692433	0.388986246212154	1	0.966	1	0.0068233488692433	1.20949415916575e-22	0.471528423488101
cTECs	Nenf	neuron derived neurotrophic factor [Source:MGI Symbol;Acc:MGI:1913458]	protein_coding	2.31741875943862e-08	0.338748244627336	0.975	0.882	0.000595089963236243	8.80602084194355e-06	0.604265043018955	0.862	0.642	0.226129809200268	8.80602084194355e-06	4.63483746517294e-08	0.471506643823146
cTECs	Ugdh	UDP-glucose dehydrogenase [Source:MGI Symbol;Acc:MGI:1306785]	protein_coding	1.93816261845399e-14	0.367499401217635	0.436	0.2	4.97700778792801e-10	2.23790310093817e-09	0.571526904503868	0.517	0.143	5.74671137289912e-05	2.23790310093817e-09	3.87632523690793e-14	0.469513152860751
cTECs	Slc4a4	solute carrier family 4 (anion exchanger), member 4 [Source:MGI Symbol;Acc:MGI:1927555]	protein_coding	5.43461461630655e-31	0.357149214340837	0.233	0.037	1.39555468732136e-26	2.73587048423952e-12	0.580981290530365	0.414	0.074	7.02544181647866e-08	2.73587048423952e-12	1.08692292326132e-30	0.469065252435601
cTECs	D5Ertd579e	DNA segment, Chr 5, ERATO Doi 579, expressed [Source:MGI Symbol;Acc:MGI:1261849]	protein_coding	2.18883640923305e-17	0.392075766452741	0.448	0.19	5.62071301526956e-13	4.67693848793984e-06	0.545614945297631	0.655	0.281	0.120099103431807	4.67693848793984e-06	4.37767281846612e-17	0.468845355875186
cTECs	Vps53	VPS53 GARP complex subunit [Source:MGI Symbol;Acc:MGI:1915549]	protein_coding	1.50431806431763e-09	0.359306673430501	0.472	0.285	3.86293835736123e-05	1.23872571348202e-06	0.578131863738143	0.759	0.346	0.0318092375965048	1.23872571348202e-06	3.00863612637228e-09	0.468719268584322
cTECs	Pomp	proteasome maturation protein [Source:MGI Symbol;Acc:MGI:1913787]	protein_coding	1.11747026079408e-13	0.508972749405718	0.982	0.936	2.86955188269312e-09	0.00316368690465392	0.426935032465418	0.931	0.91	1	0.00316368690465392	2.23494052158804e-13	0.467953890935568
cTECs	Col18a1	collagen, type XVIII, alpha 1 [Source:MGI Symbol;Acc:MGI:88451]	protein_coding	1.00360194895719e-11	0.40745659233286	0.503	0.268	2.57714944472717e-07	2.61257683503387e-12	0.52730039778179	0.483	0.094	6.70883605468349e-08	1.00360194895719e-11	5.22515367006091e-12	0.467378495057325
cTECs	Aaed1	NA	NA	2.49831474791051e-13	0.38983288489621	0.479	0.228	6.41542244115939e-09	4.56361298192907e-10	0.544901524994723	0.621	0.175	1.17189017762957e-05	4.56361298192907e-10	4.99662949582037e-13	0.467367204945467
cTECs	Pclo	piccolo (presynaptic cytomatrix protein) [Source:MGI Symbol;Acc:MGI:1349390]	protein_coding	5.74024117061594e-12	0.449009307956108	0.54	0.299	1.47403653020247e-07	0.0322334626460675	0.484842176448276	0.552	0.372	1	0.0322334626460675	1.14804823411989e-11	0.466925742202192
cTECs	H2afj	NA	NA	2.71360392701714e-13	0.382503911312542	0.963	0.878	6.96826352418732e-09	1.18225781985212e-05	0.550569327208209	0.966	0.889	0.303591985559827	1.18225781985212e-05	5.42720785403354e-13	0.466536619260375
cTECs	Asah1	N-acylsphingosine amidohydrolase 1 [Source:MGI Symbol;Acc:MGI:1277124]	protein_coding	1.30519708535706e-18	0.483817318583718	0.601	0.296	3.35161559548839e-14	0.000141586103402423	0.448689030446866	0.552	0.266	1	0.000141586103402423	2.61039417071411e-18	0.466253174515292
cTECs	Rnf130	ring finger protein 130 [Source:MGI Symbol;Acc:MGI:1891717]	protein_coding	3.48388433039931e-11	0.325551966449809	0.399	0.191	8.94626657203238e-07	4.62432006557259e-26	0.605745720800742	0.552	0.063	1.18747914963839e-21	3.48388433039931e-11	9.24864013114523e-26	0.465648843625275
cTECs	Uqcr11	ubiquinol-cytochrome c reductase, complex III subunit XI [Source:MGI Symbol;Acc:MGI:1913844]	protein_coding	3.2569699585323e-09	0.331677280685076	0.969	0.929	8.3635731565151e-05	8.50451783609103e-06	0.599422569703965	0.966	0.911	0.218387513512982	8.50451783609103e-06	6.51393990645675e-09	0.46554992519452
cTECs	Smim11	small integral membrane protein 11 [Source:MGI Symbol;Acc:MGI:1916186]	protein_coding	2.97501973780453e-15	0.493530410345434	0.81	0.605	7.63955318470824e-11	0.0064427449597727	0.43552016766762	0.724	0.571	1	0.0064427449597727	5.95003947560906e-15	0.464525289006527
cTECs	Tmem30a	transmembrane protein 30A [Source:MGI Symbol;Acc:MGI:106402]	protein_coding	8.95012200176025e-07	0.256805599206428	0.595	0.421	0.0229830182883202	1.80885258147475e-05	0.671408700101143	0.828	0.586	0.464495254396901	1.80885258147475e-05	1.79002359930521e-06	0.464107149653786
cTECs	Atxn7l3b	ataxin 7-like 3B [Source:MGI Symbol;Acc:MGI:1914971]	protein_coding	1.12850135233994e-05	0.253914625907557	0.908	0.82	0.289787862267373	2.40891620623635e-07	0.673917275799037	1	0.781	0.00618585592599432	1.12850135233994e-05	4.81783183218496e-07	0.463915950853297
cTECs	Tpd52	tumor protein D52 [Source:MGI Symbol;Acc:MGI:107749]	protein_coding	3.40337244906268e-07	0.297857075107294	0.761	0.585	0.00873952011194806	2.09088505410207e-06	0.629061814269173	0.759	0.41	0.053691837304287	2.09088505410207e-06	6.80674373983096e-07	0.463459444688233
cTECs	Osbpl6	oxysterol binding protein-like 6 [Source:MGI Symbol;Acc:MGI:2139014]	protein_coding	8.21325071896573e-08	0.257808125164095	0.239	0.106	0.00210908065212321	4.29239577701148e-24	0.667112986220794	0.552	0.067	1.10224431157878e-19	8.21325071896573e-08	8.584791554023e-24	0.462460555692444
cTECs	Skap2	src family associated phosphoprotein 2 [Source:MGI Symbol;Acc:MGI:1889206]	protein_coding	1.4699040577024e-07	0.331637508300016	0.577	0.408	0.003774566629774	7.21510264950809e-08	0.592035581622469	0.724	0.272	0.00185276620936718	1.4699040577024e-07	1.44302047784391e-07	0.461836544961243
cTECs	Ankmy1	ankyrin repeat and MYND domain containing 1 [Source:MGI Symbol;Acc:MGI:3045261]	protein_coding	5.61420102044138e-60	0.380537731247573	0.178	0.008	1.44167068003914e-55	4.93551111019744e-23	0.54307348963757	0.31	0.023	1.2673898979876e-18	4.93551111019744e-23	1.12284020408829e-59	0.461805610442572
cTECs	Tgfbr2	transforming growth factor, beta receptor II [Source:MGI Symbol;Acc:MGI:98729]	protein_coding	1.42843321757677e-19	0.326747939444379	0.325	0.097	3.66807365941539e-15	7.49527117912637e-27	0.594988493665574	0.414	0.035	1.92471068608786e-22	1.42843321757677e-19	1.49905423582528e-26	0.460868216554977
cTECs	Mrpl51	mitochondrial ribosomal protein L51 [Source:MGI Symbol;Acc:MGI:1913743]	protein_coding	1.04301508446391e-11	0.475306020322066	0.871	0.751	2.67835843539486e-07	0.00360277131624693	0.446401578989149	0.862	0.731	1	0.00360277131624693	2.08603016891693e-11	0.460853799655607
cTECs	Nbeal1	neurobeachin like 1 [Source:MGI Symbol;Acc:MGI:2444343]	protein_coding	4.87897246827756e-11	0.385224054085853	0.429	0.217	1.252871340129e-06	5.75765110903087e-07	0.534484631165374	0.759	0.335	0.0147850722828804	5.75765110903087e-07	9.75794493631707e-11	0.459854342625613
cTECs	Pycard	PYD and CARD domain containing [Source:MGI Symbol;Acc:MGI:1931465]	protein_coding	1.71048510122408e-16	0.577718621304379	0.816	0.65	4.39235469143331e-12	0.00630623864506073	0.340125024609292	0.793	0.62	1	0.00630623864506073	3.42097020244815e-16	0.458921822956835
cTECs	Lmo7	LIM domain only 7 [Source:MGI Symbol;Acc:MGI:1353586]	protein_coding	1.45383304403315e-32	0.463707672989947	0.436	0.117	3.73329787377273e-28	1.8744876541632e-06	0.453444966436141	0.552	0.199	0.0481349684712569	1.8744876541632e-06	2.90766608806631e-32	0.458576319713044
cTECs	Dll4	delta like canonical Notch ligand 4 [Source:MGI Symbol;Acc:MGI:1859388]	protein_coding	6.81318733571318e-38	0.390281949242878	0.27	0.04	1.74955837593779e-33	1.02559823236866e-18	0.526114108139867	0.414	0.051	2.63363370089948e-14	1.02559823236866e-18	1.36263746714264e-37	0.458198028691373
cTECs	Sod1	superoxide dismutase 1, soluble [Source:MGI Symbol;Acc:MGI:98351]	protein_coding	7.27920820648089e-14	0.484828376866964	0.767	0.577	1.86922787534223e-09	0.000939754790046851	0.428192565855276	0.655	0.398	1	0.000939754790046851	1.45584164129612e-13	0.45651047136112
cTECs	6030407O03Rik	RIKEN cDNA 6030407O03 gene [Source:MGI Symbol;Acc:MGI:1924410]	lncRNA	0.411320730302143	0.296846205069758	0.27	0.248	1	1.06394666623053e-11	0.614875178317824	0.31	0.044	2.73210864421337e-07	0.411320730302143	2.12789333244973e-11	0.455860691693791
cTECs	Riiad1	regulatory subunit of type II PKA R-subunit (RIIa) domain containing 1 [Source:MGI Symbol;Acc:MGI:1913603]	protein_coding	2.64204450374642e-38	0.512235342550499	0.368	0.074	6.78450608117044e-34	6.45914458116905e-21	0.396132704068783	0.345	0.031	1.6586437369984e-16	6.45914458116905e-21	5.28408900749289e-38	0.454184023309641
cTECs	Tcf12	transcription factor 12 [Source:MGI Symbol;Acc:MGI:101877]	protein_coding	1.00344443391259e-10	0.369797086389515	0.448	0.242	2.57674496184415e-06	0.000775320073434505	0.537199933152402	0.517	0.263	1	0.000775320073434505	2.0068888677245e-10	0.453498509770959
cTECs	Mat2a	methionine adenosyltransferase II, alpha [Source:MGI Symbol;Acc:MGI:2443731]	protein_coding	8.54207704100098e-11	0.439043279803115	0.816	0.606	2.19351996335864e-06	0.0014386412726455	0.465109829471585	0.724	0.482	1	0.0014386412726455	1.70841540812723e-10	0.45207655463735
cTECs	Ufsp1	UFM1-specific peptidase 1 [Source:MGI Symbol;Acc:MGI:1917490]	protein_coding	3.10253575841867e-07	0.376512158367543	0.399	0.241	0.00796700157404331	0.00061263736480779	0.527209316331914	0.69	0.432	1	0.00061263736480779	6.20507055426453e-07	0.451860737349729
cTECs	A230050P20Rik	NA	NA	4.99094775408131e-13	0.396836079889284	0.399	0.182	1.28162547377054e-08	4.91792428687953e-14	0.505341613756018	0.448	0.077	1.26287377762779e-09	4.99094775408131e-13	9.83584857375879e-14	0.451088846822651
cTECs	Cyp26b1	cytochrome P450, family 26, subfamily b, polypeptide 1 [Source:MGI Symbol;Acc:MGI:2176159]	protein_coding	1.04737115616968e-49	0.272730546873862	0.147	0.007	2.68954439192812e-45	6.78351904550809e-235	0.628769961459951	0.379	0.002	1.74193985569602e-230	1.04737115616968e-49	1.35670380910154e-234	0.450750254166906
cTECs	Prdx6	peroxiredoxin 6 [Source:MGI Symbol;Acc:MGI:894320]	protein_coding	3.21773675821996e-09	0.384410440357684	0.92	0.77	8.26282622143304e-05	0.000481006096879576	0.51438855989345	0.655	0.375	1	0.000481006096879576	6.43547350608608e-09	0.449399500125567
cTECs	A730017C20Rik	NA	NA	1.93031606085204e-10	0.417514994109709	0.472	0.264	4.95685861266195e-06	5.03263817022275e-14	0.478770701823634	0.345	0.046	1.2923311557315e-09	1.93031606085204e-10	1.00652763404452e-13	0.448142847966671
cTECs	Mapk15	mitogen-activated protein kinase 15 [Source:MGI Symbol;Acc:MGI:2652894]	protein_coding	3.76115595263638e-29	0.479425584820358	0.35	0.087	9.65827237077496e-25	3.95494376631429e-19	0.413615629311784	0.31	0.028	1.01559000975185e-14	3.95494376631429e-19	7.52231190527279e-29	0.446520607066071
cTECs	Glo1	glyoxalase 1 [Source:MGI Symbol;Acc:MGI:95742]	protein_coding	8.07756860975147e-08	0.298592896468305	0.632	0.448	0.00207423884329808	3.03759975954094e-08	0.59354592225801	0.552	0.177	0.000780025242252518	8.07756860975147e-08	6.07519942681174e-08	0.446069409363157
cTECs	Ccdc90b	coiled-coil domain containing 90B [Source:MGI Symbol;Acc:MGI:1913615]	protein_coding	3.81279277195595e-12	0.428990097596491	0.583	0.355	9.7908705591057e-08	3.16461568484548e-05	0.461194350035895	0.759	0.364	0.812641661711471	3.16461568484548e-05	7.62558554389737e-12	0.445092223816193
cTECs	Zfp106	zinc finger protein 106 [Source:MGI Symbol;Acc:MGI:1270153]	protein_coding	1.54516545492264e-08	0.382434290483938	0.577	0.38	0.000396783037169585	9.29438617987225e-05	0.507359762449261	0.862	0.558	1	9.29438617987225e-05	3.09033088596992e-08	0.444897026466599
cTECs	Aamp	angio-associated migratory protein [Source:MGI Symbol;Acc:MGI:107809]	protein_coding	6.98170377162049e-08	0.363988543289632	0.791	0.647	0.00179283171151443	8.64641254552148e-05	0.525709377281298	0.759	0.512	1	8.64641254552148e-05	1.39634070557991e-07	0.444848960285465
cTECs	Pitrm1	pitrilysin metallepetidase 1 [Source:MGI Symbol;Acc:MGI:1916867]	protein_coding	4.36340292252374e-12	0.304335131842048	0.374	0.168	1.12047823647487e-07	7.5324456266349e-12	0.583886714284533	0.552	0.132	1.93425671246357e-07	7.5324456266349e-12	8.72680584502841e-12	0.444110923063291
cTECs	Scmh1	sex comb on midleg homolog 1 [Source:MGI Symbol;Acc:MGI:1352762]	protein_coding	5.86785537097852e-13	0.370090545394825	0.491	0.24	1.50680658071357e-08	6.0425951879512e-08	0.517120185380662	0.517	0.154	0.00155167801831399	6.0425951879512e-08	1.17357107419536e-12	0.443605365387744
cTECs	Pik3ip1	phosphoinositide-3-kinase interacting protein 1 [Source:MGI Symbol;Acc:MGI:1917016]	protein_coding	6.15620031764174e-10	0.366201297253427	0.497	0.282	1.58085067956722e-05	3.6781857110345e-14	0.52082661162614	0.448	0.074	9.4452130873655e-10	6.15620031764174e-10	7.35637142206885e-14	0.443513954439783
cTECs	Hook3	hook microtubule tethering protein 3 [Source:MGI Symbol;Acc:MGI:2443554]	protein_coding	1.37018807915888e-08	0.353775726972652	0.454	0.276	0.000351850596847209	7.20614669946703e-07	0.530255999060511	0.828	0.402	0.0185046641095614	7.20614669946703e-07	2.7403761395436e-08	0.442015863016581
cTECs	Nlgn1	neuroligin 1 [Source:MGI Symbol;Acc:MGI:2179435]	protein_coding	3.39655916804644e-21	0.328709979600011	0.264	0.066	8.72202428762645e-17	1.34059617740556e-25	0.555089627465279	0.483	0.049	3.44251692395973e-21	3.39655916804644e-21	2.68119235481113e-25	0.441899803532645
cTECs	Acadl	acyl-Coenzyme A dehydrogenase, long-chain [Source:MGI Symbol;Acc:MGI:87866]	protein_coding	1.63615736987566e-07	0.32110570492687	0.632	0.448	0.00420148851010371	4.16728533142123e-08	0.559468430746745	0.793	0.332	0.00107011720025566	1.63615736987566e-07	8.33457048917976e-08	0.440287067836807
cTECs	Txnrd3	thioredoxin reductase 3 [Source:MGI Symbol;Acc:MGI:2386711]	protein_coding	2.17871130482191e-14	0.37843194593121	0.399	0.171	5.59471275965219e-10	2.19197089394616e-07	0.501704835776958	0.655	0.225	0.00562876205856434	2.19197089394616e-07	4.35742260964377e-14	0.440068390854084
cTECs	Cd274	CD274 antigen [Source:MGI Symbol;Acc:MGI:1926446]	protein_coding	7.01162078723601e-07	0.264321684403906	0.374	0.216	0.0180051410195434	0.000219984432880729	0.615548204262227	0.655	0.373	1	0.000219984432880729	1.40232366581894e-06	0.439934944333066
cTECs	Acat1	acetyl-Coenzyme A acetyltransferase 1 [Source:MGI Symbol;Acc:MGI:87870]	protein_coding	4.69949978640226e-10	0.41038939790349	0.706	0.498	1.20678455015024e-05	4.71116778844748e-05	0.468978979487797	0.828	0.435	1	4.71116778844748e-05	9.39899957059599e-10	0.439684188695643
cTECs	Enpp4	ectonucleotide pyrophosphatase/phosphodiesterase 4 [Source:MGI Symbol;Acc:MGI:2682634]	protein_coding	1.14742155633988e-06	0.332226909379101	0.595	0.433	0.0294646381452518	5.00919062035236e-05	0.545064314457243	0.759	0.382	1	5.00919062035236e-05	2.29484179610354e-06	0.438645611918172
cTECs	Dgcr6	DiGeorge syndrome critical region gene 6 [Source:MGI Symbol;Acc:MGI:1202877]	protein_coding	9.93453731548957e-11	0.391047034054258	0.663	0.445	2.55108983724457e-06	6.7570682628647e-05	0.486093754660842	0.621	0.306	1	6.7570682628647e-05	1.98690746299921e-10	0.43857039435755
cTECs	Dennd5b	DENN/MADD domain containing 5B [Source:MGI Symbol;Acc:MGI:2444273]	protein_coding	2.80273922055089e-13	0.258012772530515	0.215	0.065	7.19715404445263e-09	3.08913796186459e-21	0.618505203384588	0.586	0.083	7.93259737227209e-17	2.80273922055089e-13	6.17827592372922e-21	0.438258987957552
cTECs	Ly6e	lymphocyte antigen 6 complex, locus E [Source:MGI Symbol;Acc:MGI:106651]	protein_coding	4.68672598021929e-07	0.299557622320443	0.982	0.978	0.0120350436446051	4.0748564841495e-05	0.575319522964024	1	0.794	1	4.0748564841495e-05	9.37344976389854e-07	0.437438572642234
cTECs	G0s2	G0/G1 switch gene 2 [Source:MGI Symbol;Acc:MGI:1316737]	protein_coding	3.42147294008674e-13	0.348505610891962	0.491	0.234	8.78600036284875e-09	3.32774511882386e-22	0.525498281305743	0.483	0.055	8.54531669062778e-18	3.42147294008674e-13	6.65549023764772e-22	0.437001946098853
cTECs	Eya2	EYA transcriptional coactivator and phosphatase 2 [Source:MGI Symbol;Acc:MGI:109341]	protein_coding	1.18514170120116e-05	0.33086129259032	0.509	0.379	0.304332537451447	8.62500609892487e-06	0.542518265139876	0.586	0.237	0.221481531614292	1.18514170120116e-05	1.72499378071195e-05	0.436689778865098
cTECs	Timm10b	translocase of inner mitochondrial membrane 10B [Source:MGI Symbol;Acc:MGI:1315196]	protein_coding	1.5169461304295e-06	0.302504931358175	0.663	0.519	0.0389536596832991	3.77526968580639e-06	0.569702849942236	0.828	0.454	0.0969451502618224	3.77526968580639e-06	3.03388995973344e-06	0.436103890650205
cTECs	2410015M20Rik	NA	NA	5.35586534987627e-16	0.463045570270106	0.939	0.878	1.37533266319473e-11	0.0166267436415642	0.407773761798364	0.897	0.829	1	0.0166267436415642	1.07117306997525e-15	0.435409666034235
cTECs	Nisch	nischarin [Source:MGI Symbol;Acc:MGI:1928323]	protein_coding	8.67294140509905e-06	0.290929243489873	0.736	0.617	0.222712462341539	1.63793281851257e-05	0.577656846089366	0.897	0.55	0.420604768465843	1.63793281851257e-05	1.73458075902855e-05	0.434293044789619
cTECs	Hadh	hydroxyacyl-Coenzyme A dehydrogenase [Source:MGI Symbol;Acc:MGI:96009]	protein_coding	1.94605949441283e-12	0.483792838188795	0.755	0.555	4.99728617570271e-08	0.000587017939469205	0.384346536241779	0.828	0.47	1	0.000587017939469205	3.89211898882187e-12	0.434069687215287
cTECs	Plekha7	pleckstrin homology domain containing, family A member 7 [Source:MGI Symbol;Acc:MGI:2445094]	protein_coding	1.10029672488616e-15	0.37305360954748	0.368	0.139	2.82545195983516e-11	2.16962125893775e-13	0.494507889164938	0.414	0.067	5.57137043082626e-09	2.16962125893775e-13	2.20059344977231e-15	0.433780749356209
cTECs	Ssb	small RNA binding exonuclease protection factor La [Source:MGI Symbol;Acc:MGI:98423]	protein_coding	2.86145194134292e-10	0.404802465634068	0.975	0.881	7.34792244017449e-06	1.54224539442816e-05	0.46211461045251	1	0.737	0.396033194835206	1.54224539442816e-05	5.72290388186704e-10	0.433458538043289
cTECs	Kazald1	Kazal-type serine peptidase inhibitor domain 1 [Source:MGI Symbol;Acc:MGI:2147606]	protein_coding	2.35865629634087e-21	0.606324029240999	0.736	0.361	6.05679350337371e-17	3.3658247739458e-06	0.259522486269359	0.414	0.116	0.0864310143701542	3.3658247739458e-06	4.71731259268174e-21	0.432923257755179
cTECs	Zfp503	zinc finger protein 503 [Source:MGI Symbol;Acc:MGI:1353644]	protein_coding	1.101058009155e-12	0.317711909011381	0.356	0.147	2.82740686170912e-08	1.57256841247204e-27	0.546975014568171	0.517	0.052	4.03819842638695e-23	1.101058009155e-12	3.14513682494409e-27	0.432343461789776
cTECs	Cbx4	chromobox 4 [Source:MGI Symbol;Acc:MGI:1195985]	protein_coding	3.970708574954e-11	0.313955870465724	0.344	0.154	1.01963825496244e-06	5.1869185487698e-06	0.549602039156284	0.655	0.289	0.13319488141386	5.1869185487698e-06	7.94141714975033e-11	0.431778954811004
cTECs	Lasp1	LIM and SH3 protein 1 [Source:MGI Symbol;Acc:MGI:109656]	protein_coding	3.6134148530828e-13	0.58782925070734	0.785	0.629	9.27888800123132e-09	0.0283855277243933	0.27470276949999	0.828	0.618	1	0.0283855277243933	7.22682970616427e-13	0.431266010103665
cTECs	Rab18	RAB18, member RAS oncogene family [Source:MGI Symbol;Acc:MGI:102790]	protein_coding	6.06379933150926e-07	0.284031665713906	0.767	0.605	0.0155712303033826	2.76716934091781e-05	0.577916905927754	0.793	0.464	0.710581415054285	2.76716934091781e-05	1.21275949860523e-06	0.43097428582083
cTECs	Zyx	zyxin [Source:MGI Symbol;Acc:MGI:103072]	protein_coding	4.87327502961996e-06	0.258568608297875	0.503	0.331	0.125140829485611	3.46714175606539e-22	0.603153402347526	0.621	0.09	8.90327331540032e-18	4.87327502961996e-06	6.93428351213079e-22	0.430861005322701
cTECs	Tinagl1	tubulointerstitial nephritis antigen-like 1 [Source:MGI Symbol;Acc:MGI:2137617]	protein_coding	2.37606619210814e-17	0.561035177348634	0.577	0.294	6.1015003747145e-13	0.00223579475591611	0.299505057340988	0.379	0.166	1	0.00223579475591611	4.75213238421629e-17	0.430270117344811
cTECs	Rex1bd	required for excision 1-B domain containing [Source:MGI Symbol;Acc:MGI:1913712]	protein_coding	2.18419077077463e-13	0.538105743656943	0.791	0.651	5.60878348027217e-09	0.028343977872315	0.321597355425868	0.724	0.612	1	0.028343977872315	4.36838154154877e-13	0.429851549541406
cTECs	Mdh1	malate dehydrogenase 1, NAD (soluble) [Source:MGI Symbol;Acc:MGI:97051]	protein_coding	2.99436058586825e-15	0.463925946591665	0.975	0.931	7.68921854845109e-11	0.0017379267200149	0.39432642117852	0.966	0.842	1	0.0017379267200149	5.9887211717365e-15	0.429126183885093
cTECs	Rmdn1	regulator of microtubule dynamics 1 [Source:MGI Symbol;Acc:MGI:1913552]	protein_coding	8.04839183837405e-08	0.260758366368181	0.301	0.154	0.00206674654017607	9.05520221901793e-10	0.594655312022326	0.586	0.169	2.32528537782162e-05	8.04839183837405e-08	1.81104044298362e-09	0.427706839195254
cTECs	Rap2b	RAP2B, member of RAS oncogene family [Source:MGI Symbol;Acc:MGI:1921262]	protein_coding	3.55000802640361e-11	0.385781327716474	0.497	0.271	9.11606561100184e-07	0.00153425736578833	0.467665116551892	0.586	0.331	1	0.00153425736578833	7.1000160526812e-11	0.426723222134183
cTECs	Bphl	biphenyl hydrolase-like (serine hydrolase, breast epithelial mucin-associated antigen) [Source:MGI Symbol;Acc:MGI:1915271]	protein_coding	1.01778768994941e-05	0.284275446540194	0.571	0.433	0.26135770090211	6.09223986827743e-08	0.568999393809762	0.793	0.313	0.00156442627577496	1.01778768994941e-05	1.2184479365401e-07	0.426637420174978
cTECs	Smc6	structural maintenance of chromosomes 6 [Source:MGI Symbol;Acc:MGI:1914491]	protein_coding	8.69125236771701e-11	0.415965444406468	0.718	0.519	2.23182669550605e-06	0.0010303284855638	0.437147700207935	0.724	0.445	1	0.0010303284855638	1.73825047346786e-10	0.426556572307201
cTECs	Cyp1b1	cytochrome P450, family 1, subfamily b, polypeptide 1 [Source:MGI Symbol;Acc:MGI:88590]	protein_coding	4.41181042261909e-18	0.38481555037615	0.337	0.112	1.13290879842436e-13	6.14894550546462e-23	0.468123692585275	0.31	0.023	1.57898771634826e-18	4.41181042261909e-18	1.22978910109293e-22	0.426469621480712
cTECs	1500009L16Rik	RIKEN cDNA 1500009L16 gene [Source:MGI Symbol;Acc:MGI:1917034]	protein_coding	1.67174692709084e-10	0.414598361953001	0.387	0.196	4.29287893407656e-06	4.67783801812906e-13	0.434943601141718	0.379	0.06	1.20122202467536e-08	1.67174692709084e-10	9.35567603625592e-13	0.42477098154736
cTECs	Tnfrsf1a	tumor necrosis factor receptor superfamily, member 1a [Source:MGI Symbol;Acc:MGI:1314884]	protein_coding	6.04529635242931e-06	0.253797391187509	0.675	0.509	0.155237165034032	2.59272819321219e-08	0.595423429304682	0.586	0.188	0.000665786672734958	6.04529635242931e-06	5.18545631920198e-08	0.424610410246096
cTECs	Mrps12	mitochondrial ribosomal protein S12 [Source:MGI Symbol;Acc:MGI:1346333]	protein_coding	1.57326941182173e-11	0.418204187390446	0.779	0.595	4.03999852261702e-07	0.00557295675320073	0.430823277015307	0.724	0.527	1	0.00557295675320073	3.1465388236187e-11	0.424513732202877
cTECs	Cnn2	calponin 2 [Source:MGI Symbol;Acc:MGI:105093]	protein_coding	1.7330907809325e-06	0.271213965398542	0.791	0.596	0.0445040381635657	7.46591693645165e-09	0.5767677272317	0.69	0.229	0.000191717281011142	1.7330907809325e-06	1.49318338171634e-08	0.423990846315121
cTECs	Dguok	deoxyguanosine kinase [Source:MGI Symbol;Acc:MGI:1351602]	protein_coding	5.0516209627151e-07	0.332997335568562	0.583	0.422	0.0129720574701561	0.00045907278067476	0.51471365877349	0.69	0.393	1	0.00045907278067476	1.01032393735428e-06	0.423855497171026
cTECs	Vezf1	vascular endothelial zinc finger 1 [Source:MGI Symbol;Acc:MGI:1313291]	protein_coding	1.09666494387962e-09	0.313010422514506	0.607	0.385	2.81612590938848e-05	1.59406523956774e-08	0.532672317294242	0.759	0.283	0.000409340012868599	1.59406523956774e-08	2.19332988655657e-09	0.422841369904374
cTECs	Gch1	GTP cyclohydrolase 1 [Source:MGI Symbol;Acc:MGI:95675]	protein_coding	2.12598149876904e-19	0.468783623746865	0.325	0.104	5.45930789068903e-15	2.09983327035041e-06	0.375318795282664	0.414	0.122	0.0539216185493282	2.09983327035041e-06	4.2519629975381e-19	0.422051209514764
cTECs	Clec11a	C-type lectin domain family 11, member a [Source:MGI Symbol;Acc:MGI:1298219]	protein_coding	5.78744813952351e-16	0.285062309915253	0.239	0.067	1.48615880774824e-11	4.58598817623192e-13	0.557704170932652	0.241	0.026	1.17763590377459e-08	4.58598817623192e-13	1.1574896279047e-15	0.421383240423952
cTECs	Ankrd44	ankyrin repeat domain 44 [Source:MGI Symbol;Acc:MGI:3045243]	protein_coding	1.48674889313514e-17	0.284663988724928	0.294	0.088	3.81782248268173e-13	3.39527259255418e-53	0.557725300877286	0.448	0.021	8.71872049041988e-49	1.48674889313514e-17	6.79054518510834e-53	0.421194644801107
cTECs	Ube2h	ubiquitin-conjugating enzyme E2H [Source:MGI Symbol;Acc:MGI:104632]	protein_coding	3.5999123610466e-07	0.318594734215843	0.411	0.248	0.00924421495193156	2.71024956597137e-06	0.522694923288331	0.724	0.317	0.0695964986045789	2.71024956597137e-06	7.1998234261563e-07	0.420644828752087
cTECs	Mtcl1	microtubule crosslinking factor 1 [Source:MGI Symbol;Acc:MGI:1915867]	protein_coding	2.52324785098306e-64	0.348753278898381	0.245	0.017	6.47944815653939e-60	1.319643821206e-179	0.491440036193681	0.414	0.004	3.38871336847488e-175	2.52324785098306e-64	2.63928764241195e-179	0.420096657546031
cTECs	Mbd2	methyl-CpG binding domain protein 2 [Source:MGI Symbol;Acc:MGI:1333813]	protein_coding	3.67071015546439e-11	0.271298847361431	0.325	0.138	9.42601660821702e-07	6.67462852172981e-10	0.563649404604577	0.69	0.207	1.713977858095e-05	6.67462852172981e-10	7.34142031079402e-11	0.417474125983004
cTECs	Tomm5	translocase of outer mitochondrial membrane 5 [Source:MGI Symbol;Acc:MGI:1915762]	protein_coding	1.52334935453742e-09	0.421009283930852	0.748	0.646	3.91180880751665e-05	0.00127116532023385	0.413801659799025	0.724	0.487	1	0.00127116532023385	3.04669870675425e-09	0.417405471864939
cTECs	Gsk3b	glycogen synthase kinase 3 beta [Source:MGI Symbol;Acc:MGI:1861437]	protein_coding	6.52039677915234e-10	0.414791410520655	0.656	0.485	1.67437268891853e-05	0.000374116776788737	0.419555715844601	0.897	0.638	1	0.000374116776788737	1.30407935540531e-09	0.417173563182628
cTECs	Cdk20	cyclin-dependent kinase 20 [Source:MGI Symbol;Acc:MGI:2145349]	protein_coding	1.62309345248912e-31	0.518142655858858	0.423	0.115	4.16794167664681e-27	4.74757728590502e-33	0.315902250981943	0.276	0.013	1.21913037124755e-28	1.62309345248912e-31	9.49515457181001e-33	0.417022453420401
cTECs	Eif5b	eukaryotic translation initiation factor 5B [Source:MGI Symbol;Acc:MGI:2441772]	protein_coding	1.28895903019994e-09	0.421513203755256	0.859	0.773	3.30991789365042e-05	0.00358961802697789	0.411333744878108	0.862	0.702	1	0.00358961802697789	2.57791805873846e-09	0.416423474316682
cTECs	Snx21	sorting nexin family member 21 [Source:MGI Symbol;Acc:MGI:1917729]	protein_coding	4.15426274186355e-18	0.459114295294848	0.436	0.175	1.06677312948314e-13	1.26677591539109e-08	0.372803727664957	0.379	0.081	0.000325295387313279	1.26677591539109e-08	8.30852548372713e-18	0.415959011479903
cTECs	Foxp1	forkhead box P1 [Source:MGI Symbol;Acc:MGI:1914004]	protein_coding	1.08871297805947e-06	0.303570232530467	0.564	0.38	0.0279570605635892	8.48978864136235e-10	0.528246339585563	0.621	0.172	2.18009282521544e-05	1.08871297805947e-06	1.6979577275517e-09	0.415908286058015
cTECs	Rsrp1	arginine/serine rich protein 1 [Source:MGI Symbol;Acc:MGI:106498]	protein_coding	6.24788196172983e-11	0.472538422825641	0.933	0.845	1.6043936089526e-06	0.00837516851470742	0.358660956857873	0.966	0.944	1	0.00837516851470742	1.24957639230693e-10	0.415599689841757
cTECs	Luzp1	leucine zipper protein 1 [Source:MGI Symbol;Acc:MGI:107629]	protein_coding	1.795108510929e-08	0.327144660581835	0.681	0.471	0.000460965914521458	1.89214368987935e-05	0.5005653154904	0.621	0.298	0.485883578124119	1.89214368987935e-05	3.59021698963385e-08	0.413854988036117
cTECs	Acp1	acid phosphatase 1, soluble [Source:MGI Symbol;Acc:MGI:87881]	protein_coding	7.39881142081258e-14	0.459358175593849	0.791	0.599	1.89994078475046e-09	0.0140200104962469	0.365966031778589	0.724	0.523	1	0.0140200104962469	1.47976228416246e-13	0.412662103686219
cTECs	Gnas	GNAS (guanine nucleotide binding protein, alpha stimulating) complex locus [Source:MGI Symbol;Acc:MGI:95777]	protein_coding	6.24964697694298e-17	0.4373257463015	1	0.974	1.60484684720919e-12	0.000639248836238483	0.386991882710689	1	0.91	1	0.000639248836238483	1.2499293953886e-16	0.412158814506094
cTECs	Lamtor4	late endosomal/lysosomal adaptor, MAPK and MTOR activator 4 [Source:MGI Symbol;Acc:MGI:1913346]	protein_coding	1.89449598480955e-15	0.480404831447778	0.933	0.81	4.86487623939244e-11	0.00256205078632373	0.342241743749745	0.931	0.812	1	0.00256205078632373	3.7889919696191e-15	0.411323287598762
cTECs	Gm20186	predicted gene, 20186 [Source:MGI Symbol;Acc:MGI:5012371]	lncRNA	2.26223355845213e-12	0.335384132011486	0.362	0.156	5.80918955474922e-08	2.09666918452708e-09	0.487238802473249	0.448	0.102	5.38403679894708e-05	2.09666918452708e-09	4.52446711689914e-12	0.411311467242367
cTECs	Mrpl17	mitochondrial ribosomal protein L17 [Source:MGI Symbol;Acc:MGI:1351608]	protein_coding	1.75655386830439e-06	0.357539779415657	0.822	0.71	0.0451065467841885	0.000116688082077157	0.465016439719223	0.931	0.638	1	0.000116688082077157	3.51310465112729e-06	0.41127810956744
cTECs	Mut	NA	NA	2.57847884438829e-17	0.326859534547301	0.337	0.115	6.62127582450469e-13	1.38921025850254e-07	0.494348508143248	0.448	0.127	0.00356735302280868	1.38921025850254e-07	5.15695768877658e-17	0.410604021345275
cTECs	Psmc2	proteasome (prosome, macropain) 26S subunit, ATPase 2 [Source:MGI Symbol;Acc:MGI:109555]	protein_coding	1.05275916999032e-09	0.434757918627529	0.853	0.765	2.70338027261814e-05	0.00272917299178798	0.385756218904231	0.862	0.723	1	0.00272917299178798	2.10551833887233e-09	0.41025706876588
cTECs	Gnaq	guanine nucleotide binding protein, alpha q polypeptide [Source:MGI Symbol;Acc:MGI:95776]	protein_coding	4.88876820350017e-11	0.329199535310386	0.417	0.207	1.25538678697681e-06	2.7811792225692e-09	0.490104771837131	0.586	0.169	7.14179012563544e-05	2.7811792225692e-09	9.77753640676132e-11	0.409652153573759
cTECs	Vcp	valosin containing protein [Source:MGI Symbol;Acc:MGI:99919]	protein_coding	5.60464801431789e-07	0.254061904844445	0.926	0.832	0.0143921756359669	7.77263813147961e-06	0.56447373458194	0.966	0.864	0.199593574578265	7.77263813147961e-06	1.12092928874278e-06	0.409267819713192
cTECs	Mrpl58	mitochondrial ribosomal protein L58 [Source:MGI Symbol;Acc:MGI:1915822]	protein_coding	9.02336310500322e-08	0.352648728585089	0.699	0.573	0.00231710941173378	0.000254881116405205	0.465453348929749	0.759	0.47	1	0.000254881116405205	1.80467253957956e-07	0.409051038757419
cTECs	Mrps6	mitochondrial ribosomal protein S6 [Source:MGI Symbol;Acc:MGI:2153111]	protein_coding	1.62422760515934e-15	0.55000166214167	0.534	0.297	4.17085406728867e-11	0.00928778236007713	0.267901795513736	0.517	0.286	1	0.00928778236007713	3.2484552103187e-15	0.408951728827703
cTECs	Nfe2l2	nuclear factor, erythroid derived 2, like 2 [Source:MGI Symbol;Acc:MGI:108420]	protein_coding	3.70859829262194e-07	0.343749492155688	0.663	0.501	0.00952330955562387	0.000986555371163453	0.473930095868212	0.655	0.385	1	0.000986555371163453	7.41719520987375e-07	0.40883979401195
cTECs	Bhlhe41	basic helix-loop-helix family, member e41 [Source:MGI Symbol;Acc:MGI:1930704]	protein_coding	0.000239888149522313	0.337716803598751	0.491	0.368	1	0.00557939214860652	0.479017731089642	0.655	0.402	1	0.00557939214860652	0.000479718752720346	0.408367267344196
cTECs	Gtf2i	general transcription factor II I [Source:MGI Symbol;Acc:MGI:1202722]	protein_coding	1.12968871119929e-09	0.452159169472615	0.699	0.55	2.90092764148865e-05	0.0048142534380577	0.361928185528393	0.897	0.696	1	0.0048142534380577	2.25937742112238e-09	0.407043677500504
cTECs	Rock2	Rho-associated coiled-coil containing protein kinase 2 [Source:MGI Symbol;Acc:MGI:107926]	protein_coding	1.05053252582538e-06	0.286598666366913	0.46	0.299	0.0269766247306699	0.00015002847046915	0.523861392937205	0.69	0.408	1	0.00015002847046915	2.10106394803217e-06	0.405230029652059
cTECs	Ift20	intraflagellar transport 20 [Source:MGI Symbol;Acc:MGI:1915585]	protein_coding	1.42808997794513e-14	0.469366988117076	0.859	0.718	3.66719225436531e-10	0.00733505013349412	0.340452982883505	0.828	0.66	1	0.00733505013349412	2.85617995589024e-14	0.40490998550029
cTECs	Fam91a1	family with sequence similarity 91, member A1 [Source:MGI Symbol;Acc:MGI:1277178]	protein_coding	6.48976755662101e-08	0.292547047209266	0.307	0.153	0.00166650741086471	0.000271998927999332	0.516996445726987	0.448	0.213	1	0.000271998927999332	1.29795346920712e-07	0.404771746468126
cTECs	Tmbim6	transmembrane BAX inhibitor motif containing 6 [Source:MGI Symbol;Acc:MGI:99682]	protein_coding	6.66014625329615e-13	0.414157031381869	0.963	0.958	1.71025895638392e-08	0.000322667220631224	0.395332881108909	1	0.944	1	0.000322667220631224	1.33202925065879e-12	0.404744956245389
cTECs	Arhgap8	Rho GTPase activating protein 8 [Source:MGI Symbol;Acc:MGI:1920417]	protein_coding	6.43806909853105e-10	0.351578063077431	0.589	0.376	1.65323176381179e-05	0.00143123509757681	0.455368688843807	0.655	0.386	1	0.00143123509757681	1.28761381929172e-09	0.403473375960619
cTECs	Arhgap5	Rho GTPase activating protein 5 [Source:MGI Symbol;Acc:MGI:1332637]	protein_coding	0.000621413152306554	0.263956873413215	0.558	0.473	1	4.49991715667689e-06	0.542641090109302	0.931	0.618	0.115553372666306	0.000621413152306554	8.99981406409937e-06	0.403298981761259
cTECs	Taok3	TAO kinase 3 [Source:MGI Symbol;Acc:MGI:3041177]	protein_coding	1.70109367011505e-21	0.451096886973693	0.436	0.154	4.36823843548844e-17	1.28644915798949e-05	0.355319055232374	0.483	0.171	0.330347279280122	1.28644915798949e-05	3.4021873402301e-21	0.403207971103034
cTECs	Capn2	calpain 2 [Source:MGI Symbol;Acc:MGI:88264]	protein_coding	3.92680360760173e-05	0.323790381033664	0.552	0.423	1	1.51400061424051e-07	0.481430252040619	0.759	0.286	0.0038878021773082	3.92680360760173e-05	3.02800099926123e-07	0.402610316537141
cTECs	Rraga	Ras-related GTP binding A [Source:MGI Symbol;Acc:MGI:1915691]	protein_coding	0.000144006321946288	0.289471135812967	0.656	0.58	1	0.000397619838772493	0.515485093747936	0.69	0.428	1	0.000397619838772493	0.000287991906071815	0.402478114780451
cTECs	Lonp2	lon peptidase 2, peroxisomal [Source:MGI Symbol;Acc:MGI:1914137]	protein_coding	1.87448781588267e-07	0.334162367632487	0.497	0.33	0.00481349726240511	0.000454325763059695	0.464882972182866	0.724	0.475	1	0.000454325763059695	3.74897528039489e-07	0.399522669907676
cTECs	Psmb3	proteasome (prosome, macropain) subunit, beta type 3 [Source:MGI Symbol;Acc:MGI:1347014]	protein_coding	4.6004832321559e-05	0.280436214357516	0.969	0.934	1	0.000268736284138748	0.518493103677056	0.931	0.883	1	0.000268736284138748	9.20075481985211e-05	0.399464659017286
cTECs	Ltbr	lymphotoxin B receptor [Source:MGI Symbol;Acc:MGI:104875]	protein_coding	2.59662790210224e-10	0.347053552954235	0.411	0.214	6.66788078980835e-06	8.26317661631817e-10	0.451773300460187	0.414	0.089	2.12190112330434e-05	8.26317661631817e-10	5.19325580353023e-10	0.399413426707211
cTECs	Plxdc2	plexin domain containing 2 [Source:MGI Symbol;Acc:MGI:1914698]	protein_coding	3.0562317172253e-11	0.33029419814874	0.399	0.187	7.84809742666285e-07	6.88711592527995e-21	0.468432569967456	0.345	0.031	1.76854249845264e-16	3.0562317172253e-11	1.37742318505599e-20	0.399363384058098
cTECs	Scand1	SCAN domain-containing 1 [Source:MGI Symbol;Acc:MGI:1343132]	protein_coding	3.26213561181678e-11	0.370663755382689	0.92	0.8	8.37683803758432e-07	0.000725125976956425	0.427845092062323	0.966	0.831	1	0.000725125976956425	6.52427122352715e-11	0.399254423722506
cTECs	Ppcs	phosphopantothenoylcysteine synthetase [Source:MGI Symbol;Acc:MGI:1915237]	protein_coding	2.94055008143483e-15	0.465187793348611	0.546	0.292	7.55103855411649e-11	0.000273659259236662	0.333214218041432	0.552	0.252	1	0.000273659259236662	5.88110016286966e-15	0.399201005695022
cTECs	Nucks1	nuclear casein kinase and cyclin-dependent kinase substrate 1 [Source:MGI Symbol;Acc:MGI:1934811]	protein_coding	6.901249030933e-09	0.304321113650771	0.865	0.707	0.000177217173865328	3.99789495425285e-06	0.493784915932042	0.897	0.542	0.102661944530259	3.99789495425285e-06	1.38024980142387e-08	0.399053014791406
cTECs	Cyhr1	cysteine and histidine rich 1 [Source:MGI Symbol;Acc:MGI:1859320]	protein_coding	6.10209136440021e-08	0.353565182782429	0.528	0.344	0.00156695604146433	0.000452248281247315	0.441487078001955	0.621	0.365	1	0.000452248281247315	1.22041823564452e-07	0.397526130392192
cTECs	Ubl3	ubiquitin-like 3 [Source:MGI Symbol;Acc:MGI:1344373]	protein_coding	3.15898359558339e-12	0.43705491656705	0.656	0.421	8.11195397509858e-08	0.00144963609943288	0.357568495751008	0.759	0.445	1	0.00144963609943288	6.31796719115678e-12	0.397311706159029
cTECs	Emg1	EMG1 N1-specific pseudouridine methyltransferase [Source:MGI Symbol;Acc:MGI:1315195]	protein_coding	0.000399847338416863	0.260337007105774	0.724	0.663	1	7.91451776845765e-06	0.534018141834483	0.759	0.399	0.203236901776224	0.000399847338416863	1.58289728973238e-05	0.397177574470128
cTECs	Hcfc1r1	host cell factor C1 regulator 1 (XPO1-dependent) [Source:MGI Symbol;Acc:MGI:2663619]	protein_coding	1.21137587207661e-14	0.468756095553743	0.92	0.856	3.11069210190552e-10	0.0126140397042361	0.325567012644195	0.897	0.759	1	0.0126140397042361	2.42275174415319e-14	0.397161554098969
cTECs	Hipk3	homeodomain interacting protein kinase 3 [Source:MGI Symbol;Acc:MGI:1314882]	protein_coding	4.41545660462328e-07	0.350549733592165	0.405	0.245	0.0113384510150121	4.41694791481085e-05	0.442871915780848	0.793	0.438	1	4.41694791481085e-05	8.83091125962085e-07	0.396710824686507
cTECs	Rnf10	ring finger protein 10 [Source:MGI Symbol;Acc:MGI:1859162]	protein_coding	4.24568201014897e-08	0.334796259005664	0.736	0.573	0.00109024868338615	1.8968500463726e-05	0.458143220153046	0.828	0.472	0.487092123408021	1.8968500463726e-05	8.49136384003974e-08	0.396469739579355
cTECs	Arhgef16	Rho guanine nucleotide exchange factor (GEF) 16 [Source:MGI Symbol;Acc:MGI:2446219]	protein_coding	8.8906196194437e-12	0.345337420742082	0.442	0.226	2.28302221207695e-07	0.000272779514411975	0.446482250402317	0.586	0.307	1	0.000272779514411975	1.77812392388083e-11	0.395909835572199
cTECs	Gpx8	glutathione peroxidase 8 (putative) [Source:MGI Symbol;Acc:MGI:1916840]	protein_coding	2.90675600028214e-16	0.538709787668849	0.552	0.268	7.4642587331245e-12	1.45765429468001e-18	0.25136689890429	0.276	0.022	3.74311046330881e-14	2.90675600028214e-16	2.91530858936003e-18	0.39503834328657
cTECs	Kpna1	karyopherin (importin) alpha 1 [Source:MGI Symbol;Acc:MGI:103560]	protein_coding	3.52683187939815e-10	0.26895238052644	0.264	0.107	9.05655158310651e-06	5.84796192407155e-05	0.520669069209496	0.483	0.204	1	5.84796192407155e-05	7.05366375755242e-10	0.394810724867968
cTECs	Gabarapl1	gamma-aminobutyric acid (GABA) A receptor-associated protein-like 1 [Source:MGI Symbol;Acc:MGI:1914980]	protein_coding	1.36936938645183e-08	0.299721615505844	0.454	0.267	0.000351640364746964	5.81640840552105e-12	0.489647573153555	0.483	0.099	1.49359551445375e-07	1.36936938645183e-08	1.16328168110082e-11	0.3946845943297
cTECs	N6amt1	N-6 adenine-specific DNA methyltransferase 1 (putative) [Source:MGI Symbol;Acc:MGI:1915018]	protein_coding	2.24848847216437e-11	0.368662389072551	0.472	0.258	5.77389354767089e-07	1.51797274278279e-06	0.418446943333178	0.483	0.156	0.0389800220619192	1.51797274278279e-06	4.49697694427819e-11	0.393554666202864
cTECs	Oxr1	oxidation resistance 1 [Source:MGI Symbol;Acc:MGI:2179326]	protein_coding	7.76326491715843e-06	0.277570565918134	0.368	0.227	0.199352879807711	1.33735642107334e-08	0.508962729237224	0.552	0.164	0.000343419755367423	7.76326491715843e-06	2.67471282426144e-08	0.393266647577679
cTECs	Tmem5	NA	NA	1.30856625987866e-05	0.282965913275297	0.601	0.439	0.336026729874241	2.59185496610446e-05	0.50342689945538	0.586	0.276	0.665562436745964	2.59185496610446e-05	2.61711539630075e-05	0.393196406365338
cTECs	Bex3	brain expressed X-linked 3 [Source:MGI Symbol;Acc:MGI:1338016]	protein_coding	9.82471447110329e-10	0.390780730939299	0.883	0.753	2.52288842903461e-05	0.00113995014873534	0.390800375852571	0.69	0.384	1	0.00113995014873534	1.96494289325541e-09	0.390790553395935
cTECs	Limd2	LIM domain containing 2 [Source:MGI Symbol;Acc:MGI:1915053]	protein_coding	1.16119696599868e-05	0.299939571677256	0.417	0.287	0.298183768898801	0.000303989042320113	0.48140680154116	0.31	0.109	1	0.000303989042320113	2.32238044821342e-05	0.390673186609208
cTECs	Atpif1	ATPase inhibitory factor 1 [Source:MGI Symbol;Acc:MGI:1196457]	protein_coding	5.04810268044459e-24	0.451907066874086	1	0.989	1.29630228731137e-19	0.00351723965277648	0.328093023923579	1	0.974	1	0.00351723965277648	1.00962053608892e-23	0.390000045398833
cTECs	Plxna1	plexin A1 [Source:MGI Symbol;Acc:MGI:107685]	protein_coding	3.3945660491991e-10	0.332337410171225	0.313	0.142	8.71690615773837e-06	2.74360092727292e-09	0.443909687105469	0.517	0.129	7.04529282114414e-05	2.74360092727292e-09	6.78913209724588e-10	0.388123548638347
cTECs	Rnaseh2a	ribonuclease H2, large subunit [Source:MGI Symbol;Acc:MGI:1916974]	protein_coding	8.31987039818389e-11	0.395438642847973	0.497	0.287	2.13645951954964e-06	0.000600678416440921	0.380773038957936	0.483	0.214	1	0.000600678416440921	1.66397407956756e-10	0.388105840902954
cTECs	Penk	preproenkephalin [Source:MGI Symbol;Acc:MGI:104629]	protein_coding	3.92236650368993e-45	0.401666817665936	0.301	0.041	1.00722449448254e-40	3.01265959924627e-46	0.372185119357401	0.31	0.011	7.73620858490448e-42	3.92236650368993e-45	6.02531919849253e-46	0.386925968511668
cTECs	Got1	glutamic-oxaloacetic transaminase 1, soluble [Source:MGI Symbol;Acc:MGI:95791]	protein_coding	2.89796044423663e-06	0.287670010146559	0.344	0.202	0.0744167262475524	3.13876552544313e-06	0.486012242776081	0.586	0.219	0.0806003599278542	3.13876552544313e-06	5.79591249029853e-06	0.38684112646132
cTECs	Wscd1	WSC domain containing 1 [Source:MGI Symbol;Acc:MGI:2448493]	protein_coding	1.07479130688397e-17	0.514693236715521	0.417	0.163	2.75995659694735e-13	1.42309469489601e-14	0.258692712615634	0.172	0.012	3.65436486702348e-10	1.42309469489601e-14	2.14958261376795e-17	0.386692974665578
cTECs	Tef	thyrotroph embryonic factor [Source:MGI Symbol;Acc:MGI:98663]	protein_coding	1.00555036595058e-10	0.312153872421121	0.282	0.116	2.5821527847245e-06	1.68989790272102e-08	0.458865575395184	0.552	0.16	0.000433948882439732	1.68989790272102e-08	2.01110073180005e-10	0.385509723908153
cTECs	Larp1b	La ribonucleoprotein 1B [Source:MGI Symbol;Acc:MGI:1914604]	protein_coding	4.3484407034854e-12	0.310526826822906	0.417	0.194	1.11663608824802e-07	1.46713785951314e-06	0.459058011900779	0.621	0.244	0.037674633094438	1.46713785951314e-06	8.69688140695186e-12	0.384792419361842
cTECs	Baiap2	brain-specific angiogenesis inhibitor 1-associated protein 2 [Source:MGI Symbol;Acc:MGI:2137336]	protein_coding	1.68596123349445e-08	0.335089729058647	0.356	0.186	0.00043293798514904	2.14122560237345e-06	0.434271939845763	0.552	0.198	0.0549845322433478	2.14122560237345e-06	3.37192243856425e-08	0.384680834452205
cTECs	Ost4	oligosaccharyltransferase complex subunit 4 (non-catalytic) [Source:MGI Symbol;Acc:MGI:1914945]	protein_coding	8.60941596609865e-13	0.429533703121718	0.89	0.749	2.21081192593447e-08	0.00487789622340876	0.33697530563381	0.966	0.761	1	0.00487789622340876	1.72188319321899e-12	0.383254504377764
cTECs	Commd3	COMM domain containing 3 [Source:MGI Symbol;Acc:MGI:88218]	protein_coding	2.3645347150201e-07	0.310591203725008	0.785	0.658	0.0060718886947001	0.000195365256543726	0.455645979261737	0.759	0.467	1	0.000195365256543726	4.72906887093775e-07	0.383118591493372
cTECs	Abhd12	abhydrolase domain containing 12 [Source:MGI Symbol;Acc:MGI:1923442]	protein_coding	4.4360945241074e-10	0.434644863414599	0.497	0.288	1.13914471284554e-05	0.00171952387954926	0.329758766403526	0.448	0.206	1	0.00171952387954926	8.87218904624691e-10	0.382201814909063
cTECs	Fmc1	formation of mitochondrial complex V assembly factor 1 [Source:MGI Symbol;Acc:MGI:1913367]	protein_coding	1.61615707355995e-09	0.338535383886364	0.571	0.368	4.1501297491946e-05	0.00969820703489173	0.424713945283754	0.379	0.205	1	0.00969820703489173	3.23231414450793e-09	0.381624664585059
cTECs	Ttc23	tetratricopeptide repeat domain 23 [Source:MGI Symbol;Acc:MGI:1914259]	protein_coding	2.94273072876281e-13	0.383053730398617	0.448	0.213	7.55663823839001e-09	4.81994755706111e-08	0.378631617615319	0.655	0.203	0.00123771433317772	4.81994755706111e-08	5.88546145752473e-13	0.380842674006968
cTECs	Adss	adenylosuccinate synthetase, non muscle [Source:MGI Symbol;Acc:MGI:87948]	protein_coding	5.95194199722431e-08	0.365936052210524	0.687	0.505	0.00152839918546723	0.00106519283961824	0.395054274359485	0.759	0.467	1	0.00106519283961824	1.19038836401925e-07	0.380495163285004
cTECs	Psma1	proteasome subunit alpha 1 [Source:MGI Symbol;Acc:MGI:1347005]	protein_coding	1.12635359548995e-07	0.377938451177595	0.933	0.892	0.00289236339785864	0.00763180787122438	0.382328038289576	0.862	0.763	1	0.00763180787122438	2.25270706411266e-07	0.380133244733586
cTECs	Chchd7	coiled-coil-helix-coiled-coil-helix domain containing 7 [Source:MGI Symbol;Acc:MGI:1913683]	protein_coding	4.53535480088262e-15	0.50773686175187	0.779	0.576	1.16463375931865e-10	0.0450821960188033	0.250458912404213	0.621	0.445	1	0.0450821960188033	9.07070960176521e-15	0.379097887078042
cTECs	Bicd2	BICD cargo adaptor 2 [Source:MGI Symbol;Acc:MGI:1924145]	protein_coding	8.65643264153712e-18	0.393610130105724	0.344	0.12	2.22288533802032e-13	6.13724238012094e-05	0.362750254520411	0.379	0.128	1	6.13724238012094e-05	1.73128652830742e-17	0.378180192313067
cTECs	Epb41l3	erythrocyte membrane protein band 4.1 like 3 [Source:MGI Symbol;Acc:MGI:103008]	protein_coding	2.94118728921923e-07	0.29479565258289	0.479	0.299	0.00755267483998605	0.00350470390201379	0.461412650891493	0.655	0.396	1	0.00350470390201379	5.88237371338018e-07	0.378104151737191
cTECs	Foxo3	forkhead box O3 [Source:MGI Symbol;Acc:MGI:1890081]	protein_coding	2.68800874206431e-09	0.335322645708216	0.258	0.109	6.90253764874695e-05	6.14471655783791e-15	0.420617157488654	0.552	0.098	1.5779017648872e-10	2.68800874206431e-09	1.22894331156758e-14	0.377969901598435
cTECs	Npnt	nephronectin [Source:MGI Symbol;Acc:MGI:2148811]	protein_coding	1.79813622258845e-12	0.284114129493141	0.252	0.088	4.61743400598487e-08	0.00233333976682829	0.471252374435943	0.414	0.194	1	0.00233333976682829	3.59627244517365e-12	0.377683251964542
cTECs	Mtus1	mitochondrial tumor suppressor 1 [Source:MGI Symbol;Acc:MGI:2142572]	protein_coding	1.37427877549978e-13	0.274999184023348	0.258	0.085	3.52901046760588e-09	2.39521943376098e-39	0.479883683168424	0.448	0.028	6.15068398395483e-35	1.37427877549978e-13	4.790438867522e-39	0.377441433595886
cTECs	Scn1b	sodium channel, voltage-gated, type I, beta [Source:MGI Symbol;Acc:MGI:98247]	protein_coding	2.10775535793211e-26	0.445929793548425	0.301	0.069	5.41250498363388e-22	1.28664982801661e-15	0.307318521710247	0.241	0.021	3.30398809336386e-11	1.28664982801661e-15	4.21551071586424e-26	0.376624157629336
cTECs	Pmp22	peripheral myelin protein 22 [Source:MGI Symbol;Acc:MGI:97631]	protein_coding	1.28716802377279e-18	0.405840439310768	0.417	0.149	3.30531876824615e-14	2.41850062897182e-29	0.345085562057673	0.241	0.011	6.21046776513675e-25	1.28716802377279e-18	4.83700125794367e-29	0.37546300068422
cTECs	Aldh6a1	aldehyde dehydrogenase family 6, subfamily A1 [Source:MGI Symbol;Acc:MGI:1915077]	protein_coding	2.46416609793095e-12	0.291454921832989	0.276	0.101	6.3277321228769e-08	3.19129772245171e-16	0.45878600475092	0.345	0.04	8.19493342148374e-12	2.46416609793095e-12	6.38259544490343e-16	0.375120463291954
cTECs	Stub1	STIP1 homology and U-Box containing protein 1 [Source:MGI Symbol;Acc:MGI:1891731]	protein_coding	0.000291707237129678	0.258635229131174	0.767	0.672	1	0.000286367884492951	0.489862663357275	0.793	0.537	1	0.000291707237129678	0.000572653762420632	0.374248946244224
cTECs	Rere	arginine glutamic acid dipeptide (RE) repeats [Source:MGI Symbol;Acc:MGI:2683486]	protein_coding	1.93258469572682e-11	0.350782827485293	0.485	0.255	4.9626842401569e-07	0.000165022039574874	0.397078563741226	0.759	0.409	1	0.000165022039574874	3.86516939141628e-11	0.373930695613259
cTECs	Naa20	N(alpha)-acetyltransferase 20, NatB catalytic subunit [Source:MGI Symbol;Acc:MGI:1915127]	protein_coding	1.33305228013061e-11	0.40796740375405	0.785	0.575	3.4231449501474e-07	0.0104028717640945	0.339219053459454	0.69	0.42	1	0.0104028717640945	2.66610456024345e-11	0.373593228606752
cTECs	Rab24	RAB24, member RAS oncogene family [Source:MGI Symbol;Acc:MGI:105065]	protein_coding	1.31859259620145e-11	0.459690842676446	0.644	0.463	3.38601392778571e-07	0.00511735174530228	0.286169924614534	0.655	0.394	1	0.00511735174530228	2.63718519238551e-11	0.37293038364549
cTECs	Ccdc6	coiled-coil domain containing 6 [Source:MGI Symbol;Acc:MGI:1923801]	protein_coding	4.6964672388505e-12	0.311896018866834	0.387	0.173	1.20600582226442e-07	9.92409154850793e-05	0.433008746344368	0.483	0.201	1	9.92409154850793e-05	9.39293447767893e-12	0.372452382605601
cTECs	Mafg	v-maf musculoaponeurotic fibrosarcoma oncogene family, protein G (avian) [Source:MGI Symbol;Acc:MGI:96911]	protein_coding	6.25774982504965e-05	0.270063115661801	0.479	0.36	1	0.000268709115186457	0.474820226223482	0.724	0.39	1	0.000268709115186457	0.000125151080557706	0.372441670942641
cTECs	Txnl1	thioredoxin-like 1 [Source:MGI Symbol;Acc:MGI:1860078]	protein_coding	9.85710604000082e-08	0.368939526080585	0.773	0.7	0.00253120626001181	0.0111397783484566	0.375413230864495	0.759	0.667	1	0.0111397783484566	1.97142111083762e-07	0.37217637847254
cTECs	Morf4l1	mortality factor 4 like 1 [Source:MGI Symbol;Acc:MGI:1096551]	protein_coding	3.18332720877634e-14	0.408860029172127	0.988	0.943	8.17446593941677e-10	0.00982988958246017	0.335167528056407	1	0.917	1	0.00982988958246017	6.36665441755257e-14	0.372013778614267
cTECs	Npl	N-acetylneuraminate pyruvate lyase [Source:MGI Symbol;Acc:MGI:1921341]	protein_coding	4.84562083048305e-29	0.411601729833931	0.368	0.091	1.24430697305974e-24	6.8351412736151e-23	0.331759128250003	0.345	0.028	1.75519592765162e-18	6.8351412736151e-23	9.69124166096616e-29	0.371680429041967
cTECs	Cetn3	centrin 3 [Source:MGI Symbol;Acc:MGI:1097706]	protein_coding	4.31917821029236e-15	0.485980517487786	0.908	0.785	1.10912177262098e-10	0.0428076912307058	0.251662845684833	0.897	0.682	1	0.0428076912307058	8.63835642058474e-15	0.36882168158631
cTECs	Tepp	testis, prostate and placenta expressed [Source:MGI Symbol;Acc:MGI:1920657]	protein_coding	4.15593294821684e-71	0.367498171485966	0.221	0.011	1.0672020217726e-66	2.71731839881978e-47	0.368892877713792	0.241	0.006	6.97780191632933e-43	2.71731839881978e-47	8.31186589643378e-71	0.368195524599879
cTECs	Golim4	golgi integral membrane protein 4 [Source:MGI Symbol;Acc:MGI:1920374]	protein_coding	1.40173749788088e-08	0.309383331146788	0.454	0.257	0.000359952172080831	2.07933421615327e-11	0.426611081110034	0.552	0.123	5.33952233365998e-07	1.40173749788088e-08	4.15866843226329e-11	0.367997206128411
cTECs	Srpk2	serine/arginine-rich protein specific kinase 2 [Source:MGI Symbol;Acc:MGI:1201408]	protein_coding	1.76452728244148e-10	0.35620135756729	0.62	0.396	4.53112960858147e-06	1.07241797843554e-05	0.379639876481607	0.724	0.303	0.275386212682463	1.07241797843554e-05	3.5290545645716e-10	0.367920617024449
cTECs	Sdhaf4	succinate dehydrogenase complex assembly factor 4 [Source:MGI Symbol;Acc:MGI:1915252]	protein_coding	4.50957619591188e-10	0.408066186417603	0.675	0.495	1.15801407134821e-05	0.0012043611800182	0.327583230081382	0.759	0.447	1	0.0012043611800182	9.0191523897901e-10	0.367824708249493
cTECs	Mdga1	MAM domain containing glycosylphosphatidylinositol anchor 1 [Source:MGI Symbol;Acc:MGI:1922012]	protein_coding	9.85171051145819e-26	0.431552802702595	0.344	0.09	2.52982074223735e-21	2.47817278577395e-09	0.300530721613918	0.241	0.035	6.36369989658894e-05	2.47817278577395e-09	1.97034210229164e-25	0.366041762158257
cTECs	Clpp	caseinolytic mitochondrial matrix peptidase proteolytic subunit [Source:MGI Symbol;Acc:MGI:1858213]	protein_coding	1.22166724127788e-12	0.465058570934566	0.724	0.536	3.13711930887746e-08	0.00772887399302345	0.266614846253439	0.655	0.377	1	0.00772887399302345	2.44333448255426e-12	0.365836708594002
cTECs	Dmrt2	doublesex and mab-3 related transcription factor 2 [Source:MGI Symbol;Acc:MGI:1330307]	protein_coding	1.73902655255855e-07	0.316900788080924	0.509	0.318	0.00446564628431509	3.07995375820907e-05	0.414727854826401	0.517	0.208	0.790901325570507	3.07995375820907e-05	3.47805280269576e-07	0.365814321453662
cTECs	Nsd3	nuclear receptor binding SET domain protein 3 [Source:MGI Symbol;Acc:MGI:2142581]	protein_coding	6.1968222474926e-06	0.329144858126348	0.546	0.417	0.159128198493362	0.0072283826317948	0.40056912586647	0.793	0.568	1	0.0072283826317948	1.23936060943792e-05	0.364856991996409
cTECs	Phpt1	phosphohistidine phosphatase 1 [Source:MGI Symbol;Acc:MGI:1922704]	protein_coding	4.34564636934543e-09	0.314609158599529	0.472	0.278	0.000111591853118421	4.37512581554056e-05	0.41469746145039	0.483	0.193	1	4.37512581554056e-05	8.69129271980621e-09	0.364653310024959
cTECs	Dab2ip	disabled 2 interacting protein [Source:MGI Symbol;Acc:MGI:1916851]	protein_coding	9.23499345424732e-08	0.273048195121523	0.362	0.195	0.00237145396911617	3.1873083394544e-09	0.456135212040175	0.69	0.202	8.18468908488496e-05	9.23499345424732e-08	6.37461666874986e-09	0.364591703580849
cTECs	Aldh4a1	aldehyde dehydrogenase 4 family, member A1 [Source:MGI Symbol;Acc:MGI:2443883]	protein_coding	2.8640534019428e-17	0.378951744257205	0.417	0.168	7.35460273084892e-13	7.48308931170913e-05	0.350091100541237	0.552	0.229	1	7.48308931170913e-05	5.72810680388561e-17	0.364521422399221
cTECs	Chst11	carbohydrate sulfotransferase 11 [Source:MGI Symbol;Acc:MGI:1927166]	protein_coding	1.66340465654741e-07	0.252113344893717	0.325	0.17	0.00427145681754809	5.87138484917938e-05	0.476809781937817	0.483	0.204	1	5.87138484917938e-05	3.32680903640331e-07	0.364461563415767
cTECs	Fyttd1	forty-two-three domain containing 1 [Source:MGI Symbol;Acc:MGI:1917955]	protein_coding	1.53650059527337e-07	0.300724168108434	0.491	0.315	0.00394557987860248	0.00014969974406829	0.426896424017797	0.759	0.424	1	0.00014969974406829	3.07300095446332e-07	0.363810296063115
cTECs	Rps19bp1	ribosomal protein S19 binding protein 1 [Source:MGI Symbol;Acc:MGI:1913788]	protein_coding	5.56960410912926e-07	0.307752185498739	0.558	0.407	0.014302186391833	5.05201806270094e-05	0.416199509707176	0.621	0.277	1	5.05201806270094e-05	1.11392051162095e-06	0.361975847602958
cTECs	Pcm1	pericentriolar material 1 [Source:MGI Symbol;Acc:MGI:1277958]	protein_coding	9.27542294048935e-08	0.303158915397331	0.583	0.388	0.00238183585688826	0.000573205339234998	0.417862087554905	0.897	0.553	1	0.000573205339234998	1.8550845020644e-07	0.360510501476118
cTECs	Dtnbp1	dystrobrevin binding protein 1 [Source:MGI Symbol;Acc:MGI:2137586]	protein_coding	3.00743354962552e-09	0.311712847601388	0.54	0.336	7.72278861208338e-05	0.000120783187522653	0.408885915251709	0.517	0.218	1	0.000120783187522653	6.01486709020638e-09	0.360299381426548
cTECs	Bmpr1a	bone morphogenetic protein receptor, type 1A [Source:MGI Symbol;Acc:MGI:1338938]	protein_coding	6.90441561781223e-08	0.299638086181139	0.479	0.29	0.001772984886498	1.85202522601352e-05	0.419128651396911	0.517	0.194	0.475581557788011	1.85202522601352e-05	1.38088307589149e-07	0.359383368789025
cTECs	Eri3	exoribonuclease 3 [Source:MGI Symbol;Acc:MGI:2153887]	protein_coding	8.71783270413225e-05	0.281909899078131	0.491	0.364	1	1.96367943955684e-07	0.436790888853297	0.586	0.199	0.00504253243283801	8.71783270413225e-05	3.92735849350999e-07	0.359350393965714
cTECs	Pgm5	phosphoglucomutase 5 [Source:MGI Symbol;Acc:MGI:1925668]	protein_coding	1.9145455416221e-07	0.344609437681307	0.337	0.187	0.00491636149633138	2.85981891997108e-14	0.373245569703957	0.379	0.053	7.34372900459373e-10	1.9145455416221e-07	5.71963783994207e-14	0.358927503692632
cTECs	Abhd6	abhydrolase domain containing 6 [Source:MGI Symbol;Acc:MGI:1913332]	protein_coding	4.61511005623182e-08	0.338063080960907	0.558	0.378	0.00118511411133977	3.99737542197765e-05	0.379023872226808	0.759	0.36	1	3.99737542197765e-05	9.23021989947122e-08	0.358543476593858
cTECs	Snap47	synaptosomal-associated protein, 47 [Source:MGI Symbol;Acc:MGI:1915076]	protein_coding	1.47968406874945e-09	0.444550347471075	0.564	0.391	3.79968072014172e-05	0.00860357951854633	0.271175325882286	0.621	0.363	1	0.00860357951854633	2.95936813530944e-09	0.357862836676681
cTECs	Foxo1	forkhead box O1 [Source:MGI Symbol;Acc:MGI:1890077]	protein_coding	3.08920107119663e-09	0.307960374565574	0.417	0.222	7.93275943072581e-05	1.40888746990036e-08	0.406886393147235	0.414	0.098	0.000361788213395713	1.40888746990036e-08	6.17840213285007e-09	0.357423383856404
cTECs	Gpi1	glucose-6-phosphate isomerase 1 [Source:MGI Symbol;Acc:MGI:95797]	protein_coding	0.000121223000156226	0.275460752834322	0.755	0.664	1	0.000512633847745453	0.438117838830438	0.862	0.532	1	0.000512633847745453	0.000242431305296686	0.35678929583238
cTECs	Jup	junction plakoglobin [Source:MGI Symbol;Acc:MGI:96650]	protein_coding	2.05127886015681e-06	0.268570509636276	0.632	0.455	0.0526747898499668	6.15970493670817e-06	0.444090264053488	0.69	0.304	0.158175063069729	6.15970493670817e-06	4.10255351256867e-06	0.356330386844882
cTECs	Txn2	thioredoxin 2 [Source:MGI Symbol;Acc:MGI:1929468]	protein_coding	4.66015994271703e-05	0.296491376971666	0.73	0.641	1	0.00358192213348086	0.416068911305895	0.621	0.404	1	0.00358192213348086	9.32010271452714e-05	0.356280144138781
cTECs	Nr2f6	nuclear receptor subfamily 2, group F, member 6 [Source:MGI Symbol;Acc:MGI:1352453]	protein_coding	7.13781878491231e-07	0.332439739272794	0.577	0.404	0.0183292048577763	0.001872902992013	0.379301480317347	0.724	0.414	1	0.001872902992013	1.42756324749789e-06	0.35587060979507
cTECs	Ubxn4	UBX domain protein 4 [Source:MGI Symbol;Acc:MGI:1915062]	protein_coding	0.00128938858624068	0.273869760335856	0.791	0.745	1	0.00251996273228246	0.436575884642091	0.862	0.624	1	0.00251996273228246	0.00257711464955503	0.355222822488973
cTECs	Arl13b	ADP-ribosylation factor-like 13B [Source:MGI Symbol;Acc:MGI:1915396]	protein_coding	7.42622210797397e-09	0.279149219547121	0.448	0.249	0.000190697957510664	0.000134332080112137	0.429299758829212	0.552	0.27	1	0.000134332080112137	1.48524441607992e-08	0.354224489188166
cTECs	Rpp25l	ribonuclease P/MRP 25 subunit-like [Source:MGI Symbol;Acc:MGI:1917211]	protein_coding	4.29865314950201e-06	0.282977993249708	0.564	0.412	0.110385114226062	0.000619349960142876	0.424058935245406	0.517	0.282	1	0.000619349960142876	8.59728782058512e-06	0.353518464247557
cTECs	Capns1	calpain, small subunit 1 [Source:MGI Symbol;Acc:MGI:88266]	protein_coding	6.24288386195678e-07	0.281553480156109	0.859	0.815	0.0160311014691188	4.327073259884e-05	0.425036041454818	0.828	0.461	1	4.327073259884e-05	1.24857638265537e-06	0.353294760805464
cTECs	Mreg	melanoregulin [Source:MGI Symbol;Acc:MGI:2151839]	protein_coding	0.000544162539389455	0.308077898064673	0.356	0.256	1	0.000529715215430851	0.39752602717193	0.862	0.589	1	0.000544162539389455	0.00105914983265224	0.352801962618302
cTECs	Kansl1l	KAT8 regulatory NSL complex subunit 1-like [Source:MGI Symbol;Acc:MGI:1915941]	protein_coding	2.85951368217677e-13	0.302573444598654	0.276	0.099	7.34294518446174e-09	1.79804334067676e-07	0.401787385798497	0.379	0.095	0.00461719549452386	1.79804334067676e-07	5.71902736435272e-13	0.352180415198575
cTECs	Zfhx3	zinc finger homeobox 3 [Source:MGI Symbol;Acc:MGI:99948]	protein_coding	6.42212413858461e-07	0.289044724380639	0.515	0.344	0.0164913725754714	0.00124522689735221	0.41514624407264	0.621	0.333	1	0.00124522689735221	1.28442441528014e-06	0.352095484226639
cTECs	Luc7l2	LUC7-like 2 (S. cerevisiae) [Source:MGI Symbol;Acc:MGI:2183260]	protein_coding	1.08490459083702e-05	0.278599116750673	0.767	0.66	0.278592649881039	0.0194673112249049	0.42515886633575	0.966	0.701	1	0.0194673112249049	2.16979741149434e-05	0.351878991543211
cTECs	Metap2	methionine aminopeptidase 2 [Source:MGI Symbol;Acc:MGI:1929701]	protein_coding	8.36767430631922e-10	0.356688769798381	0.914	0.788	2.14873508511971e-05	0.000887195321379412	0.343630383914395	0.931	0.73	1	0.000887195321379412	1.67353486056366e-09	0.350159576856388
cTECs	Psmd11	proteasome (prosome, macropain) 26S subunit, non-ATPase, 11 [Source:MGI Symbol;Acc:MGI:1916327]	protein_coding	0.00019955336161149	0.26178078994833	0.773	0.678	1	0.00137009551605966	0.438365593582966	0.828	0.622	1	0.00137009551605966	0.00039906690167885	0.350073191765648
cTECs	Sept4	NA	NA	4.00542986592807e-17	0.35671232969022	0.215	0.053	1.02855433527167e-12	3.92295750854738e-18	0.343071897964236	0.276	0.023	1.00737625861988e-13	4.00542986592807e-17	7.84591501709476e-18	0.349892113827228
cTECs	Kif1b	kinesin family member 1B [Source:MGI Symbol;Acc:MGI:108426]	protein_coding	5.1486178533567e-07	0.305445666195048	0.497	0.336	0.0132211357856347	0.00166671464643567	0.393580058272018	0.862	0.574	1	0.00166671464643567	1.02972330558868e-06	0.349512862233533
cTECs	Ndufb6	NADH:ubiquinone oxidoreductase subunit B6 [Source:MGI Symbol;Acc:MGI:2684983]	protein_coding	1.12172691652711e-06	0.302970230777573	0.84	0.814	0.0288048254894998	0.00564961199505369	0.394531098489141	0.862	0.654	1	0.00564961199505369	2.24345257478295e-06	0.348750664633357
cTECs	Btbd11	BTB (POZ) domain containing 11 [Source:MGI Symbol;Acc:MGI:1921257]	protein_coding	2.14272415319803e-13	0.301448211486679	0.288	0.106	5.50230135299722e-09	7.31883348433879e-05	0.395830994154444	0.517	0.198	1	7.31883348433879e-05	4.28544830639559e-13	0.348639602820562
cTECs	1110008P14Rik	NA	NA	1.79695800752127e-09	0.412563764428036	0.693	0.527	4.61440846751387e-05	0.0110448747440445	0.281855810279871	0.621	0.384	1	0.0110448747440445	3.59391601181348e-09	0.347209787353954
cTECs	Cdc42ep4	CDC42 effector protein (Rho GTPase binding) 4 [Source:MGI Symbol;Acc:MGI:1929760]	protein_coding	2.83678767944757e-13	0.281262796739716	0.313	0.117	7.28458708205341e-09	0.025017760062206	0.413028032033108	0.276	0.14	1	0.025017760062206	5.67357535889433e-13	0.347145414386412
cTECs	Trpm2	transient receptor potential cation channel, subfamily M, member 2 [Source:MGI Symbol;Acc:MGI:1351901]	protein_coding	0.000137761207819845	0.289360357542102	0.178	0.094	1	1.84776269382735e-08	0.404767448945662	0.379	0.083	0.000474486982147926	0.000137761207819845	3.69552535351243e-08	0.347063903243882
cTECs	Nfat5	nuclear factor of activated T cells 5 [Source:MGI Symbol;Acc:MGI:1859333]	protein_coding	3.11647895851322e-05	0.279703059785487	0.534	0.395	0.80028063175661	0.0019550541664619	0.411530826183508	0.655	0.365	1	0.0019550541664619	6.23286079261546e-05	0.345616942984497
cTECs	Hist3h2a	NA	NA	5.81554104342909e-10	0.398124102738963	0.607	0.392	1.49337278454216e-05	0.0011961786110931	0.290008949900365	0.483	0.214	1	0.0011961786110931	1.16310820834761e-09	0.344066526319664
cTECs	Stx11	syntaxin 11 [Source:MGI Symbol;Acc:MGI:1921982]	protein_coding	1.57064652116367e-10	0.430116223114977	0.479	0.281	4.0332632016962e-06	0.00122609749954245	0.257701571353894	0.517	0.243	1	0.00122609749954245	3.14129304208065e-10	0.343908897234436
cTECs	Tcn2	transcobalamin 2 [Source:MGI Symbol;Acc:MGI:98534]	protein_coding	2.26042728139109e-06	0.295068106241687	0.423	0.268	0.0580455121588418	4.56906014009359e-09	0.391787105265997	0.552	0.146	0.000117328895337463	2.26042728139109e-06	9.13812025931086e-09	0.343427605753842
cTECs	2210016L21Rik	RIKEN cDNA 2210016L21 gene [Source:MGI Symbol;Acc:MGI:1919607]	protein_coding	2.85910323885781e-08	0.313018865254168	0.73	0.533	0.000734189120706297	0.0102419560974299	0.373100824669843	0.793	0.605	1	0.0102419560974299	5.71820639597089e-08	0.343059844962005
cTECs	Cmc2	COX assembly mitochondrial protein 2 [Source:MGI Symbol;Acc:MGI:1913781]	protein_coding	7.76669887175656e-15	0.4058062544546	0.528	0.27	1.99441060327837e-10	3.41624308614997e-05	0.2786028634494	0.552	0.206	0.877257062092451	3.41624308614997e-05	1.5533397743513e-14	0.342204558952
cTECs	Bola1	bolA-like 1 (E. coli) [Source:MGI Symbol;Acc:MGI:1916418]	protein_coding	2.52014871757401e-12	0.428647824588585	0.65	0.433	6.47148989185829e-08	0.0717489409890936	0.255660351623434	0.552	0.383	1	0.0717489409890936	5.04029743514164e-12	0.342154088106009
cTECs	Tmem65	transmembrane protein 65 [Source:MGI Symbol;Acc:MGI:1922118]	protein_coding	1.25830120239335e-11	0.308643909973324	0.325	0.139	3.23119165762588e-07	1.34810395798862e-07	0.375219094839213	0.414	0.107	0.00346179615371897	1.34810395798862e-07	2.51660240477086e-11	0.341931502406268
cTECs	Meis2	Meis homeobox 2 [Source:MGI Symbol;Acc:MGI:108564]	protein_coding	1.95765170873948e-05	0.275036793581133	0.791	0.66	0.502705382287211	0.00133439025289472	0.400712070744143	0.862	0.618	1	0.00133439025289472	3.91526509347683e-05	0.337874432162638
cTECs	Ykt6	YKT6 v-SNARE homolog (S. cerevisiae) [Source:MGI Symbol;Acc:MGI:1927550]	protein_coding	2.43881155917415e-06	0.283700753891757	0.387	0.243	0.0626262420280329	0.000101358632906653	0.391786873271699	0.517	0.213	1	0.000101358632906653	4.87761717054647e-06	0.337743813581728
cTECs	Prrg3	proline rich Gla (G-carboxyglutamic acid) 3 (transmembrane) [Source:MGI Symbol;Acc:MGI:2685214]	protein_coding	1.37855795235244e-07	0.260847227430494	0.374	0.197	0.00353999896584584	6.23474923621257e-13	0.41365233837867	0.448	0.078	1.60102125636702e-08	1.37855795235244e-07	1.24694984724212e-12	0.337249782904582
cTECs	Psmc6	proteasome (prosome, macropain) 26S subunit, ATPase, 6 [Source:MGI Symbol;Acc:MGI:1914339]	protein_coding	2.8532453893536e-05	0.260447259671159	0.773	0.688	0.732684883532111	0.000259527483051306	0.413934281515745	0.897	0.602	1	0.000259527483051306	5.70640936861468e-05	0.337190770593452
cTECs	Ppp1r12a	protein phosphatase 1, regulatory subunit 12A [Source:MGI Symbol;Acc:MGI:1309528]	protein_coding	1.78308606884998e-05	0.298179067212698	0.644	0.497	0.457878671619986	0.00489602115137587	0.375339955316254	0.759	0.47	1	0.00489602115137587	3.56614034374067e-05	0.336759511264476
cTECs	Ndufaf8	NADH:ubiquinone oxidoreductase complex assembly factor 8 [Source:MGI Symbol;Acc:MGI:1913676]	protein_coding	1.39365002598606e-07	0.338303735328608	0.663	0.505	0.0035787539017296	0.143697935772446	0.331143639110972	0.621	0.471	1	0.143697935772446	2.78729985774608e-07	0.33472368721979
cTECs	Flywch1	FLYWCH-type zinc finger 1 [Source:MGI Symbol;Acc:MGI:2442638]	protein_coding	4.31736666797480e-09	0.286324362446801	0.405	0.215	0.000110865658666925	0.00111718675958884	0.382857915369871	0.414	0.187	1	0.00111718675958884	8.63473331730992e-09	0.334591138908336
cTECs	Snn	stannin [Source:MGI Symbol;Acc:MGI:1276549]	protein_coding	5.28824085479785e-10	0.406522790283522	0.54	0.346	1.35796736910354e-05	0.093975149945648	0.261732819380169	0.586	0.444	1	0.093975149945648	1.05764817067992e-09	0.334127804831846
cTECs	Capzb	capping actin protein of muscle Z-line subunit beta [Source:MGI Symbol;Acc:MGI:104652]	protein_coding	1.66133042650837e-10	0.343420865561433	0.975	0.867	4.26613040223084e-06	0.0905768630437913	0.323324929080889	0.793	0.669	1	0.0905768630437913	3.32266085274074e-10	0.333372897321161
cTECs	Ppp1r13b	protein phosphatase 1, regulatory subunit 13B [Source:MGI Symbol;Acc:MGI:1336199]	protein_coding	5.38023438813977e-08	0.26249768313547	0.282	0.137	0.00138159038853041	0.00401434725394822	0.401627791647998	0.552	0.317	1	0.00401434725394822	1.07604684868103e-07	0.332062737391734
cTECs	Bcl7c	B cell CLL/lymphoma 7C [Source:MGI Symbol;Acc:MGI:1332237]	protein_coding	3.61656252461142e-06	0.290373465200839	0.798	0.708	0.0928697090694966	0.000333692928056055	0.373323217017077	0.897	0.627	1	0.000333692928056055	7.23311196969834e-06	0.331848341108958
cTECs	Psmb5	proteasome (prosome, macropain) subunit, beta type 5 [Source:MGI Symbol;Acc:MGI:1194513]	protein_coding	2.69509050576207e-07	0.334910747340354	0.914	0.867	0.00692072290974642	0.0082730778907502	0.32654967413058	0.966	0.893	1	0.0082730778907502	5.39018028517286e-07	0.330730210735467
cTECs	Cobl	cordon-bleu WH2 repeat [Source:MGI Symbol;Acc:MGI:105056]	protein_coding	8.65032281141375e-09	0.2557152951772	0.307	0.144	0.000222131639474294	1.99842477270502e-08	0.403583717502746	0.586	0.166	0.000513175497382921	1.99842477270502e-08	1.73006455479994e-08	0.329649506339973
cTECs	Txnip	thioredoxin interacting protein [Source:MGI Symbol;Acc:MGI:1889549]	protein_coding	6.66767342546426e-10	0.37172705059629	0.638	0.409	1.71219185892497e-05	0.0963679001805261	0.284000074604407	0.552	0.394	1	0.0963679001805261	1.33353468464827e-09	0.327863562600348
cTECs	Hibadh	3-hydroxyisobutyrate dehydrogenase [Source:MGI Symbol;Acc:MGI:1889802]	protein_coding	1.91731727986812e-05	0.264916100614618	0.589	0.461	0.492347904297334	0.00520675041781305	0.388381555528706	0.586	0.37	1	0.00520675041781305	3.83459779868072e-05	0.326648828071662
cTECs	Cdr2l	cerebellar degeneration-related protein 2-like [Source:MGI Symbol;Acc:MGI:2684867]	protein_coding	2.5191578992371e-25	0.318173692997017	0.245	0.049	6.46894556945094e-21	3.19449386161044e-34	0.335112744766003	0.345	0.019	8.20314078722945e-30	2.5191578992371e-25	6.38898772322087e-34	0.32664321888151
cTECs	Atp6v1d	ATPase, H+ transporting, lysosomal V1 subunit D [Source:MGI Symbol;Acc:MGI:1921084]	protein_coding	2.67756442520283e-05	0.298944950566017	0.73	0.651	0.687571768747836	0.0480362564229505	0.354335560220884	0.793	0.722	1	0.0480362564229505	5.35505715689316e-05	0.326640255393451
cTECs	Idnk	idnK gluconokinase homolog (E. coli) [Source:MGI Symbol;Acc:MGI:1922981]	protein_coding	1.57463938602252e-05	0.310325972006538	0.62	0.503	0.404351647936722	0.00984285654654164	0.342941375368407	0.655	0.47	1	0.00984285654654164	3.14925397715308e-05	0.326633673687472
cTECs	Tsen34	tRNA splicing endonuclease subunit 34 [Source:MGI Symbol;Acc:MGI:1913328]	protein_coding	9.49951951730106e-06	0.269497631138198	0.73	0.588	0.243938161684774	0.000485446210403953	0.383281963630506	0.517	0.234	1	0.000485446210403953	1.89989487937311e-05	0.326389797384352
cTECs	Bloc1s6	biogenesis of lysosomal organelles complex-1, subunit 6, pallidin [Source:MGI Symbol;Acc:MGI:1927580]	protein_coding	1.91865132073136e-08	0.273197685476727	0.368	0.196	0.000492690472650607	3.15743649304584e-05	0.378965003362269	0.586	0.234	0.810798117049242	3.15743649304584e-05	3.83730260465049e-08	0.326081344419498
cTECs	Ivd	isovaleryl coenzyme A dehydrogenase [Source:MGI Symbol;Acc:MGI:1929242]	protein_coding	2.82691566742839e-09	0.277676566582813	0.288	0.13	7.25923674238936e-05	8.18140683988411e-06	0.374266526689873	0.414	0.13	0.210090346241384	8.18140683988411e-06	5.65383132686532e-09	0.325971546636343
cTECs	Nudt4	nudix (nucleoside diphosphate linked moiety X)-type motif 4 [Source:MGI Symbol;Acc:MGI:1918457]	protein_coding	1.47075748104531e-06	0.285437336839018	0.534	0.383	0.0377675813557624	0.000452196777957889	0.36604800306732	0.724	0.422	1	0.000452196777957889	2.94151279896305e-06	0.325742669953169
cTECs	Eif1b	eukaryotic translation initiation factor 1B [Source:MGI Symbol;Acc:MGI:1916219]	protein_coding	2.70534107737016e-05	0.28479712866996	0.693	0.587	0.694704535257883	0.00501523195264909	0.364744153925521	0.69	0.424	1	0.00501523195264909	5.41060896603687e-05	0.32477064129774
cTECs	Vps35	VPS35 retromer complex component [Source:MGI Symbol;Acc:MGI:1890467]	protein_coding	1.24060643536617e-09	0.2986005905759	0.687	0.474	3.18575326537678e-05	0.00479003012355281	0.350165391851767	0.862	0.654	1	0.00479003012355281	2.48121286919322e-09	0.324382991213833
cTECs	Ppp2r5e	protein phosphatase 2, regulatory subunit B', epsilon [Source:MGI Symbol;Acc:MGI:1349473]	protein_coding	2.43853592299598e-06	0.2808026245023	0.429	0.28	0.0626191639666139	2.98427583465447e-06	0.367384919038084	0.69	0.271	0.0766332191580922	2.98427583465447e-06	4.87706589953452e-06	0.324093771770192
cTECs	Fbxo10	F-box protein 10 [Source:MGI Symbol;Acc:MGI:2686937]	protein_coding	2.56918434295746e-12	0.28598977068937	0.258	0.093	6.59740847428045e-08	9.217284407856e-11	0.360984033703321	0.31	0.048	2.36690646309334e-06	9.217284407856e-11	5.1383686859083e-12	0.323486902196346
cTECs	Ajuba	ajuba LIM protein [Source:MGI Symbol;Acc:MGI:1341886]	protein_coding	2.02464366326004e-09	0.331817653365815	0.356	0.172	5.19908246288546e-05	4.62451572730777e-14	0.314575102385968	0.31	0.037	1.18752939361536e-09	2.02464366326004e-09	9.24903145461531e-14	0.323196377875891
cTECs	Gclm	glutamate-cysteine ligase, modifier subunit [Source:MGI Symbol;Acc:MGI:104995]	protein_coding	7.63244741076748e-08	0.265911402780627	0.46	0.273	0.00195993617061098	0.00122221576744698	0.379279450034286	0.586	0.333	1	0.00122221576744698	1.52648942389924e-07	0.322595426407456
cTECs	Wipf2	WAS/WASL interacting protein family, member 2 [Source:MGI Symbol;Acc:MGI:1924462]	protein_coding	8.79903369314505e-12	0.389091089381783	0.38	0.18	2.25950386206272e-07	0.000110882756449936	0.253115962407837	0.414	0.143	1	0.000110882756449936	1.75980673862127e-11	0.32110352589481
cTECs	Hadha	hydroxyacyl-CoA dehydrogenase trifunctional multienzyme complex subunit alpha [Source:MGI Symbol;Acc:MGI:2135593]	protein_coding	2.92364302120656e-05	0.28474583805346	0.65	0.524	0.750762291415631	0.00449505330607061	0.354869452143088	0.828	0.609	1	0.00449505330607061	5.84720056552796e-05	0.319807645098274
cTECs	Rtl8b	retrotransposon Gag like 8B [Source:MGI Symbol;Acc:MGI:3576504]	protein_coding	9.89189040748701e-10	0.302936465747425	0.38	0.19	2.54013853773859e-05	8.16043249401057e-11	0.335828654459175	0.414	0.077	2.09551746013697e-06	9.89189040748701e-10	1.63208649873551e-10	0.3193825601033
cTECs	Nbdy	negative regulator of P-body association [Source:MGI Symbol;Acc:MGI:1917373]	protein_coding	1.04292713125776e-05	0.274793107534332	0.644	0.524	0.267813258035679	0.0047235100216691	0.362103877881496	0.517	0.281	1	0.0047235100216691	2.0858433855455e-05	0.318448492707914
cTECs	Hnrnpr	heterogeneous nuclear ribonucleoprotein R [Source:MGI Symbol;Acc:MGI:1891692]	protein_coding	1.77358704851989e-05	0.251469124787561	0.693	0.553	0.455439418189423	0.0114089994327842	0.385168601909892	0.655	0.401	1	0.0114089994327842	3.5471426409296e-05	0.318318863348726
cTECs	Stard5	StAR-related lipid transfer (START) domain containing 5 [Source:MGI Symbol;Acc:MGI:2156765]	protein_coding	3.26188804191215e-13	0.370041491945162	0.423	0.193	8.37620230282622e-09	7.78618580580132e-07	0.265627289745119	0.276	0.057	0.0199941465307172	7.78618580580132e-07	6.52377608382322e-13	0.31783439084514
cTECs	Ndufs3	NADH:ubiquinone oxidoreductase core subunit S3 [Source:MGI Symbol;Acc:MGI:1915599]	protein_coding	5.393763356293e-10	0.345346326762445	0.877	0.765	1.38506449226248e-05	0.0221594633166931	0.289613997830945	0.793	0.657	1	0.0221594633166931	1.07875267096767e-09	0.317480162296695
cTECs	Rfc1	replication factor C (activator 1) 1 [Source:MGI Symbol;Acc:MGI:97891]	protein_coding	6.95332204747376e-06	0.259788759422477	0.466	0.306	0.178554356857079	8.91883746436518e-08	0.371731201179191	0.586	0.181	0.00229026827247434	6.95332204747376e-06	1.78376741332738e-07	0.315759980300834
cTECs	Lrpap1	low density lipoprotein receptor-related protein associated protein 1 [Source:MGI Symbol;Acc:MGI:96829]	protein_coding	8.74075923127835e-07	0.3627131515623	0.669	0.519	0.0224453956299997	0.108927720234918	0.268524136795074	0.552	0.396	1	0.108927720234918	1.74815108224695e-06	0.315618644178687
cTECs	Hoxb3os	homeobox B3 and homeobox B2, opposite strand [Source:MGI Symbol;Acc:MGI:103211]	lncRNA	4.87248961735844e-15	0.355115180949284	0.294	0.1	1.25120660884147e-10	2.58301603363223e-13	0.275719341840018	0.172	0.013	6.6329268727642e-09	2.58301603363223e-13	9.7449792347169e-15	0.315417261394651
cTECs	Mpst	mercaptopyruvate sulfurtransferase [Source:MGI Symbol;Acc:MGI:2179733]	protein_coding	2.56288944594139e-07	0.320927582316373	0.577	0.41	0.00658124380823288	0.0286407635577864	0.309684760400584	0.483	0.303	1	0.0286407635577864	5.12577823504254e-07	0.315306171358479
cTECs	Foxn1	forkhead box N1 [Source:MGI Symbol;Acc:MGI:102949]	protein_coding	1.40219292824414e-08	0.341511998034518	0.485	0.295	0.000360069122043814	0.0146489583031534	0.288728981255238	0.724	0.464	1	0.0146489583031534	2.80438583682683e-08	0.315120489644878
cTECs	Trafd1	TRAF type zinc finger domain containing 1 [Source:MGI Symbol;Acc:MGI:1923551]	protein_coding	1.364763891767e-07	0.330699380762038	0.644	0.482	0.00350457719766849	0.0004851362783297	0.29867857052468	0.69	0.335	1	0.0004851362783297	2.72952759727596e-07	0.314688975643359
cTECs	Glrx5	glutaredoxin 5 [Source:MGI Symbol;Acc:MGI:1920296]	protein_coding	1.92107898168527e-07	0.330877231417846	0.712	0.593	0.00493313871706959	0.0126504148737084	0.298192285733395	0.793	0.52	1	0.0126504148737084	3.84215759431609e-07	0.314534758575621
cTECs	Rbm43	RNA binding motif protein 43 [Source:MGI Symbol;Acc:MGI:1918934]	protein_coding	9.71112764541449e-10	0.349619411552269	0.399	0.21	2.49372046806599e-05	9.34704813156309e-06	0.278968898902183	0.448	0.142	0.240022848970409	9.34704813156309e-06	1.94222552813983e-09	0.314294155227226
cTECs	Sgsm2	small G protein signaling modulator 2 [Source:MGI Symbol;Acc:MGI:2144695]	protein_coding	7.18470657804661e-23	0.298521049585434	0.288	0.071	1.84496080217659e-18	1.3895604711872e-17	0.329446232833845	0.31	0.03	3.56825233396162e-13	1.3895604711872e-17	1.43694131560932e-22	0.31398364120964
cTECs	Mrps16	mitochondrial ribosomal protein S16 [Source:MGI Symbol;Acc:MGI:1913492]	protein_coding	2.87814146857041e-06	0.301264656270729	0.816	0.73	0.0739077947714196	0.0418865881262416	0.325658781703567	0.793	0.67	1	0.0418865881262416	5.75627465344251e-06	0.313461718987148
cTECs	Isy1	ISY1 splicing factor homolog [Source:MGI Symbol;Acc:MGI:1923310]	protein_coding	5.11828059734171e-06	0.282075666632296	0.331	0.196	0.131432327459138	0.000326045669668964	0.34365165865252	0.345	0.132	1	0.000326045669668964	1.02365349978871e-05	0.312863662642408
cTECs	Rpp21	ribonuclease P 21 subunit [Source:MGI Symbol;Acc:MGI:1914926]	protein_coding	4.3131879294598e-05	0.284957486936227	0.54	0.415	1	0.00253890857239757	0.338226506585405	0.655	0.384	1	0.00253890857239757	8.62618982301845e-05	0.311591996760816
cTECs	Dstyk	dual serine/threonine and tyrosine protein kinase [Source:MGI Symbol;Acc:MGI:1925064]	protein_coding	1.15534323894657e-11	0.292824100967258	0.282	0.109	2.96680590329089e-07	9.91472335264962e-09	0.330040570598283	0.414	0.091	0.00025460018097269	9.91472335264962e-09	2.31068647787978e-11	0.311432335782771
cTECs	Plxnb1	plexin B1 [Source:MGI Symbol;Acc:MGI:2154238]	protein_coding	1.17333765990847e-08	0.298504941067461	0.362	0.187	0.000301301377687896	3.89858579927877e-05	0.323492369091953	0.379	0.122	1	3.89858579927877e-05	2.34667530604972e-08	0.310998655079707
cTECs	Ap2s1	adaptor-related protein complex 2, sigma 1 subunit [Source:MGI Symbol;Acc:MGI:2141861]	protein_coding	1.69043350428503e-07	0.324057658847213	0.908	0.838	0.00434086419565353	0.0036888892810892	0.295800555606245	0.931	0.607	1	0.0036888892810892	3.38086672281352e-07	0.309929107226729
cTECs	Sec31a	Sec31 homolog A (S. cerevisiae) [Source:MGI Symbol;Acc:MGI:1916412]	protein_coding	7.36193433839798e-06	0.278662543675001	0.62	0.481	0.189047111875722	0.00236567756196266	0.339570225890316	0.828	0.554	1	0.00236567756196266	1.47238144787188e-05	0.309116384782658
cTECs	Bod1	biorientation of chromosomes in cell division 1 [Source:MGI Symbol;Acc:MGI:1916806]	protein_coding	2.73559626697786e-06	0.258704327463097	0.503	0.349	0.0702473765397245	0.00458873719856378	0.358906089013577	0.414	0.207	1	0.00458873719856378	5.47118505046879e-06	0.308805208238337
cTECs	Gm5617	predicted gene 5617 [Source:MGI Symbol;Acc:MGI:3643566]	protein_coding	3.4821445178308e-08	0.342162873113881	0.509	0.329	0.00089417989073377	0.0136236237788448	0.274949076303069	0.621	0.408	1	0.0136236237788448	6.96428891440828e-08	0.308555974708475
cTECs	Parvb	parvin, beta [Source:MGI Symbol;Acc:MGI:2153063]	protein_coding	1.40856075688659e-27	0.293787647274479	0.252	0.048	3.61704316760907e-23	1.23951206224539e-33	0.320213295404085	0.276	0.012	3.18294302463993e-29	1.40856075688659e-27	2.47902412449079e-33	0.307000471339282
cTECs	Mtfr1l	mitochondrial fission regulator 1-like [Source:MGI Symbol;Acc:MGI:1924074]	protein_coding	3.48821712983452e-06	0.277015020226331	0.442	0.287	0.0895739276770206	0.0032661970195493	0.334192989353645	0.483	0.264	1	0.0032661970195493	6.97642209201029e-06	0.305604004789988
cTECs	Snta1	syntrophin, acidic 1 [Source:MGI Symbol;Acc:MGI:101772]	protein_coding	8.1263841675633e-20	0.311223527165158	0.276	0.073	2.08677419038858e-15	1.54171629068726e-36	0.297133581861806	0.207	0.006	3.95897326285583e-32	8.1263841675633e-20	3.08343258137453e-36	0.304178554513482
cTECs	Wwp1	WW domain containing E3 ubiquitin protein ligase 1 [Source:MGI Symbol;Acc:MGI:1861728]	protein_coding	1.40209613125363e-07	0.256062232501043	0.368	0.2	0.00360044265544619	8.95358109942389e-06	0.347673110875519	0.552	0.208	0.229919009052106	8.95358109942389e-06	2.8041920659199e-07	0.301867671688281
cTECs	Copg2	coatomer protein complex, subunit gamma 2 [Source:MGI Symbol;Acc:MGI:1858683]	protein_coding	2.98479518227606e-09	0.342746801623873	0.417	0.23	7.6646555485667e-05	0.000107535992297436	0.256895981143351	0.379	0.13	1	0.000107535992297436	5.96959035564312e-09	0.299821391383612
cTECs	Usp25	ubiquitin specific peptidase 25 [Source:MGI Symbol;Acc:MGI:1353655]	protein_coding	1.27732476193178e-05	0.264034734993981	0.442	0.3	0.328004225616462	0.00313153889996416	0.332905343757066	0.655	0.416	1	0.00313153889996416	2.55463320827809e-05	0.298470039375524
cTECs	Csf2ra	colony stimulating factor 2 receptor, alpha, low-affinity (granulocyte-macrophage) [Source:MGI Symbol;Acc:MGI:1339754]	protein_coding	2.48473674804038e-09	0.344170885853493	0.466	0.278	6.38055549529289e-05	0.00312426479163258	0.251402594308108	0.586	0.291	1	0.00312426479163258	4.96947348990683e-09	0.297786740080801
cTECs	Snx2	sorting nexin 2 [Source:MGI Symbol;Acc:MGI:1915054]	protein_coding	7.75565229143463e-06	0.289289392212259	0.54	0.387	0.19915739519175	0.0252818900378332	0.304237828735197	0.483	0.31	1	0.0252818900378332	1.55112444327268e-05	0.296763610473728
cTECs	Thyn1	thymocyte nuclear protein 1 [Source:MGI Symbol;Acc:MGI:1925112]	protein_coding	4.0058680416977e-07	0.315717847415742	0.491	0.332	0.0102866685442755	0.0030983187122152	0.276184980084212	0.448	0.203	1	0.0030983187122152	8.01173447869753e-07	0.295951413749977
cTECs	Prkcq	protein kinase C, theta [Source:MGI Symbol;Acc:MGI:97601]	protein_coding	5.74964597210578e-34	0.282235907871279	0.202	0.025	1.47645158917704e-29	9.63218734581343e-45	0.309633242503085	0.241	0.007	2.47344938853143e-40	5.74964597210578e-34	1.92643746916269e-44	0.295934575187182
cTECs	Psmc3	proteasome (prosome, macropain) 26S subunit, ATPase 3 [Source:MGI Symbol;Acc:MGI:1098754]	protein_coding	3.49710661249791e-06	0.322760263376676	0.834	0.748	0.0898022007023339	0.0213349803595964	0.268821251916478	0.793	0.657	1	0.0213349803595964	6.99420099524116e-06	0.295790757646577
cTECs	Tgfbr3	transforming growth factor, beta receptor III [Source:MGI Symbol;Acc:MGI:104637]	protein_coding	5.17402676026873e-13	0.263562857432785	0.276	0.096	1.32863833176941e-08	5.18870025407332e-15	0.327070874585402	0.448	0.066	1.33240633824349e-10	5.17402676026873e-13	1.03774005081466e-14	0.295316866009094
cTECs	Commd1	COMM domain containing 1 [Source:MGI Symbol;Acc:MGI:109474]	protein_coding	1.04391777647234e-06	0.311953425831711	0.761	0.646	0.0268067645820331	0.022765979050823	0.277768323845514	0.69	0.502	1	0.022765979050823	2.08783446318035e-06	0.294860874838612
cTECs	Megf6	multiple EGF-like-domains 6 [Source:MGI Symbol;Acc:MGI:1919351]	protein_coding	8.83783191181637e-08	0.280383518539514	0.209	0.086	0.00226946685663533	4.70482500522898e-06	0.305604720119126	0.276	0.065	0.120815201309275	4.70482500522898e-06	1.767566304256e-07	0.29299411932932
cTECs	Vps29	VPS29 retromer complex component [Source:MGI Symbol;Acc:MGI:1928344]	protein_coding	3.30392886700834e-06	0.282758086631175	0.755	0.654	0.0848415893759071	0.0636599897688885	0.30277347692338	0.793	0.611	1	0.0636599897688885	6.60784681807072e-06	0.292765781777278
cTECs	Dbnl	drebrin-like [Source:MGI Symbol;Acc:MGI:700006]	protein_coding	6.86147587144633e-07	0.293774262178825	0.687	0.535	0.017619583890287	0.0510558242003854	0.291713299580428	0.69	0.479	1	0.0510558242003854	1.37229470349075e-06	0.292743780879626
cTECs	Tuba1b	tubulin, alpha 1B [Source:MGI Symbol;Acc:MGI:107804]	protein_coding	1.5957339519634e-10	0.255843581239009	0.939	0.82	4.09768521524682e-06	0.000531044330474842	0.329383605878163	0.897	0.565	1	0.000531044330474842	3.19146790367217e-10	0.292613593558586
cTECs	Mafa	v-maf musculoaponeurotic fibrosarcoma oncogene family, protein A (avian) [Source:MGI Symbol;Acc:MGI:2673307]	protein_coding	5.43437310648665e-09	0.279834416576138	0.282	0.126	0.000139549267001471	1.3927731203513e-08	0.303499123407393	0.586	0.158	0.000357650209575011	1.3927731203513e-08	1.08687461834409e-08	0.291666769991765
cTECs	Rab7	RAB7, member RAS oncogene family [Source:MGI Symbol;Acc:MGI:105068]	protein_coding	3.48628352673237e-08	0.321061132016339	0.791	0.686	0.000895242746829606	0.138667188479397	0.261607295463945	0.793	0.693	1	0.138667188479397	6.972566931923e-08	0.291334213740142
cTECs	Zfp740	zinc finger protein 740 [Source:MGI Symbol;Acc:MGI:1915994]	protein_coding	2.98681646286465e-09	0.262791324824339	0.294	0.134	7.66984599499013e-05	3.84986372009413e-07	0.319316377883204	0.414	0.105	0.00988606504682972	3.84986372009413e-07	5.97363291680821e-09	0.291053851353772
cTECs	Prdx2	peroxiredoxin 2 [Source:MGI Symbol;Acc:MGI:109486]	protein_coding	9.08260792602606e-09	0.250874348076803	0.994	0.975	0.000233232288932423	0.0263473149435366	0.330826707645323	0.966	0.943	1	0.0263473149435366	1.81652157695584e-08	0.290850527861063
cTECs	Ltbp3	latent transforming growth factor beta binding protein 3 [Source:MGI Symbol;Acc:MGI:1101355]	protein_coding	2.35370526949028e-12	0.2933743106281	0.356	0.148	6.04407976152408e-08	2.62432217272055e-11	0.28617827570332	0.276	0.037	6.7389969073291e-07	2.62432217272055e-11	4.70741053897501e-12	0.28977629316571
cTECs	Impa1	inositol (myo)-1(or 4)-monophosphatase 1 [Source:MGI Symbol;Acc:MGI:1933158]	protein_coding	4.55366794937259e-07	0.282792362189731	0.521	0.347	0.0116933639271939	0.00454639479822784	0.29003859986126	0.621	0.373	1	0.00454639479822784	9.107333825156e-07	0.286415481025496
cTECs	Hic1	hypermethylated in cancer 1 [Source:MGI Symbol;Acc:MGI:1338010]	protein_coding	2.71920753634425e-17	0.317422516602284	0.307	0.095	6.98265303257839e-13	4.77751448769503e-22	0.253921141333424	0.276	0.019	1.22681794529521e-17	2.71920753634425e-17	9.55502897539009e-22	0.285671828967854
cTECs	Mblac2	metallo-beta-lactamase domain containing 2 [Source:MGI Symbol;Acc:MGI:1920102]	protein_coding	1.83973971520117e-15	0.302241007420637	0.258	0.078	4.72426761466509e-11	3.46536417769829e-06	0.268760659659929	0.207	0.038	0.0889870867191144	3.46536417769829e-06	3.67947943040235e-15	0.285500833540283
cTECs	Gltp	glycolipid transfer protein [Source:MGI Symbol;Acc:MGI:1929253]	protein_coding	1.0145839668586e-06	0.295825780733317	0.558	0.395	0.0260535016849621	0.000619333198022269	0.275139045930597	0.552	0.255	1	0.000619333198022269	2.02916690433658e-06	0.285482413331957
cTECs	Sdcbp	syndecan binding protein [Source:MGI Symbol;Acc:MGI:1337026]	protein_coding	1.00636548125363e-05	0.285972821779044	0.65	0.506	0.25842459193112	0.0041651023662667	0.284225322155209	0.655	0.348	1	0.0041651023662667	2.01272083479244e-05	0.285099071967126
cTECs	Trib2	tribbles pseudokinase 2 [Source:MGI Symbol;Acc:MGI:2145021]	protein_coding	2.86662789335033e-21	0.301204883199991	0.258	0.062	7.36121376733432e-17	6.14779608962174e-10	0.267528834166273	0.276	0.041	1.57869255785397e-05	6.14779608962174e-10	5.73325578670068e-21	0.284366858683132
cTECs	Mrpl35	mitochondrial ribosomal protein L35 [Source:MGI Symbol;Acc:MGI:1913473]	protein_coding	5.80147993554815e-06	0.255739539370348	0.632	0.465	0.148976203264941	0.0129577028802277	0.312294720915966	0.586	0.36	1	0.0129577028802277	1.16029262139269e-05	0.284017130143157
cTECs	Cltb	clathrin, light polypeptide (Lcb) [Source:MGI Symbol;Acc:MGI:1921575]	protein_coding	2.8401434050658e-05	0.266955028593047	0.675	0.592	0.729320424986846	0.00188253445023797	0.300497774824847	0.655	0.382	1	0.00188253445023797	5.68020614598598e-05	0.283726401708947
cTECs	Grpel1	GrpE-like 1, mitochondrial [Source:MGI Symbol;Acc:MGI:1334417]	protein_coding	1.01596688131698e-06	0.292736894917589	0.73	0.609	0.0260890135453387	0.118341776622534	0.269908061323191	0.69	0.612	1	0.118341776622534	2.03193273044525e-06	0.28132247812039
cTECs	Rfxap	regulatory factor X-associated protein [Source:MGI Symbol;Acc:MGI:2180854]	protein_coding	3.16995800029892e-07	0.252931126420713	0.472	0.29	0.00814013514896761	0.00122703676960792	0.306892977669663	0.448	0.208	1	0.00122703676960792	6.33991499573447e-07	0.279912052045188
cTECs	Psma3	proteasome subunit alpha 3 [Source:MGI Symbol;Acc:MGI:104883]	protein_coding	3.27760360170899e-06	0.285081329866955	0.975	0.946	0.0841655828882851	0.0213915158751064	0.274620732100977	1	0.946	1	0.0213915158751064	6.5551964607326e-06	0.279851030983966
cTECs	Klhl8	kelch-like 8 [Source:MGI Symbol;Acc:MGI:2179430]	protein_coding	5.64143623157461e-17	0.304217777087688	0.294	0.091	1.44866440990604e-12	2.08730283331601e-09	0.254406321666094	0.276	0.043	5.35998494567218e-05	2.08730283331601e-09	1.12828724631493e-16	0.279312049376891
cTECs	Cnst	consortin, connexin sorting protein [Source:MGI Symbol;Acc:MGI:2445141]	protein_coding	7.19912742787453e-07	0.267983980714603	0.264	0.134	0.018486639322039	0.0250971511706653	0.287337040384069	0.552	0.367	1	0.0250971511706653	1.43982496730055e-06	0.277660510549336
cTECs	Atp5j2	ATP synthase, H+ transporting, mitochondrial F0 complex, subunit F2 [Source:MGI Symbol;Acc:MGI:1927558]	protein_coding	3.24448878492019e-06	0.259560757907409	0.963	0.954	0.0833152275079655	0.0201702045654376	0.295663483644957	1	0.975	1	0.0201702045654376	6.4889670431329e-06	0.277612120776183
cTECs	Lamtor1	late endosomal/lysosomal adaptor, MAPK and MTOR activator 1 [Source:MGI Symbol;Acc:MGI:1913758]	protein_coding	0.000471329418039145	0.253804731362054	0.62	0.539	1	0.0129708599087468	0.301141689764432	0.759	0.51	1	0.0129708599087468	0.000942436684657982	0.277473210563243
cTECs	Nmi	N-myc (and STAT) interactor [Source:MGI Symbol;Acc:MGI:1928368]	protein_coding	1.54567497003072e-05	0.268974657826357	0.663	0.542	0.396913875554189	0.000440732473709639	0.282186289954592	0.655	0.306	1	0.000440732473709639	3.09132604895031e-05	0.275580473890474
cTECs	Arhgef10l	Rho guanine nucleotide exchange factor (GEF) 10-like [Source:MGI Symbol;Acc:MGI:1920004]	protein_coding	2.89437482073214e-08	0.250774377226895	0.227	0.096	0.000743246510215805	0.000334158594084562	0.297027370902621	0.621	0.294	1	0.000334158594084562	5.7887495576902e-08	0.273900874064758
cTECs	Haus4	HAUS augmin-like complex, subunit 4 [Source:MGI Symbol;Acc:MGI:1261794]	protein_coding	2.78861968341526e-11	0.286474490001568	0.27	0.105	7.16089648504204e-07	5.12798575052053e-07	0.260291907189059	0.172	0.025	0.0131681546087617	5.12798575052053e-07	5.57723936675274e-11	0.273383198595313
cTECs	Psmd3	proteasome (prosome, macropain) 26S subunit, non-ATPase, 3 [Source:MGI Symbol;Acc:MGI:98858]	protein_coding	3.37609515226965e-05	0.259507427492432	0.644	0.5	0.866947474151324	0.00622444630740738	0.286899880733768	0.621	0.389	1	0.00622444630740738	6.75207632435453e-05	0.2732036541131
cTECs	Decr1	2,4-dienoyl CoA reductase 1, mitochondrial [Source:MGI Symbol;Acc:MGI:1914710]	protein_coding	2.2282675697241e-05	0.251129336319704	0.417	0.278	0.572196829229452	5.70080871536087e-05	0.288585750774053	0.483	0.18	1	5.70080871536087e-05	4.45648548768458e-05	0.269857543546879
cTECs	Ssbp1	single-stranded DNA binding protein 1 [Source:MGI Symbol;Acc:MGI:1920040]	protein_coding	0.000159603383970901	0.270687768683414	0.663	0.553	1	0.0796195590101826	0.267406632731823	0.655	0.514	1	0.0796195590101826	0.000319181294701627	0.269047200707618
cTECs	Atp5g1	ATP synthase, H+ transporting, mitochondrial F0 complex, subunit C1 (subunit 9) [Source:MGI Symbol;Acc:MGI:107653]	protein_coding	1.62640355764909e-05	0.275256002161747	0.969	0.949	0.417644169568709	0.0117780680637418	0.262711160132798	0.966	0.921	1	0.0117780680637418	3.25278066341285e-05	0.268983581147272
cTECs	Arl5a	ADP-ribosylation factor-like 5A [Source:MGI Symbol;Acc:MGI:1922673]	protein_coding	1.36024076799496e-08	0.257211270778919	0.307	0.147	0.000349296226813426	0.000335712785571296	0.275569747427678	0.379	0.143	1	0.000335712785571296	2.72048151748737e-08	0.266390509103298
cTECs	Gm1604a	predicted gene 1604A [Source:MGI Symbol;Acc:MGI:3807545]	lncRNA	1.07811351792329e-47	0.260756314855914	0.153	0.008	2.76848770267523e-43	1.35802781459953e-108	0.270813665030561	0.172	0.001	3.48727962511014e-104	1.07811351792329e-47	2.71605562919907e-108	0.265784989943238
cTECs	Ndufs5	NADH:ubiquinone oxidoreductase core subunit S5 [Source:MGI Symbol;Acc:MGI:1890889]	protein_coding	2.46436056082694e-06	0.277172374622662	0.969	0.909	0.063282314841475	0.0130076388515904	0.253985764323763	1	0.939	1	0.0130076388515904	4.92871504858091e-06	0.265579069473213
cTECs	Kctd6	potassium channel tetramerisation domain containing 6 [Source:MGI Symbol;Acc:MGI:1918643]	protein_coding	9.62641301929787e-08	0.257600671301296	0.307	0.155	0.0024719665992255	5.62773868470376e-08	0.263063382457598	0.345	0.073	0.00144514701684508	9.62641301929787e-08	1.12554770526931e-07	0.260332026879447
Entero_Hepato	Saa3	serum amyloid A 3 [Source:MGI Symbol;Acc:MGI:98223]	protein_coding	2.49143128905814e-14	4.31117898901576	0.611	0.177	6.3977464071724e-10	1.47182333895898e-40	4.55503559962803	0.268	0.038	3.77949515211276e-36	2.49143128905814e-14	2.94364667791795e-40	4.43310729432189
Entero_Hepato	Prap1	proline-rich acidic protein 1 [Source:MGI Symbol;Acc:MGI:893573]	protein_coding	4.04342996736635e-57	4.39173606833929	0.694	0.058	1.03831238132001e-52	9.89380534494877e-279	4.02257048845066	0.696	0.033	2.5406302745294e-274	4.04342996736635e-57	1.97876106898965e-278	4.20715327839497
Entero_Hepato	Spink1	serine peptidase inhibitor, Kazal type 1 [Source:MGI Symbol;Acc:MGI:106202]	protein_coding	3.05164924714772e-53	5.45549737579579	0.694	0.062	7.83633010175063e-49	4.37538410782651e-182	2.82999543642521	0.399	0.015	1.12355488504877e-177	3.05164924714772e-53	8.75076821565289e-182	4.1427464061105
Entero_Hepato	Lypd8	LY6/PLAUR domain containing 8 [Source:MGI Symbol;Acc:MGI:1917413]	protein_coding	8.07281516398604e-46	4.5857196908739	0.861	0.121	2.07301820595998e-41	4.87919450710744e-95	3.5708687625632	0.913	0.243	1.25292835748012e-90	8.07281516398604e-46	9.75838901421497e-95	4.07829422671855
Entero_Hepato	Ttr	transthyretin [Source:MGI Symbol;Acc:MGI:98865]	protein_coding	8.63553793704103e-52	3.83353911275931	0.333	0.013	2.21751978685277e-47	1.02420655758388e-174	4.17445921202791	0.348	0.011	2.63006001921965e-170	8.63553793704103e-52	2.04841311516771e-174	4.00399916239361
Entero_Hepato	2210407C18Rik	NA	NA	3.8578490835249e-44	4.0189656438172	0.806	0.106	9.90657066158358e-40	6.93881662502873e-151	3.80657314900464	0.812	0.105	1.78181872114113e-146	3.8578490835249e-44	1.38776332500574e-150	3.91276939641092
Entero_Hepato	Saa1	serum amyloid A 1 [Source:MGI Symbol;Acc:MGI:98221]	protein_coding	4.27992974912157e-20	4.20460269417112	0.583	0.115	1.09904316027693e-15	1.44265391411469e-47	3.41213643451088	0.181	0.014	3.70459098605511e-43	4.27992974912157e-20	2.8853078282294e-47	3.808369564341
Entero_Hepato	Reg3g	regenerating islet-derived 3 gamma [Source:MGI Symbol;Acc:MGI:109406]	protein_coding	8.16360738857425e-15	5.10227702699927	0.889	0.476	2.09633274131198e-10	2.99097189405615e-06	2.17116400738245	0.645	0.5	0.0768051672674679	2.99097189405615e-06	1.63272147771484e-14	3.63672051719086
Entero_Hepato	Apoc3	apolipoprotein C-III [Source:MGI Symbol;Acc:MGI:88055]	protein_coding	3.54494581950581e-51	3.33407897232906	0.639	0.054	9.10306636990896e-47	9.78979108504305e-292	3.58738061542305	0.688	0.03	2.51392045272821e-287	3.54494581950581e-51	1.95795821700854e-291	3.46072979387606
Entero_Hepato	Guca2b	guanylate cyclase activator 2b (retina) [Source:MGI Symbol;Acc:MGI:1270851]	protein_coding	5.55924818956116e-61	3.49717741909222	0.528	0.029	1.42755934259741e-56	2.2855069873612e-191	3.32353854642482	0.486	0.023	5.86895339284483e-187	5.55924818956116e-61	4.57101397472247e-191	3.41035798275852
Entero_Hepato	Apoa4	apolipoprotein A-IV [Source:MGI Symbol;Acc:MGI:88051]	protein_coding	1.02599001285998e-23	3.35891298866709	0.583	0.098	2.63463975402314e-19	8.09529227548425e-221	3.33392981728526	0.732	0.053	2.0787901034216e-216	1.02599001285998e-23	1.61905845509683e-220	3.34642140297618
Entero_Hepato	Lgals4	lectin, galactose binding, soluble 4 [Source:MGI Symbol;Acc:MGI:107536]	protein_coding	6.63094650335176e-77	3.47482675189644	0.778	0.053	1.7027607525957e-72	6.16060720164621e-211	2.95626091793595	0.71	0.051	1.58198232331073e-206	6.63094650335176e-77	1.23212144032925e-210	3.21554383491619
Entero_Hepato	AW112010	expressed sequence AW112010 [Source:MGI Symbol;Acc:MGI:2147706]	lncRNA	1.31738703333189e-21	3.2605369507671	1	0.651	3.38291816289295e-17	4.28493321049337e-50	2.8752549131994	0.935	0.683	1.10032799912259e-45	1.31738703333189e-21	8.56986642098675e-50	3.06789593198325
Entero_Hepato	Fabp9	fatty acid binding protein 9, testis [Source:MGI Symbol;Acc:MGI:1194881]	protein_coding	1.00870469389693e-08	3.0989969041808	0.389	0.108	0.000259025278345792	2.14576883904452e-23	2.35416549214225	0.29	0.071	5.51011980178242e-19	1.00870469389693e-08	4.29153767808903e-23	2.72658119816153
Entero_Hepato	Apoa1	apolipoprotein A-I [Source:MGI Symbol;Acc:MGI:88049]	protein_coding	7.57761099374436e-07	1.26555498715043	0.25	0.057	0.0194585472708362	1.37128449663847e-102	4.14288906297418	0.232	0.009	3.52132145891794e-98	7.57761099374436e-07	2.74256899327696e-102	2.70422202506231
Entero_Hepato	Tstd1	thiosulfate sulfurtransferase (rhodanese)-like domain containing 1 [Source:MGI Symbol;Acc:MGI:3648482]	protein_coding	1.97738627089724e-52	2.46937239657889	0.611	0.047	5.07773020503702e-48	1.88602558394182e-102	2.86955013457548	0.58	0.075	4.8431250970042e-98	1.97738627089724e-52	3.77205116788363e-102	2.66946126557718
Entero_Hepato	Crip1	cysteine-rich protein 1 (intestinal) [Source:MGI Symbol;Acc:MGI:88501]	protein_coding	8.19254993108291e-06	2.18042589996302	0.806	0.73	0.210376489680278	8.25650964618881e-34	2.66555988644601	0.899	0.776	2.12018911204482e-29	8.19254993108291e-06	1.65130192923777e-33	2.42299289320451
Entero_Hepato	Gsta4	glutathione S-transferase, alpha 4 [Source:MGI Symbol;Acc:MGI:1309515]	protein_coding	1.78624220455616e-17	2.89824744486826	0.611	0.154	4.58689135707977e-13	3.42759600295931e-72	1.89826650173626	0.471	0.067	8.8017237759992e-68	1.78624220455616e-17	6.85519200591862e-72	2.39825697330226
Entero_Hepato	2200002D01Rik	RIKEN cDNA 2200002D01 gene [Source:MGI Symbol;Acc:MGI:1919525]	protein_coding	5.9506377590352e-26	2.42015948264017	0.833	0.223	1.52806427014265e-21	4.46703957693403e-91	2.32258089615106	0.899	0.265	1.14709109296089e-86	5.9506377590352e-26	8.93407915386815e-91	2.37137018939562
Entero_Hepato	Gsta1	glutathione S-transferase, alpha 1 (Ya) [Source:MGI Symbol;Acc:MGI:1095417]	protein_coding	6.32634389181286e-40	2.65995244383593	0.444	0.033	1.62454184797863e-35	3.14007789440137e-195	2.03412858959587	0.42	0.015	8.06340602503329e-191	6.32634389181286e-40	6.28015578880264e-195	2.3470405167159
Entero_Hepato	Ces2c	carboxylesterase 2C [Source:MGI Symbol;Acc:MGI:2385905]	protein_coding	1.9946031469844e-38	2.2799848187103	0.778	0.111	5.12194142114124e-34	3.0270007455371e-92	2.25040255920425	0.884	0.232	7.77303521446472e-88	1.9946031469844e-38	6.05400149107414e-92	2.26519368895728
Entero_Hepato	Trf	transferrin [Source:MGI Symbol;Acc:MGI:98821]	protein_coding	0.000614118382754793	2.03903330559772	0.306	0.129	1	4.91123363096047e-43	2.40399954611694	0.609	0.194	1.26115568409434e-38	0.000614118382754793	9.82246726192101e-43	2.22151642585733
Entero_Hepato	Tmem37	transmembrane protein 37 [Source:MGI Symbol;Acc:MGI:2157899]	protein_coding	1.17342919436607e-37	1.75678775099831	0.611	0.068	3.01324882821264e-33	0	2.68091425449197	0.906	0.055	0	1.17342919436607e-37	0	2.21885100274514
Entero_Hepato	Cldn7	claudin 7 [Source:MGI Symbol;Acc:MGI:1859285]	protein_coding	1.1076154859646e-27	2.57901274142689	1	0.352	2.8442458064085e-23	4.47709836388174e-64	1.84207397257513	0.978	0.732	1.14967408886119e-59	1.1076154859646e-27	8.95419672776347e-64	2.21054335700101
Entero_Hepato	Gsta2	glutathione S-transferase, alpha 2 (Yc2) [Source:MGI Symbol;Acc:MGI:95863]	protein_coding	1.38814496788974e-19	2.6206890223252	0.639	0.134	3.56461746304406e-15	3.60335616794321e-24	1.71822140047037	0.355	0.1	9.25305830366137e-20	1.38814496788974e-19	7.20671233588645e-24	2.16945521139778
Entero_Hepato	Cst6	cystatin E/M [Source:MGI Symbol;Acc:MGI:1920970]	protein_coding	1.76779523738049e-10	2.41029123818118	0.75	0.347	4.53952139006935e-06	2.20129435308639e-27	1.89098255169308	0.884	0.626	5.65270376929054e-23	1.76779523738049e-10	4.40258870617279e-27	2.15063689493713
Entero_Hepato	Ms4a10	membrane-spanning 4-domains, subfamily A, member 10 [Source:MGI Symbol;Acc:MGI:1917076]	protein_coding	4.30934708711881e-22	1.89444970451958	0.528	0.087	1.10659723850124e-17	5.08791098275933e-188	2.31627320739123	0.645	0.048	1.30652466126277e-183	4.30934708711881e-22	1.01758219655186e-187	2.1053614559554
Entero_Hepato	Pigr	polymeric immunoglobulin receptor [Source:MGI Symbol;Acc:MGI:103080]	protein_coding	6.48914504867195e-70	2.64050021966577	0.611	0.034	1.66634755704847e-65	2.28012145765092e-53	1.45285747059371	0.348	0.048	5.85512389110179e-49	2.28012145765092e-53	1.29782900973439e-69	2.04667884512974
Entero_Hepato	Lyz1	lysozyme 1 [Source:MGI Symbol;Acc:MGI:96902]	protein_coding	1.2149780267751e-10	2.38618976907435	0.583	0.188	3.11994207495579e-06	9.91935708541531e-08	1.64481839849906	0.312	0.155	0.0025471917059638	9.91935708541531e-08	2.42995605340258e-10	2.0155040837867
Entero_Hepato	Asprv1	aspartic peptidase, retroviral-like 1 [Source:MGI Symbol;Acc:MGI:1915105]	protein_coding	7.48613743232689e-11	2.61383747627374	0.528	0.162	1.92236523124722e-06	4.23623280108103e-05	1.40775929442043	0.507	0.387	1	4.23623280108103e-05	1.49722748640933e-10	2.01079838534709
Entero_Hepato	Spink5	serine peptidase inhibitor, Kazal type 5 [Source:MGI Symbol;Acc:MGI:1919682]	protein_coding	3.09526545441043e-20	2.45046228399643	0.389	0.049	7.94833216038054e-16	3.70204451929815e-42	1.55215196490853	0.355	0.06	9.50648012110573e-38	3.09526545441043e-20	7.40408903859632e-42	2.00130712445248
Entero_Hepato	Muc13	mucin 13, epithelial transmembrane [Source:MGI Symbol;Acc:MGI:103190]	protein_coding	1.08302863890474e-116	2.00471780053971	0.75	0.029	2.78110924184348e-112	1.10649665334356e-305	1.88805242421506	0.594	0.018	2.84137275612094e-301	1.08302863890474e-116	2.21299330668702e-305	1.94638511237739
Entero_Hepato	AA467197	expressed sequence AA467197 [Source:MGI Symbol;Acc:MGI:3034182]	protein_coding	6.16557067267898e-18	2.2973793595697	0.889	0.314	1.58325689303724e-13	1.15051394274527e-13	1.4033300173541	0.674	0.424	2.95440475357557e-09	1.15051394274527e-13	1.2331141345358e-17	1.8503546884619
Entero_Hepato	Serpinb1a	serine (or cysteine) peptidase inhibitor, clade B, member 1a [Source:MGI Symbol;Acc:MGI:1913472]	protein_coding	8.90361853905005e-07	1.4664899578096	0.861	0.704	0.0228636020464266	2.63259608125901e-58	2.22402296604164	0.971	0.509	6.760243477065e-54	8.90361853905005e-07	5.26519216251801e-58	1.84525646192562
Entero_Hepato	Ces2e	carboxylesterase 2E [Source:MGI Symbol;Acc:MGI:2443170]	protein_coding	2.27107143945563e-91	1.81817379941035	0.722	0.035	5.83188434937812e-87	0	1.86765447492754	0.681	0.017	0	2.27107143945563e-91	0	1.84291413716895
Entero_Hepato	Dbi	diazepam binding inhibitor [Source:MGI Symbol;Acc:MGI:94865]	protein_coding	2.74513496662039e-08	1.44132801981722	0.972	0.817	0.000704923208078449	1.30659119847954e-57	2.05031123733926	0.964	0.7	3.35519553857562e-53	2.74513496662039e-08	2.6131823969591e-57	1.74581962857824
Entero_Hepato	Gpx1	glutathione peroxidase 1 [Source:MGI Symbol;Acc:MGI:104887]	protein_coding	3.24925766768566e-13	1.51726314641153	0.972	0.874	8.34376876485001e-09	3.54317976107997e-53	1.94939903518016	0.971	0.805	9.09853130847726e-49	3.24925766768566e-13	7.08635952215997e-53	1.73333109079584
Entero_Hepato	Tm4sf20	transmembrane 4 L six family member 20 [Source:MGI Symbol;Acc:MGI:1913511]	protein_coding	2.49223092331225e-36	0.970341264669483	0.25	0.01	6.39979978797352e-32	4.41186521023731e-257	2.45587881074912	0.601	0.026	1.13292286733684e-252	2.49223092331225e-36	8.82373042047404e-257	1.7131100377093
Entero_Hepato	Cdkn1a	cyclin-dependent kinase inhibitor 1A (P21) [Source:MGI Symbol;Acc:MGI:104556]	protein_coding	4.39906711103102e-22	2.05132503391625	0.972	0.304	1.12963644344166e-17	8.33876381069855e-37	1.35679175956648	0.964	0.589	2.14131115894928e-32	4.39906711103102e-22	1.66775276213971e-36	1.70405839674137
Entero_Hepato	Cdhr5	cadherin-related family member 5 [Source:MGI Symbol;Acc:MGI:1919290]	protein_coding	6.4697273614116e-42	1.73108971291624	0.722	0.088	1.66136128913688e-37	4.87676175727438e-100	1.6604623569018	0.855	0.205	1.25230365165049e-95	6.4697273614116e-42	9.7535235145489e-100	1.69577603490902
Entero_Hepato	Lgals2	lectin, galactose-binding, soluble 2 [Source:MGI Symbol;Acc:MGI:895068]	protein_coding	5.9258838257661e-48	2.37660934640553	0.639	0.056	1.52170770761848e-43	3.76416804668415e-71	0.916920257958418	0.384	0.043	9.66600712708023e-67	5.9258838257661e-48	7.52833609336835e-71	1.64676480218197
Entero_Hepato	Gpa33	glycoprotein A33 (transmembrane) [Source:MGI Symbol;Acc:MGI:1891703]	protein_coding	8.53260080034271e-53	1.67101031397504	0.778	0.08	2.19108655952e-48	1.19051541994782e-78	1.60505884590981	0.775	0.186	3.05712454688402e-74	8.53260080034271e-53	2.38103083989567e-78	1.63803457994242
Entero_Hepato	Ccl2	chemokine (C-C motif) ligand 2 [Source:MGI Symbol;Acc:MGI:98259]	protein_coding	0.0103484349855888	1.19089418947587	0.139	0.049	1	2.67508177150363e-84	2.0340973083092	0.362	0.032	6.86934248104417e-80	0.0103484349855888	5.35016354300729e-84	1.61249574889254
Entero_Hepato	Ly6d	lymphocyte antigen 6 complex, locus D [Source:MGI Symbol;Acc:MGI:96881]	protein_coding	6.14764923698205e-08	2.31107692805042	0.75	0.409	0.00157865484756462	0.511504718459315	0.869589532332403	0.246	0.242	1	0.511504718459315	1.22952980960282e-07	1.59033323019141
Entero_Hepato	Hsd17b6	hydroxysteroid (17-beta) dehydrogenase 6 [Source:MGI Symbol;Acc:MGI:1351670]	protein_coding	6.67638301707114e-130	1.77795898552825	0.667	0.019	1.7144283949537e-125	0	1.39399335020774	0.543	0.01	0	6.67638301707114e-130	0	1.585976167868
Entero_Hepato	Pglyrp1	peptidoglycan recognition protein 1 [Source:MGI Symbol;Acc:MGI:1345092]	protein_coding	3.2799059084769e-15	2.07086590159256	0.778	0.281	8.42247038237783e-11	0.000127314234443388	1.08025862050946	0.442	0.352	1	0.000127314234443388	6.55981181695382e-15	1.57556226105101
Entero_Hepato	Mxd1	MAX dimerization protein 1 [Source:MGI Symbol;Acc:MGI:96908]	protein_coding	2.46248180279787e-23	1.62317503327426	0.861	0.231	6.32340702140465e-19	1.43306585306462e-39	1.52399025797347	0.92	0.672	3.67996980408464e-35	2.46248180279787e-23	2.86613170612926e-39	1.57358264562387
Entero_Hepato	Rgs5	regulator of G-protein signaling 5 [Source:MGI Symbol;Acc:MGI:1098434]	protein_coding	0.768242505166386	1.97804238623544	0.472	0.513	1	0.268096527530795	1.13597231861164	0.384	0.396	1	0.768242505166386	0.464317306987519	1.55700735242354
Entero_Hepato	Aoc1	amine oxidase, copper-containing 1 [Source:MGI Symbol;Acc:MGI:1923757]	protein_coding	5.41247830890429e-33	1.71969997733076	0.889	0.17	1.38987030494353e-28	2.42754930182624e-43	1.39381029312579	0.913	0.46	6.2337038521596e-39	5.41247830890429e-33	4.85509860365249e-43	1.55675513522827
Entero_Hepato	Selenop	selenoprotein P [Source:MGI Symbol;Acc:MGI:894288]	protein_coding	6.81279922983256e-08	1.24574785767488	0.5	0.192	0.0017494587142287	2.62155780816287e-111	1.8647530509306	0.522	0.054	6.73189829558143e-107	6.81279922983256e-08	5.24311561632571e-111	1.55525045430274
Entero_Hepato	Cdkn2a	cyclin dependent kinase inhibitor 2A [Source:MGI Symbol;Acc:MGI:104738]	protein_coding	3.32714940583014e-23	2.40125138000789	0.778	0.193	8.54378695923122e-19	0.00641039852653966	0.692870558984494	0.413	0.35	1	0.00641039852653966	6.65429881166029e-23	1.54706096949619
Entero_Hepato	Dapl1	death associated protein-like 1 [Source:MGI Symbol;Acc:MGI:1923997]	protein_coding	0.00396514665714233	1.75396079878384	0.528	0.375	1	1.74129713376743e-05	1.3098818574226	0.283	0.157	0.44714769098014	0.00396514665714233	3.48256394637779e-05	1.53192132810322
Entero_Hepato	Ces2a	carboxylesterase 2A [Source:MGI Symbol;Acc:MGI:2142491]	protein_coding	8.9292365990815e-65	1.43928301997371	0.306	0.008	2.29293866627814e-60	5.21306797683907e-292	1.60715753393832	0.37	0.004	1.33866372577251e-287	8.9292365990815e-65	1.04261359536776e-291	1.52322027695602
Entero_Hepato	Gjb2	gap junction protein, beta 2 [Source:MGI Symbol;Acc:MGI:95720]	protein_coding	1.38418800941351e-23	1.73062812634396	0.722	0.156	3.55445638937294e-19	1.76936385716685e-18	1.30551518055178	0.732	0.441	4.54354944881874e-14	1.76936385716685e-18	2.76837601882701e-23	1.51807165344787
Entero_Hepato	Calml4	calmodulin-like 4 [Source:MGI Symbol;Acc:MGI:1922850]	protein_coding	1.75375085087418e-17	1.57297024183575	0.861	0.317	4.5034568099598e-13	2.89867479423475e-56	1.42963854070378	0.826	0.291	7.44350700411541e-52	1.75375085087418e-17	5.79734958846946e-56	1.50130439126977
Entero_Hepato	Cldn3	claudin 3 [Source:MGI Symbol;Acc:MGI:1329044]	protein_coding	3.21117801513844e-21	1.91706480441948	0.833	0.227	8.245984025074e-17	5.94200488119312e-22	1.06269291912432	0.819	0.501	1.52584743344158e-17	3.21117801513844e-21	1.18840097623863e-21	1.4898788617719
Entero_Hepato	Selenom	selenoprotein M [Source:MGI Symbol;Acc:MGI:2149786]	protein_coding	4.69877513982877e-12	1.46305416342598	0.722	0.26	1.20659846815663e-07	2.7660532742755e-32	1.46424241776168	0.652	0.245	7.10294820301206e-28	4.69877513982877e-12	5.53210654855104e-32	1.46364829059383
Entero_Hepato	Aqp3	aquaporin 3 [Source:MGI Symbol;Acc:MGI:1333777]	protein_coding	4.41364999349214e-27	1.63159667455711	0.667	0.113	1.13338118182885e-22	2.26236901401753e-71	1.29086104216295	0.493	0.072	5.80953739109562e-67	4.41364999349214e-27	4.52473802803512e-71	1.46122885836003
Entero_Hepato	Serpina7	serine (or cysteine) peptidase inhibitor, clade A (alpha-1 antiproteinase, antitrypsin), member 7 [Source:MGI Symbol;Acc:MGI:3041197]	protein_coding	4.87211627281564e-35	1.69390428159278	0.361	0.024	1.25111073769633e-30	1.14363769531121e-13	1.1867036792798	0.217	0.062	2.93674723778965e-09	1.14363769531121e-13	9.74423254563123e-35	1.44030398043629
Entero_Hepato	Ahcyl2	S-adenosylhomocysteine hydrolase-like 2 [Source:MGI Symbol;Acc:MGI:1921590]	protein_coding	1.22256782229217e-16	1.7379092928436	0.833	0.319	3.13943191086407e-12	6.77256852600978e-24	1.10613878095306	0.92	0.691	1.73912787179405e-19	1.22256782229217e-16	1.35451370520196e-23	1.42202403689833
Entero_Hepato	Krt20	keratin 20 [Source:MGI Symbol;Acc:MGI:1914059]	protein_coding	2.95285782815159e-17	1.03064950964419	0.472	0.08	7.58264361691047e-13	4.6457262881716e-68	1.7916128072193	0.63	0.131	1.19297605353959e-63	2.95285782815159e-17	9.29145257634324e-68	1.41113115843175
Entero_Hepato	Cdkn2b	cyclin dependent kinase inhibitor 2B [Source:MGI Symbol;Acc:MGI:104737]	protein_coding	1.0384853376036e-27	1.73767202580641	0.917	0.238	2.66672649843228e-23	1.27065619214067e-22	1.03998639189245	0.746	0.436	3.26291803579802e-18	1.27065619214067e-22	2.0769706752072e-27	1.38882920884943
Entero_Hepato	Nudt4	nudix (nucleoside diphosphate linked moiety X)-type motif 4 [Source:MGI Symbol;Acc:MGI:1918457]	protein_coding	2.81171939414719e-08	1.44621705965279	0.694	0.388	0.000722021423223057	1.99599271038739e-26	1.29317506223575	0.739	0.415	5.12550968100377e-22	2.81171939414719e-08	3.99198542077478e-26	1.36969606094427
Entero_Hepato	Gipc2	GIPC PDZ domain containing family, member 2 [Source:MGI Symbol;Acc:MGI:1889209]	protein_coding	1.08380233154327e-15	1.12272623657667	0.694	0.209	2.78309600716997e-11	7.68796022777657e-60	1.61011756932631	0.884	0.349	1.97419130689075e-55	1.08380233154327e-15	1.53759204555531e-59	1.36642190295149
Entero_Hepato	Sat1	spermidine/spermine N1-acetyl transferase 1 [Source:MGI Symbol;Acc:MGI:98233]	protein_coding	6.1664029629832e-13	2.03266171162149	0.889	0.508	1.58347061686445e-08	9.34624672414241e-05	0.698323332663281	0.783	0.685	1	9.34624672414241e-05	1.23328059259626e-12	1.36549252214239
Entero_Hepato	Cyp3a13	cytochrome P450, family 3, subfamily a, polypeptide 13 [Source:MGI Symbol;Acc:MGI:88610]	protein_coding	4.68870642189193e-79	1.17431563017837	0.528	0.021	1.20401292207763e-74	4.34275431309051e-185	1.53752882131176	0.616	0.042	1.11517588005851e-180	4.68870642189193e-79	8.6855086261812e-185	1.35592222574506
Entero_Hepato	Ifi27l2b	interferon, alpha-inducible protein 27 like 2B [Source:MGI Symbol;Acc:MGI:1916390]	protein_coding	1.25018237515503e-75	1.10466705354791	0.5	0.019	3.21034332116059e-71	1.08895631443235e-218	1.58818451486525	0.312	0.005	2.79633091983082e-214	1.25018237515503e-75	2.17791262886473e-218	1.34642578420658
Entero_Hepato	Ubd	ubiquitin D [Source:MGI Symbol;Acc:MGI:1344410]	protein_coding	5.85865336753227e-11	1.8082746380717	1	0.888	1.50444359824861e-06	2.41270006922474e-12	0.870078366973769	1	0.932	6.19557250776221e-08	5.85865336753227e-11	4.82540013844364e-12	1.33917650252273
Entero_Hepato	Tspan1	tetraspanin 1 [Source:MGI Symbol;Acc:MGI:1914055]	protein_coding	3.26675424358933e-20	1.5885401896365	0.472	0.073	8.38869822211303e-16	2.90093786698663e-11	1.05730570437386	0.246	0.088	7.44931834863496e-07	2.90093786698663e-11	6.53350848717867e-20	1.32292294700518
Entero_Hepato	Slc39a4	solute carrier family 39 (zinc transporter), member 4 [Source:MGI Symbol;Acc:MGI:1919277]	protein_coding	1.26854654804177e-29	1.46492780891344	0.389	0.034	3.25750068071646e-25	6.19751813252702e-131	1.17274069739482	0.522	0.045	1.59146068125161e-126	1.26854654804177e-29	1.23950362650539e-130	1.31883425315413
Entero_Hepato	AC149090.1	NA	NA	1.23436406423857e-09	1.35185288025878	0.694	0.306	3.16972348055821e-05	2.34589464155948e-14	1.23262838142127	0.812	0.68	6.02402285006058e-10	1.23436406423857e-09	4.69178928311889e-14	1.29224063084003
Entero_Hepato	Misp	mitotic spindle positioning [Source:MGI Symbol;Acc:MGI:1926156]	protein_coding	1.30112829800766e-09	1.22113896917674	0.667	0.326	3.34116735645386e-05	1.84117809524562e-53	1.35892816246664	0.768	0.272	4.72796123078122e-49	1.30112829800766e-09	3.68235619049125e-53	1.29003356582169
Entero_Hepato	Cyp2a5	cytochrome P450, family 2, subfamily a, polypeptide 5 [Source:MGI Symbol;Acc:MGI:88597]	protein_coding	6.5262286697771e-22	2.13736952234875	0.694	0.146	1.67587026011206e-17	1.72558510482047e-07	0.434106813448892	0.348	0.18	0.00443112999066849	1.72558510482047e-07	1.30524573395542e-21	1.28573816789882
Entero_Hepato	Rhoc	ras homolog family member C [Source:MGI Symbol;Acc:MGI:106028]	protein_coding	0.000445924988211273	0.965208455366337	0.75	0.659	1	1.48270008554611e-51	1.60412385581582	0.906	0.435	3.80742554967384e-47	0.000445924988211273	2.9654001710922e-51	1.28466615559108
Entero_Hepato	Aldob	aldolase B, fructose-bisphosphate [Source:MGI Symbol;Acc:MGI:87995]	protein_coding	2.18827741949875e-15	1.53196257315221	0.25	0.027	5.61927758553084e-11	8.73571773209547e-208	1.03625944498824	0.297	0.005	2.2432449564248e-203	2.18827741949875e-15	1.74714354641905e-207	1.28411100907023
Entero_Hepato	Pnp2	purine-nucleoside phosphorylase 2 [Source:MGI Symbol;Acc:MGI:3712328]	protein_coding	1.73107815702071e-26	0.914138536517845	0.361	0.032	4.44523559941349e-22	2.8627257017792e-137	1.65169354546958	0.688	0.077	7.3511933295988e-133	1.73107815702071e-26	5.72545140355851e-137	1.28291604099371
Entero_Hepato	Tgm2	transglutaminase 2, C polypeptide [Source:MGI Symbol;Acc:MGI:98731]	protein_coding	9.53581545008708e-10	1.05510010360043	0.389	0.096	2.44870204942786e-05	2.57574826683525e-75	1.50862494142257	0.594	0.107	6.61426397440624e-71	9.53581545008708e-10	5.15149653367054e-75	1.2818625225115
Entero_Hepato	Rptn	repetin [Source:MGI Symbol;Acc:MGI:1099055]	protein_coding	8.63016637742638e-15	1.71000261127395	0.361	0.056	2.21614042405932e-10	5.59478048919507e-08	0.849706357283112	0.304	0.144	0.0014366836818204	5.59478048919507e-08	1.72603327548526e-14	1.27985448427853
Entero_Hepato	Serpinb2	serine (or cysteine) peptidase inhibitor, clade B, member 2 [Source:MGI Symbol;Acc:MGI:97609]	protein_coding	8.37434587790152e-08	1.589351198036	0.333	0.09	0.00215044827798633	0.000222800731408776	0.963327524630617	0.471	0.362	1	0.000222800731408776	1.67486910545063e-07	1.27633936133331
Entero_Hepato	C3	complement component 3 [Source:MGI Symbol;Acc:MGI:88227]	protein_coding	0.054867857204105	0.520881529868623	0.694	0.588	1	3.34624490400752e-54	2.02558493433903	0.942	0.466	8.59282228900091e-50	0.054867857204105	6.69248980801508e-54	1.27323323210383
Entero_Hepato	Fbxo2	F-box protein 2 [Source:MGI Symbol;Acc:MGI:2446216]	protein_coding	3.76373320671202e-07	1.52650372215922	0.361	0.116	0.00966489050151581	1.04422038058077e-05	1.00880772518131	0.297	0.176	0.268145351529337	1.04422038058077e-05	7.52746499685529e-07	1.26765572367027
Entero_Hepato	Vil1	villin 1 [Source:MGI Symbol;Acc:MGI:98930]	protein_coding	2.29772677196622e-32	0.94861423327002	0.5	0.051	5.90033257773205e-28	1.45181261363514e-150	1.58566047674242	0.761	0.091	3.72810961055368e-146	2.29772677196622e-32	2.90362522727021e-150	1.26713735500622
Entero_Hepato	Ccl20	chemokine (C-C motif) ligand 20 [Source:MGI Symbol;Acc:MGI:1329031]	protein_coding	1.23357319705178e-12	1.51722135337067	0.5	0.124	3.16769261270927e-08	1.296725348709e-32	1.00193085527418	0.268	0.045	3.32986102294984e-28	1.23357319705178e-12	2.59345069741802e-32	1.25957610432243
Entero_Hepato	Smtnl1	smoothelin-like 1 [Source:MGI Symbol;Acc:MGI:1915928]	protein_coding	3.47315002570505e-20	1.6230226931359	0.528	0.091	8.918701951008e-16	5.13924240395936e-17	0.886575596798837	0.587	0.272	1.31970605691272e-12	5.13924240395936e-17	6.94630005141009e-20	1.25479914496737
Entero_Hepato	Nos2	nitric oxide synthase 2, inducible [Source:MGI Symbol;Acc:MGI:97361]	protein_coding	1.86536644495763e-24	1.63827596208155	0.667	0.12	4.7900744940067e-20	3.27367823522474e-11	0.866637290790352	0.739	0.549	8.40647834023362e-07	3.27367823522474e-11	3.73073288991527e-24	1.25245662643595
Entero_Hepato	Oit1	NA	NA	1.9992935691875e-32	1.75452415962649	0.75	0.122	5.13398595631657e-28	2.37785208452568e-18	0.723491359722502	0.406	0.146	6.10608636785351e-14	2.37785208452568e-18	3.99858713837497e-32	1.2390077596745
Entero_Hepato	Car8	carbonic anhydrase 8 [Source:MGI Symbol;Acc:MGI:88253]	protein_coding	2.50627798783138e-18	1.95884764350391	0.25	0.023	6.4358712449522e-14	1.10874292839347e-17	0.489314491521015	0.123	0.018	2.8471409658216e-13	1.10874292839347e-17	5.01255597566279e-18	1.22408106751246
Entero_Hepato	Apob	apolipoprotein B [Source:MGI Symbol;Acc:MGI:88052]	protein_coding	4.8060075389661e-07	0.333730340831175	0.111	0.013	0.0123413467593111	3.36617973933868e-93	2.09857368687635	0.239	0.011	8.6440129526478e-89	4.8060075389661e-07	6.73235947867746e-93	1.21615201385376
Entero_Hepato	Rbbp7	retinoblastoma binding protein 7, chromatin remodeling factor [Source:MGI Symbol;Acc:MGI:1194910]	protein_coding	2.46184167048863e-09	1.30981010142451	0.944	0.739	6.32176322564775e-05	2.59932936346882e-10	1.11420703209202	0.775	0.656	6.67481787245157e-06	2.46184167048863e-09	5.19865872626197e-10	1.21200856675827
Entero_Hepato	Slc51b	solute carrier family 51, beta subunit [Source:MGI Symbol;Acc:MGI:3582052]	protein_coding	6.37492728519354e-41	0.915893935577635	0.417	0.027	1.63701757756485e-36	1.059699481205e-245	1.50711714721625	0.645	0.032	2.72120229778632e-241	6.37492728519354e-41	2.11939896240976e-245	1.21150554139694
Entero_Hepato	Myo15b	myosin XVB [Source:MGI Symbol;Acc:MGI:2685534]	protein_coding	7.22136431841262e-51	1.0777308092928	0.528	0.035	1.85437414332518e-46	1.51849296510027e-137	1.34330024614215	0.688	0.078	3.899338085081e-133	7.22136431841262e-51	3.0369859302006e-137	1.21051552771748
Entero_Hepato	Alas1	aminolevulinic acid synthase 1 [Source:MGI Symbol;Acc:MGI:87989]	protein_coding	2.51296325351524e-15	1.50078547333616	0.833	0.353	6.45303833870178e-11	2.9906537285401e-12	0.90726898901094	0.87	0.751	7.67969970951813e-08	2.9906537285401e-12	5.02592650703047e-15	1.20402723117355
Entero_Hepato	Lpl	lipoprotein lipase [Source:MGI Symbol;Acc:MGI:96820]	protein_coding	0.00564831435228519	1.22964344855717	0.194	0.077	1	4.81363241171803e-20	1.17690883183255	0.239	0.055	1.23609266700507e-15	0.00564831435228519	9.62726482343611e-20	1.20327614019486
Entero_Hepato	Pnp	purine-nucleoside phosphorylase [Source:MGI Symbol;Acc:MGI:97365]	protein_coding	6.51547157309446e-06	0.5904750335583	0.556	0.251	0.167310794525493	9.2480874703123e-55	1.80778539047411	0.855	0.371	2.3748163815015e-50	6.51547157309446e-06	1.84961749406247e-54	1.19913021201621
Entero_Hepato	Mep1a	meprin 1 alpha [Source:MGI Symbol;Acc:MGI:96963]	protein_coding	3.10571009371117e-21	0.898235423864373	0.472	0.068	7.97515294964092e-17	2.39627956396829e-71	1.48504267491785	0.696	0.161	6.15340629231416e-67	3.10571009371117e-21	4.79255912793664e-71	1.19163904939111
Entero_Hepato	Ccl27a	chemokine (C-C motif) ligand 27A [Source:MGI Symbol;Acc:MGI:1343459]	protein_coding	0.118047155295941	1.06041958974154	0.556	0.447	1	0.0372092198087937	1.3056194241279	0.478	0.475	1	0.118047155295941	0.0730339135788082	1.18301950693472
Entero_Hepato	Dstn	destrin [Source:MGI Symbol;Acc:MGI:1929270]	protein_coding	1.28027304058559e-05	0.933037622345262	1	0.982	0.328761314091973	1.32135646138782e-35	1.41567368396836	0.986	0.866	3.39311125719779e-31	1.28027304058559e-05	2.64271292277564e-35	1.17435565315681
Entero_Hepato	Bmp3	bone morphogenetic protein 3 [Source:MGI Symbol;Acc:MGI:88179]	protein_coding	3.0108843987189e-16	1.26050778802834	0.5	0.098	7.73165004747025e-12	8.56565520364773e-21	1.08492103917053	0.674	0.345	2.1995745997447e-16	3.0108843987189e-16	1.71313104072955e-20	1.17271441359943
Entero_Hepato	Atp1b1	ATPase, Na+/K+ transporting, beta 1 polypeptide [Source:MGI Symbol;Acc:MGI:88108]	protein_coding	4.61964451522944e-09	1.6952000068029	0.833	0.538	0.000118627851506577	3.64655986013841e-08	0.610454839659386	0.761	0.609	0.000936400106484943	3.64655986013841e-08	9.23928900911773e-09	1.15282742323114
Entero_Hepato	Cdh17	cadherin 17 [Source:MGI Symbol;Acc:MGI:1095414]	protein_coding	5.35802051614854e-36	1.1261995043723	0.611	0.068	1.37588608834178e-31	1.01303282651788e-34	1.17297262989236	0.717	0.307	2.60136699521527e-30	1.01303282651788e-34	1.0716041032297e-35	1.14958606713233
Entero_Hepato	Ly6i	lymphocyte antigen 6 complex, locus I [Source:MGI Symbol;Acc:MGI:1888480]	protein_coding	3.32052575504362e-07	1.70434551774102	0.444	0.159	0.00852677808637652	0.95350741084142	0.594113584565092	0.203	0.208	1	0.95350741084142	6.64105040749811e-07	1.14922955115306
Entero_Hepato	Tax1bp1	Tax1 (human T cell leukemia virus type I) binding protein 1 [Source:MGI Symbol;Acc:MGI:1289308]	protein_coding	2.55281761040674e-08	0.995102685983065	0.917	0.848	0.000655538034176346	6.94516093090548e-36	1.29087734610903	1	0.948	1.78344787544722e-31	2.55281761040674e-08	1.3890321861811e-35	1.14299001604605
Entero_Hepato	Ly6a	lymphocyte antigen 6 complex, locus A [Source:MGI Symbol;Acc:MGI:107527]	protein_coding	0.863898613039362	0.547153887958766	0.833	0.795	1	1.05479224646952e-09	1.71639947908192	0.507	0.295	2.70860100970908e-05	0.863898613039362	2.10958449182645e-09	1.13177668352035
Entero_Hepato	Gc	vitamin D binding protein [Source:MGI Symbol;Acc:MGI:95669]	protein_coding	7.16787087864729e-08	0.3919580332178	0.111	0.011	0.00184063756292784	1.89143891822752e-51	1.8684508773284	0.159	0.01	4.85702599811645e-47	7.16787087864729e-08	3.78287783645506e-51	1.1302044552731
Entero_Hepato	Lypd2	Ly6/Plaur domain containing 2 [Source:MGI Symbol;Acc:MGI:1915561]	protein_coding	3.37167709264661e-07	1.54371329704918	0.417	0.136	0.00865812960620723	4.14163050103451e-09	0.711728413599615	0.101	0.023	0.000106352929636065	3.37167709264661e-07	8.2832609849159e-09	1.1277208553244
Entero_Hepato	Dgat2	diacylglycerol O-acyltransferase 2 [Source:MGI Symbol;Acc:MGI:1915050]	protein_coding	1.41612212020114e-32	1.38681134472923	0.778	0.134	3.63645999246451e-28	1.72604424745351e-42	0.865676889141304	0.688	0.215	4.43230902303586e-38	1.41612212020114e-32	3.45208849490704e-42	1.12624411693527
Entero_Hepato	Slc9a3r1	solute carrier family 9 (sodium/hydrogen exchanger), member 3 regulator 1 [Source:MGI Symbol;Acc:MGI:1349482]	protein_coding	2.62841696718138e-12	1.09500965643407	0.944	0.571	6.74951193002508e-08	1.94394257325574e-36	1.15595359922742	0.884	0.546	4.99185013386341e-32	2.62841696718138e-12	3.88788514651148e-36	1.12548162783075
Entero_Hepato	Phgr1	proline/histidine/glycine-rich 1 [Source:MGI Symbol;Acc:MGI:1858382]	protein_coding	1.54889865217644e-23	1.49337126894178	0.333	0.031	3.97741684892388e-19	3.5216593433889e-118	0.753437333038324	0.188	0.004	9.04326902788836e-114	1.54889865217644e-23	7.04331868677785e-118	1.12340430099005
Entero_Hepato	Nupr1	nuclear protein transcription regulator 1 [Source:MGI Symbol;Acc:MGI:1891834]	protein_coding	1.60417968835266e-07	1.13400620339431	0.611	0.264	0.00411937302172079	5.02706699307007e-15	1.11080588184719	0.572	0.286	1.29090053315046e-10	1.60417968835266e-07	1.00541339861401e-14	1.12240604262075
Entero_Hepato	Sh3bgrl3	SH3 domain binding glutamic acid-rich protein-like 3 [Source:MGI Symbol;Acc:MGI:1920973]	protein_coding	1.27886237920748e-11	1.54474235041926	0.972	0.915	3.28399070356689e-07	6.27796231135546e-13	0.664264943142141	0.986	0.963	1.61211794193297e-08	1.27886237920748e-11	1.2555924622707e-12	1.1045036467807
Entero_Hepato	Tspan8	tetraspanin 8 [Source:MGI Symbol;Acc:MGI:2384918]	protein_coding	2.23488284564883e-26	1.76010815638351	0.5	0.063	5.73895565934163e-22	0.000217130814304724	0.421808809377045	0.167	0.082	1	0.000217130814304724	4.46976569129766e-26	1.09095848288028
Entero_Hepato	Glud1	glutamate dehydrogenase 1 [Source:MGI Symbol;Acc:MGI:95753]	protein_coding	0.000378789344521095	0.958632019094442	0.583	0.404	1	8.7853901228991e-24	1.21368401756411	0.797	0.49	2.25600032965926e-19	0.000378789344521095	1.75707802457982e-23	1.08615801832927
Entero_Hepato	Cebpb	CCAAT/enhancer binding protein (C/EBP), beta [Source:MGI Symbol;Acc:MGI:88373]	protein_coding	1.57029759893511e-11	1.07981960191951	0.778	0.328	4.03236720430547e-07	2.92345817283834e-22	1.0893830637821	0.754	0.447	7.50714824203158e-18	1.57029759893511e-11	5.84691634567667e-22	1.0846013328508
Entero_Hepato	Elf3	E74-like factor 3 [Source:MGI Symbol;Acc:MGI:1101781]	protein_coding	1.78498896706539e-10	1.43783532748808	0.556	0.185	4.58367316852723e-06	1.52382032609232e-17	0.718966248620595	0.594	0.294	3.91301821537247e-13	1.78498896706539e-10	3.04764065218465e-17	1.07840078805434
Entero_Hepato	Fth1	ferritin heavy polypeptide 1 [Source:MGI Symbol;Acc:MGI:95588]	protein_coding	0.0387826755277532	0.352863842734251	1	0.998	1	1.19422982247574e-17	1.80326378898925	0.993	0.996	3.06666276113546e-13	0.0387826755277532	2.3884596449515e-17	1.07806381586175
Entero_Hepato	Plgrkt	plasminogen receptor, C-terminal lysine transmembrane protein [Source:MGI Symbol;Acc:MGI:1915009]	protein_coding	9.10261749076788e-05	0.868774134943193	0.722	0.681	1	6.36750772113048e-35	1.273147500197	0.87	0.57	1.6351123077091e-30	9.10261749076788e-05	1.2735015442261e-34	1.0709608175701
Entero_Hepato	Clca4b	chloride channel accessory 4B [Source:MGI Symbol;Acc:MGI:2139790]	protein_coding	1.67024964295771e-66	0.496145963176448	0.167	0.001	4.28903405815109e-62	1.15981358246175e-198	1.6413312090089	0.377	0.011	2.97828529840352e-194	1.67024964295771e-66	2.31962716492344e-198	1.06873858609267
Entero_Hepato	Bcl2a1b	B cell leukemia/lymphoma 2 related protein A1b [Source:MGI Symbol;Acc:MGI:1278326]	protein_coding	1.27847706805275e-16	1.7054770226812	0.75	0.211	3.28300126305265e-12	3.58803786939492e-12	0.419769861524894	0.435	0.195	9.21372244481921e-08	3.58803786939492e-12	2.55695413610549e-16	1.06262344210304
Entero_Hepato	Tmsb4x	thymosin, beta 4, X chromosome [Source:MGI Symbol;Acc:MGI:99510]	protein_coding	1.41252360553561e-06	1.25205004504948	1	1	0.0362721936665489	1.88585915841959e-14	0.871716383157982	0.993	0.997	4.84269773290566e-10	1.41252360553561e-06	3.77171831683913e-14	1.06188321410373
Entero_Hepato	Cotl1	coactosin-like 1 (Dictyostelium) [Source:MGI Symbol;Acc:MGI:1919292]	protein_coding	1.31285188460919e-11	1.10980717729689	0.667	0.237	3.37127235448793e-07	2.16825137259636e-61	1.0005346422525	0.609	0.135	5.5678526996902e-57	1.31285188460919e-11	4.33650274519267e-61	1.05517090977469
Entero_Hepato	Guk1	guanylate kinase 1 [Source:MGI Symbol;Acc:MGI:95871]	protein_coding	9.5318065239905e-10	1.20311001092911	0.917	0.688	2.44767259729552e-05	2.83746019336522e-12	0.904835526665262	0.899	0.823	7.28631403054254e-08	9.5318065239905e-10	5.67492038672237e-12	1.05397276879719
Entero_Hepato	Neat1	nuclear paraspeckle assembly transcript 1 (non-protein coding) [Source:MGI Symbol;Acc:MGI:1914211]	lncRNA	2.82151305308173e-09	1.18713964118267	0.833	0.465	7.24536336900858e-05	1.43274394108206e-13	0.91450874662931	0.92	0.734	3.67914316630463e-09	2.82151305308173e-09	2.86548788216392e-13	1.05082419390599
Entero_Hepato	Guca2a	guanylate cyclase activator 2a (guanylin) [Source:MGI Symbol;Acc:MGI:102738]	protein_coding	2.17219363501251e-85	1.6388509061214	0.361	0.008	5.57797603534862e-81	7.26628779716688e-169	0.456820940918685	0.225	0.003	1.86591004343448e-164	2.17219363501251e-85	1.45325755943334e-168	1.04783592352004
Entero_Hepato	Krt19	keratin 19 [Source:MGI Symbol;Acc:MGI:96693]	protein_coding	0.000979234291797654	1.74192510405479	0.306	0.133	1	0.000510247623628759	0.349098854569299	0.13	0.059	1	0.000979234291797654	0.0010202348946201	1.04551197931204
Entero_Hepato	Ckmt1	creatine kinase, mitochondrial 1, ubiquitous [Source:MGI Symbol;Acc:MGI:99441]	protein_coding	1.62186563554785e-09	1.11200473424962	0.722	0.307	4.16478876552331e-05	5.47784765880945e-17	0.9753055266521	0.754	0.517	1.40665650030568e-12	1.62186563554785e-09	1.09556953176189e-16	1.04365513045086
Entero_Hepato	Cldn4	claudin 4 [Source:MGI Symbol;Acc:MGI:1313314]	protein_coding	4.63491352961181e-14	1.13419506508642	0.694	0.209	1.19019944526902e-09	3.49298109799469e-11	0.952625028063177	0.688	0.468	8.96962616154057e-07	3.49298109799469e-11	9.26982705922341e-14	1.0434100465748
Entero_Hepato	S100g	S100 calcium binding protein G [Source:MGI Symbol;Acc:MGI:104528]	protein_coding	2.34800361582723e-05	1.30668571586132	0.556	0.311	0.602943848508275	0.270044985832711	0.776719655212762	0.746	0.741	1	0.270044985832711	4.69595210044467e-05	1.04170268553704
Entero_Hepato	Mylpf	myosin light chain, phosphorylatable, fast skeletal muscle [Source:MGI Symbol;Acc:MGI:97273]	protein_coding	4.30976033654566e-05	1.31233202882263	0.333	0.125	1	0.000820224983929217	0.770288062255157	0.254	0.16	1	0.000820224983929217	8.61933493274974e-05	1.04131004553889
Entero_Hepato	Slc20a1	solute carrier family 20, member 1 [Source:MGI Symbol;Acc:MGI:108392]	protein_coding	2.75485950438933e-05	0.748121542342524	0.417	0.174	0.707420372132136	2.87327053330446e-34	1.32517843110993	0.63	0.235	7.37827140247252e-30	2.75485950438933e-05	5.74654106660889e-34	1.03664998672623
Entero_Hepato	C130074G19Rik	RIKEN cDNA C130074G19 gene [Source:MGI Symbol;Acc:MGI:2444831]	protein_coding	3.04839074921855e-41	0.890932497427165	0.556	0.049	7.82796260491831e-37	1.4112774625692e-74	1.17949785386128	0.746	0.163	3.62401939613144e-70	3.04839074921855e-41	2.82255492513843e-74	1.03521517564422
Entero_Hepato	Mttp	microsomal triglyceride transfer protein [Source:MGI Symbol;Acc:MGI:106926]	protein_coding	9.80759496833275e-15	0.771183013632977	0.417	0.079	2.51849231191817e-10	7.34976861081745e-47	1.28823930819361	0.688	0.226	1.88734708157181e-42	9.80759496833275e-15	1.46995372216349e-46	1.02971116091329
Entero_Hepato	Atox1	antioxidant 1 copper chaperone [Source:MGI Symbol;Acc:MGI:1333855]	protein_coding	1.66465568400975e-12	1.20959308851742	1	0.939	4.27466933096864e-08	4.77993251620553e-27	0.82542577577137	0.993	0.974	1.22743887083642e-22	1.66465568400975e-12	9.5598650324111e-27	1.01750943214439
Entero_Hepato	Nrp2	neuropilin 2 [Source:MGI Symbol;Acc:MGI:1100492]	protein_coding	1.40264707670142e-09	1.30443714155927	0.333	0.074	3.60185742826156e-05	6.21939140761584e-10	0.709998979974377	0.319	0.138	1.59707751956167e-05	1.40264707670142e-09	1.24387828113636e-09	1.00721806076682
Entero_Hepato	Anxa4	annexin A4 [Source:MGI Symbol;Acc:MGI:88030]	protein_coding	0.000649639745215222	0.858741756446018	0.833	0.673	1	6.89718713262049e-24	1.15466214991608	0.884	0.717	1.77112868378562e-19	0.000649639745215222	1.3794374265241e-23	1.00670195318105
Entero_Hepato	Glrx	glutaredoxin [Source:MGI Symbol;Acc:MGI:2135625]	protein_coding	1.87438393836717e-16	0.997222160829569	0.5	0.1	4.81323051533305e-12	1.00629534098401e-42	1.0127072495742	0.399	0.079	2.58406580611283e-38	1.87438393836717e-16	2.01259068196801e-42	1.00496470520188
Entero_Hepato	Degs2	delta(4)-desaturase, sphingolipid 2 [Source:MGI Symbol;Acc:MGI:1917309]	protein_coding	1.59290618036405e-56	1.14579501000139	0.528	0.031	4.09042378055684e-52	2.22088302071866e-103	0.863796811424528	0.384	0.029	5.70300550890345e-99	1.59290618036405e-56	4.44176604143733e-103	1.00479591071296
Entero_Hepato	Btg1	BTG anti-proliferation factor 1 [Source:MGI Symbol;Acc:MGI:88215]	protein_coding	7.12101659837343e-06	1.04340698962456	0.889	0.716	0.182860585229631	2.65984238209535e-25	0.95232387424589	0.899	0.607	6.83020925298264e-21	7.12101659837343e-06	5.31968476419072e-25	0.997865431935223
Entero_Hepato	Ceacam18	CEA cell adhesion molecule 18 [Source:MGI Symbol;Acc:MGI:1919681]	protein_coding	1.48649496472068e-18	0.650464264984481	0.389	0.053	3.81717041990625e-14	4.62849040895172e-45	1.33816908988235	0.514	0.131	1.18855005211471e-40	1.48649496472068e-18	9.25698081790351e-45	0.994316677433415
Entero_Hepato	Pycard	PYD and CARD domain containing [Source:MGI Symbol;Acc:MGI:1931465]	protein_coding	1.09029041880202e-06	1.07816577494106	0.861	0.656	0.0279975676644172	2.44199399575312e-12	0.908899074907941	0.768	0.617	6.27079638169443e-08	1.09029041880202e-06	4.88398799150027e-12	0.993532424924502
Entero_Hepato	Anks4b	ankyrin repeat and sterile alpha motif domain containing 4B [Source:MGI Symbol;Acc:MGI:1919324]	protein_coding	2.17972807101318e-28	0.865628573764325	0.472	0.051	5.59732371355474e-24	2.93101553985035e-43	1.11477189846878	0.797	0.289	7.52655480478172e-39	2.17972807101318e-28	5.86203107970074e-43	0.990200236116551
Entero_Hepato	Mmp7	matrix metallopeptidase 7 [Source:MGI Symbol;Acc:MGI:103189]	protein_coding	1.25248659047599e-14	1.3277082411654	0.278	0.034	3.21626031568331e-10	4.65781537083752e-17	0.645527574743927	0.138	0.023	1.19608040907737e-12	1.25248659047599e-14	9.31563074167502e-17	0.986617907954665
Entero_Hepato	Prr13	proline rich 13 [Source:MGI Symbol;Acc:MGI:1913401]	protein_coding	1.14107472706136e-09	1.01218832025329	0.972	0.823	2.93016579162086e-05	5.80137960465214e-21	0.945193138082671	0.906	0.768	1.48973626867862e-16	1.14107472706136e-09	1.16027592093043e-20	0.978690729167981
Entero_Hepato	Sfn	stratifin [Source:MGI Symbol;Acc:MGI:1891831]	protein_coding	0.00275626999808174	0.698749449992352	0.889	0.862	1	7.08774614492709e-23	1.25221298569349	0.884	0.678	1.82006233255583e-18	0.00275626999808174	1.41754922898542e-22	0.975481217842922
Entero_Hepato	Marcksl1	MARCKS-like 1 [Source:MGI Symbol;Acc:MGI:97143]	protein_coding	1.69237374133086e-06	0.943842733334459	1	0.969	0.043458465303635	7.93285301491906e-21	0.984590700631213	0.935	0.839	2.03707732570107e-16	1.69237374133086e-06	1.58657060298382e-20	0.964216716982836
Entero_Hepato	Serpinb9	serine (or cysteine) peptidase inhibitor, clade B, member 9 [Source:MGI Symbol;Acc:MGI:106603]	protein_coding	0.00083850809306589	0.932245917529079	0.611	0.428	1	1.85648378068188e-20	0.993881796807317	0.804	0.489	4.767264700413e-16	0.00083850809306589	3.71296756136377e-20	0.963063857168198
Entero_Hepato	Fmo5	flavin containing monooxygenase 5 [Source:MGI Symbol;Acc:MGI:1310004]	protein_coding	7.51590167552452e-10	0.486742450920215	0.417	0.107	1.93000839125794e-05	5.11196895378699e-29	1.43758744533086	0.601	0.242	1.31270250764296e-24	7.51590167552452e-10	1.0223937907574e-28	0.962164948125537
Entero_Hepato	H2-M2	histocompatibility 2, M region locus 2 [Source:MGI Symbol;Acc:MGI:95914]	protein_coding	0.000799633552523672	0.844734526667361	0.917	0.777	1	2.47085726276222e-11	1.04108374765284	0.833	0.707	6.34491436504709e-07	0.000799633552523672	4.94171452546337e-11	0.942909137160101
Entero_Hepato	Tubb4b	tubulin, beta 4B class IVB [Source:MGI Symbol;Acc:MGI:1915472]	protein_coding	6.85973782126346e-07	0.901595466698106	0.917	0.606	0.0176151207512224	2.60418021693175e-28	0.977555153174884	0.899	0.611	6.68727437905903e-24	6.85973782126346e-07	5.20836043386351e-28	0.939575309936495
Entero_Hepato	Fabp5	fatty acid binding protein 5, epidermal [Source:MGI Symbol;Acc:MGI:101790]	protein_coding	0.000482665940498086	1.14497888424635	0.944	0.962	1	6.68006090737575e-05	0.727913330394633	0.986	0.984	1	0.000482665940498086	0.000133596755826142	0.936446107320492
Entero_Hepato	Tm4sf5	transmembrane 4 superfamily member 5 [Source:MGI Symbol;Acc:MGI:1922854]	protein_coding	0.000524134588530689	1.28853307211595	0.556	0.333	1	0.803423083492655	0.58367449456548	0.609	0.682	1	0.803423083492655	0.00104799445999448	0.936103783340716
Entero_Hepato	F11r	F11 receptor [Source:MGI Symbol;Acc:MGI:1321398]	protein_coding	4.95431263626324e-07	0.871742665181878	0.806	0.55	0.0127221794186604	4.10375445986846e-30	0.997813307336675	0.964	0.772	1.05380310774962e-25	4.95431263626324e-07	8.20750891973699e-30	0.934777986259277
Entero_Hepato	Gdpd2	glycerophosphodiester phosphodiesterase domain containing 2 [Source:MGI Symbol;Acc:MGI:1918834]	protein_coding	3.74505980842173e-37	0.756995997534817	0.361	0.022	9.61693908204615e-33	4.66124729076373e-109	1.10526916309037	0.457	0.04	1.19696169179522e-104	3.74505980842173e-37	9.32249458152746e-109	0.931132580312595
Entero_Hepato	Myl12b	myosin, light chain 12B, regulatory [Source:MGI Symbol;Acc:MGI:107494]	protein_coding	3.33860716624463e-07	1.00373086089616	0.944	0.767	0.0085732093421996	2.13284748472169e-22	0.856969003657099	0.957	0.863	5.47693905601683e-18	3.33860716624463e-07	4.2656949694434e-22	0.930349932276629
Entero_Hepato	Sephs2	selenophosphate synthetase 2 [Source:MGI Symbol;Acc:MGI:108388]	protein_coding	1.40757874353021e-16	1.51804566754835	0.944	0.448	3.61452145551123e-12	5.49874094546819e-07	0.340257086152421	0.957	0.804	0.0141202168738678	5.49874094546819e-07	2.81515748706043e-16	0.929151376850386
Entero_Hepato	Acox1	acyl-Coenzyme A oxidase 1, palmitoyl [Source:MGI Symbol;Acc:MGI:1330812]	protein_coding	3.19486764800856e-18	1.06034397524309	0.722	0.199	8.20410063332117e-14	6.22033800854436e-20	0.794850373611729	0.688	0.397	1.59732059721411e-15	3.19486764800856e-18	1.24406760170887e-19	0.927597174427409
Entero_Hepato	Prdx5	peroxiredoxin 5 [Source:MGI Symbol;Acc:MGI:1859821]	protein_coding	5.41751471406087e-07	1.00809113860416	0.917	0.816	0.0139116360342369	1.92941853352764e-14	0.84608771171891	0.891	0.795	4.95455385224562e-10	5.41751471406087e-07	3.85883706705524e-14	0.927089425161533
Entero_Hepato	Ccl9	chemokine (C-C motif) ligand 9 [Source:MGI Symbol;Acc:MGI:104533]	protein_coding	9.93611722500787e-12	1.46919456809806	0.389	0.081	2.55149554220977e-07	1.67219747294837e-19	0.379424554064477	0.167	0.029	4.29403589078412e-15	9.93611722500787e-12	3.34439494589674e-19	0.92430956108127
Entero_Hepato	Igf1	insulin-like growth factor 1 [Source:MGI Symbol;Acc:MGI:96432]	protein_coding	0.0904389759281907	0.974524039894717	0.333	0.252	1	5.07798868475582e-08	0.865038986959259	0.138	0.042	0.00130397671435845	0.0904389759281907	1.01559771116519e-07	0.919781513426988
Entero_Hepato	Ebi3	Epstein-Barr virus induced gene 3 [Source:MGI Symbol;Acc:MGI:1354171]	protein_coding	2.42858263260469e-22	1.17651302918223	0.556	0.091	6.23635734226557e-18	7.73547216476852e-16	0.658730356675044	0.362	0.132	1.98639189719091e-11	7.73547216476852e-16	4.85716526520937e-22	0.917621692928637
Entero_Hepato	Cycs	cytochrome c, somatic [Source:MGI Symbol;Acc:MGI:88578]	protein_coding	2.16013632413907e-07	0.796823765317556	0.944	0.75	0.00554701406675672	5.42150973159778e-29	1.03631397423473	0.906	0.683	1.39218948397699e-24	2.16013632413907e-07	1.08430194631955e-28	0.916568869776143
Entero_Hepato	Cd55	CD55 molecule, decay accelerating factor for complement [Source:MGI Symbol;Acc:MGI:104850]	protein_coding	2.20504486666735e-10	0.74813602192478	0.306	0.058	5.66233471311508e-06	7.09688730301183e-18	1.05975429337906	0.217	0.052	1.82240969054041e-13	2.20504486666735e-10	1.41937746060236e-17	0.903945157651919
Entero_Hepato	Vamp8	vesicle-associated membrane protein 8 [Source:MGI Symbol;Acc:MGI:1336882]	protein_coding	9.59828650541631e-12	1.09053513551284	1	0.95	2.46474399172586e-07	1.30628301375434e-19	0.717243905256428	0.978	0.917	3.35440415101978e-15	9.59828650541631e-12	2.61256602750869e-19	0.903889520384634
Entero_Hepato	Elovl7	ELOVL family member 7, elongation of long chain fatty acids (yeast) [Source:MGI Symbol;Acc:MGI:1921809]	protein_coding	8.50941933729955e-14	0.820697544835794	0.556	0.142	2.18513379162515e-09	9.45917102654427e-37	0.985214515525335	0.696	0.267	2.4290205279063e-32	8.50941933729955e-14	1.89183420530885e-36	0.902956030180564
Entero_Hepato	Atp2b1	ATPase, Ca++ transporting, plasma membrane 1 [Source:MGI Symbol;Acc:MGI:104653]	protein_coding	0.00463315759409762	0.936059012797935	0.694	0.617	1	1.16727603308707e-15	0.858918864000577	0.877	0.722	2.99744812536429e-11	0.00463315759409762	2.33455206617415e-15	0.897488938399256
Entero_Hepato	Rab11a	RAB11A, member RAS oncogene family [Source:MGI Symbol;Acc:MGI:1858202]	protein_coding	4.2043405772625e-10	1.06810279346242	0.972	0.695	1.07963261683524e-05	8.67780195442024e-22	0.725002587698929	0.855	0.621	2.22837276387557e-17	4.2043405772625e-10	1.73556039088405e-21	0.896552690580677
Entero_Hepato	Anxa10	annexin A10 [Source:MGI Symbol;Acc:MGI:1347090]	protein_coding	3.9884096494685e-19	0.774909859264017	0.417	0.056	1.02418371388702e-14	1.75793951872747e-33	1.00958598390927	0.413	0.095	4.51421289014027e-29	3.9884096494685e-19	3.51587903745496e-33	0.892247921586642
Entero_Hepato	Ctsz	cathepsin Z [Source:MGI Symbol;Acc:MGI:1891190]	protein_coding	0.000162831087186892	0.848300108705377	0.889	0.634	1	1.90010517683901e-22	0.931402056036728	0.964	0.848	4.8792800836049e-18	0.000162831087186892	3.80021035367803e-22	0.889851082371052
Entero_Hepato	Eps8	epidermal growth factor receptor pathway substrate 8 [Source:MGI Symbol;Acc:MGI:104684]	protein_coding	3.93742993341989e-07	0.656748392221673	0.333	0.097	0.0101109263260289	5.97627943627404e-46	1.11871433588435	0.587	0.154	1.53464879644081e-41	3.93742993341989e-07	1.19525588725481e-45	0.887731364053011
Entero_Hepato	Cebpd	CCAAT/enhancer binding protein (C/EBP), delta [Source:MGI Symbol;Acc:MGI:103573]	protein_coding	0.0993375325954852	0.509225671083279	0.528	0.378	1	5.12038712159852e-23	1.26528902935773	0.645	0.317	1.31486420895528e-18	0.0993375325954852	1.02407742431971e-22	0.887257350220504
Entero_Hepato	Prss30	protease, serine 30 [Source:MGI Symbol;Acc:MGI:1353645]	protein_coding	8.40621891235683e-13	0.538029315161348	0.139	0.01	2.15863295450411e-08	6.6915988536947e-138	1.23469363220343	0.37	0.018	1.71833566964026e-133	8.40621891235683e-13	1.33831977073894e-137	0.886361473682389
Entero_Hepato	Jpt1	Jupiter microtubule associated homolog 1 [Source:MGI Symbol;Acc:MGI:1096361]	protein_coding	0.00124353309392594	1.31915972931407	0.889	0.853	1	1.19326042470042e-09	0.447897095703742	0.92	0.782	3.0641734445882e-05	0.00124353309392594	2.38652084797695e-09	0.883528412508905
Entero_Hepato	Surf4	surfeit gene 4 [Source:MGI Symbol;Acc:MGI:98445]	protein_coding	0.00551923209275457	0.769516536553965	0.75	0.62	1	2.1065252977082e-25	0.995527477268649	0.877	0.691	5.40934631198489e-21	0.00551923209275457	4.21305059541641e-25	0.882522006911307
Entero_Hepato	Casp1	caspase 1 [Source:MGI Symbol;Acc:MGI:96544]	protein_coding	9.99194655012325e-08	1.18384209982037	0.75	0.469	0.00256583195460615	6.04306777067452e-14	0.573308611454241	0.906	0.713	1.55179937283151e-09	9.99194655012325e-08	1.20861355413486e-13	0.878575355637307
Entero_Hepato	Cd14	CD14 antigen [Source:MGI Symbol;Acc:MGI:88318]	protein_coding	1.34126458228156e-27	1.03990806402733	0.472	0.053	3.44423332084081e-23	1.77202036912373e-55	0.707524411923049	0.261	0.025	4.55037110587281e-51	1.34126458228156e-27	3.54404073824747e-55	0.873716237975191
Entero_Hepato	Lcn2	lipocalin 2 [Source:MGI Symbol;Acc:MGI:96757]	protein_coding	0.182376601351766	0.295635781528646	0.083	0.17	1	2.53427669308622e-09	1.44697224908961	0.167	0.052	6.5077691201761e-05	0.182376601351766	5.06855337974987e-09	0.871304015309127
Entero_Hepato	Scp2	sterol carrier protein 2, liver [Source:MGI Symbol;Acc:MGI:98254]	protein_coding	0.00572040454259495	0.882406983428751	0.806	0.812	1	2.71874381796305e-20	0.856332261724089	0.906	0.782	6.98146225014732e-16	0.00572040454259495	5.43748763592611e-20	0.86936962257642
Entero_Hepato	Tspan13	tetraspanin 13 [Source:MGI Symbol;Acc:MGI:1913359]	protein_coding	2.68828338879412e-10	1.08007616640642	0.556	0.184	6.90324291408442e-06	3.18738005180964e-14	0.651261842953943	0.688	0.415	8.18487323504197e-10	2.68828338879412e-10	6.37476010361916e-14	0.865669004680179
Entero_Hepato	Klf5	Kruppel-like factor 5 [Source:MGI Symbol;Acc:MGI:1338056]	protein_coding	4.21201210091052e-19	1.09629232249566	0.722	0.176	1.08160258739281e-14	1.45129378623489e-35	0.628709417637523	0.399	0.087	3.72677731367256e-31	4.21201210091052e-19	2.90258757246976e-35	0.862500870066589
Entero_Hepato	Gm29825	predicted gene, 29825 [Source:MGI Symbol;Acc:MGI:5588984]	lncRNA	1.44894936646071e-06	1.16842591204236	0.278	0.073	0.0372075707813447	9.73724739814485e-06	0.555323560366265	0.362	0.22	0.250042775936962	9.73724739814485e-06	2.89789663346716e-06	0.861874736204312
Entero_Hepato	Fabp4	fatty acid binding protein 4, adipocyte [Source:MGI Symbol;Acc:MGI:88038]	protein_coding	2.77677651182018e-08	1.41808093591712	0.833	0.433	0.000713048440470304	0.000515527573335501	0.304606518260448	0.848	0.74	1	0.000515527573335501	5.55355294653547e-08	0.861343727088782
Entero_Hepato	Basp1	brain abundant, membrane attached signal protein 1 [Source:MGI Symbol;Acc:MGI:1917600]	protein_coding	0.00354455829598029	0.563025967764996	0.667	0.467	1	2.05471709756433e-26	1.15848589683627	0.913	0.577	5.27630803483544e-22	0.00354455829598029	4.10943419512866e-26	0.860755932300632
Entero_Hepato	Ldha	lactate dehydrogenase A [Source:MGI Symbol;Acc:MGI:96759]	protein_coding	4.56099574600542e-05	0.635401977760992	0.889	0.791	1	2.71411717359995e-32	1.08427581076472	0.942	0.712	6.96958149008732e-28	4.56099574600542e-05	5.4282343471999e-32	0.859838894262857
Entero_Hepato	Ccl7	chemokine (C-C motif) ligand 7 [Source:MGI Symbol;Acc:MGI:99512]	protein_coding	0.264491737470413	0.49786511514532	0.139	0.087	1	4.8155888959932e-38	1.20906302495258	0.196	0.021	1.2365950726021e-33	0.264491737470413	9.63117779198643e-38	0.853464070048952
Entero_Hepato	Skint3	selection and upkeep of intraepithelial T cells 3 [Source:MGI Symbol;Acc:MGI:3045331]	protein_coding	1.5693549824902e-19	0.878836664326368	0.472	0.073	4.0299466595366e-15	1.17248629807955e-29	0.825499198956977	0.399	0.099	3.01082756483849e-25	1.5693549824902e-19	2.34497259615911e-29	0.852167931641673
Entero_Hepato	Smim24	small integral membrane protein 24 [Source:MGI Symbol;Acc:MGI:1919523]	protein_coding	2.92029906780352e-11	1.06634071613638	0.528	0.153	7.49903597621265e-07	6.97909463641579e-25	0.631502259157273	0.478	0.161	1.79216171168521e-20	2.92029906780352e-11	1.39581892728316e-24	0.848921487646829
Entero_Hepato	Mapk3	mitogen-activated protein kinase 3 [Source:MGI Symbol;Acc:MGI:1346859]	protein_coding	4.67606238526336e-09	1.03296187553319	0.75	0.37	0.000120076605991178	2.44868576488824e-29	0.657526082736988	0.594	0.225	6.2879801756565e-25	4.67606238526336e-09	4.89737152977648e-29	0.845243979135091
Entero_Hepato	Pard3b	par-3 family cell polarity regulator beta [Source:MGI Symbol;Acc:MGI:1919301]	protein_coding	3.07855546614724e-09	0.797355496259383	0.556	0.193	7.9054225815195e-05	2.74718578045033e-18	0.893071875880141	0.79	0.517	7.05449836561841e-14	3.07855546614724e-09	5.49437156090066e-18	0.845213686069762
Entero_Hepato	Casp3	caspase 3 [Source:MGI Symbol;Acc:MGI:107739]	protein_coding	0.0737719091329376	0.494154729852539	0.444	0.32	1	1.0365027129991e-29	1.19598334319112	0.783	0.432	2.66163531671039e-25	0.0737719091329376	2.0730054259982e-29	0.845069036521828
Entero_Hepato	Net1	neuroepithelial cell transforming gene 1 [Source:MGI Symbol;Acc:MGI:1927138]	protein_coding	9.85066966554332e-06	0.724596822490678	0.694	0.405	0.252955346341487	1.28626031695113e-21	0.955274288592523	0.862	0.593	3.30298786789882e-17	9.85066966554332e-06	2.57252063390228e-21	0.839935555541601
Entero_Hepato	Efhd2	EF hand domain containing 2 [Source:MGI Symbol;Acc:MGI:106504]	protein_coding	1.20905004135498e-06	0.83237731891839	0.611	0.322	0.0310471960119547	4.55569326485617e-34	0.84645198074118	0.79	0.351	1.16985647348242e-29	1.20905004135498e-06	9.11138652971239e-34	0.839414649829785
Entero_Hepato	Stard10	START domain containing 10 [Source:MGI Symbol;Acc:MGI:1860093]	protein_coding	7.20991738678043e-08	1.00558146092833	0.667	0.362	0.00185143468575135	2.17721489751911e-18	0.666284171718164	0.616	0.307	5.59087013533931e-14	7.20991738678043e-08	4.35442979503821e-18	0.835932816323247
Entero_Hepato	Pla2g4c	phospholipase A2, group IVC (cytosolic, calcium-independent) [Source:MGI Symbol;Acc:MGI:1196403]	protein_coding	2.33202950300598e-14	0.32472906231665	0.139	0.009	5.98841856076906e-10	6.02807430392352e-54	1.33612465101427	0.21	0.017	1.54794920050452e-49	2.33202950300598e-14	1.2056148607847e-53	0.830426856665458
Entero_Hepato	Pmaip1	phorbol-12-myristate-13-acetate-induced protein 1 [Source:MGI Symbol;Acc:MGI:1930146]	protein_coding	5.55068100427625e-23	1.09506764207621	0.694	0.14	1.4253593750881e-18	4.46819773724853e-15	0.56192540586318	0.362	0.136	1.14738849694805e-10	4.46819773724853e-15	1.11013620085525e-22	0.828496523969694
Entero_Hepato	Skint9	selection and upkeep of intraepithelial T cells 9 [Source:MGI Symbol;Acc:MGI:3045341]	protein_coding	2.9081908522158e-06	1.03474993713859	0.444	0.174	0.0746794328940495	9.80115927003709e-05	0.619109882995367	0.681	0.574	1	9.80115927003709e-05	5.81637324685757e-06	0.826929910066976
Entero_Hepato	Lsr	lipolysis stimulated lipoprotein receptor [Source:MGI Symbol;Acc:MGI:1927471]	protein_coding	2.83034194574781e-07	0.878954436276234	0.806	0.561	0.0072680350824858	1.30389674083534e-29	0.769390373993896	0.746	0.36	3.34827644079108e-25	2.83034194574781e-07	2.60779348167068e-29	0.824172405135065
Entero_Hepato	Atp1a1	ATPase, Na+/K+ transporting, alpha 1 polypeptide [Source:MGI Symbol;Acc:MGI:88105]	protein_coding	0.847874486896117	0.600069473523402	0.611	0.614	1	1.30787449913774e-22	1.04376657202759	0.674	0.325	3.35849092633582e-18	0.847874486896117	2.6157489982755e-22	0.821918022775496
Entero_Hepato	Cdo1	cysteine dioxygenase 1, cytosolic [Source:MGI Symbol;Acc:MGI:105925]	protein_coding	0.000272608533578911	0.998394725996132	0.389	0.174	1	1.18186187563218e-06	0.635395511389567	0.29	0.145	0.0303490311043588	0.000272608533578911	2.36372235446687e-06	0.816895118692849
Entero_Hepato	Lgals3	lectin, galactose binding, soluble 3 [Source:MGI Symbol;Acc:MGI:96778]	protein_coding	0.0010520412700184	0.378540103447047	0.222	0.076	1	1.34510646528505e-13	1.24502418640598	0.225	0.067	3.45409889220549e-09	0.0010520412700184	2.69021293056992e-13	0.811782144926514
Entero_Hepato	Cd70	CD70 antigen [Source:MGI Symbol;Acc:MGI:1195273]	protein_coding	0.000136546999152077	0.902861042531711	0.472	0.247	1	0.000145306009666045	0.720407235647829	0.681	0.578	1	0.000145306009666045	0.000273075353221177	0.81163413908977
Entero_Hepato	Arpp19	cAMP-regulated phosphoprotein 19 [Source:MGI Symbol;Acc:MGI:1891691]	protein_coding	9.17205162168357e-10	1.00459213358963	0.972	0.878	2.35529113593212e-05	1.45306367464839e-17	0.618474707556723	0.949	0.902	3.7313222101296e-13	9.17205162168357e-10	2.90612734929679e-17	0.811533420573178
Entero_Hepato	Arl4a	ADP-ribosylation factor-like 4A [Source:MGI Symbol;Acc:MGI:99437]	protein_coding	6.8414262101055e-06	0.649068650504852	0.639	0.329	0.175680983649299	6.12385969577179e-19	0.971877497301607	0.717	0.405	1.57254593127724e-14	6.8414262101055e-06	1.22477193915436e-18	0.81047307390323
Entero_Hepato	Tmprss2	transmembrane protease, serine 2 [Source:MGI Symbol;Acc:MGI:1354381]	protein_coding	1.64928258086427e-29	0.899673828934374	0.444	0.044	4.23519273940135e-25	9.31784109750749e-33	0.710607897336645	0.507	0.145	2.39272841542895e-28	1.64928258086427e-29	1.86356821950151e-32	0.805140863135509
Entero_Hepato	Cystm1	cysteine-rich transmembrane module containing 1 [Source:MGI Symbol;Acc:MGI:1913310]	protein_coding	1.11973193092826e-07	1.13604332492574	0.75	0.374	0.00287535962543067	0.000463055059332405	0.467056105533251	0.768	0.64	1	0.000463055059332405	2.23946373647656e-07	0.801549715229495
Entero_Hepato	Ptgs2	prostaglandin-endoperoxide synthase 2 [Source:MGI Symbol;Acc:MGI:97798]	protein_coding	1.33492351203067e-05	1.13372091193661	0.361	0.134	0.342795008654356	0.60341793953083	0.469336560758459	0.471	0.543	1	0.60341793953083	2.66982920385351e-05	0.801528736347535
Entero_Hepato	Mfge8	milk fat globule EGF and factor V/VIII domain containing [Source:MGI Symbol;Acc:MGI:102768]	protein_coding	0.0635169493519344	0.59895478916254	0.472	0.388	1	3.8868421744449e-15	1.00165189022004	0.435	0.198	9.98102201975705e-11	0.0635169493519344	7.77368434888981e-15	0.800303339691288
Entero_Hepato	Camk2n1	calcium/calmodulin-dependent protein kinase II inhibitor 1 [Source:MGI Symbol;Acc:MGI:1913509]	protein_coding	1.21511295557955e-10	0.758011399554324	0.361	0.076	3.12028855863273e-06	7.13155985247647e-45	0.84141843136816	0.42	0.081	1.83131325451743e-40	1.21511295557955e-10	1.4263119704953e-44	0.799714915461242
Entero_Hepato	Cideb	cell death-inducing DNA fragmentation factor, alpha subunit-like effector B [Source:MGI Symbol;Acc:MGI:1270844]	protein_coding	3.74763366190898e-54	0.839491908621062	0.444	0.023	9.62354848041608e-50	1.35249908951222e-117	0.756619252086354	0.507	0.046	3.47308241195842e-113	3.74763366190898e-54	2.70499817902443e-117	0.798055580353708
Entero_Hepato	Eif6	eukaryotic translation initiation factor 6 [Source:MGI Symbol;Acc:MGI:1196288]	protein_coding	3.28655916450317e-07	0.757536425973688	0.972	0.82	0.00843955527852768	2.29385946518688e-27	0.828843240779511	0.971	0.788	5.89040172065338e-23	3.28655916450317e-07	4.58771893037377e-27	0.7931898333766
Entero_Hepato	Vmp1	vacuole membrane protein 1 [Source:MGI Symbol;Acc:MGI:1923159]	protein_coding	1.72822805944765e-10	0.861790492949425	0.833	0.452	4.43791683385563e-06	5.32000891173692e-19	0.722246988132569	0.638	0.35	1.36612508844492e-14	1.72822805944765e-10	1.06400178234739e-18	0.792018740540997
Entero_Hepato	St3gal4	ST3 beta-galactoside alpha-2,3-sialyltransferase 4 [Source:MGI Symbol;Acc:MGI:1316743]	protein_coding	2.09894495657249e-06	0.565672170027977	0.167	0.03	0.0538988075398249	6.31501816573272e-72	1.01419819801868	0.225	0.014	1.62163351477851e-67	2.09894495657249e-06	1.26300363314653e-71	0.789935184023328
Entero_Hepato	Mdh1	malate dehydrogenase 1, NAD (soluble) [Source:MGI Symbol;Acc:MGI:97051]	protein_coding	0.0826883550719026	0.611871054529892	0.861	0.934	1	7.61486412367571e-16	0.9665402309611	0.906	0.841	1.95542095831868e-11	0.0826883550719026	1.52297282473514e-15	0.789205642745496
Entero_Hepato	Tspan3	tetraspanin 3 [Source:MGI Symbol;Acc:MGI:1928098]	protein_coding	0.0699837422786403	0.601340898913872	0.889	0.852	1	4.40742586692986e-29	0.975664409322467	0.92	0.683	1.13178288836892e-24	0.0699837422786403	8.81485173385972e-29	0.78850265411817
Entero_Hepato	Ttc36	tetratricopeptide repeat domain 36 [Source:MGI Symbol;Acc:MGI:2384760]	protein_coding	1.9177718495561e-14	0.749585811965784	0.472	0.093	4.9246463324751e-10	2.62700202456536e-15	0.827404579629348	0.333	0.119	6.74587849888139e-11	1.9177718495561e-14	5.25400404913072e-15	0.788495195797566
Entero_Hepato	Ms4a18	membrane-spanning 4-domains, subfamily A, member 18 [Source:MGI Symbol;Acc:MGI:1923252]	protein_coding	1.99061018670699e-37	0.766791006880037	0.222	0.008	5.11168789844487e-33	3.8895500592811e-187	0.805484322784475	0.37	0.011	9.98797559722793e-183	1.99061018670699e-37	7.77910011856225e-187	0.786137664832256
Entero_Hepato	Serpina3j	serine (or cysteine) peptidase inhibitor, clade A (alpha-1 antiproteinase, antitrypsin), member 3J [Source:MGI Symbol;Acc:MGI:2182843]	protein_coding	7.17587226625501e-11	1.31007521418799	0.25	0.039	1.84269223925162e-06	0.000109268107258081	0.258552780819261	0.138	0.059	1	0.000109268107258081	1.43517445319951e-10	0.784313997503625
Entero_Hepato	Soat2	sterol O-acyltransferase 2 [Source:MGI Symbol;Acc:MGI:1332226]	protein_coding	1.50352912195825e-25	0.673801195837794	0.389	0.039	3.86091243227659e-21	1.59246745834218e-60	0.894644671057272	0.522	0.096	4.08929718627688e-56	1.50352912195825e-25	3.1849349166844e-60	0.784222933447533
Entero_Hepato	Muc3	mucin 3, intestinal [Source:MGI Symbol;Acc:MGI:1203527]	protein_coding	2.49593536581879e-12	0.783338594998119	0.25	0.034	6.40931242588607e-08	5.4742791830046e-10	0.777377340781575	0.174	0.054	1.40574015140375e-05	5.4742791830046e-10	4.99187073163135e-12	0.780357967889847
Entero_Hepato	Ppp1r14d	protein phosphatase 1, regulatory inhibitor subunit 14D [Source:MGI Symbol;Acc:MGI:1919362]	protein_coding	1.58537538326059e-27	0.709717810169785	0.472	0.053	4.07108544667486e-23	6.05464333603654e-61	0.850578914872126	0.558	0.11	1.55477186226082e-56	1.58537538326059e-27	1.21092866720732e-60	0.780148362520955
Entero_Hepato	F10	coagulation factor X [Source:MGI Symbol;Acc:MGI:103107]	protein_coding	2.13768771252601e-09	0.724949627781832	0.194	0.028	5.48936827699555e-05	1.37041792538896e-95	0.82706726375686	0.319	0.021	3.51909619060631e-91	2.13768771252601e-09	2.74083585077796e-95	0.776008445769346
Entero_Hepato	Ccdc184	coiled-coil domain containing 184 [Source:MGI Symbol;Acc:MGI:2146066]	protein_coding	0.000498344272999445	0.878800035859899	0.25	0.089	1	1.75943939417593e-07	0.649166481975055	0.428	0.257	0.00451806442030436	0.000498344272999445	3.51887847878915e-07	0.763983258917477
Entero_Hepato	Plagl1	pleiomorphic adenoma gene-like 1 [Source:MGI Symbol;Acc:MGI:1100874]	protein_coding	2.69596531643493e-06	1.12856106993867	0.556	0.259	0.0692296933607326	0.000532307557049563	0.390065373762713	0.536	0.391	1	0.000532307557049563	5.39192336464087e-06	0.759313221850693
Entero_Hepato	Ssx2ip	synovial sarcoma, X 2 interacting protein [Source:MGI Symbol;Acc:MGI:2139150]	protein_coding	1.03589714272455e-09	0.669452757868201	0.528	0.172	2.66008027280238e-05	3.39191652603675e-39	0.846618513743963	0.623	0.202	8.71010244720976e-35	1.03589714272455e-09	6.78383305207349e-39	0.758035635806082
Entero_Hepato	Hist1h1c	NA	NA	0.000223785749645443	0.715480298738728	0.583	0.332	1	6.30848062682984e-13	0.792672290120042	0.63	0.415	1.61995474016364e-08	0.000223785749645443	1.26169612536557e-12	0.754076294429385
Entero_Hepato	Gdpd1	glycerophosphodiester phosphodiesterase domain containing 1 [Source:MGI Symbol;Acc:MGI:1913819]	protein_coding	0.000160235054925965	0.686300516733138	0.417	0.196	1	3.2653641325383e-14	0.821358596595631	0.558	0.318	8.38512855594511e-10	0.000160235054925965	6.53072826507648e-14	0.753829556664385
Entero_Hepato	Cd164	CD164 antigen [Source:MGI Symbol;Acc:MGI:1859568]	protein_coding	1.78838524178366e-07	1.06669157822562	0.861	0.53	0.00459239446237625	7.70822465902867e-10	0.427231975329589	0.775	0.541	1.97939501019197e-05	1.78838524178366e-07	1.54164493121156e-09	0.746961776777605
Entero_Hepato	Sis	sucrase isomaltase (alpha-glucosidase) [Source:MGI Symbol;Acc:MGI:1917233]	protein_coding	1.13323274934329e-11	0.445933356393628	0.139	0.011	2.91002837703863e-07	7.67046324394467e-45	1.03498694852258	0.29	0.04	1.96969825641255e-40	1.13323274934329e-11	1.53409264878893e-44	0.740460152458102
Entero_Hepato	Atp6v1e1	ATPase, H+ transporting, lysosomal V1 subunit E1 [Source:MGI Symbol;Acc:MGI:894326]	protein_coding	1.13827133365512e-05	0.754624643632086	0.917	0.76	0.292296695769298	9.32906919650402e-22	0.721232025777749	0.928	0.711	2.39561167897027e-17	1.13827133365512e-05	1.86581383930081e-21	0.737928334704917
Entero_Hepato	Rrbp1	ribosome binding protein 1 [Source:MGI Symbol;Acc:MGI:1932395]	protein_coding	0.0062208079005565	0.502654953725298	0.861	0.699	1	2.26894140685417e-28	0.97281785244062	0.935	0.726	5.82641463866082e-24	0.0062208079005565	4.53788281370836e-28	0.737736403082959
Entero_Hepato	Cast	calpastatin [Source:MGI Symbol;Acc:MGI:1098236]	protein_coding	0.000667596623330635	0.476626560011255	0.583	0.368	1	1.74433072768568e-21	0.993085802018472	0.826	0.535	4.47926687562406e-17	0.000667596623330635	3.48866145537136e-21	0.734856181014863
Entero_Hepato	P4hb	prolyl 4-hydroxylase, beta polypeptide [Source:MGI Symbol;Acc:MGI:97464]	protein_coding	0.0010781176258269	0.593289040953122	0.75	0.553	1	1.01372466881378e-24	0.876330037604533	0.812	0.5	2.60314357704691e-20	0.0010781176258269	2.02744933762757e-24	0.734809539278828
Entero_Hepato	Cxcl2	chemokine (C-X-C motif) ligand 2 [Source:MGI Symbol;Acc:MGI:1340094]	protein_coding	0.0001166869414264	0.792323234444881	0.333	0.13	1	0.000526000242644828	0.676447752085147	0.384	0.268	1	0.000526000242644828	0.000233360267010501	0.734385493265014
Entero_Hepato	Tnip3	TNFAIP3 interacting protein 3 [Source:MGI Symbol;Acc:MGI:3041165]	protein_coding	4.49180477147747e-15	0.996824788529081	0.556	0.131	1.1534505472677e-10	1.81369762337369e-06	0.468274148962254	0.558	0.387	0.0465739412706131	1.81369762337369e-06	8.98360954295491e-15	0.732549468745667
Entero_Hepato	Bcl2a1d	B cell leukemia/lymphoma 2 related protein A1d [Source:MGI Symbol;Acc:MGI:1278325]	protein_coding	5.18100733720614e-08	1.15388773243343	0.639	0.268	0.00133043087412116	3.39432043465317e-08	0.308522216848302	0.486	0.267	0.000871627544414587	5.18100733720614e-08	6.78864075409222e-08	0.731204974640864
Entero_Hepato	Vdr	vitamin D (1,25-dihydroxyvitamin D3) receptor [Source:MGI Symbol;Acc:MGI:103076]	protein_coding	2.6062783767348e-14	0.988900460356903	0.556	0.136	6.69266224361728e-10	1.89771309761304e-08	0.472657024875382	0.493	0.3	0.000487313746336053	1.89771309761304e-08	5.21255675346951e-14	0.730778742616143
Entero_Hepato	Tmprss4	transmembrane protease, serine 4 [Source:MGI Symbol;Acc:MGI:2384877]	protein_coding	1.78755381498532e-09	0.865618893671138	0.694	0.287	4.59025944150079e-05	7.43373458290308e-20	0.592609760683692	0.725	0.375	1.90890870354368e-15	1.78755381498532e-09	1.48674691658062e-19	0.729114327177415
Entero_Hepato	Acbd4	acyl-Coenzyme A binding domain containing 4 [Source:MGI Symbol;Acc:MGI:1914381]	protein_coding	1.81023254355984e-14	0.919441194782309	0.694	0.222	4.6484961486073e-10	4.7911501527283e-16	0.534281407430831	0.522	0.242	1.2303194477191e-11	1.81023254355984e-14	9.5823003054566e-16	0.72686130110657
Entero_Hepato	Tmbim6	transmembrane BAX inhibitor motif containing 6 [Source:MGI Symbol;Acc:MGI:99682]	protein_coding	9.76163637873722e-09	0.701689578451049	1	0.958	0.000250669060569593	1.18618478466275e-26	0.751053198419195	0.978	0.943	3.04600390853547e-22	9.76163637873722e-09	2.3723695693255e-26	0.726371388435122
Entero_Hepato	Metrnl	meteorin, glial cell differentiation regulator-like [Source:MGI Symbol;Acc:MGI:2384806]	protein_coding	2.29350485845363e-05	0.558714815652624	0.472	0.207	0.588949112602309	2.75786724731287e-27	0.887803788863298	0.725	0.321	7.08192730437472e-23	2.29350485845363e-05	5.51573449462577e-27	0.723259302257961
Entero_Hepato	Cyb5b	cytochrome b5 type B [Source:MGI Symbol;Acc:MGI:1913677]	protein_coding	9.47282703745604e-05	0.678999573281946	0.639	0.4	1	8.12636644344018e-16	0.767062789939102	0.623	0.372	2.086769639011e-11	9.47282703745604e-05	1.62527328868804e-15	0.723031181610524
Entero_Hepato	Gng12	guanine nucleotide binding protein (G protein), gamma 12 [Source:MGI Symbol;Acc:MGI:1336171]	protein_coding	3.10099677289418e-06	0.853136931065065	0.75	0.471	0.0796304961311497	2.23092364883679e-13	0.592528043480176	0.587	0.342	5.72878883784799e-09	3.10099677289418e-06	4.46184729767308e-13	0.722832487272621
Entero_Hepato	Atp6v0e	ATPase, H+ transporting, lysosomal V0 subunit E [Source:MGI Symbol;Acc:MGI:1328318]	protein_coding	1.0059062024214e-09	0.852026997860457	1	0.896	2.58306653719792e-05	1.82417035653798e-14	0.592179889199146	0.986	0.963	4.68428705855388e-10	1.0059062024214e-09	3.64834071307592e-14	0.722103443529801
Entero_Hepato	Ubald2	UBA-like domain containing 2 [Source:MGI Symbol;Acc:MGI:1914635]	protein_coding	6.76758502314613e-05	0.540093427912691	0.778	0.545	1	2.17042173934549e-25	0.903535132089821	0.775	0.44	5.57342598446528e-21	6.76758502314613e-05	4.34084347869097e-25	0.721814280001256
Entero_Hepato	Crb3	crumbs family member 3 [Source:MGI Symbol;Acc:MGI:2670904]	protein_coding	1.24711227208582e-07	0.805348454296235	0.556	0.234	0.00320245960348918	4.87719850498401e-20	0.637357542638048	0.79	0.491	1.25241580409484e-15	1.24711227208582e-07	9.75439700996801e-20	0.721352998467142
Entero_Hepato	Cybb	cytochrome b-245, beta polypeptide [Source:MGI Symbol;Acc:MGI:88574]	protein_coding	5.80187251806998e-17	0.584876297426092	0.389	0.056	1.48986284391519e-12	5.20433570848564e-07	0.85611131867724	0.428	0.264	0.0133642136658203	5.20433570848564e-07	1.160374503614e-16	0.720493808051666
Entero_Hepato	Pglyrp2	peptidoglycan recognition protein 2 [Source:MGI Symbol;Acc:MGI:1928099]	protein_coding	0.00792688680276418	0.840291350306636	0.389	0.238	1	0.00134197120626381	0.597679210310044	0.449	0.358	1	0.00792688680276418	0.00268214152580917	0.71898528030834
Entero_Hepato	Hsph1	heat shock 105kDa/110kDa protein 1 [Source:MGI Symbol;Acc:MGI:105053]	protein_coding	0.0203399675165455	0.481035195305972	0.361	0.216	1	5.25790008532064e-08	0.952994540817743	0.514	0.355	0.00135017616290949	0.0203399675165455	1.05157998941861e-07	0.717014868061857
Entero_Hepato	Ceacam20	CEA cell adhesion molecule 20 [Source:MGI Symbol;Acc:MGI:1918851]	protein_coding	6.833153062161e-20	0.58390188842245	0.222	0.016	1.75468537483232e-15	1.47380472953914e-198	0.849945289115245	0.42	0.014	3.78458316498356e-194	6.833153062161e-20	2.94760945907833e-198	0.716923588768848
Entero_Hepato	H2-Q2	histocompatibility 2, Q region locus 2 [Source:MGI Symbol;Acc:MGI:95931]	protein_coding	1.08675245011886e-05	0.64336620276603	0.444	0.185	0.279067161666021	1.32858490210673e-52	0.786637836377294	0.558	0.122	3.41167317011986e-48	1.08675245011886e-05	2.65716980421347e-52	0.715002019571662
Entero_Hepato	Fuom	fucose mutarotase [Source:MGI Symbol;Acc:MGI:1916314]	protein_coding	0.0130511071785912	0.374213049711328	0.722	0.555	1	1.1453274358579e-41	1.05427341685881	0.812	0.348	2.94108632253949e-37	0.0130511071785912	2.29065487171579e-41	0.714243233285068
Entero_Hepato	Chil1	chitinase-like 1 [Source:MGI Symbol;Acc:MGI:1340899]	protein_coding	0.069025575765962	0.465038094231109	0.25	0.153	1	5.36624071777837e-17	0.95570615098445	0.312	0.097	1.37799695391831e-12	0.069025575765962	1.07324814355567e-16	0.71037212260778
Entero_Hepato	Smim22	small integral membrane protein 22 [Source:MGI Symbol;Acc:MGI:3643379]	protein_coding	4.38013671005563e-13	1.13890191955841	0.694	0.253	1.12477530577518e-08	1.37246277320755e-06	0.275156189368234	0.696	0.461	0.0352434715531966	1.37246277320755e-06	8.76027342010932e-13	0.707029054463323
Entero_Hepato	Rnasel	ribonuclease L (2', 5'-oligoisoadenylate synthetase-dependent) [Source:MGI Symbol;Acc:MGI:1098272]	protein_coding	3.14110421188909e-06	0.89530158970461	0.417	0.158	0.0806604150571	6.606782560447e-07	0.502610818875745	0.688	0.498	0.0169655569369718	3.14110421188909e-06	1.32135607559364e-06	0.698956204290177
Entero_Hepato	Mkrn2os	makorin, ring finger protein 2, opposite strand [Source:MGI Symbol;Acc:MGI:1917541]	protein_coding	8.64518364247884e-23	1.05290508470571	0.861	0.207	2.21999670755214e-18	1.47690745570224e-07	0.344274191050272	0.659	0.456	0.00379255065549777	1.47690745570224e-07	1.72903672849577e-22	0.698589637877991
Entero_Hepato	Hmox1	heme oxygenase 1 [Source:MGI Symbol;Acc:MGI:96163]	protein_coding	2.81505820771805e-09	0.642770960429766	0.611	0.207	7.22878797159918e-05	4.35386696173226e-15	0.753624820240321	0.507	0.241	1.11802949710323e-10	2.81505820771805e-09	8.70773392346451e-15	0.698197890335044
Entero_Hepato	Nlrp6	NLR family, pyrin domain containing 6 [Source:MGI Symbol;Acc:MGI:2141990]	protein_coding	2.60417612911451e-68	0.672736770837399	0.333	0.009	6.68726388195314e-64	3.09060207984638e-89	0.714863833579424	0.297	0.019	7.93635708083752e-85	2.60417612911451e-68	6.18120415969275e-89	0.693800302208412
Entero_Hepato	Nostrin	nitric oxide synthase trafficker [Source:MGI Symbol;Acc:MGI:3606242]	protein_coding	1.33813604435866e-08	0.796887303955966	0.417	0.115	0.000343619954830861	8.13755488943119e-14	0.583979128919547	0.63	0.33	2.08964272005703e-09	1.33813604435866e-08	1.62751097788617e-13	0.690433216437756
Entero_Hepato	Sdc1	syndecan 1 [Source:MGI Symbol;Acc:MGI:1349162]	protein_coding	0.000546201292063298	0.746659180508776	0.583	0.342	1	3.02160370095988e-13	0.629730149719482	0.341	0.134	7.75917614369487e-09	0.000546201292063298	6.04320740191885e-13	0.688194665114129
Entero_Hepato	Rnf128	ring finger protein 128 [Source:MGI Symbol;Acc:MGI:1914139]	protein_coding	2.12324986266315e-08	0.780353730572326	0.611	0.265	0.00054522933223327	2.24598212049358e-19	0.59586492090601	0.522	0.226	5.76745748721546e-15	2.12324986266315e-08	4.49196424098716e-19	0.688109325739168
Entero_Hepato	H2afj	NA	NA	1.7532051799659e-08	0.832662420419887	1	0.881	0.000450205558163444	6.85461018165671e-05	0.541072618228034	0.906	0.888	1	6.85461018165671e-05	3.50641032919451e-08	0.686867519323961
Entero_Hepato	Gstp3	glutathione S-transferase pi 3 [Source:MGI Symbol;Acc:MGI:2385078]	protein_coding	4.29106451525219e-18	1.02916911446354	0.611	0.13	1.10190245687161e-13	2.63787594334919e-07	0.331965308222583	0.435	0.246	0.00677380163492638	2.63787594334919e-07	8.5821290305044e-18	0.680567211343064
Entero_Hepato	Hist1h2bc	NA	NA	6.79627441659354e-08	0.809590085923333	0.972	0.699	0.00174521530743706	5.17781629037244e-10	0.546574118330985	0.899	0.787	1.32961144520474e-05	6.79627441659354e-08	1.03556325780639e-09	0.678082102127159
Entero_Hepato	Msln	mesothelin [Source:MGI Symbol;Acc:MGI:1888992]	protein_coding	1.7040204398115e-05	0.540371537898561	0.528	0.233	0.437575408739196	4.82417245975296e-25	0.813027206724602	0.63	0.268	1.23879924593996e-20	1.7040204398115e-05	9.64834491950594e-25	0.676699372311582
Entero_Hepato	Hook1	hook microtubule tethering protein 1 [Source:MGI Symbol;Acc:MGI:1925213]	protein_coding	0.0228421410049397	0.623867080780947	0.417	0.26	1	3.75069362514151e-08	0.72810104484249	0.725	0.592	0.000963140616000087	0.0228421410049397	7.50138710960598e-08	0.675984062811718
Entero_Hepato	Cyb5a	cytochrome b5 type A (microsomal) [Source:MGI Symbol;Acc:MGI:1926952]	protein_coding	0.100728729884598	0.291253150050599	0.889	0.853	1	6.33957890547608e-29	1.05099752091018	0.906	0.696	1.6279404671372e-24	0.100728729884598	1.26791578109521e-28	0.67112533548039
Entero_Hepato	Aplp1	amyloid beta (A4) precursor-like protein 1 [Source:MGI Symbol;Acc:MGI:88046]	protein_coding	2.45686604159421e-08	0.553747366480477	0.472	0.149	0.000630898630820978	3.67043400757146e-30	0.788423921391878	0.543	0.189	9.42530748804275e-26	2.45686604159421e-08	7.34086801514288e-30	0.671085643936177
Entero_Hepato	Gadd45a	growth arrest and DNA-damage-inducible 45 alpha [Source:MGI Symbol;Acc:MGI:107799]	protein_coding	7.25528237190891e-07	1.03540454422958	0.639	0.321	0.0186308396028249	1.02240380555607e-05	0.305978181611581	0.674	0.503	0.262543073228742	1.02240380555607e-05	1.45105594799056e-06	0.670691362920579
Entero_Hepato	Malat1	metastasis associated lung adenocarcinoma transcript 1 (non-coding RNA) [Source:MGI Symbol;Acc:MGI:1919539]	lncRNA	0.00425284955986018	0.755995124612796	1	0.998	1	2.27563422360525e-13	0.581773319102247	1	1	5.84360112279592e-09	0.00425284955986018	4.55126844720998e-13	0.668884221857521
Entero_Hepato	Calm3	calmodulin 3 [Source:MGI Symbol;Acc:MGI:103249]	protein_coding	4.88644488163965e-08	0.720381104525841	0.833	0.456	0.00125479018115625	1.38429606029524e-10	0.61689843153892	0.841	0.74	3.55473385323215e-06	4.88644488163965e-08	2.76859212039884e-10	0.668639768032381
Entero_Hepato	Jup	junction plakoglobin [Source:MGI Symbol;Acc:MGI:96650]	protein_coding	2.6932863527176e-05	0.681803848884177	0.722	0.461	0.691609002514353	4.21816532180091e-24	0.654367721457943	0.667	0.296	1.08318267298526e-19	2.6932863527176e-05	8.43633064360186e-24	0.66808578517106
Entero_Hepato	Upp1	uridine phosphorylase 1 [Source:MGI Symbol;Acc:MGI:1097668]	protein_coding	0.000706935802856667	0.817841424611101	0.167	0.047	1	5.41641378504793e-22	0.508443530342308	0.152	0.022	1.39088089586246e-17	0.000706935802856667	1.08328275700959e-21	0.663142477476704
Entero_Hepato	Calm2	calmodulin 2 [Source:MGI Symbol;Acc:MGI:103250]	protein_coding	0.0878237293399156	0.259745300701982	1	0.94	1	6.34365376454074e-27	1.06237116569064	0.935	0.689	1.62898685019642e-22	0.0878237293399156	1.26873075290815e-26	0.661058233196312
Entero_Hepato	Rfk	riboflavin kinase [Source:MGI Symbol;Acc:MGI:1914688]	protein_coding	2.84407148222757e-07	0.717250443309316	0.611	0.285	0.00730329115921217	2.76395143627114e-05	0.601360078780245	0.42	0.302	0.709755089320067	2.76395143627114e-05	5.68814215558088e-07	0.65930526104478
Entero_Hepato	Gprin3	GPRIN family member 3 [Source:MGI Symbol;Acc:MGI:1924785]	protein_coding	0.000443305601646147	0.261044005076073	0.222	0.072	1	9.48162721447506e-42	1.05504378770645	0.572	0.159	2.43478705240505e-37	0.000443305601646147	1.89632544289502e-41	0.658043896391263
Entero_Hepato	Timp3	tissue inhibitor of metalloproteinase 3 [Source:MGI Symbol;Acc:MGI:98754]	protein_coding	0.0104417046908944	0.737312288285775	0.75	0.622	1	9.45557842881414e-08	0.576649015686241	0.819	0.745	0.00242809798473518	0.0104417046908944	1.89111559635487e-07	0.656980651986008
Entero_Hepato	Tjp3	tight junction protein 3 [Source:MGI Symbol;Acc:MGI:1351650]	protein_coding	1.65515657506293e-12	0.60688072673539	0.528	0.135	4.2502765691041e-08	4.89639475426784e-17	0.704347505676017	0.58	0.303	1.25734520894844e-12	1.65515657506293e-12	9.79278950853572e-17	0.655614116205704
Entero_Hepato	Cblc	Casitas B-lineage lymphoma c [Source:MGI Symbol;Acc:MGI:1931457]	protein_coding	3.41252116221182e-09	0.558258120927249	0.444	0.123	8.76301309244374e-05	1.46834074853366e-39	0.751898234955734	0.551	0.154	3.77055220815959e-35	3.41252116221182e-09	2.93668149706734e-39	0.655078177941492
Entero_Hepato	Isg20	interferon-stimulated protein [Source:MGI Symbol;Acc:MGI:1928895]	protein_coding	4.72948756051096e-07	0.784928397295343	0.583	0.235	0.0121448511066361	0.00836744210717687	0.521990019913684	0.377	0.305	1	0.00836744210717687	9.45897288421666e-07	0.653459208604514
Entero_Hepato	Aco2	aconitase 2, mitochondrial [Source:MGI Symbol;Acc:MGI:87880]	protein_coding	2.98863994577211e-05	0.649642511267418	0.806	0.568	0.76745285167482	1.78424066456254e-15	0.656963174809038	0.884	0.707	4.58175160253015e-11	2.98863994577211e-05	3.56848132912507e-15	0.653302843038228
Entero_Hepato	Hnf4g	hepatocyte nuclear factor 4, gamma [Source:MGI Symbol;Acc:MGI:1353604]	protein_coding	3.63601513595939e-09	0.425616825561483	0.25	0.045	9.33692326763011e-05	2.57056635619755e-40	0.877850690062772	0.558	0.155	6.60095734607969e-36	3.63601513595939e-09	5.1411327123951e-40	0.651733757812128
Entero_Hepato	Serpinb6b	serine (or cysteine) peptidase inhibitor, clade B, member 6b [Source:MGI Symbol;Acc:MGI:894688]	protein_coding	0.155732321301547	0.515859260116083	0.556	0.511	1	2.58292887747522e-13	0.775708261184517	0.783	0.518	6.63270306446862e-09	0.155732321301547	5.16585775494977e-13	0.6457837606503
Entero_Hepato	Casp4	caspase 4, apoptosis-related cysteine peptidase [Source:MGI Symbol;Acc:MGI:107700]	protein_coding	0.000120217142100239	0.781189271978351	0.667	0.462	1	2.95325289751752e-06	0.507895002603409	0.833	0.716	0.0758365811553523	0.000120217142100239	5.90649707333236e-06	0.64454213729088
Entero_Hepato	Dio1	deiodinase, iodothyronine, type I [Source:MGI Symbol;Acc:MGI:94896]	protein_coding	7.09391501522313e-07	0.822768114271389	0.861	0.567	0.0182164643675915	2.73486665396164e-08	0.46530173853779	0.884	0.814	0.00070228640807081	7.09391501522313e-07	5.46973323312833e-08	0.644034926404589
Entero_Hepato	Cd44	CD44 antigen [Source:MGI Symbol;Acc:MGI:88338]	protein_coding	0.00819532528829734	0.514914083859312	0.417	0.248	1	1.24609858057461e-28	0.769672503419668	0.457	0.13	3.19985654505754e-24	0.00819532528829734	2.49219716114924e-28	0.64229329363949
Entero_Hepato	Ccdc25	coiled-coil domain containing 25 [Source:MGI Symbol;Acc:MGI:1914429]	protein_coding	0.000513916791714257	0.452788968096981	0.583	0.365	1	2.62178626797355e-24	0.831765643140215	0.775	0.457	6.73248495752928e-20	0.000513916791714257	5.24357253594713e-24	0.642277305618598
Entero_Hepato	Serpinb6a	serine (or cysteine) peptidase inhibitor, clade B, member 6a [Source:MGI Symbol;Acc:MGI:103123]	protein_coding	0.0658241175126438	0.545022440507535	0.778	0.817	1	1.13340186338793e-27	0.739497389932432	0.942	0.801	2.91046264499386e-23	0.0658241175126438	2.26680372677586e-27	0.642259915219984
Entero_Hepato	Clic1	chloride intracellular channel 1 [Source:MGI Symbol;Acc:MGI:2148924]	protein_coding	0.000476148984508912	0.516088262378389	0.972	0.888	1	2.04887568801573e-19	0.767717432292967	0.92	0.844	5.26130787925558e-15	0.000476148984508912	4.09775137603145e-19	0.641902847335678
Entero_Hepato	Scg5	secretogranin V [Source:MGI Symbol;Acc:MGI:98289]	protein_coding	0.54033850428741	0.293091629559932	0.333	0.338	1	2.99503703525447e-22	0.987455892437704	0.58	0.251	7.69095560282994e-18	0.54033850428741	5.99007407050896e-22	0.640273760998818
Entero_Hepato	Apobec1	apolipoprotein B mRNA editing enzyme, catalytic polypeptide 1 [Source:MGI Symbol;Acc:MGI:103298]	protein_coding	4.37327282618887e-09	0.790326220685727	0.611	0.238	0.000112301272903704	1.83504619302197e-10	0.489874158547795	0.696	0.455	4.71221511906111e-06	4.37327282618887e-09	3.67009238570719e-10	0.640100189616761
Entero_Hepato	Fuca1	fucosidase, alpha-L- 1, tissue [Source:MGI Symbol;Acc:MGI:95593]	protein_coding	0.00767265814403922	0.560621367145537	0.667	0.503	1	7.66688788521114e-15	0.718059188255459	0.703	0.478	1.96878014004337e-10	0.00767265814403922	1.53337757704222e-14	0.639340277700498
Entero_Hepato	Cited2	Cbp/p300-interacting transactivator, with Glu/Asp-rich carboxy-terminal domain, 2 [Source:MGI Symbol;Acc:MGI:1306784]	protein_coding	0.00262555793552707	0.596276804820733	0.611	0.375	1	1.44558073995267e-20	0.673604225224049	0.58	0.261	3.71210678212447e-16	0.00262555793552707	2.89116147990534e-20	0.634940515022391
Entero_Hepato	Plekhb2	pleckstrin homology domain containing, family B (evectins) member 2 [Source:MGI Symbol;Acc:MGI:2385825]	protein_coding	1.16661047378777e-07	0.673667240628312	0.5	0.182	0.00299573903563961	1.90374712876566e-16	0.592899146931531	0.565	0.275	4.88863225195733e-12	1.16661047378777e-07	3.80749425753132e-16	0.633283193779921
Entero_Hepato	Slc43a3	solute carrier family 43, member 3 [Source:MGI Symbol;Acc:MGI:1931054]	protein_coding	1.94088537891001e-05	0.726608698211821	0.389	0.148	0.498399956450301	1.07374167375409e-09	0.537145594065083	0.717	0.49	2.75726124403312e-05	1.94088537891001e-05	2.14748334635525e-09	0.631877146138452
Entero_Hepato	Ccdc12	coiled-coil domain containing 12 [Source:MGI Symbol;Acc:MGI:1919904]	protein_coding	2.01205719623763e-06	0.676739092320013	0.944	0.776	0.0516676167421862	8.89857174032054e-13	0.576621670691651	0.848	0.705	2.28506423719691e-08	2.01205719623763e-06	1.77971434806331e-12	0.626680381505832
Entero_Hepato	Pls1	plastin 1 (I-isoform) [Source:MGI Symbol;Acc:MGI:104809]	protein_coding	1.9378181251784e-10	0.585413455188125	0.472	0.125	4.97612316364563e-06	6.37890031052652e-19	0.667592015768291	0.587	0.28	1.6380378107401e-14	1.9378181251784e-10	1.2757800621053e-18	0.626502735478208
Entero_Hepato	Tgoln1	trans-golgi network protein [Source:MGI Symbol;Acc:MGI:105080]	protein_coding	7.89185174941785e-07	0.819703299889514	0.722	0.38	0.0202654861073301	1.26733108758947e-08	0.417451561791914	0.761	0.582	0.000325437949982099	7.89185174941785e-07	2.53466215911765e-08	0.618577430840714
Entero_Hepato	Pfkp	phosphofructokinase, platelet [Source:MGI Symbol;Acc:MGI:1891833]	protein_coding	2.87934966247215e-06	0.620997941627998	0.528	0.238	0.0739388199826224	7.79093467357751e-13	0.609030431333244	0.529	0.285	2.00063411482797e-08	2.87934966247215e-06	1.55818693471489e-12	0.615014186480621
Entero_Hepato	Cdk2ap2	CDK2-associated protein 2 [Source:MGI Symbol;Acc:MGI:1098779]	protein_coding	0.000143278658081094	0.624038950373574	0.694	0.438	1	1.29555667841983e-12	0.605155646817254	0.739	0.529	3.32685999451427e-08	0.000143278658081094	2.59111335683798e-12	0.614597298595414
Entero_Hepato	Sult1b1	sulfotransferase family 1B, member 1 [Source:MGI Symbol;Acc:MGI:2136282]	protein_coding	1.21307270323583e-35	0.527162475750931	0.194	0.006	3.11504939463929e-31	4.7239789519416e-163	0.696329103749195	0.21	0.002	1.21307055506908e-158	1.21307270323583e-35	9.44795790388324e-163	0.611745789750063
Entero_Hepato	H2-K1	histocompatibility 2, K1, K region [Source:MGI Symbol;Acc:MGI:95904]	protein_coding	3.69159426325734e-07	0.557143574206475	1	0.999	0.00947964490861853	2.66604586231426e-34	0.663445673366098	1	1	6.84613916983678e-30	3.69159426325734e-07	5.33209172462852e-34	0.610294623786287
Entero_Hepato	Fam20c	FAM20C, golgi associated secretory pathway kinase [Source:MGI Symbol;Acc:MGI:2136853]	protein_coding	3.23080778375128e-13	0.842147073618982	0.583	0.164	8.29639130789491e-09	4.8870284658306e-11	0.376575990575363	0.37	0.16	1.25494003974064e-06	4.8870284658306e-11	6.46161556750152e-13	0.609361532097172
Entero_Hepato	Zbtb7a	zinc finger and BTB domain containing 7a [Source:MGI Symbol;Acc:MGI:1335091]	protein_coding	1.53483556841775e-07	0.75623004033216	0.806	0.494	0.00394130425613993	3.45227882972735e-09	0.460982474648676	0.746	0.571	8.86510680685686e-05	1.53483556841775e-07	6.90455764753645e-09	0.608606257490418
Entero_Hepato	Pitpna	phosphatidylinositol transfer protein, alpha [Source:MGI Symbol;Acc:MGI:99887]	protein_coding	1.79825500159666e-05	0.720559322724673	0.694	0.508	0.461773901860007	4.24083413298494e-10	0.495788100943388	0.667	0.474	1.0890037970092e-05	1.79825500159666e-05	8.4816682641714e-10	0.608173711834031
Entero_Hepato	Pdgfb	platelet derived growth factor, B polypeptide [Source:MGI Symbol;Acc:MGI:97528]	protein_coding	2.11524790975919e-11	0.5101916521011	0.278	0.044	5.43174510747062e-07	9.29839481270776e-38	0.704068143974503	0.42	0.092	2.38773480395523e-33	2.11524790975919e-11	1.85967896254155e-37	0.607129898037801
Entero_Hepato	Trim31	tripartite motif-containing 31 [Source:MGI Symbol;Acc:MGI:2385051]	protein_coding	3.87518460453425e-29	0.454284575184547	0.306	0.02	9.9510865459835e-25	3.78910126712203e-136	0.75751878919259	0.449	0.029	9.73003314384266e-132	3.87518460453425e-29	7.57820253424403e-136	0.605901682188568
Entero_Hepato	Bbox1	butyrobetaine (gamma), 2-oxoglutarate dioxygenase 1 (gamma-butyrobetaine hydroxylase) [Source:MGI Symbol;Acc:MGI:1891372]	protein_coding	1.81728795327627e-08	0.736003560643027	0.361	0.096	0.000466661373521814	5.07152907071689e-29	0.468836331314918	0.297	0.059	1.30231795006939e-24	1.81728795327627e-08	1.01430581414339e-28	0.602419945978973
Entero_Hepato	Il23a	interleukin 23, alpha subunit p19 [Source:MGI Symbol;Acc:MGI:1932410]	protein_coding	0.411323683004017	0.429787872570587	0.306	0.267	1	7.13281577625752e-06	0.769905894124785	0.616	0.482	0.183163576318517	0.411323683004017	1.42655806754541e-05	0.599846883347686
Entero_Hepato	Ier3ip1	immediate early response 3 interacting protein 1 [Source:MGI Symbol;Acc:MGI:1913441]	protein_coding	0.0130920541053591	0.379347613896272	0.75	0.628	1	2.23304754203602e-13	0.818742487856227	0.768	0.613	5.73424278319431e-09	0.0130920541053591	4.46609508407153e-13	0.59904505087625
Entero_Hepato	Edf1	endothelial differentiation-related factor 1 [Source:MGI Symbol;Acc:MGI:1891227]	protein_coding	3.8490539293084e-06	0.553573933337005	1	0.986	0.0988398558507105	6.7450819033314e-21	0.635622605360459	0.993	0.988	1.73206958195647e-16	3.8490539293084e-06	1.34901638066628e-20	0.594598269348732
Entero_Hepato	Mdm2	transformed mouse 3T3 cell double minute 2 [Source:MGI Symbol;Acc:MGI:96952]	protein_coding	0.121372454985584	0.564139378102971	0.389	0.299	1	5.10855662909362e-08	0.62497105354541	0.674	0.51	0.00131182625678495	0.121372454985584	1.02171129972137e-07	0.59455521582419
Entero_Hepato	Syt8	synaptotagmin VIII [Source:MGI Symbol;Acc:MGI:1859867]	protein_coding	2.73124740119448e-31	0.907148282015247	0.361	0.027	7.01357020152729e-27	4.8644678362971e-25	0.280985738538377	0.145	0.018	1.24914669568273e-20	4.8644678362971e-25	5.46249480238896e-31	0.594067010276812
Entero_Hepato	Cyba	cytochrome b-245, alpha polypeptide [Source:MGI Symbol;Acc:MGI:1316658]	protein_coding	2.44769282229501e-06	0.790839786146125	1	0.716	0.0628543039837135	0.000970709268261157	0.396848921959968	0.978	0.943	1	0.000970709268261157	4.89537965338986e-06	0.593844354053046
Entero_Hepato	Agpat2	1-acylglycerol-3-phosphate O-acyltransferase 2 (lysophosphatidic acid acyltransferase, beta) [Source:MGI Symbol;Acc:MGI:1914762]	protein_coding	2.41945373814634e-06	0.69404549552077	0.528	0.23	0.0621291525418599	9.01009722585136e-20	0.48806349356507	0.37	0.117	2.31370286662637e-15	2.41945373814634e-06	1.80201944517028e-19	0.59105449454292
Entero_Hepato	Mmp15	matrix metallopeptidase 15 [Source:MGI Symbol;Acc:MGI:109320]	protein_coding	2.35182562110125e-08	0.722704054930959	0.389	0.114	0.000603925301242589	9.0802532627662e-09	0.45863730168852	0.312	0.147	0.000233171823534573	2.35182562110125e-08	1.81605064430814e-08	0.590670678309739
Entero_Hepato	Gda	guanine deaminase [Source:MGI Symbol;Acc:MGI:95678]	protein_coding	0.001372770896465	0.561467718417893	0.472	0.271	1	2.41735621972236e-05	0.616702850131928	0.812	0.676	0.620752903662504	0.001372770896465	4.83465400333379e-05	0.58908528427491
Entero_Hepato	Gng5	G protein subunit gamma 5 [Source:MGI Symbol;Acc:MGI:109164]	protein_coding	5.35073624424064e-05	0.497245727642691	0.972	0.973	1	4.45674312169293e-19	0.680252318559509	0.971	0.948	1.14444706621953e-14	5.35073624424064e-05	8.91348624338587e-19	0.5887490231011
Entero_Hepato	Cisd1	CDGSH iron sulfur domain 1 [Source:MGI Symbol;Acc:MGI:1261855]	protein_coding	0.0104380750764035	0.375421526136221	0.778	0.673	1	1.25699222612235e-12	0.801348597843332	0.79	0.685	3.22783033745959e-08	0.0104380750764035	2.51398445224312e-12	0.588385061989776
Entero_Hepato	Slc43a2	solute carrier family 43, member 2 [Source:MGI Symbol;Acc:MGI:2442746]	protein_coding	5.61931110935977e-05	0.48926709732705	0.389	0.15	1	2.66945155608274e-27	0.686413536914543	0.406	0.11	6.85488465086487e-23	5.61931110935977e-05	5.33890311216548e-27	0.587840317120796
Entero_Hepato	Ak2	adenylate kinase 2 [Source:MGI Symbol;Acc:MGI:87978]	protein_coding	0.00805539421548401	0.399597020246527	0.833	0.677	1	1.18244475986741e-19	0.77510350852489	0.949	0.796	3.03639989886351e-15	0.00805539421548401	2.36488951973481e-19	0.587350264385708
Entero_Hepato	Cdc42ep5	CDC42 effector protein (Rho GTPase binding) 5 [Source:MGI Symbol;Acc:MGI:1929745]	protein_coding	0.354070149810035	0.425803090835654	0.25	0.211	1	4.56224907332103e-52	0.746822813311987	0.312	0.039	1.17153993953811e-47	0.354070149810035	9.12449814664213e-52	0.586312952073821
Entero_Hepato	Oasl1	2'-5' oligoadenylate synthetase-like 1 [Source:MGI Symbol;Acc:MGI:2180849]	protein_coding	0.00360433489306452	0.619959749634469	0.306	0.143	1	1.58989942176276e-18	0.547007167059883	0.435	0.164	4.08270272514459e-14	0.00360433489306452	3.17979884352554e-18	0.583483458347176
Entero_Hepato	Cxcl1	chemokine (C-X-C motif) ligand 1 [Source:MGI Symbol;Acc:MGI:108068]	protein_coding	5.85280709529386e-07	0.730563100891146	0.278	0.067	0.0150294233400051	6.73250761880546e-16	0.435945385682052	0.246	0.067	1.72884063143305e-11	5.85280709529386e-07	1.34650152376109e-15	0.583254243286599
Entero_Hepato	Prdx1	peroxiredoxin 1 [Source:MGI Symbol;Acc:MGI:99523]	protein_coding	0.171661546055608	0.338975215924397	0.972	0.985	1	1.40397756862595e-20	0.822837668344518	0.949	0.895	3.60527399847458e-16	0.171661546055608	2.8079551372519e-20	0.580906442134458
Entero_Hepato	Arg1	arginase, liver [Source:MGI Symbol;Acc:MGI:88070]	protein_coding	6.01234467610956e-08	0.425012755211966	0.139	0.017	0.00154390998937817	1.25339095694005e-39	0.735642143787888	0.181	0.017	3.21858263832635e-35	6.01234467610956e-08	2.50678191388012e-39	0.580327449499927
Entero_Hepato	Aprt	adenine phosphoribosyl transferase [Source:MGI Symbol;Acc:MGI:88061]	protein_coding	0.646997392650602	0.403829675794936	0.472	0.525	1	3.60734241001721e-09	0.754702320869754	0.478	0.294	9.26329457468319e-05	0.646997392650602	7.21468480702149e-09	0.579265998332345
Entero_Hepato	Ehbp1l1	EH domain binding protein 1-like 1 [Source:MGI Symbol;Acc:MGI:3612340]	protein_coding	6.20624629439489e-35	0.546430406665713	0.333	0.02	1.59370198593766e-30	3.48137592925973e-70	0.609320468866731	0.362	0.04	8.93982524874605e-66	6.20624629439489e-35	6.96275185851939e-70	0.577875437766222
Entero_Hepato	Herc2	HECT and RLD domain containing E3 ubiquitin protein ligase 2 [Source:MGI Symbol;Acc:MGI:103234]	protein_coding	0.00913609531177707	0.261516727268399	0.444	0.267	1	2.62961299624876e-08	0.892761182391643	0.703	0.537	0.000675258321306718	0.00913609531177707	5.25922592334887e-08	0.577138954830021
Entero_Hepato	Abcc2	ATP-binding cassette, sub-family C (CFTR/MRP), member 2 [Source:MGI Symbol;Acc:MGI:1352447]	protein_coding	1.30235980562425e-17	0.304210304367391	0.167	0.01	3.34432974486252e-13	3.14825753404552e-156	0.848514491349132	0.261	0.006	8.0844105216755e-152	1.30235980562425e-17	6.29651506809105e-156	0.576362397858261
Entero_Hepato	Insl6	insulin-like 6 [Source:MGI Symbol;Acc:MGI:1351595]	protein_coding	0.022371461741098	0.484443221720258	0.5	0.372	1	1.25112080315129e-17	0.667304835760735	0.507	0.223	3.2127531104122e-13	0.022371461741098	2.50224160630259e-17	0.575874028740496
Entero_Hepato	Gmppb	GDP-mannose pyrophosphorylase B [Source:MGI Symbol;Acc:MGI:2660880]	protein_coding	2.17399769980864e-05	0.617115456772384	0.528	0.26	0.55826086933386	8.05357397605578e-17	0.534497570293396	0.616	0.322	2.06807726131136e-12	2.17399769980864e-05	1.61071479521116e-16	0.57580651353289
Entero_Hepato	Timd2	T cell immunoglobulin and mucin domain containing 2 [Source:MGI Symbol;Acc:MGI:2159681]	protein_coding	8.69277327623865e-10	0.528244588295813	0.25	0.042	2.23221724960532e-05	6.73924666384081e-22	0.619473946117867	0.377	0.116	1.73057115080768e-17	8.69277327623865e-10	1.34784933276817e-21	0.57385926720684
Entero_Hepato	Pgrmc1	progesterone receptor membrane component 1 [Source:MGI Symbol;Acc:MGI:1858305]	protein_coding	0.00179955328577999	0.501045251613371	0.889	0.826	1	6.81701787874421e-10	0.645847822448148	0.87	0.686	1.75054202108273e-05	0.00179955328577999	1.36340357528412e-09	0.57344653703076
Entero_Hepato	Tlcd2	TLC domain containing 2 [Source:MGI Symbol;Acc:MGI:1917141]	protein_coding	0.0114439349679439	0.265275021497397	0.361	0.204	1	2.46225263911662e-38	0.880974542323327	0.514	0.139	6.32281855198758e-34	0.0114439349679439	4.92450527823328e-38	0.573124781910362
Entero_Hepato	Nectin2	nectin cell adhesion molecule 2 [Source:MGI Symbol;Acc:MGI:97822]	protein_coding	3.77584159181309e-11	0.545428929515293	0.583	0.17	9.69598362361683e-07	1.52064800751488e-29	0.600668625004751	0.464	0.136	3.90487201849745e-25	3.77584159181309e-11	3.04129601502976e-29	0.573048777260022
Entero_Hepato	Akr1a1	aldo-keto reductase family 1, member A1 (aldehyde reductase) [Source:MGI Symbol;Acc:MGI:1929955]	protein_coding	0.00485705666640249	0.35793972077078	1	0.955	1	1.88774099832638e-25	0.786498142718853	0.957	0.803	4.84753010960232e-21	0.00485705666640249	3.77548199665278e-25	0.572218931744817
Entero_Hepato	Spint1	serine protease inhibitor, Kunitz type 1 [Source:MGI Symbol;Acc:MGI:1338033]	protein_coding	0.0157475626725513	0.301780792556167	0.722	0.555	1	3.99759389105688e-28	0.839672108009969	0.848	0.479	1.0265421352845e-23	0.0157475626725513	7.99518778211378e-28	0.570726450283068
Entero_Hepato	Bcl2l15	BCLl2-like 15 [Source:MGI Symbol;Acc:MGI:2685412]	protein_coding	3.55004527289277e-08	0.640068493039243	0.361	0.099	0.000911616125626134	2.38380585272698e-25	0.494905508284537	0.348	0.09	6.1213750492176e-21	3.55004527289277e-08	4.76761170545395e-25	0.56748700066189
Entero_Hepato	Cdhr2	cadherin-related family member 2 [Source:MGI Symbol;Acc:MGI:2687323]	protein_coding	7.99113844240844e-39	0.516333380517855	0.333	0.018	2.05204444062606e-34	1.18082903564352e-130	0.614785366229273	0.275	0.009	3.032250880629e-126	7.99113844240844e-39	2.36165807128701e-130	0.565559373373564
Entero_Hepato	Tkfc	triokinase, FMN cyclase [Source:MGI Symbol;Acc:MGI:2385084]	protein_coding	0.000169548810953428	0.71206624582156	0.361	0.161	1	1.91402647617089e-10	0.416980602043615	0.297	0.126	4.91502858815923e-06	0.000169548810953428	3.82805295197543e-10	0.564523423932588
Entero_Hepato	Prkg2	protein kinase, cGMP-dependent, type II [Source:MGI Symbol;Acc:MGI:108173]	protein_coding	4.98704574824192e-08	0.277682898968901	0.167	0.024	0.00128062347769104	2.17257490138148e-61	0.847474810717943	0.341	0.04	5.57895508925749e-57	4.98704574824192e-08	4.34514980276291e-61	0.562578854843422
Entero_Hepato	Sdcbp2	syndecan binding protein (syntenin) 2 [Source:MGI Symbol;Acc:MGI:2385156]	protein_coding	1.82964608622359e-08	0.440961070256065	0.25	0.047	0.000469834818481355	2.98009523827978e-55	0.683382592064936	0.333	0.042	7.65258656237864e-51	1.82964608622359e-08	5.96019047655953e-55	0.562171831160501
Entero_Hepato	Srxn1	sulfiredoxin 1 homolog (S. cerevisiae) [Source:MGI Symbol;Acc:MGI:104971]	protein_coding	1.77730404840312e-06	0.565567140929074	0.583	0.255	0.0456393906589436	5.03977088496054e-13	0.558770669256514	0.703	0.427	1.29416276554902e-08	1.77730404840312e-06	1.00795417699185e-12	0.562168905092794
Entero_Hepato	Jund	jun D proto-oncogene [Source:MGI Symbol;Acc:MGI:96648]	protein_coding	8.09994894091195e-07	0.607142633663326	1	0.939	0.0207998588853678	1.16844638200227e-13	0.512678128376984	0.993	0.966	3.00045346434363e-09	8.09994894091195e-07	2.3368927640044e-13	0.559910381020155
Entero_Hepato	Comtd1	catechol-O-methyltransferase domain containing 1 [Source:MGI Symbol;Acc:MGI:1916406]	protein_coding	7.27751827334165e-05	0.501923306443154	0.5	0.241	1	3.38719157688614e-24	0.617565210307085	0.551	0.226	8.69796925028591e-20	7.27751827334165e-05	6.77438315377228e-24	0.559744258375119
Entero_Hepato	Eps8l3	EPS8-like 3 [Source:MGI Symbol;Acc:MGI:2139743]	protein_coding	4.25884335894721e-19	0.303051318424758	0.167	0.009	1.09362838614405e-14	1.86868827509534e-252	0.815213894802725	0.319	0.003	4.79860462161731e-248	4.25884335894721e-19	3.73737655019029e-252	0.559132606613741
Entero_Hepato	Txnip	thioredoxin interacting protein [Source:MGI Symbol;Acc:MGI:1889549]	protein_coding	0.00433508092781913	0.700547454113452	0.639	0.419	1	1.63128877303614e-05	0.410834442919308	0.551	0.39	0.418898644027951	0.00433508092781913	3.26255093504167e-05	0.55569094851638
Entero_Hepato	Plxnb2	plexin B2 [Source:MGI Symbol;Acc:MGI:2154239]	protein_coding	0.000125471237674017	0.507290084160895	0.5	0.242	1	1.20716015145758e-14	0.603780501561271	0.536	0.273	3.09986655292791e-10	0.000125471237674017	2.41432030291513e-14	0.555535292861083
Entero_Hepato	Gss	glutathione synthetase [Source:MGI Symbol;Acc:MGI:95852]	protein_coding	9.73661427678683e-05	0.462515972926193	0.333	0.134	1	3.25268163163062e-50	0.647193556264542	0.464	0.091	8.35256116186427e-46	9.73661427678683e-05	6.50536326326128e-50	0.554854764595368
Entero_Hepato	Tmbim4	transmembrane BAX inhibitor motif containing 4 [Source:MGI Symbol;Acc:MGI:1915462]	protein_coding	0.0461697372060227	0.428488484020412	0.75	0.685	1	7.67857603734588e-16	0.676624592529478	0.848	0.687	1.97178154063005e-11	0.0461697372060227	1.53571520746917e-15	0.552556538274945
Entero_Hepato	Osr2	odd-skipped related 2 [Source:MGI Symbol;Acc:MGI:1930813]	protein_coding	2.77389875231192e-07	0.567911515916544	0.222	0.044	0.00712309460606177	7.93283419144315e-24	0.535443102533119	0.159	0.022	2.03707249202069e-19	2.77389875231192e-07	1.58656683828864e-23	0.551677309224832
Entero_Hepato	2210016F16Rik	RIKEN cDNA 2210016F16 gene [Source:MGI Symbol;Acc:MGI:1917403]	protein_coding	0.00723349208960832	0.37916131645531	0.722	0.545	1	8.24056805024786e-20	0.723701536469341	0.768	0.489	2.11609546962315e-15	0.00723349208960832	1.64811361004957e-19	0.551431426462326
Entero_Hepato	Arhgef16	Rho guanine nucleotide exchange factor (GEF) 16 [Source:MGI Symbol;Acc:MGI:2446219]	protein_coding	8.92416409747505e-05	0.517457825618208	0.472	0.235	1	1.15607698029546e-20	0.584656761089685	0.616	0.3	2.96869007770071e-16	8.92416409747505e-05	2.31215396059092e-20	0.551057293353947
Entero_Hepato	Dhcr24	24-dehydrocholesterol reductase [Source:MGI Symbol;Acc:MGI:1922004]	protein_coding	1.3587612256805e-06	0.654400613194448	0.333	0.106	0.0348916295142496	3.67024610500538e-08	0.447266015689934	0.725	0.522	0.000942482497304332	1.3587612256805e-06	7.34049207530369e-08	0.550833314442191
Entero_Hepato	Trib1	tribbles pseudokinase 1 [Source:MGI Symbol;Acc:MGI:2443397]	protein_coding	1.01454907978806e-06	0.526506207809324	0.417	0.141	0.0260526058198776	3.0491313889663e-21	0.571070840027479	0.399	0.132	7.82986449372657e-17	1.01454907978806e-06	6.0982627779326e-21	0.548788523918401
Entero_Hepato	Tob1	transducer of ErbB-2.1 [Source:MGI Symbol;Acc:MGI:1349721]	protein_coding	4.37591484784206e-06	0.612286696413942	0.694	0.382	0.112369117377736	1.69414994099834e-10	0.482536529293846	0.623	0.377	4.35040763348965e-06	4.37591484784206e-06	3.38829988170967e-10	0.547411612853894
Entero_Hepato	Vdac2	voltage-dependent anion channel 2 [Source:MGI Symbol;Acc:MGI:106915]	protein_coding	0.0931099870872799	0.324396383898935	0.778	0.837	1	1.02325877958273e-20	0.766846078497656	0.92	0.819	2.6276262200905e-16	0.0931099870872799	2.04651755916547e-20	0.545621231198295
Entero_Hepato	Pla2g2e	phospholipase A2, group IIE [Source:MGI Symbol;Acc:MGI:1349660]	protein_coding	3.2025480543549e-09	0.458812539097317	0.167	0.021	8.22382314877795e-05	1.43485900101713e-73	0.631429635238618	0.196	0.01	3.6845744287119e-69	3.2025480543549e-09	2.86971800203428e-73	0.545121087167967
Entero_Hepato	H2-Q10	histocompatibility 2, Q region locus 10 [Source:MGI Symbol;Acc:MGI:95929]	protein_coding	1.15260577873843e-06	0.305283358094927	0.444	0.151	0.0295977637922241	1.25562232172068e-08	0.782752679231365	0.442	0.254	0.000322431255994653	1.15260577873843e-06	2.51124462767548e-08	0.544018018663146
Entero_Hepato	Tmem106a	transmembrane protein 106A [Source:MGI Symbol;Acc:MGI:1922056]	protein_coding	1.03854357548636e-05	0.451489689084305	0.417	0.166	0.266687604749142	6.56183057472223e-33	0.629691953097235	0.486	0.139	1.68501247328292e-28	1.03854357548636e-05	1.31236611494445e-32	0.54059082109077
Entero_Hepato	Nucb1	nucleobindin 1 [Source:MGI Symbol;Acc:MGI:97388]	protein_coding	3.34960623022076e-06	0.600610011145099	0.778	0.534	0.086014538385839	1.94222723023102e-09	0.479754704325287	0.746	0.6	4.98744530451025e-05	3.34960623022076e-06	3.88445445668979e-09	0.540182357735193
Entero_Hepato	Hdlbp	high density lipoprotein (HDL) binding protein [Source:MGI Symbol;Acc:MGI:99256]	protein_coding	0.00196428864031378	0.403526393101224	0.722	0.538	1	4.47932997251402e-14	0.673260435990495	0.906	0.719	1.15024714364188e-09	0.00196428864031378	8.95865994502781e-14	0.53839341454586
Entero_Hepato	Xbp1	X-box binding protein 1 [Source:MGI Symbol;Acc:MGI:98970]	protein_coding	0.0168800622645158	0.46968821849211	0.611	0.46	1	8.25942331192887e-09	0.605140786364541	0.638	0.427	0.000212093731227022	0.0168800622645158	1.65188465556396e-08	0.537414502428326
Entero_Hepato	Plpp2	phospholipid phosphatase 2 [Source:MGI Symbol;Acc:MGI:1354945]	protein_coding	5.71305489557649e-06	0.456129835852414	0.556	0.246	0.146705536663509	8.18140034786432e-47	0.617318095190564	0.486	0.105	2.10090179532808e-42	5.71305489557649e-06	1.63628006957287e-46	0.536723965521489
Entero_Hepato	Mlph	melanophilin [Source:MGI Symbol;Acc:MGI:2176380]	protein_coding	1.19972385855682e-16	0.479537446959261	0.361	0.05	3.08077089638805e-12	2.91566324977959e-55	0.592395700106776	0.319	0.038	7.48713165910901e-51	1.19972385855682e-16	5.83132649955917e-55	0.535966573533019
Entero_Hepato	Krtcap3	keratinocyte associated protein 3 [Source:MGI Symbol;Acc:MGI:1917065]	protein_coding	1.20548907285425e-07	0.631537289739046	0.583	0.254	0.00309557539018242	2.3354726921589e-11	0.434239255836884	0.551	0.295	5.99726032619485e-07	1.20548907285425e-07	4.67094538426326e-11	0.532888272787965
Entero_Hepato	Slc35b1	solute carrier family 35, member B1 [Source:MGI Symbol;Acc:MGI:1343133]	protein_coding	3.91083406266683e-05	0.691166404339009	0.778	0.537	1	2.26909965310821e-05	0.37386396545836	0.594	0.457	0.582682099921657	3.91083406266683e-05	4.53814781808406e-05	0.532515184898684
Entero_Hepato	Orm1	orosomucoid 1 [Source:MGI Symbol;Acc:MGI:97443]	protein_coding	7.55865464082985e-07	0.370586609630514	0.306	0.08	0.019409869252187	3.99521813805319e-08	0.693730739023068	0.203	0.077	0.00102593206567068	7.55865464082985e-07	7.99043611648868e-08	0.532158674326791
Entero_Hepato	Pde5a	phosphodiesterase 5A, cGMP-specific [Source:MGI Symbol;Acc:MGI:2651499]	protein_coding	2.89635434532079e-05	0.41906606950917	0.25	0.074	0.743754832334925	4.70436814220319e-45	0.633776760671728	0.384	0.068	1.20803469523636e-40	2.89635434532079e-05	9.40873628440645e-45	0.526421415090449
Entero_Hepato	H2-T22	histocompatibility 2, T region locus 22 [Source:MGI Symbol;Acc:MGI:95956]	protein_coding	0.376628825464319	0.502101676259222	0.806	0.79	1	7.14766508423839e-13	0.548919689224083	0.754	0.506	1.83544891698158e-08	0.376628825464319	1.42953301684716e-12	0.525510682741652
Entero_Hepato	Gnb1	guanine nucleotide binding protein (G protein), beta 1 [Source:MGI Symbol;Acc:MGI:95781]	protein_coding	0.00169239232963536	0.523368903099932	0.833	0.78	1	4.03843234008452e-13	0.526993688580322	0.906	0.763	1.0370290406103e-08	0.00169239232963536	8.0768646801674e-13	0.525181295840127
Entero_Hepato	Arpc1b	actin related protein 2/3 complex, subunit 1B [Source:MGI Symbol;Acc:MGI:1343142]	protein_coding	0.0136494677635498	0.399531803861711	0.861	0.839	1	1.3412728594559e-18	0.65082767045683	0.913	0.75	3.44425457579681e-14	0.0136494677635498	2.68254571891181e-18	0.525179737159271
Entero_Hepato	Fam83g	family with sequence similarity 83, member G [Source:MGI Symbol;Acc:MGI:1916890]	protein_coding	5.60345915523715e-06	0.536102843872869	0.389	0.137	0.143891227647335	5.16511306824113e-11	0.512495102640892	0.514	0.3	1.32634938479364e-06	5.60345915523715e-06	1.03302261362155e-10	0.524298973256881
Entero_Hepato	Tmem54	transmembrane protein 54 [Source:MGI Symbol;Acc:MGI:1913510]	protein_coding	2.99787466514093e-08	0.681006983446507	0.333	0.084	0.000769824235261538	1.72723261535058e-15	0.365749866129509	0.167	0.035	4.43536063295876e-11	2.99787466514093e-08	3.45446523070118e-15	0.523378424788008
Entero_Hepato	Myh15	myosin, heavy chain 15 [Source:MGI Symbol;Acc:MGI:3643515]	protein_coding	4.465284475144e-08	0.328630943850726	0.111	0.011	0.00114664040037223	4.48808055032429e-07	0.717414982129308	0.21	0.093	0.0115249420451777	4.48808055032429e-07	8.93056875090034e-08	0.523022962990017
Entero_Hepato	Esd	esterase D/formylglutathione hydrolase [Source:MGI Symbol;Acc:MGI:95421]	protein_coding	0.046921459148574	0.366282686146404	0.889	0.821	1	2.0840440978604e-13	0.678849558988698	0.928	0.857	5.35161683889573e-09	0.046921459148574	4.16808819572036e-13	0.522566122567551
Entero_Hepato	C4bp	complement component 4 binding protein [Source:MGI Symbol;Acc:MGI:88229]	protein_coding	1.90384798603932e-38	0.730858113065058	0.306	0.015	4.88889124335037e-34	1.44581311389972e-68	0.312990361879327	0.123	0.003	3.71270349518308e-64	1.90384798603932e-38	2.89162622779941e-68	0.521924237472192
Entero_Hepato	Prkcsh	protein kinase C substrate 80K-H [Source:MGI Symbol;Acc:MGI:107877]	protein_coding	6.49610657240311e-05	0.521456799115249	0.75	0.489	1	1.03964403857512e-13	0.522313043359085	0.703	0.451	2.66970192665704e-09	6.49610657240311e-05	2.07928807715012e-13	0.521884921237167
Entero_Hepato	Gdf15	growth differentiation factor 15 [Source:MGI Symbol;Acc:MGI:1346047]	protein_coding	0.000467581401514468	0.52107319481319	0.222	0.072	1	6.17472453579474e-06	0.522209576515369	0.565	0.4	0.158560751354673	0.000467581401514468	1.23494109443664e-05	0.521641385664279
Entero_Hepato	Myh14	myosin, heavy polypeptide 14 [Source:MGI Symbol;Acc:MGI:1919210]	protein_coding	5.03101572318397e-06	0.483759930196957	0.222	0.053	0.129191452755641	2.23300694818486e-24	0.558500567159066	0.319	0.08	5.73413854224391e-20	5.03101572318397e-06	4.46601389636973e-24	0.521130248678012
Entero_Hepato	Skint1	selection and upkeep of intraepithelial T cells 1 [Source:MGI Symbol;Acc:MGI:3649627]	protein_coding	0.000280814721331353	0.742993308048472	0.528	0.328	1	0.000906037842918947	0.298093965415934	0.674	0.564	1	0.000906037842918947	0.00056155058575499	0.520543636732203
Entero_Hepato	Vnn3	vanin 3 [Source:MGI Symbol;Acc:MGI:1347055]	protein_coding	7.00794449722423e-27	0.623368246212487	0.306	0.022	1.79957006744221e-22	5.30824425687305e-54	0.415495644448101	0.181	0.012	1.36310404272243e-49	7.00794449722423e-27	1.06164885137461e-53	0.519431945330294
Entero_Hepato	Cdipt	CDP-diacylglycerol--inositol 3-phosphatidyltransferase (phosphatidylinositol synthase) [Source:MGI Symbol;Acc:MGI:105491]	protein_coding	0.00100220266375022	0.479738163955052	0.611	0.392	1	2.36430921038682e-14	0.55625592097953	0.565	0.314	6.0713096213523e-10	0.00100220266375022	4.72861842077357e-14	0.517997042467291
Entero_Hepato	Pde4d	phosphodiesterase 4D, cAMP specific [Source:MGI Symbol;Acc:MGI:99555]	protein_coding	4.64494280589213e-05	0.475755266168963	0.444	0.188	1	3.57450672470874e-07	0.560130601956011	0.514	0.33	0.00917897581837957	4.64494280589213e-05	7.14901217170764e-07	0.517942934062487
Entero_Hepato	Asb11	ankyrin repeat and SOCS box-containing 11 [Source:MGI Symbol;Acc:MGI:1916104]	protein_coding	6.33518272575904e-17	0.588108362468399	0.278	0.03	1.62681157214766e-12	1.6483416482089e-16	0.443680019848487	0.188	0.041	4.23277651843564e-12	1.6483416482089e-16	1.26703654515181e-16	0.515894191158443
Entero_Hepato	Pcsk5	proprotein convertase subtilisin/kexin type 5 [Source:MGI Symbol;Acc:MGI:97515]	protein_coding	6.27907732544354e-07	0.339558352111318	0.278	0.068	0.0161240426640065	1.24016887578603e-49	0.691820686795585	0.449	0.084	3.18462965613094e-45	6.27907732544354e-07	2.48033775157207e-49	0.515689519453451
Entero_Hepato	Malt1	MALT1 paracaspase [Source:MGI Symbol;Acc:MGI:2445027]	protein_coding	0.000218866666925666	0.424330474158948	0.361	0.148	1	1.69015283105428e-11	0.602971437624283	0.464	0.251	4.34014345486429e-07	0.000218866666925666	3.38030566207999e-11	0.513650955891615
Entero_Hepato	Taldo1	transaldolase 1 [Source:MGI Symbol;Acc:MGI:1274789]	protein_coding	0.0399402264744575	0.302008501704716	0.833	0.795	1	3.26655773928897e-11	0.723792875828518	0.862	0.79	8.38819361872014e-07	0.0399402264744575	6.53311547847121e-11	0.512900688766617
Entero_Hepato	Ptprf	protein tyrosine phosphatase, receptor type, F [Source:MGI Symbol;Acc:MGI:102695]	protein_coding	0.0914149986410533	0.412156215128191	0.528	0.414	1	7.86528206032969e-18	0.611184862022343	0.529	0.218	2.01972578027206e-13	0.0914149986410533	1.57305641206594e-17	0.511670538575267
Entero_Hepato	Sema4a	sema domain, immunoglobulin domain (Ig), transmembrane domain (TM) and short cytoplasmic domain, (semaphorin) 4A [Source:MGI Symbol;Acc:MGI:107560]	protein_coding	3.14567430061956e-14	0.564762831414326	0.444	0.087	8.07777703656097e-10	9.96358789382448e-19	0.456434221331501	0.543	0.225	2.55854973525519e-14	3.14567430061956e-14	1.9927175787649e-18	0.510598526372913
Entero_Hepato	Cul7	cullin 7 [Source:MGI Symbol;Acc:MGI:1913765]	protein_coding	1.09497904482864e-06	0.420487036243932	0.417	0.143	0.0281179668921548	3.5405625296615e-13	0.595067353904936	0.471	0.232	9.09181051991776e-09	1.09497904482864e-06	7.08112505932173e-13	0.507777195074434
Entero_Hepato	Rnf186	ring finger protein 186 [Source:MGI Symbol;Acc:MGI:1914075]	protein_coding	6.29221597413318e-22	0.63311258113901	0.333	0.033	1.61577813999766e-17	1.01322370634623e-08	0.377985766071987	0.203	0.073	0.000260185715552649	1.01322370634623e-08	1.25844319482664e-21	0.505549173605498
Entero_Hepato	Cldn2	claudin 2 [Source:MGI Symbol;Acc:MGI:1276110]	protein_coding	1.25474708775361e-42	0.268268383082134	0.194	0.005	3.22206504664249e-38	6.21058123075394e-113	0.737810323132364	0.232	0.008	1.5948151542453e-108	1.25474708775361e-42	1.24211624615082e-112	0.503039353107249
Entero_Hepato	Mocs2	molybdenum cofactor synthesis 2 [Source:MGI Symbol;Acc:MGI:1336894]	protein_coding	0.00117418437472342	0.55489382905659	0.694	0.539	1	4.34374077740236e-09	0.449761365130563	0.681	0.492	0.000111542919422915	0.00117418437472342	8.68748153593662e-09	0.502327597093576
Entero_Hepato	Immp2l	IMP2 inner mitochondrial membrane peptidase-like (S. cerevisiae) [Source:MGI Symbol;Acc:MGI:2135611]	protein_coding	4.2211457253454e-08	0.59511176618009	0.472	0.162	0.00108394801081145	1.80301005574869e-17	0.406813079298414	0.413	0.154	4.62994952215706e-13	4.2211457253454e-08	3.60602011149737e-17	0.500962422739252
Entero_Hepato	Tmem8	NA	NA	4.06561276063125e-07	0.485457836506292	0.333	0.095	0.010440087008025	9.75177682633453e-34	0.515687523890502	0.5	0.14	2.50415877123444e-29	4.06561276063125e-07	1.9503553652669e-33	0.500572680198397
Entero_Hepato	Dgat1	diacylglycerol O-acyltransferase 1 [Source:MGI Symbol;Acc:MGI:1333825]	protein_coding	8.18780606190493e-05	0.527686218074026	0.306	0.113	1	8.77349016488654e-25	0.470266424265995	0.312	0.075	2.25294453944122e-20	8.18780606190493e-05	1.75469803297731e-24	0.49897632117001
Entero_Hepato	Ctsd	cathepsin D [Source:MGI Symbol;Acc:MGI:88562]	protein_coding	0.32641310224527	0.438990502043211	0.472	0.448	1	1.97621855759583e-18	0.555794260590678	0.457	0.171	5.07473163405032e-14	0.32641310224527	3.95243711519166e-18	0.497392381316945
Entero_Hepato	Creg1	cellular repressor of E1A-stimulated genes 1 [Source:MGI Symbol;Acc:MGI:1344382]	protein_coding	0.0352324957840211	0.461142510464691	0.5	0.344	1	1.17531099269249e-08	0.533178033973007	0.638	0.459	0.000301808109813504	0.0352324957840211	2.35062197157142e-08	0.497160272218849
Entero_Hepato	Cutal	cutA divalent cation tolerance homolog-like [Source:MGI Symbol;Acc:MGI:1925246]	protein_coding	2.79978276269798e-10	0.574475926108812	0.306	0.059	7.18956215633214e-06	7.87207915525239e-13	0.418860696390725	0.377	0.16	2.02147120627726e-08	2.79978276269798e-10	1.57441583104986e-12	0.496668311249768
Entero_Hepato	Tspan15	tetraspanin 15 [Source:MGI Symbol;Acc:MGI:1917673]	protein_coding	6.40665836081093e-25	0.679137474874591	0.389	0.04	1.64516580047264e-20	3.55477163697048e-37	0.314150092598076	0.174	0.017	9.1282980865765e-33	6.40665836081093e-25	7.10954327394101e-37	0.496643783736333
Entero_Hepato	Thnsl2	threonine synthase-like 2 (bacterial) [Source:MGI Symbol;Acc:MGI:3041254]	protein_coding	2.65083720316074e-07	0.39679171271454	0.25	0.056	0.00680708485399647	6.40839729312882e-95	0.594667194948286	0.399	0.035	1.64561234090255e-90	2.65083720316074e-07	1.28167945862577e-94	0.495729453831413
Entero_Hepato	Cmbl	carboxymethylenebutenolidase-like (Pseudomonas) [Source:MGI Symbol;Acc:MGI:1916824]	protein_coding	1.84834202365001e-18	0.667721065381234	0.361	0.046	4.74635748253086e-14	2.01060060819445e-15	0.323682879754151	0.283	0.084	5.16302130178254e-11	2.01060060819445e-15	3.69668404730003e-18	0.495701972567693
Entero_Hepato	Ubc	ubiquitin C [Source:MGI Symbol;Acc:MGI:98889]	protein_coding	0.0333610689288393	0.413567600615842	0.972	0.98	1	1.82493187610338e-23	0.577567694852168	1	0.971	4.68624256464588e-19	0.0333610689288393	3.64986375220677e-23	0.495567647734005
Entero_Hepato	Ms4a8a	membrane-spanning 4-domains, subfamily A, member 8A [Source:MGI Symbol;Acc:MGI:1927657]	protein_coding	3.81037487135535e-22	0.65309727890026	0.139	0.005	9.78466163215339e-18	6.52813524305568e-113	0.331999694303893	0.13	0.001	1.67635984906427e-108	3.81037487135535e-22	1.30562704861116e-112	0.492548486602076
Entero_Hepato	AU040320	expressed sequence AU040320 [Source:MGI Symbol;Acc:MGI:2140475]	protein_coding	8.62475256402932e-07	0.380369441388691	0.417	0.137	0.0221475021091709	1.83794050964398e-17	0.603369837576685	0.616	0.308	4.71964743471478e-13	8.62475256402932e-07	3.67588101928797e-17	0.491869639482688
Entero_Hepato	Sptssa	serine palmitoyltransferase, small subunit A [Source:MGI Symbol;Acc:MGI:1913399]	protein_coding	0.600403492291918	0.310043330448232	0.5	0.596	1	1.92189678561136e-12	0.669934834063467	0.442	0.212	4.93523875577141e-08	0.600403492291918	3.84379357121903e-12	0.48998908225585
Entero_Hepato	Usmg5	NA	NA	1.21894632748565e-05	0.627857746583731	0.861	0.787	0.313013227435039	2.125747595978e-07	0.351657998314509	0.964	0.864	0.00545870725171191	1.21894632748565e-05	4.25149474007572e-07	0.48975787244912
Entero_Hepato	Gramd3	GRAM domain containing 3 [Source:MGI Symbol;Acc:MGI:1914815]	protein_coding	0.000625963284067949	0.431555690316668	0.417	0.2	1	7.41627441225724e-17	0.54705039483767	0.449	0.186	1.90442510632354e-12	0.000625963284067949	1.48325488245145e-16	0.489303042577169
Entero_Hepato	Mylk	myosin, light polypeptide kinase [Source:MGI Symbol;Acc:MGI:894806]	protein_coding	1.26930839381739e-07	0.569241938881918	0.333	0.088	0.00325945702448368	1.21938269992746e-10	0.408922548123963	0.21	0.07	3.13125283514373e-06	1.26930839381739e-07	2.43876539970623e-10	0.489082243502941
Entero_Hepato	Nxpe4	neurexophilin and PC-esterase domain family, member 4 [Source:MGI Symbol;Acc:MGI:1924792]	protein_coding	0.000461354680134764	0.362000041353956	0.111	0.023	1	1.07312135857207e-18	0.614774536273549	0.319	0.094	2.75566833667721e-14	0.000461354680134764	2.14624271714415e-18	0.488387288813753
Entero_Hepato	1700016C15Rik	RIKEN cDNA 1700016C15 gene [Source:MGI Symbol;Acc:MGI:1916678]	protein_coding	1.78696050035689e-12	0.559078389614858	0.222	0.027	4.58873586886646e-08	3.31130472136121e-28	0.417120653818964	0.138	0.014	8.50309939398344e-24	1.78696050035689e-12	6.62260944272243e-28	0.488099521716911
Entero_Hepato	Cdr2	cerebellar degeneration-related 2 [Source:MGI Symbol;Acc:MGI:1100885]	protein_coding	2.53708957842503e-12	0.580666404195254	0.25	0.034	6.51499232843763e-08	3.20382407485092e-44	0.395086835549835	0.232	0.025	8.22709984180968e-40	2.53708957842503e-12	6.40764814970186e-44	0.487876619872545
Entero_Hepato	Usp3	ubiquitin specific peptidase 3 [Source:MGI Symbol;Acc:MGI:2152450]	protein_coding	3.01660405337651e-05	0.444806275068145	0.528	0.255	0.774633754866554	1.77690503759903e-11	0.526381702272065	0.601	0.347	4.56291444605055e-07	3.01660405337651e-05	3.55381007516648e-11	0.485593988670105
Entero_Hepato	Akr1c19	aldo-keto reductase family 1, member C19 [Source:MGI Symbol;Acc:MGI:2653678]	protein_coding	3.12067307548673e-09	0.617017218598869	0.25	0.044	8.01357639054236e-05	2.964554334403e-11	0.352815101112758	0.333	0.133	7.61267907531345e-07	3.12067307548673e-09	5.92910866871809e-11	0.484916159855813
Entero_Hepato	Pkm	pyruvate kinase, muscle [Source:MGI Symbol;Acc:MGI:97591]	protein_coding	0.151329138586714	0.333637061989922	0.944	0.805	1	1.52676743611878e-12	0.633505850030269	0.877	0.684	3.92058609920941e-08	0.151329138586714	3.05353487223523e-12	0.483571456010095
Entero_Hepato	Slc6a8	solute carrier family 6 (neurotransmitter transporter, creatine), member 8 [Source:MGI Symbol;Acc:MGI:2147834]	protein_coding	0.0715285588404994	0.391575010778873	0.444	0.342	1	3.99712648089286e-20	0.573745950017794	0.442	0.154	1.02642210902848e-15	0.0715285588404994	7.99425296178572e-20	0.482660480398333
Entero_Hepato	Psmb8	proteasome (prosome, macropain) subunit, beta type 8 (large multifunctional peptidase 7) [Source:MGI Symbol;Acc:MGI:1346527]	protein_coding	0.000731078382531507	0.46344626971101	0.972	0.927	1	9.58079140483858e-10	0.500898388777998	0.957	0.905	2.4602514248485e-05	0.000731078382531507	1.9161582800498e-09	0.482172329244504
Entero_Hepato	Capg	capping protein (actin filament), gelsolin-like [Source:MGI Symbol;Acc:MGI:1098259]	protein_coding	0.0020412563668047	0.462327469136623	0.861	0.722	1	1.8010988771999e-09	0.501866210123485	0.92	0.818	4.62504180676162e-05	0.0020412563668047	3.60219775115583e-09	0.482096839630054
Entero_Hepato	Phyh	phytanoyl-CoA hydroxylase [Source:MGI Symbol;Acc:MGI:891978]	protein_coding	0.108558596419159	0.404200603957334	0.611	0.528	1	1.97065983252573e-09	0.559212764871688	0.703	0.502	5.06045738394282e-05	0.108558596419159	3.94131966116795e-09	0.481706684414511
Entero_Hepato	Mdp1	magnesium-dependent phosphatase 1 [Source:MGI Symbol;Acc:MGI:1915131]	protein_coding	0.000528107465755262	0.525394793305551	0.611	0.399	1	6.80798939837178e-09	0.431208029112975	0.688	0.519	0.000174822359760789	0.000528107465755262	1.36159787503948e-08	0.478301411209263
Entero_Hepato	Sema4g	sema domain, immunoglobulin domain (Ig), transmembrane domain (TM) and short cytoplasmic domain, (semaphorin) 4G [Source:MGI Symbol;Acc:MGI:1347047]	protein_coding	2.19861923529754e-40	0.378201690095717	0.25	0.009	5.64583433432055e-36	9.28765031392385e-107	0.577938507494036	0.275	0.013	2.3849757241125e-102	2.19861923529754e-40	1.85753006278475e-106	0.478070098794877
Entero_Hepato	Cebpa	CCAAT/enhancer binding protein (C/EBP), alpha [Source:MGI Symbol;Acc:MGI:99480]	protein_coding	0.197737202951857	0.385597065180551	0.417	0.358	1	1.10820003454362e-07	0.564286395242028	0.435	0.255	0.00284574686870456	0.197737202951857	2.21639994627651e-07	0.474941730211289
Entero_Hepato	Irf6	interferon regulatory factor 6 [Source:MGI Symbol;Acc:MGI:1859211]	protein_coding	0.00138767668036597	0.559751813430197	0.528	0.352	1	1.83346665161255e-08	0.385639141427499	0.572	0.37	0.000470815901467586	0.00138767668036597	3.66693326960908e-08	0.472695477428848
Entero_Hepato	H2afv	NA	NA	0.165930156848057	0.300374701188101	0.75	0.761	1	1.69547891240619e-13	0.643821180299903	0.848	0.68	4.35382029916787e-09	0.165930156848057	3.39095782481209e-13	0.472097940744002
Entero_Hepato	Irf1	interferon regulatory factor 1 [Source:MGI Symbol;Acc:MGI:96590]	protein_coding	0.228637012092041	0.384829207954089	0.472	0.411	1	4.33479886696596e-06	0.559091452919523	0.768	0.653	0.111313300104819	0.228637012092041	8.6695789434507e-06	0.471960330436806
Entero_Hepato	Erbb3	erb-b2 receptor tyrosine kinase 3 [Source:MGI Symbol;Acc:MGI:95411]	protein_coding	4.56118281907939e-18	0.456510719097296	0.333	0.04	1.1712661361114e-13	2.88558029916417e-31	0.487316902279647	0.341	0.072	7.40988165022367e-27	4.56118281907939e-18	5.77116059832831e-31	0.471913810688472
Entero_Hepato	Heph	hephaestin [Source:MGI Symbol;Acc:MGI:1332240]	protein_coding	5.41592542472097e-07	0.297129311384084	0.25	0.055	0.013907554898141	3.18615427570201e-101	0.644397359787187	0.319	0.019	8.1817255645752e-97	5.41592542472097e-07	6.372308551404e-101	0.470763335585636
Entero_Hepato	Etv3	ets variant 3 [Source:MGI Symbol;Acc:MGI:1350926]	protein_coding	1.02137740485059e-06	0.61999007221391	0.5	0.201	0.0262279503791582	0.000353758154466409	0.319398833208522	0.652	0.534	1	0.000353758154466409	2.04275376648937e-06	0.469694452711216
Entero_Hepato	Clic5	chloride intracellular channel 5 [Source:MGI Symbol;Acc:MGI:1917912]	protein_coding	0.000552120165650518	0.378144328585503	0.417	0.189	1	4.3921084621318e-07	0.560596078360198	0.688	0.508	0.0112784953199082	0.000552120165650518	8.78421499520192e-07	0.46937020347285
Entero_Hepato	Tnip1	TNFAIP3 interacting protein 1 [Source:MGI Symbol;Acc:MGI:1926194]	protein_coding	3.13986568315188e-05	0.670454960300344	0.861	0.565	0.806286108776571	0.0176198246079243	0.262063749567362	0.797	0.759	1	0.0176198246079243	6.27963277873868e-05	0.466259354933853
Entero_Hepato	Itgb8	integrin beta 8 [Source:MGI Symbol;Acc:MGI:1338035]	protein_coding	4.26691088128647e-08	0.61208378706643	0.417	0.124	0.00109570004520555	0.0322192173583298	0.319572088813163	0.399	0.325	1	0.0322192173583298	8.53382158050763e-08	0.465827937939796
Entero_Hepato	Pcdh1	protocadherin 1 [Source:MGI Symbol;Acc:MGI:104692]	protein_coding	1.66113954961591e-15	0.541707623236235	0.25	0.027	4.2656402494587e-11	3.49377432501939e-47	0.389736316744403	0.261	0.03	8.97166308921729e-43	1.66113954961591e-15	6.98754865003879e-47	0.465721969990319
Entero_Hepato	Lgals3bp	lectin, galactoside-binding, soluble, 3 binding protein [Source:MGI Symbol;Acc:MGI:99554]	protein_coding	0.000746150838178754	0.39055489939644	0.917	0.676	1	9.80426486810515e-16	0.539389106698469	0.529	0.247	2.51763717548072e-11	0.000746150838178754	1.96085297362104e-15	0.464972003047455
Entero_Hepato	Ipmk	inositol polyphosphate multikinase [Source:MGI Symbol;Acc:MGI:1916968]	protein_coding	2.30798476717971e-13	0.446091549632032	0.417	0.079	5.92667408364077e-09	1.51459186664233e-21	0.483114416427412	0.348	0.099	3.88932045435085e-17	2.30798476717971e-13	3.02918373328468e-21	0.464602983029722
Entero_Hepato	Atp6v0a2	ATPase, H+ transporting, lysosomal V0 subunit A2 [Source:MGI Symbol;Acc:MGI:104855]	protein_coding	6.59494452539633e-05	0.339683362425532	0.389	0.151	1	7.78809990818593e-21	0.586026832136746	0.587	0.258	1.99990617542307e-16	6.59494452539633e-05	1.55761998163719e-20	0.462855097281139
Entero_Hepato	Gramd1b	GRAM domain containing 1B [Source:MGI Symbol;Acc:MGI:1925037]	protein_coding	0.000642855223186656	0.562270372492369	0.444	0.226	1	2.83899573014951e-05	0.363130650993666	0.63	0.502	0.729025713545093	0.000642855223186656	5.67791086133147e-05	0.462700511743018
Entero_Hepato	Pak1	p21 (RAC1) activated kinase 1 [Source:MGI Symbol;Acc:MGI:1339975]	protein_coding	1.78157947612215e-07	0.502111519098382	0.5	0.178	0.00457491793673408	2.38193724321622e-26	0.420906358316995	0.399	0.107	6.11657664685494e-22	1.78157947612215e-07	4.76387448643244e-26	0.461508938707689
Entero_Hepato	Rdh7	retinol dehydrogenase 7 [Source:MGI Symbol;Acc:MGI:1860517]	protein_coding	5.76017285838227e-30	0.437750544720287	0.167	0.005	1.47915478830398e-25	6.21432413010882e-117	0.48338121344748	0.152	0.002	1.59577629337064e-112	5.76017285838227e-30	1.24286482602174e-116	0.460565879083883
Entero_Hepato	Pttg1ip	pituitary tumor-transforming 1 interacting protein [Source:MGI Symbol;Acc:MGI:2652132]	protein_coding	0.0885410592608916	0.291772468607546	0.444	0.336	1	1.81347975440325e-11	0.627663413244134	0.558	0.339	4.65683466133212e-07	0.0885410592608916	3.62695950877361e-11	0.45971794092584
Entero_Hepato	Slc34a2	solute carrier family 34 (sodium phosphate), member 2 [Source:MGI Symbol;Acc:MGI:1342284]	protein_coding	2.52082680571395e-07	0.300314638627114	0.278	0.062	0.00647323115439286	9.53808381949039e-48	0.618626402170607	0.297	0.039	2.44928454400694e-43	2.52082680571395e-07	1.90761676389808e-47	0.459470520398861
Entero_Hepato	Fam207a	family with sequence similarity 207, member A [Source:MGI Symbol;Acc:MGI:1916334]	protein_coding	1.37210693094496e-05	0.665743560014311	0.528	0.251	0.352343338797356	4.25970221488005e-05	0.252818528050262	0.377	0.237	1	4.25970221488005e-05	2.74419503511562e-05	0.459281044032287
Entero_Hepato	Asah2	N-acylsphingosine amidohydrolase 2 [Source:MGI Symbol;Acc:MGI:1859310]	protein_coding	3.56056879173864e-15	0.469363939315647	0.306	0.04	9.14318460030566e-11	6.39345433521046e-37	0.447616837422061	0.246	0.034	1.64177513873869e-32	3.56056879173864e-15	1.2786908670421e-36	0.458490388368854
Entero_Hepato	Akr1c12	aldo-keto reductase family 1, member C12 [Source:MGI Symbol;Acc:MGI:1351661]	protein_coding	2.29438215234225e-22	0.650811504367255	0.472	0.065	5.89174392899966e-18	1.51313394172197e-05	0.266167231389967	0.413	0.25	0.388557664894786	1.51313394172197e-05	4.5887643046845e-22	0.458489367878611
Entero_Hepato	D5Ertd579e	DNA segment, Chr 5, ERATO Doi 579, expressed [Source:MGI Symbol;Acc:MGI:1261849]	protein_coding	0.00256875571306857	0.472686052773148	0.389	0.201	1	1.1603971268933e-09	0.441523157615121	0.486	0.278	2.9797837821493e-05	0.00256875571306857	2.32079425244007e-09	0.457104605194135
Entero_Hepato	Gabarap	gamma-aminobutyric acid receptor associated protein [Source:MGI Symbol;Acc:MGI:1861742]	protein_coding	0.000677399518139815	0.38192270173011	0.972	0.988	1	1.21150807003875e-14	0.531822320127781	0.986	0.969	3.11103157305251e-10	0.000677399518139815	2.42301614007749e-14	0.456872510928946
Entero_Hepato	Adgrg7	adhesion G protein-coupled receptor G7 [Source:MGI Symbol;Acc:MGI:2441732]	protein_coding	1.9813314337257e-10	0.407618642283554	0.167	0.018	5.08786098866422e-06	5.83927504375963e-15	0.505099480730702	0.304	0.1	1.49946743848704e-10	1.9813314337257e-10	1.16785500875193e-14	0.456359061507128
Entero_Hepato	Trim47	tripartite motif-containing 47 [Source:MGI Symbol;Acc:MGI:1917374]	protein_coding	0.231485707632315	0.341430601853612	0.444	0.401	1	1.83323739078797e-19	0.566520971189454	0.529	0.217	4.70757029580443e-15	0.231485707632315	3.66647478157595e-19	0.453975786521533
Entero_Hepato	Epn1	epsin 1 [Source:MGI Symbol;Acc:MGI:1333763]	protein_coding	1.01999938290936e-07	0.559813229855719	0.75	0.359	0.00261925641537295	2.12363921275103e-08	0.347443449147269	0.428	0.247	0.000545329313442337	1.01999938290936e-07	4.24727838040362e-08	0.453628339501494
Entero_Hepato	Cdh9	cadherin 9 [Source:MGI Symbol;Acc:MGI:107433]	protein_coding	1.13386573987327e-06	0.495162273621789	0.167	0.029	0.0291165383342057	1.73245479152502e-10	0.409653142247715	0.449	0.213	4.44877065915709e-06	1.13386573987327e-06	3.46490958274988e-10	0.452407707934752
Entero_Hepato	Fxyd3	FXYD domain-containing ion transport regulator 3 [Source:MGI Symbol;Acc:MGI:107497]	protein_coding	0.0108582612945596	0.584586167153829	0.833	0.741	1	0.00990855441325786	0.319468793630293	0.333	0.246	1	0.0108582612945596	0.0197189293759552	0.452027480392061
Entero_Hepato	Hdhd3	haloacid dehalogenase-like hydrolase domain containing 3 [Source:MGI Symbol;Acc:MGI:1919998]	protein_coding	1.41014538768632e-06	0.393483209685154	0.389	0.128	0.0362111234103969	4.52196655745408e-18	0.510156525587682	0.406	0.153	1.16119579228863e-13	1.41014538768632e-06	9.0439331149082e-18	0.451819867636418
Entero_Hepato	Chmp4b	charged multivesicular body protein 4B [Source:MGI Symbol;Acc:MGI:1922858]	protein_coding	0.0224702208270399	0.444001118619659	0.778	0.732	1	9.36096407883624e-10	0.458528344237699	0.826	0.674	2.40380196580436e-05	0.0224702208270399	1.87219281489097e-09	0.451264731428679
Entero_Hepato	Gjb6	gap junction protein, beta 6 [Source:MGI Symbol;Acc:MGI:107588]	protein_coding	5.05575193527034e-16	0.371003597155406	0.25	0.026	1.29826653945807e-11	6.71142039240555e-24	0.531158258148718	0.217	0.039	1.72342564256582e-19	5.05575193527034e-16	1.34228407848111e-23	0.451080927652062
Entero_Hepato	Rassf3	Ras association (RalGDS/AF-6) domain family member 3 [Source:MGI Symbol;Acc:MGI:2179722]	protein_coding	1.02794923837652e-05	0.589308236554067	0.389	0.146	0.263967084922707	1.16749480153734e-05	0.31041880635119	0.609	0.437	0.299800990086774	1.16749480153734e-05	2.05588790995668e-05	0.449863521452628
Entero_Hepato	Tep1	telomerase associated protein 1 [Source:MGI Symbol;Acc:MGI:109573]	protein_coding	2.51362032410285e-05	0.388655857796103	0.278	0.086	0.64547256302637	1.89545139965033e-16	0.507653489849341	0.457	0.197	4.86732964916207e-12	2.51362032410285e-05	3.79090279930067e-16	0.448154673822722
Entero_Hepato	Hopx	HOP homeobox [Source:MGI Symbol;Acc:MGI:1916782]	protein_coding	5.73926429742208e-07	0.291518567494573	0.222	0.045	0.0147378567893502	1.76213708197718e-19	0.604566435168733	0.326	0.094	4.52499181280921e-15	5.73926429742208e-07	3.52427416395436e-19	0.448042501331653
Entero_Hepato	Emc9	ER membrane protein complex subunit 9 [Source:MGI Symbol;Acc:MGI:1934682]	protein_coding	1.39486663252234e-05	0.463422831815234	0.278	0.084	0.358187802565411	2.11119387098345e-12	0.432497389730095	0.435	0.207	5.42133474129839e-08	1.39486663252234e-05	4.22238774196242e-12	0.447960110772664
Entero_Hepato	Atp5j2	ATP synthase, H+ transporting, mitochondrial F0 complex, subunit F2 [Source:MGI Symbol;Acc:MGI:1927558]	protein_coding	0.00344569343174609	0.375632820066802	1	0.953	1	4.37008352008153e-13	0.517851561358803	0.978	0.975	1.12219374712174e-08	0.00344569343174609	8.74016704016115e-13	0.446742190712802
Entero_Hepato	Krt42	keratin 42 [Source:MGI Symbol;Acc:MGI:1915489]	protein_coding	1.68616073280832e-06	0.447230736849992	0.222	0.048	0.043298921457785	2.4906907066991e-33	0.445373749662401	0.188	0.022	6.39584466573261e-29	1.68616073280832e-06	4.98138141339818e-33	0.446302243256196
Entero_Hepato	Selenoi	selenoprotein I [Source:MGI Symbol;Acc:MGI:107898]	protein_coding	3.11161865296491e-05	0.5022587075655	0.25	0.075	0.79903255389486	9.91978328498002e-14	0.389084817669515	0.355	0.138	2.54730114975002e-09	3.11161865296491e-05	1.98395665699591e-13	0.445671762617507
Entero_Hepato	Smdt1	single-pass membrane protein with aspartate rich tail 1 [Source:MGI Symbol;Acc:MGI:1916279]	protein_coding	5.97283802511801e-06	0.535884476391214	0.972	0.944	0.153376507647005	3.59375727688789e-09	0.354071276529452	0.993	0.96	9.22840931132041e-05	5.97283802511801e-06	7.18751454086068e-09	0.444977876460333
Entero_Hepato	Hacd2	3-hydroxyacyl-CoA dehydratase 2 [Source:MGI Symbol;Acc:MGI:1918007]	protein_coding	0.00158293243748038	0.42681503604007	0.583	0.371	1	1.76635896567602e-10	0.461129992331796	0.486	0.265	4.53583318795945e-06	0.00158293243748038	3.53271793104003e-10	0.443972514185933
Entero_Hepato	Sdf4	stromal cell derived factor 4 [Source:MGI Symbol;Acc:MGI:108079]	protein_coding	3.89901336168809e-05	0.472404209284452	0.972	0.736	1	1.27612712733436e-08	0.411124377894116	0.812	0.688	0.00032769668502819	3.89901336168809e-05	2.55225423838371e-08	0.441764293589284
Entero_Hepato	Cmpk1	cytidine monophosphate (UMP-CMP) kinase 1 [Source:MGI Symbol;Acc:MGI:1913838]	protein_coding	0.000550151066966602	0.431692300629472	0.694	0.457	1	1.82813844261416e-09	0.45174262598975	0.645	0.471	4.6944767067889e-05	0.000550151066966602	3.65627688188622e-09	0.441717463309611
Entero_Hepato	Eea1	early endosome antigen 1 [Source:MGI Symbol;Acc:MGI:2442192]	protein_coding	0.00240433696863178	0.52854087659755	0.722	0.498	1	0.0040393784802963	0.353404175409001	0.696	0.617	1	0.0040393784802963	0.00480289310100483	0.440972526003275
Entero_Hepato	Mvp	major vault protein [Source:MGI Symbol;Acc:MGI:1925638]	protein_coding	0.000378136886739889	0.489419369899506	0.778	0.554	1	1.14246070054155e-06	0.392042895218771	0.63	0.479	0.0293372483292064	0.000378136886739889	2.28492009586664e-06	0.440731132559138
Entero_Hepato	Tcf7l2	transcription factor 7 like 2, T cell specific, HMG box [Source:MGI Symbol;Acc:MGI:1202879]	protein_coding	0.00239619864522355	0.30030017905207	0.444	0.244	1	3.82109836458612e-12	0.581090565558074	0.63	0.408	9.8121984904207e-08	0.00239619864522355	7.64219672915764e-12	0.440695372305072
Entero_Hepato	Tmem205	transmembrane protein 205 [Source:MGI Symbol;Acc:MGI:3045495]	protein_coding	0.0147227998838707	0.385156700070175	0.722	0.572	1	2.08287616094186e-09	0.496203303728867	0.761	0.556	5.34861769368261e-05	0.0147227998838707	4.16575231754534e-09	0.440680001899521
Entero_Hepato	Spidr	scaffolding protein involved in DNA repair [Source:MGI Symbol;Acc:MGI:1924834]	protein_coding	0.0315899993629009	0.326976384694593	0.167	0.074	1	1.17940208237626e-13	0.554277931364593	0.406	0.176	3.028586607334e-09	0.0315899993629009	2.35880416475238e-13	0.440627158029593
Entero_Hepato	Fyb	FYN binding protein [Source:MGI Symbol;Acc:MGI:1346327]	protein_coding	2.03584854394598e-06	0.449076033883334	0.361	0.114	0.0522785547599889	8.40749794749349e-07	0.430882409906502	0.348	0.194	0.0215896139793685	2.03584854394598e-06	1.68149888263848e-06	0.439979221894918
Entero_Hepato	Ctnnd1	catenin (cadherin associated protein), delta 1 [Source:MGI Symbol;Acc:MGI:105100]	protein_coding	6.70721227933338e-05	0.58804137094713	0.528	0.283	1	2.03373908706061e-08	0.291098510941345	0.5	0.278	0.000522243860166294	6.70721227933338e-05	4.06747813276026e-08	0.439569940944238
Entero_Hepato	Tmed10	transmembrane p24 trafficking protein 10 [Source:MGI Symbol;Acc:MGI:1915831]	protein_coding	0.0293548534761668	0.280944730394222	0.972	0.898	1	2.23217937603136e-16	0.595710764197098	0.949	0.859	5.73201341971092e-12	0.0293548534761668	4.46435875206271e-16	0.43832774729566
Entero_Hepato	B3galt2	UDP-Gal:betaGlcNAc beta 1,3-galactosyltransferase, polypeptide 2 [Source:MGI Symbol;Acc:MGI:1349461]	protein_coding	0.102456632380344	0.522052309287315	0.111	0.054	1	4.08106827123868e-07	0.354551405564356	0.29	0.137	0.0104797752137138	0.102456632380344	8.16213487696554e-07	0.438301857425835
Entero_Hepato	Fosl2	fos-like antigen 2 [Source:MGI Symbol;Acc:MGI:102858]	protein_coding	1.52724959122393e-06	0.496695383393927	0.361	0.109	0.0392182422530392	3.83285276272198e-16	0.379501662445205	0.319	0.101	9.84238260939377e-12	1.52724959122393e-06	7.66570552544395e-16	0.438098522919566
Entero_Hepato	Il20rb	interleukin 20 receptor beta [Source:MGI Symbol;Acc:MGI:2143266]	protein_coding	0.0047891543493011	0.421624503706688	0.278	0.126	1	1.0808865973766e-08	0.452564143940963	0.42	0.231	0.000277560869340338	0.0047891543493011	2.16177318307004e-08	0.437094323823826
Entero_Hepato	Mien1	migration and invasion enhancer 1 [Source:MGI Symbol;Acc:MGI:1913678]	protein_coding	2.64892714058141e-05	0.567589238290908	0.944	0.78	0.680218000429901	0.000569218061470424	0.306229802232304	0.826	0.823	1	0.000569218061470424	5.29778411301286e-05	0.436909520261606
Entero_Hepato	Coro2a	coronin, actin binding protein 2A [Source:MGI Symbol;Acc:MGI:1345966]	protein_coding	5.3788063991496e-13	0.463287533096137	0.194	0.02	1.38122369523763e-08	6.93062006125212e-28	0.409743710337468	0.246	0.044	1.77971392552893e-23	5.3788063991496e-13	1.38612401225042e-27	0.436515621716802
Entero_Hepato	Pklr	pyruvate kinase liver and red blood cell [Source:MGI Symbol;Acc:MGI:97604]	protein_coding	8.94093533234739e-20	0.318336764467411	0.167	0.009	2.29594278399349e-15	1.47416972604121e-139	0.553953468268285	0.304	0.011	3.78552043950122e-135	8.94093533234739e-20	2.94833945208248e-139	0.436145116367848
Entero_Hepato	Clec2d	C-type lectin domain family 2, member d [Source:MGI Symbol;Acc:MGI:2135589]	protein_coding	0.0460027897084399	0.272139290927011	0.556	0.412	1	1.33222956148455e-14	0.597306827464346	0.957	0.822	3.42103229093618e-10	0.0460027897084399	2.66445912296908e-14	0.434723059195678
Entero_Hepato	Gsdmd	gasdermin D [Source:MGI Symbol;Acc:MGI:1916396]	protein_coding	0.00187558571819427	0.387216406048443	0.667	0.419	1	1.13189337474115e-06	0.481782567427826	0.464	0.305	0.0290658899699779	0.00187558571819427	2.26378546829968e-06	0.434499486738135
Entero_Hepato	Psenen	presenilin enhancer gamma secretase subunit [Source:MGI Symbol;Acc:MGI:1913590]	protein_coding	0.0138666628439515	0.399308504927029	0.889	0.868	1	1.05805588267065e-10	0.465956608519449	0.92	0.858	2.71698170110996e-06	0.0138666628439515	2.11611176522935e-10	0.432632556723239
Entero_Hepato	Adam10	a disintegrin and metallopeptidase domain 10 [Source:MGI Symbol;Acc:MGI:109548]	protein_coding	0.000150993677382147	0.572482584037577	0.556	0.308	1	0.00029386617387519	0.291969974802448	0.543	0.416	1	0.00029386617387519	0.000301964555673685	0.432226279420012
Entero_Hepato	Psme1	proteasome (prosome, macropain) activator subunit 1 (PA28 alpha) [Source:MGI Symbol;Acc:MGI:1096367]	protein_coding	0.00108965572447569	0.463469835808985	0.972	0.916	1	9.48561233369589e-10	0.400517896041676	0.964	0.949	2.43581039116977e-05	0.00108965572447569	1.8971224658394e-09	0.431993865925331
Entero_Hepato	Serpinb7	serine (or cysteine) peptidase inhibitor, clade B, member 7 [Source:MGI Symbol;Acc:MGI:2151053]	protein_coding	0.000497125759783238	0.253088527784147	0.139	0.033	1	3.76658550919629e-06	0.610681244304011	0.225	0.103	0.0967221492906516	0.000497125759783238	7.53315683122618e-06	0.431884886044079
Entero_Hepato	Tm9sf4	transmembrane 9 superfamily member 4 [Source:MGI Symbol;Acc:MGI:2139220]	protein_coding	1.66186329336643e-06	0.546736682006214	0.5	0.2	0.0426749875103565	1.18652055186905e-06	0.313306507242943	0.514	0.331	0.0304686612514453	1.66186329336643e-06	2.37303969590708e-06	0.430021594624579
Entero_Hepato	Snx15	sorting nexin 15 [Source:MGI Symbol;Acc:MGI:1916274]	protein_coding	0.0012303586592155	0.38754801369288	0.389	0.197	1	5.14307791611402e-13	0.468182115387814	0.493	0.242	1.32069097807892e-08	0.0012303586592155	1.02861558322254e-12	0.427865064540347
Entero_Hepato	Aspg	asparaginase [Source:MGI Symbol;Acc:MGI:2144822]	protein_coding	7.19090028954713e-10	0.490440791692011	0.25	0.041	1.84655128535281e-05	1.02360287205959e-23	0.363123343804596	0.174	0.027	2.62850981516182e-19	7.19090028954713e-10	2.04720574411918e-23	0.426782067748304
Entero_Hepato	Map2k6	mitogen-activated protein kinase kinase 6 [Source:MGI Symbol;Acc:MGI:1346870]	protein_coding	3.48843288319466e-05	0.560307994625053	0.222	0.061	0.895794680075557	3.65472068072447e-10	0.292946991639154	0.239	0.087	9.38495723603237e-06	3.48843288319466e-05	7.30944136011322e-10	0.426627493132103
Entero_Hepato	Arl4c	ADP-ribosylation factor-like 4C [Source:MGI Symbol;Acc:MGI:2445172]	protein_coding	0.000335865679136693	0.367291830418685	0.417	0.182	1	2.79901406102173e-11	0.48554817301984	0.5	0.272	7.18758820729769e-07	0.000335865679136693	5.59802812196509e-11	0.426420001719263
Entero_Hepato	Cox5a	cytochrome c oxidase subunit 5A [Source:MGI Symbol;Acc:MGI:88474]	protein_coding	0.000269458671290782	0.533950092594489	1	0.966	1	5.06765545888336e-05	0.317753747379463	0.957	0.97	1	0.000269458671290782	0.000101350541064482	0.425851919986976
Entero_Hepato	Rhod	ras homolog family member D [Source:MGI Symbol;Acc:MGI:108446]	protein_coding	0.00401624086800683	0.309061207036942	0.278	0.126	1	4.05224901256473e-31	0.540759412694861	0.391	0.095	1.0405770239365e-26	0.00401624086800683	8.10449802512952e-31	0.424910309865902
Entero_Hepato	Ndufa6	NADH:ubiquinone oxidoreductase subunit A6 [Source:MGI Symbol;Acc:MGI:1914380]	protein_coding	0.000733631917447411	0.479682017958044	0.972	0.908	1	6.54842063164469e-08	0.370071955068525	0.971	0.851	0.00168156893400004	0.000733631917447411	1.30968408344713e-07	0.424876986513285
Entero_Hepato	A730036I17Rik	RIKEN cDNA A730036I17 gene [Source:MGI Symbol;Acc:MGI:3041182]	lncRNA	0.000524577892989128	0.31020663186405	0.25	0.089	1	4.01900345504237e-15	0.539383228887211	0.413	0.17	1.03203989722033e-10	0.000524577892989128	8.03800691008474e-15	0.42479493037563
Entero_Hepato	Tmem140	transmembrane protein 140 [Source:MGI Symbol;Acc:MGI:1915737]	protein_coding	0.0460683972917053	0.255113459476326	0.389	0.236	1	3.71040730036594e-27	0.592834175062549	0.457	0.138	9.52795490660971e-23	0.0460683972917053	7.42081460073191e-27	0.423973817269437
Entero_Hepato	Gna13	guanine nucleotide binding protein, alpha 13 [Source:MGI Symbol;Acc:MGI:95768]	protein_coding	0.000473100054364598	0.355797852270839	0.611	0.351	1	8.0778194771669e-08	0.489370798732276	0.659	0.496	0.00207430326354169	0.000473100054364598	1.61556383018221e-07	0.422584325501557
Entero_Hepato	Raph1	Ras association (RalGDS/AF-6) and pleckstrin homology domains 1 [Source:MGI Symbol;Acc:MGI:1924550]	protein_coding	0.0120312848236274	0.383662648242695	0.361	0.195	1	1.51961531150796e-14	0.460476730859934	0.486	0.217	3.90222015842129e-10	0.0120312848236274	3.0392306230159e-14	0.422069689551315
Entero_Hepato	Uqcr10	ubiquinol-cytochrome c reductase, complex III subunit X [Source:MGI Symbol;Acc:MGI:1913402]	protein_coding	0.00204003436807775	0.431410745230882	0.944	0.919	1	2.51058321508532e-07	0.412622804182791	0.942	0.888	0.00644692663801758	0.00204003436807775	5.02116579986782e-07	0.422016774706836
Entero_Hepato	Map2k2	mitogen-activated protein kinase kinase 2 [Source:MGI Symbol;Acc:MGI:1346867]	protein_coding	0.209881769977998	0.277585061588154	0.694	0.717	1	3.31226966679273e-15	0.565239147649947	0.826	0.635	8.50557727735705e-11	0.209881769977998	6.62453933358544e-15	0.42141210461905
Entero_Hepato	Ube2l3	ubiquitin-conjugating enzyme E2L 3 [Source:MGI Symbol;Acc:MGI:109240]	protein_coding	6.75943275696702e-06	0.589575227456753	0.917	0.76	0.173575473766156	7.34253902429835e-06	0.253087767420727	0.826	0.755	0.188549059604957	7.34253902429835e-06	1.35188198240028e-05	0.42133149743874
Entero_Hepato	Serf2	small EDRK-rich factor 2 [Source:MGI Symbol;Acc:MGI:1337041]	protein_coding	0.000161532801367916	0.473954855242912	1	0.99	1	2.75743707767429e-09	0.368520716030564	1	0.989	7.08082267175982e-05	0.000161532801367916	5.51487414774513e-09	0.421237785636738
Entero_Hepato	Noxo1	NADPH oxidase organizer 1 [Source:MGI Symbol;Acc:MGI:1919143]	protein_coding	2.24555039138612e-06	0.482643452900427	0.5	0.194	0.0576634885004042	3.94476055777505e-17	0.356437928050424	0.362	0.121	1.01297506363105e-12	2.24555039138612e-06	7.88952111555013e-17	0.419540690475425
Entero_Hepato	Golga4	golgi autoantigen, golgin subfamily a, 4 [Source:MGI Symbol;Acc:MGI:1859646]	protein_coding	0.00830217135164009	0.416659267566537	0.639	0.461	1	7.58456574205901e-07	0.421920595356198	0.768	0.613	0.0194764063690333	0.00830217135164009	1.51691257315543e-06	0.419289931461368
Entero_Hepato	Cers2	ceramide synthase 2 [Source:MGI Symbol;Acc:MGI:1924143]	protein_coding	0.0120327307129162	0.291693025764972	0.389	0.235	1	3.12121109326683e-12	0.54578582524908	0.326	0.139	8.01495796639988e-08	0.0120327307129162	6.2424221865239e-12	0.418739425507026
Entero_Hepato	Adap1	ArfGAP with dual PH domains 1 [Source:MGI Symbol;Acc:MGI:2442201]	protein_coding	3.22532380188995e-10	0.411565868059078	0.278	0.048	8.28230899087321e-06	3.79964350738109e-12	0.425709227420255	0.435	0.204	9.75710456260391e-08	3.22532380188995e-10	7.59928701474772e-12	0.418637547739666
Entero_Hepato	Bicd1	BICD cargo adaptor 1 [Source:MGI Symbol;Acc:MGI:1101760]	protein_coding	6.05132833675184e-06	0.552201156201197	0.444	0.167	0.155392060359451	0.173678907686858	0.284464078201906	0.58	0.576	1	0.173678907686858	1.2102620054929e-05	0.418332617201552
Entero_Hepato	Neurl3	neuralized E3 ubiquitin protein ligase 3 [Source:MGI Symbol;Acc:MGI:2429944]	protein_coding	5.55498686654197e-15	0.452697092599166	0.25	0.028	1.42646507745931e-10	5.36285528036486e-39	0.383200542495127	0.246	0.032	1.37712760744489e-34	5.55498686654197e-15	1.07257105607298e-38	0.417948817547147
Entero_Hepato	Atp5k	ATP synthase, H+ transporting, mitochondrial F1F0 complex, subunit E [Source:MGI Symbol;Acc:MGI:106636]	protein_coding	0.0166865396622505	0.393342767511093	0.917	0.764	1	5.64369134488916e-09	0.438080480109723	0.87	0.79	0.000144924350045409	0.0166865396622505	1.1287382657927e-08	0.415711623810408
Entero_Hepato	Cox7a2	cytochrome c oxidase subunit 7A2 [Source:MGI Symbol;Acc:MGI:1316715]	protein_coding	0.000463982814697263	0.450483884299966	1	0.97	1	2.02179408794342e-09	0.377789029139547	0.993	0.978	5.19176503842991e-05	0.000463982814697263	4.04358817179918e-09	0.414136456719757
Entero_Hepato	Slc5a9	solute carrier family 5 (sodium/glucose cotransporter), member 9 [Source:MGI Symbol;Acc:MGI:2140201]	protein_coding	0.00613380372493466	0.270332176580675	0.361	0.191	1	5.94396616135231e-12	0.551881124274945	0.384	0.168	1.52635107057366e-07	0.00613380372493466	1.18879323226693e-11	0.41110665042781
Entero_Hepato	Abcg8	ATP binding cassette subfamily G member 8 [Source:MGI Symbol;Acc:MGI:1914720]	protein_coding	2.47211372809647e-54	0.494660807469312	0.306	0.01	6.34814084237893e-50	3.59407009709068e-53	0.324967343003048	0.225	0.019	9.22921260231916e-49	3.59407009709068e-53	4.94422745619297e-54	0.40981407523618
Entero_Hepato	Nabp1	nucleic acid binding protein 1 [Source:MGI Symbol;Acc:MGI:1923258]	protein_coding	1.51065409814261e-06	0.547445875169277	0.472	0.187	0.0387920865862041	0.572806976640979	0.271888329327406	0.449	0.448	1	0.572806976640979	3.02130591420941e-06	0.409667102248341
Entero_Hepato	Slc4a7	solute carrier family 4, sodium bicarbonate cotransporter, member 7 [Source:MGI Symbol;Acc:MGI:2443878]	protein_coding	0.0168321959713116	0.258501995389354	0.25	0.126	1	9.98268890342551e-08	0.558950575201682	0.239	0.105	0.00256345468351064	0.0168321959713116	1.99653768103103e-07	0.408726285295518
Entero_Hepato	Trac	T cell receptor alpha constant [Source:MGI Symbol;Acc:MGI:4439838]	TR_C_gene	3.0393720711194e-07	0.361060637169719	0.194	0.035	0.00780480354142752	2.04683192793928e-32	0.455903075524324	0.254	0.04	5.25605970775529e-28	3.0393720711194e-07	4.0936638558786e-32	0.408481856347021
Entero_Hepato	Edem1	ER degradation enhancer, mannosidase alpha-like 1 [Source:MGI Symbol;Acc:MGI:2180139]	protein_coding	0.0184299585862922	0.313057471542424	0.306	0.168	1	1.27736328923525e-13	0.503277803974619	0.442	0.205	3.28014119042719e-09	0.0184299585862922	2.55472657847033e-13	0.408167637758521
Entero_Hepato	Hint3	histidine triad nucleotide binding protein 3 [Source:MGI Symbol;Acc:MGI:1914097]	protein_coding	0.00105345527549706	0.474252630535173	0.667	0.445	1	1.8171816548674e-08	0.340010442831473	0.775	0.552	0.0004666340771534	0.00105345527549706	3.6343632767133e-08	0.407131536683323
Entero_Hepato	Lmna	lamin A [Source:MGI Symbol;Acc:MGI:96794]	protein_coding	0.00701917580268864	0.371429369357133	0.778	0.619	1	3.06922395211875e-07	0.442232192095405	0.732	0.613	0.00788146018664573	0.00701917580268864	6.13844696222393e-07	0.406830780726269
Entero_Hepato	Ddc	dopa decarboxylase [Source:MGI Symbol;Acc:MGI:94876]	protein_coding	5.27565449772397e-18	0.385214895887594	0.278	0.028	1.35473531847054e-13	2.04158650834737e-24	0.428226256087849	0.268	0.057	5.2425899947852e-20	5.27565449772397e-18	4.08317301669473e-24	0.406720575987722
Entero_Hepato	Sbds	SBDS ribosome maturation factor [Source:MGI Symbol;Acc:MGI:1913961]	protein_coding	0.0923273448436705	0.304968414565127	0.639	0.515	1	4.10140182070125e-11	0.507838918795988	0.819	0.644	1.05319897353787e-06	0.0923273448436705	8.20280364123426e-11	0.406403666680557
Entero_Hepato	Stap2	signal transducing adaptor family member 2 [Source:MGI Symbol;Acc:MGI:2147039]	protein_coding	0.000197555382042843	0.524076654389226	0.722	0.494	1	0.000238600906008155	0.285632644683809	0.594	0.49	1	0.000238600906008155	0.000395071735956712	0.404854649536518
Entero_Hepato	Arf6	ADP-ribosylation factor 6 [Source:MGI Symbol;Acc:MGI:99435]	protein_coding	0.00495529533798116	0.386598939676276	0.639	0.525	1	4.2916291442887e-07	0.421829303664102	0.659	0.477	0.011020474479619	0.00495529533798116	8.58325644676932e-07	0.404214121670189
Entero_Hepato	Ctnna1	catenin (cadherin associated protein), alpha 1 [Source:MGI Symbol;Acc:MGI:88274]	protein_coding	0.21546353302892	0.269935302624736	0.694	0.599	1	3.44800533738284e-09	0.537844525912756	0.812	0.712	8.8541329058654e-05	0.21546353302892	6.89601066287694e-09	0.403889914268746
Entero_Hepato	Cox6b1	cytochrome c oxidase, subunit 6B1 [Source:MGI Symbol;Acc:MGI:107460]	protein_coding	2.87124675846826e-06	0.511633265351212	1	0.989	0.0737307455107065	1.23941974591742e-05	0.295311848795816	0.993	0.99	0.318270596554134	1.23941974591742e-05	5.74248527287858e-06	0.403472557073514
Entero_Hepato	Gltp	glycolipid transfer protein [Source:MGI Symbol;Acc:MGI:1929253]	protein_coding	0.00803120147478295	0.517740151961967	0.583	0.401	1	1.43597416992374e-06	0.286352404907211	0.42	0.252	0.0368743807094716	0.00803120147478295	2.87194627782565e-06	0.402046278434589
Entero_Hepato	Baiap2l1	BAI1-associated protein 2-like 1 [Source:MGI Symbol;Acc:MGI:1914148]	protein_coding	9.29544694835385e-08	0.39784138121931	0.278	0.062	0.00238697782186779	6.55326531703267e-18	0.403255207359311	0.326	0.1	1.68281300076082e-13	9.29544694835385e-08	1.31065306340653e-17	0.40054829428931
Entero_Hepato	Sh3d19	SH3 domain protein D19 [Source:MGI Symbol;Acc:MGI:1350923]	protein_coding	0.0131384250214462	0.327910214799069	0.361	0.203	1	1.96707439677852e-18	0.472781032017509	0.449	0.171	5.05125034348756e-14	0.0131384250214462	3.93414879355706e-18	0.400345623408289
Entero_Hepato	Lipc	lipase, hepatic [Source:MGI Symbol;Acc:MGI:96216]	protein_coding	1.02615296516241e-10	0.420916678860533	0.278	0.045	2.63505819924056e-06	4.01968582819207e-16	0.378753407152339	0.297	0.09	1.03221512382144e-11	1.02615296516241e-10	8.03937165638417e-16	0.399835043006436
Entero_Hepato	Fam162a	family with sequence similarity 162, member A [Source:MGI Symbol;Acc:MGI:1917436]	protein_coding	0.201494859338536	0.495094511996771	0.667	0.638	1	0.0206061799685017	0.303459051074847	0.507	0.638	1	0.201494859338536	0.0407877452841092	0.399276781535809
Entero_Hepato	Cox5b	cytochrome c oxidase subunit 5B [Source:MGI Symbol;Acc:MGI:88475]	protein_coding	0.110567683251614	0.27175647376846	0.944	0.975	1	3.37620958576457e-12	0.525664321724634	0.971	0.966	8.66976859528483e-08	0.110567683251614	6.75241917151773e-12	0.398710397746547
Entero_Hepato	Vps28	vacuolar protein sorting 28 [Source:MGI Symbol;Acc:MGI:1914164]	protein_coding	0.00394748622321415	0.359486479273648	0.833	0.775	1	1.3319975147586e-06	0.437584082171165	0.804	0.746	0.034204364181486	0.00394748622321415	2.66399325529981e-06	0.398535280722406
Entero_Hepato	Ube2l6	ubiquitin-conjugating enzyme E2L 6 [Source:MGI Symbol;Acc:MGI:1914500]	protein_coding	0.0061566325176842	0.388153718222439	0.667	0.474	1	1.95043031338194e-10	0.408537751188926	0.529	0.288	5.00851000173348e-06	0.0061566325176842	3.90086062638346e-10	0.398345734705683
Entero_Hepato	Pmepa1	prostate transmembrane protein, androgen induced 1 [Source:MGI Symbol;Acc:MGI:1929600]	protein_coding	0.00566145820524983	0.334533931951248	0.278	0.134	1	5.54873601804915e-07	0.46114249065271	0.464	0.294	0.0142485992207484	0.00566145820524983	1.10974689572512e-06	0.397838211301979
Entero_Hepato	Os9	amplified in osteosarcoma [Source:MGI Symbol;Acc:MGI:1924301]	protein_coding	0.0316291903373593	0.33945402523459	0.583	0.45	1	1.13000933221305e-07	0.455785850644933	0.688	0.499	0.0029017509641899	0.0316291903373593	2.26001853673399e-07	0.397619937939761
Entero_Hepato	Chmp2a	charged multivesicular body protein 2A [Source:MGI Symbol;Acc:MGI:1916203]	protein_coding	0.0181949260178001	0.284787152084886	0.972	0.905	1	1.74877828370563e-14	0.508808220428473	0.964	0.886	4.49068775472768e-10	0.0181949260178001	3.49755656741122e-14	0.39679768625668
Entero_Hepato	Tmem243	transmembrane protein 243, mitochondrial [Source:MGI Symbol;Acc:MGI:3606159]	protein_coding	0.00219459471580438	0.370463950496321	0.333	0.156	1	8.21277402260448e-06	0.421128646368093	0.565	0.412	0.21089582412646	0.00219459471580438	1.64254805955518e-05	0.395796298432207
Entero_Hepato	Atp11b	ATPase, class VI, type 11B [Source:MGI Symbol;Acc:MGI:1923545]	protein_coding	0.000957043449365684	0.419039061449173	0.444	0.232	1	1.39844655735755e-06	0.366398975415179	0.536	0.358	0.0359107091463846	0.000957043449365684	2.79689115906233e-06	0.392719018432176
Entero_Hepato	Psme2	proteasome (prosome, macropain) activator subunit 2 (PA28 beta) [Source:MGI Symbol;Acc:MGI:1096365]	protein_coding	0.0125071658305493	0.486383667943499	0.944	0.931	1	0.00151015282027463	0.293523333642389	0.964	0.956	1	0.0125071658305493	0.00301802507900868	0.389953500792944
Entero_Hepato	Irf2	interferon regulatory factor 2 [Source:MGI Symbol;Acc:MGI:96591]	protein_coding	0.206309476881473	0.271990855347876	0.528	0.452	1	3.25284787330484e-08	0.506831819907769	0.754	0.615	0.000835298805385951	0.206309476881473	6.50569564079949e-08	0.389411337627823
Entero_Hepato	Sdc4	syndecan 4 [Source:MGI Symbol;Acc:MGI:1349164]	protein_coding	0.00508644972831451	0.371022322734012	0.639	0.455	1	2.74929142945187e-10	0.407603632930676	0.696	0.482	7.05990546168945e-06	0.00508644972831451	5.49858285814787e-10	0.389312977832344
Entero_Hepato	Uap1	UDP-N-acetylglucosamine pyrophosphorylase 1 [Source:MGI Symbol;Acc:MGI:1334459]	protein_coding	0.163617548507846	0.481255343176656	0.472	0.411	1	0.830270526039794	0.29528409520567	0.63	0.693	1	0.830270526039794	0.300464394835975	0.388269719191163
Entero_Hepato	Tmc4	transmembrane channel-like gene family 4 [Source:MGI Symbol;Acc:MGI:2669035]	protein_coding	0.000666716798854887	0.368039549358858	0.694	0.432	1	2.46504506917451e-09	0.408027356701654	0.587	0.364	6.32998923313322e-05	0.000666716798854887	4.93009013227255e-09	0.388033453030256
Entero_Hepato	Ptbp3	polypyrimidine tract binding protein 3 [Source:MGI Symbol;Acc:MGI:1923334]	protein_coding	0.00835892271531337	0.354136201882232	0.528	0.359	1	0.000124211067656499	0.421577419584394	0.507	0.386	1	0.00835892271531337	0.000248406706923671	0.387856810733313
Entero_Hepato	Slc52a2	solute carrier protein 52, member 2 [Source:MGI Symbol;Acc:MGI:1289288]	protein_coding	0.000439541134213672	0.389468637219094	0.306	0.129	1	3.76049130704585e-14	0.383105566500236	0.29	0.1	9.65656562736304e-10	0.000439541134213672	7.52098261409155e-14	0.386287101859665
Entero_Hepato	Mocs1	molybdenum cofactor synthesis 1 [Source:MGI Symbol;Acc:MGI:1928904]	protein_coding	1.55730139604331e-08	0.479372171784177	0.389	0.104	0.000399899425489961	7.58678024567341e-12	0.292795381689368	0.21	0.064	1.94820929928647e-07	1.55730139604331e-08	1.51735604912892e-11	0.386083776736772
Entero_Hepato	Creb3	cAMP responsive element binding protein 3 [Source:MGI Symbol;Acc:MGI:99946]	protein_coding	0.0123634562161733	0.405892623386101	0.5	0.328	1	1.20832415468065e-08	0.366264869289198	0.522	0.311	0.000310285559680445	0.0123634562161733	2.41664829476084e-08	0.38607874633765
Entero_Hepato	Uqcrb	ubiquinol-cytochrome c reductase binding protein [Source:MGI Symbol;Acc:MGI:1914780]	protein_coding	0.0584259111678345	0.287800416611241	0.972	0.971	1	4.01943779757315e-11	0.482852746709722	0.949	0.92	1.03215143203881e-06	0.0584259111678345	8.03887559498473e-11	0.385326581660482
Entero_Hepato	Ftl1	ferritin light polypeptide 1 [Source:MGI Symbol;Acc:MGI:95589]	protein_coding	0.00752349221366804	0.433446105721413	1	0.999	1	0.00110033677731977	0.335215566368798	1	0.994	1	0.00752349221366804	0.00219946281361602	0.384330836045105
Entero_Hepato	Rab24	RAB24, member RAS oncogene family [Source:MGI Symbol;Acc:MGI:105065]	protein_coding	0.0458715187787655	0.504593886029483	0.583	0.472	1	0.000881821851273623	0.262426563864843	0.507	0.392	1	0.0458715187787655	0.00176286609276986	0.383510224947163
Entero_Hepato	Babam2	BRISC and BRCA1 A complex member 2 [Source:MGI Symbol;Acc:MGI:1333875]	protein_coding	0.06193184848172	0.310381168274127	0.472	0.323	1	1.11644027796539e-07	0.455524710138116	0.428	0.252	0.00286690698978732	0.06193184848172	2.23288043128689e-07	0.382952939206122
Entero_Hepato	Tmc5	transmembrane channel-like gene family 5 [Source:MGI Symbol;Acc:MGI:1921674]	protein_coding	2.41736697448126e-29	0.352870567264699	0.25	0.013	6.20755665377043e-25	1.42622228506219e-55	0.412105295325106	0.203	0.015	3.66239620581119e-51	2.41736697448126e-29	2.85244457012437e-55	0.382487931294902
Entero_Hepato	Gucd1	guanylyl cyclase domain containing 1 [Source:MGI Symbol;Acc:MGI:1916028]	protein_coding	0.000650153289696226	0.306487914371078	0.306	0.122	1	8.77116769370575e-17	0.457193957002372	0.457	0.189	2.2523481520667e-12	0.000650153289696226	1.75423353874115e-16	0.381840935686725
Entero_Hepato	Bag1	BCL2-associated athanogene 1 [Source:MGI Symbol;Acc:MGI:108047]	protein_coding	0.135896300035489	0.316058245407977	0.806	0.779	1	4.01238744114839e-08	0.447462148993016	0.862	0.733	0.0010303409710125	0.135896300035489	8.02477472130425e-08	0.381760197200497
Entero_Hepato	Ctnnb1	catenin (cadherin associated protein), beta 1 [Source:MGI Symbol;Acc:MGI:88276]	protein_coding	0.0668904638379389	0.268968410377756	0.667	0.616	1	2.4343350692016e-09	0.492996446447467	0.812	0.626	6.25112902420278e-05	0.0668904638379389	4.8686701324772e-09	0.380982428412611
Entero_Hepato	Cd47	CD47 antigen (Rh-related antigen, integrin-associated signal transducer) [Source:MGI Symbol;Acc:MGI:96617]	protein_coding	0.0862310789164632	0.358937324371205	0.861	0.78	1	3.89748681724306e-06	0.40243380759919	0.891	0.829	0.100083563979984	0.0862310789164632	7.79495844408262e-06	0.380685565985197
Entero_Hepato	Atp5g3	ATP synthase, H+ transporting, mitochondrial F0 complex, subunit C3 (subunit 9) [Source:MGI Symbol;Acc:MGI:2442035]	protein_coding	0.371233114837095	0.258377604386743	0.778	0.852	1	1.2107629378416e-06	0.499753243040839	0.877	0.832	0.0310911814808345	0.371233114837095	2.42152440973631e-06	0.379065423713791
Entero_Hepato	Dcaf11	DDB1 and CUL4 associated factor 11 [Source:MGI Symbol;Acc:MGI:90168]	protein_coding	0.00202670204336223	0.340028425836517	0.5	0.277	1	4.54850469215974e-12	0.417726581148522	0.638	0.382	1.1680105198997e-07	0.00202670204336223	9.09700938429877e-12	0.378877503492519
Entero_Hepato	Peli1	pellino 1 [Source:MGI Symbol;Acc:MGI:1914495]	protein_coding	0.000276817534896788	0.347452163356827	0.556	0.274	1	1.81118467462936e-08	0.407834949000111	0.514	0.312	0.000465094112598073	0.000276817534896788	3.62236931645481e-08	0.377643556178469
Entero_Hepato	Gmfg	glia maturation factor, gamma [Source:MGI Symbol;Acc:MGI:1927135]	protein_coding	6.07768531581181e-08	0.466840451262478	0.361	0.094	0.00156068881224731	1.58850577522733e-05	0.288223333342784	0.413	0.258	0.407912398020626	1.58850577522733e-05	1.2155370262241e-07	0.377531892302631
Entero_Hepato	Rbpj	recombination signal binding protein for immunoglobulin kappa J region [Source:MGI Symbol;Acc:MGI:96522]	protein_coding	0.000260495561776578	0.476226194915638	0.528	0.287	1	0.0224068622486232	0.277629746747698	0.696	0.672	1	0.0224068622486232	0.000520923265615451	0.376927970831668
Entero_Hepato	Myo6	myosin VI [Source:MGI Symbol;Acc:MGI:104785]	protein_coding	5.08241352294148e-06	0.465981565713149	0.472	0.187	0.130511296855614	2.39416568608059e-05	0.287573344117467	0.652	0.518	0.614797806528635	2.39416568608059e-05	1.01648012149557e-05	0.376777454915308
Entero_Hepato	Cd2ap	CD2-associated protein [Source:MGI Symbol;Acc:MGI:1330281]	protein_coding	0.0512493778009557	0.32879306423199	0.583	0.462	1	7.58114153531449e-07	0.424669303372967	0.739	0.595	0.0194676133485341	0.0512493778009557	1.51622773232583e-06	0.376731183802479
Entero_Hepato	Tnfsf9	tumor necrosis factor (ligand) superfamily, member 9 [Source:MGI Symbol;Acc:MGI:1101058]	protein_coding	0.00635448684309063	0.283281226498113	0.167	0.059	1	0.0014233894240507	0.460933549355122	0.42	0.295	1	0.00635448684309063	0.0028447528106489	0.372107387926617
Entero_Hepato	Preb	prolactin regulatory element binding [Source:MGI Symbol;Acc:MGI:1355326]	protein_coding	0.00354355005637768	0.320974362812528	0.417	0.229	1	5.68623132980645e-12	0.423058904844112	0.406	0.187	1.460167343181e-07	0.00354355005637768	1.13724626595805e-11	0.37201663382832
Entero_Hepato	Mtmr7	myotubularin related protein 7 [Source:MGI Symbol;Acc:MGI:1891693]	protein_coding	1.00170941105704e-05	0.260850401767157	0.222	0.054	0.257228959665339	5.20136766148107e-25	0.483123915606441	0.254	0.051	1.33565920179172e-20	1.00170941105704e-05	1.04027353229621e-24	0.371987158686799
Entero_Hepato	Atp6v1b2	ATPase, H+ transporting, lysosomal V1 subunit B2 [Source:MGI Symbol;Acc:MGI:109618]	protein_coding	5.12880572518028e-06	0.490777523048653	0.639	0.336	0.131702602216904	5.07991549320993e-05	0.252870396671288	0.543	0.392	1	5.07991549320993e-05	1.02575851457124e-05	0.371823959859971
Entero_Hepato	Zmiz1	zinc finger, MIZ-type containing 1 [Source:MGI Symbol;Acc:MGI:3040693]	protein_coding	0.0375011100350411	0.307453876886943	0.389	0.26	1	2.37003047392515e-08	0.430764074895845	0.58	0.379	0.00060860012539924	0.0375011100350411	4.74006089167985e-08	0.369108975891394
Entero_Hepato	Nfkbib	nuclear factor of kappa light polypeptide gene enhancer in B cells inhibitor, beta [Source:MGI Symbol;Acc:MGI:104752]	protein_coding	0.0273416825081404	0.436113432777252	0.583	0.494	1	0.000634666950860488	0.300125848482249	0.601	0.495	1	0.0273416825081404	0.00126893109958246	0.368119640629751
Entero_Hepato	Etfbkmt	electron transfer flavoprotein beta subunit lysine methyltransferase [Source:MGI Symbol;Acc:MGI:2443575]	protein_coding	4.8758978655863e-06	0.46321584590382	0.333	0.106	0.12520818129039	7.14199807699197e-16	0.271396318875364	0.188	0.043	1.83399368619077e-11	4.8758978655863e-06	1.4283996153984e-15	0.367306082389592
Entero_Hepato	Fam83e	family with sequence similarity 83, member E [Source:MGI Symbol;Acc:MGI:1921063]	protein_coding	1.79367963207687e-38	0.480212682380088	0.222	0.007	4.60598992721019e-34	2.03971143278237e-17	0.254081512775934	0.116	0.016	5.23777498824185e-13	2.03971143278237e-17	3.58735926415373e-38	0.367147097578011
Entero_Hepato	Amdhd2	amidohydrolase domain containing 2 [Source:MGI Symbol;Acc:MGI:2443978]	protein_coding	0.0108310834472918	0.321863884415197	0.306	0.17	1	5.88370063585284e-15	0.41198075386131	0.442	0.192	1.51087548628065e-10	0.0108310834472918	1.17674012717057e-14	0.366922319138254
Entero_Hepato	Ssu72	Ssu72 RNA polymerase II CTD phosphatase homolog (yeast) [Source:MGI Symbol;Acc:MGI:1916241]	protein_coding	0.000227075450266888	0.463270335098821	0.917	0.754	1	3.3934431036894e-05	0.270270111199763	0.884	0.768	0.871402254596402	0.000227075450266888	6.78677105281783e-05	0.366770223149292
Entero_Hepato	Cyp51	cytochrome P450, family 51 [Source:MGI Symbol;Acc:MGI:106040]	protein_coding	0.00748915339854894	0.374494972248005	0.278	0.132	1	3.94026221862445e-08	0.357985027727678	0.457	0.26	0.00101181993512057	0.00748915339854894	7.88052428199221e-08	0.366239999987841
Entero_Hepato	Cox8a	cytochrome c oxidase subunit 8A [Source:MGI Symbol;Acc:MGI:105959]	protein_coding	0.00155721007089834	0.292429275571251	1	0.996	1	1.44160840872824e-09	0.439985561313985	1	0.996	3.70190623277324e-05	0.00155721007089834	2.88321681537823e-09	0.366207418442618
Entero_Hepato	Mgst1	microsomal glutathione S-transferase 1 [Source:MGI Symbol;Acc:MGI:1913850]	protein_coding	0.0542861924967634	0.48172053816849	0.278	0.464	1	0.0124661734647169	0.250439095948333	0.188	0.12	1	0.0542861924967634	0.0247769414485813	0.366079817058412
Entero_Hepato	Agpat3	1-acylglycerol-3-phosphate O-acyltransferase 3 [Source:MGI Symbol;Acc:MGI:1336186]	protein_coding	0.0433050268656477	0.285014797661339	0.528	0.374	1	8.33939668071794e-10	0.446961701165746	0.761	0.567	2.14147367364156e-05	0.0433050268656477	1.66787933544813e-09	0.365988249413542
Entero_Hepato	Fam46a	NA	NA	0.0285177447951676	0.302639949820752	0.306	0.177	1	1.80023426165532e-07	0.429075587691954	0.275	0.129	0.00462282156050471	0.0285177447951676	3.60046819922631e-07	0.365857768756353
Entero_Hepato	Mtss1	MTSS I-BAR domain containing 1 [Source:MGI Symbol;Acc:MGI:2384818]	protein_coding	2.93359015015636e-05	0.434840119040549	0.472	0.21	0.753316614658653	1.42099341559339e-07	0.296128559998127	0.543	0.338	0.00364896899190227	2.93359015015636e-05	2.84198662926456e-07	0.365484339519338
Entero_Hepato	Npepps	aminopeptidase puromycin sensitive [Source:MGI Symbol;Acc:MGI:1101358]	protein_coding	0.025628032436023	0.383542828474428	0.472	0.311	1	5.95261165156539e-07	0.343002709227122	0.659	0.493	0.0152857114600548	0.025628032436023	1.19052197597722e-06	0.363272768850775
Entero_Hepato	Uqcrq	ubiquinol-cytochrome c reductase, complex III subunit VII [Source:MGI Symbol;Acc:MGI:107807]	protein_coding	0.00407426761226698	0.318670994048265	0.944	0.945	1	1.41410850575805e-07	0.406495504321478	0.964	0.948	0.00363128923193609	0.00407426761226698	2.82821681154581e-07	0.362583249184871
Entero_Hepato	Sema4b	sema domain, immunoglobulin domain (Ig), transmembrane domain (TM) and short cytoplasmic domain, (semaphorin) 4B [Source:MGI Symbol;Acc:MGI:107559]	protein_coding	0.00982153325976895	0.390708768381621	0.306	0.155	1	3.23630220413147e-09	0.333223375622786	0.326	0.149	8.31050042998921e-05	0.00982153325976895	6.47260439778928e-09	0.361966072002203
Entero_Hepato	Zbtb7b	zinc finger and BTB domain containing 7B [Source:MGI Symbol;Acc:MGI:102755]	protein_coding	2.43611567833942e-05	0.320039791209966	0.25	0.071	0.625570145040779	1.65163278616272e-20	0.400720026838177	0.348	0.103	4.24122783158725e-16	2.43611567833942e-05	3.30326557232544e-20	0.360379909024072
Entero_Hepato	Abhd2	abhydrolase domain containing 2 [Source:MGI Symbol;Acc:MGI:1914344]	protein_coding	0.00162019134558989	0.366443161565649	0.417	0.215	1	9.50897303972191e-08	0.353981011081569	0.522	0.325	0.00244180918687019	0.00162019134558989	1.90179451752381e-07	0.360212086323609
Entero_Hepato	Btbd3	BTB (POZ) domain containing 3 [Source:MGI Symbol;Acc:MGI:2385155]	protein_coding	0.0430286119908605	0.290694082623561	0.222	0.116	1	0.00206983971038861	0.428397722070489	0.449	0.345	1	0.0430286119908605	0.00413539518435052	0.359545902347025
Entero_Hepato	Tprn	taperin [Source:MGI Symbol;Acc:MGI:2139535]	protein_coding	1.0968865622965e-10	0.40245730103405	0.333	0.065	2.81669500332119e-06	8.874668999886e-20	0.31441717478033	0.29	0.075	2.27892625248073e-15	1.0968865622965e-10	1.7749337999772e-19	0.35843723790719
Entero_Hepato	Rassf7	Ras association (RalGDS/AF-6) domain family (N-terminal) member 7 [Source:MGI Symbol;Acc:MGI:1914235]	protein_coding	0.00562576887094111	0.390218133986055	0.25	0.113	1	6.15991694299132e-12	0.325862280555624	0.333	0.134	1.58180507179074e-07	0.00562576887094111	1.23198338859447e-11	0.358040207270839
Entero_Hepato	Gpt	glutamic pyruvic transaminase, soluble [Source:MGI Symbol;Acc:MGI:95802]	protein_coding	1.3050572220441e-08	0.313678690453996	0.167	0.022	0.000335125644048705	1.46147363601423e-40	0.402014111119015	0.261	0.034	3.75291814992094e-36	1.3050572220441e-08	2.92294727202848e-40	0.357846400786505
Entero_Hepato	Kdelr2	KDEL (Lys-Asp-Glu-Leu) endoplasmic reticulum protein retention receptor 2 [Source:MGI Symbol;Acc:MGI:1914163]	protein_coding	0.287688199472185	0.256050027801281	0.5	0.432	1	8.38286585817256e-12	0.458609147208682	0.493	0.259	2.15263612372013e-07	0.287688199472185	1.67657317162748e-11	0.357329587504982
Entero_Hepato	Dnm2	dynamin 2 [Source:MGI Symbol;Acc:MGI:109547]	protein_coding	0.00574264926927538	0.401385705576469	0.389	0.243	1	3.09405236016543e-05	0.311138299693334	0.63	0.499	0.794521705566882	0.00574264926927538	6.18800898873079e-05	0.356262002634901
Entero_Hepato	Plxnd1	plexin D1 [Source:MGI Symbol;Acc:MGI:2154244]	protein_coding	2.31673426384113e-05	0.261550987098102	0.306	0.094	0.594914191611764	2.80312299991861e-12	0.450163263466562	0.514	0.261	7.19813955149101e-08	2.31673426384113e-05	5.60624599982937e-12	0.355857125282332
Entero_Hepato	Akap7	A kinase (PRKA) anchor protein 7 [Source:MGI Symbol;Acc:MGI:1859150]	protein_coding	0.0212548426158729	0.28219744509713	0.25	0.131	1	3.83257896529715e-12	0.428770736756616	0.362	0.154	9.84167952498656e-08	0.0212548426158729	7.66515793057962e-12	0.355484090926873
Entero_Hepato	Slc6a20a	solute carrier family 6 (neurotransmitter transporter), member 20A [Source:MGI Symbol;Acc:MGI:2143217]	protein_coding	0.00088714409600831	0.330972817704639	0.25	0.092	1	1.38308519675645e-12	0.379499837987948	0.304	0.112	3.5516244767509e-08	0.00088714409600831	2.76617039351099e-12	0.355236327846294
Entero_Hepato	Zfp750	zinc finger protein 750 [Source:MGI Symbol;Acc:MGI:2442210]	protein_coding	0.00158765178853139	0.456924932277589	0.333	0.156	1	0.0491897471300147	0.253034222787115	0.304	0.24	1	0.0491897471300147	0.00317278293886116	0.354979577532352
Entero_Hepato	Ephx2	epoxide hydrolase 2, cytoplasmic [Source:MGI Symbol;Acc:MGI:99500]	protein_coding	4.68147674624147e-05	0.384124362936961	0.361	0.134	1	2.78573773176554e-08	0.325285045350212	0.362	0.189	0.000715349592140072	4.68147674624147e-05	5.57147538592773e-08	0.354704704143586
Entero_Hepato	Plagl2	pleiomorphic adenoma gene-like 2 [Source:MGI Symbol;Acc:MGI:1933165]	protein_coding	0.000338083999851887	0.285226159569836	0.222	0.069	1	2.60626332237118e-12	0.421790024606915	0.29	0.105	6.69262358551694e-08	0.000338083999851887	5.21252664473555e-12	0.353508092088376
Entero_Hepato	Copa	coatomer protein complex subunit alpha [Source:MGI Symbol;Acc:MGI:1334462]	protein_coding	0.00195081477839902	0.455430384944198	0.667	0.479	1	0.000325747620361783	0.251110553545067	0.667	0.542	1	0.00195081477839902	0.000651389129211394	0.353270469244632
Entero_Hepato	Spint2	serine protease inhibitor, Kunitz type 2 [Source:MGI Symbol;Acc:MGI:1338031]	protein_coding	0.0284367493370724	0.258975340525984	1	0.99	1	1.05605091518636e-10	0.443432843931548	0.986	0.982	2.71183314510705e-06	0.0284367493370724	2.11210183026119e-10	0.351204092228766
Entero_Hepato	Trappc2l	trafficking protein particle complex 2L [Source:MGI Symbol;Acc:MGI:1916295]	protein_coding	0.0110118363123449	0.431536829320709	0.722	0.614	1	0.00010936851401118	0.267199646912779	0.768	0.668	1	0.0110118363123449	0.000218725066550503	0.349368238116744
Entero_Hepato	Sec61g	SEC61, gamma subunit [Source:MGI Symbol;Acc:MGI:1202066]	protein_coding	0.0682134514132358	0.327376737441015	0.944	0.934	1	7.29699941003661e-05	0.370695202112302	0.949	0.932	1	0.0682134514132358	0.000145934663580693	0.349035969776659
Entero_Hepato	Scnn1a	sodium channel, nonvoltage-gated 1 alpha [Source:MGI Symbol;Acc:MGI:101782]	protein_coding	0.00193880568408837	0.284594519838983	0.361	0.166	1	6.21745152205612e-17	0.41340887196515	0.377	0.131	1.59657937634879e-12	0.00193880568408837	1.24349030441123e-16	0.349001695902067
Entero_Hepato	Ggnbp2	gametogenetin binding protein 2 [Source:MGI Symbol;Acc:MGI:2387356]	protein_coding	0.0645480841991277	0.266101211900404	0.639	0.499	1	1.06926382536938e-09	0.431606331080355	0.659	0.455	2.74576257716603e-05	0.0645480841991277	2.13852764959543e-09	0.34885377149038
Entero_Hepato	Abcg5	ATP binding cassette subfamily G member 5 [Source:MGI Symbol;Acc:MGI:1351659]	protein_coding	1.05466285005219e-05	0.302265503633178	0.167	0.034	0.270826873264902	1.53009431244116e-20	0.394975737922869	0.275	0.068	3.92912918491766e-16	1.05466285005219e-05	3.06018862488232e-20	0.348620620778023
Entero_Hepato	Idnk	idnK gluconokinase homolog (E. coli) [Source:MGI Symbol;Acc:MGI:1922981]	protein_coding	0.257446389245371	0.266991577532847	0.556	0.509	1	3.14249972246501e-09	0.427934235446399	0.638	0.466	8.0696250373179e-05	0.257446389245371	6.2849994350547e-09	0.347462906489623
Entero_Hepato	Tmem167	transmembrane protein 167 [Source:MGI Symbol;Acc:MGI:1913324]	protein_coding	0.0276035807590564	0.301595957617669	0.889	0.728	1	4.33824075700166e-05	0.39249096375196	0.841	0.814	1	0.0276035807590564	8.67629331067467e-05	0.347043460684815
Entero_Hepato	2010003K11Rik	RIKEN cDNA 2010003K11 gene [Source:MGI Symbol;Acc:MGI:1917111]	protein_coding	1.86035529034222e-24	0.316458214960459	0.194	0.01	4.77720635006978e-20	1.35963087763972e-96	0.375372973981529	0.225	0.009	3.49139613069105e-92	1.86035529034222e-24	2.71926175527948e-96	0.345915594470994
Entero_Hepato	Endog	endonuclease G [Source:MGI Symbol;Acc:MGI:1261433]	protein_coding	0.000328830738016659	0.406040227635013	0.361	0.159	1	3.99228187988835e-08	0.28480637179106	0.254	0.109	0.00102517806393653	0.000328830738016659	7.98456360039354e-08	0.345423299713037
Entero_Hepato	Il18bp	interleukin 18 binding protein [Source:MGI Symbol;Acc:MGI:1333800]	protein_coding	0.720252011200468	0.39275822840616	0.194	0.194	1	9.73968522019723e-07	0.293858707364999	0.297	0.149	0.0250105376769445	0.720252011200468	1.94793609542476e-06	0.34330846788558
Entero_Hepato	Ghitm	growth hormone inducible transmembrane protein [Source:MGI Symbol;Acc:MGI:1913342]	protein_coding	0.0174780721871982	0.380838254911496	0.694	0.612	1	0.00149885070616622	0.299133276669283	0.819	0.77	1	0.0174780721871982	0.00299545485889307	0.339985765790389
Entero_Hepato	Sult2b1	sulfotransferase family, cytosolic, 2B, member 1 [Source:MGI Symbol;Acc:MGI:1926342]	protein_coding	0.00927295311253124	0.278849069105847	0.25	0.117	1	7.94771971925698e-08	0.39988157491404	0.348	0.179	0.002040894946708	0.00927295311253124	1.58954388068515e-07	0.339365322009943
Entero_Hepato	Tinag	tubulointerstitial nephritis antigen [Source:MGI Symbol;Acc:MGI:1349477]	protein_coding	1.31629753550975e-15	0.359279171791068	0.194	0.016	3.38012044143548e-11	6.27760145594268e-21	0.318308920302588	0.167	0.027	1.61202527787152e-16	1.31629753550975e-15	1.25552029118854e-20	0.338794046046828
Entero_Hepato	Ppp1r12b	protein phosphatase 1, regulatory subunit 12B [Source:MGI Symbol;Acc:MGI:1916417]	protein_coding	0.0801332169841717	0.36597992782132	0.25	0.157	1	1.16420092785103e-05	0.310283255673778	0.217	0.104	0.298955156262866	0.0801332169841717	2.32838830206406e-05	0.338131591747549
Entero_Hepato	Got1	glutamic-oxaloacetic transaminase 1, soluble [Source:MGI Symbol;Acc:MGI:95791]	protein_coding	0.0161230010179745	0.265088655286905	0.361	0.208	1	2.12917426704642e-09	0.406797849866059	0.413	0.215	5.46750660034849e-05	0.0161230010179745	4.25834852955945e-09	0.335943252576482
Entero_Hepato	Syt7	synaptotagmin VII [Source:MGI Symbol;Acc:MGI:1859545]	protein_coding	0.00131372599192067	0.350834674767876	0.167	0.051	1	7.2745485862415e-12	0.319299548741999	0.21	0.064	1.86803133146096e-07	0.00131372599192067	1.45490971724301e-11	0.335067111754938
Entero_Hepato	Acp5	acid phosphatase 5, tartrate resistant [Source:MGI Symbol;Acc:MGI:87883]	protein_coding	1.60584849172139e-06	0.263247320726722	0.194	0.038	0.0412365834189135	1.22245065030499e-53	0.406395118995905	0.261	0.026	3.13913102491819e-49	1.60584849172139e-06	2.44490130060999e-53	0.334821219861313
Entero_Hepato	Ndufs6	NADH:ubiquinone oxidoreductase core subunit S6 [Source:MGI Symbol;Acc:MGI:107932]	protein_coding	0.0983374035207646	0.261860732428305	0.889	0.857	1	2.08484370062265e-08	0.406808518968506	0.906	0.823	0.000535367013882891	0.0983374035207646	4.16968735777956e-08	0.334334625698406
Entero_Hepato	Atp2a2	ATPase, Ca++ transporting, cardiac muscle, slow twitch 2 [Source:MGI Symbol;Acc:MGI:88110]	protein_coding	0.0287451150574474	0.372442019979476	0.417	0.284	1	8.26907534770928e-05	0.291221114572603	0.616	0.461	1	0.0287451150574474	0.000165374669193475	0.33183156727604
Entero_Hepato	Rnpep	arginyl aminopeptidase (aminopeptidase B) [Source:MGI Symbol;Acc:MGI:2384902]	protein_coding	0.0574756588793429	0.30875587632247	0.611	0.463	1	1.52482215466945e-08	0.35315795494606	0.565	0.347	0.000391559081097567	0.0574756588793429	3.04964428608806e-08	0.330956915634265
Entero_Hepato	5730559C18Rik	NA	NA	0.000185387452919157	0.313478462805378	0.306	0.112	1	3.06565282117422e-28	0.347794178264599	0.246	0.043	7.87228987949327e-24	0.000185387452919157	6.13130564234843e-28	0.330636320534989
Entero_Hepato	Dhx32	DEAH (Asp-Glu-Ala-His) box polypeptide 32 [Source:MGI Symbol;Acc:MGI:2141813]	protein_coding	0.00498747717183	0.336858578297504	0.25	0.113	1	3.38646184827665e-11	0.323845351949874	0.37	0.162	8.69609538018961e-07	0.00498747717183	6.77292369643862e-11	0.330351965123689
Entero_Hepato	Fam3b	FAM3 metabolism regulating signaling molecule B [Source:MGI Symbol;Acc:MGI:1270150]	protein_coding	1.43172791259693e-07	0.332890000056434	0.139	0.018	0.00367653410675766	1.25712672494278e-65	0.326726943488771	0.188	0.01	3.22817571698057e-61	1.43172791259693e-07	2.51425344988556e-65	0.329808471772602
Entero_Hepato	Akap13	A kinase (PRKA) anchor protein 13 [Source:MGI Symbol;Acc:MGI:2676556]	protein_coding	0.0152276409879524	0.338616913757168	0.333	0.198	1	1.99409442736833e-05	0.320272707627135	0.478	0.319	0.512063508003913	0.0152276409879524	3.98814909061081e-05	0.329444810692151
Entero_Hepato	Ano9	anoctamin 9 [Source:MGI Symbol;Acc:MGI:1918595]	protein_coding	1.32011464491233e-12	0.261600690001801	0.167	0.015	3.38992239667038e-08	2.27725892735068e-65	0.396103701358654	0.246	0.019	5.84777319954382e-61	1.32011464491233e-12	4.55451785470138e-65	0.328852195680228
Entero_Hepato	Cdh1	cadherin 1 [Source:MGI Symbol;Acc:MGI:88354]	protein_coding	0.058449572841655	0.334322880960439	0.611	0.529	1	3.5786137352219e-06	0.321982524382936	0.623	0.452	0.0918952221067633	0.058449572841655	7.15721466396754e-06	0.328152702671688
Entero_Hepato	Smad4	SMAD family member 4 [Source:MGI Symbol;Acc:MGI:894293]	protein_coding	0.483191110789308	0.332864438205749	0.278	0.237	1	0.0224636777762942	0.322988857608993	0.587	0.555	1	0.483191110789308	0.0444227387333513	0.327926647907371
Entero_Hepato	Fam98c	family with sequence similarity 98, member C [Source:MGI Symbol;Acc:MGI:1921083]	protein_coding	0.000369645716552756	0.380585263249901	0.444	0.216	1	6.40018000827405e-05	0.275173869780552	0.442	0.301	1	0.000369645716552756	0.000127999503935067	0.327879566515226
Entero_Hepato	Gns	glucosamine (N-acetyl)-6-sulfatase [Source:MGI Symbol;Acc:MGI:1922862]	protein_coding	0.00938187370654123	0.344579382804004	0.333	0.181	1	1.73186601188674e-06	0.310112174144448	0.457	0.287	0.0444725873192396	0.00938187370654123	3.4637290244136e-06	0.327345778474226
[truncated: 6,247 more rows]

## Sheet: 2.2_cell_abundance
Cell numbers in cluster (per individual)
Data for figure 4c
[truncated: 25 more rows]

## Sheet: 2.3_DEGs_TECs
Differentially expressed genes (DEGs) in TEC clusters (Wilcoxon rank sum test with Bonferroni correction)
[truncated: 2,983 more rows]

[truncated: 6 more sheets: 2.4_downreg_GO, 2.5_upreg_GO, 2.6_Thymic_ISG based_IFN_score, 2.7_IFN_score_type1_GO_based, 2.8_IFN_score_type2_GO_based, 2.9_Ag_processing_and_present]
