# Supplementary material for: Aire-dependent interferon signalling shapes thymocyte maturation and central tolerance in mice
Source: Commun Biol. 2025 Dec 9;9:53. doi: 10.1038/s42003-025-09317-9 (PMC12795847; doi:10.1038/s42003-025-09317-9)
Supplement: Supplementary file 5 — Supplementary Data 3 [file 42003_2025_9317_MOESM5_ESM.xlsx]

## Sheet: 3.1_abundance_stats
Proportion of cells (%) in BM clusters compared across AireC313X-/- and WT (Wilcoxon rank sum test with Benjamini-Hochberg correction)
Data for supplementary figure 5b
cluster	mean_AireC313X	sd_AireC313X	mean_WT	sd_WT	p_value	p_fdr
Immature_B_prolif	0.840545530031076	0.182245230550992	1.58497127482281	0.477708508937492	0.0285714285714286	0.342857142857143
Erythroid_prog_prolif	6.62493189909515	2.27235338410097	2.78227147147873	1.02618323791922	0.0285714285714286	0.342857142857143
B_ISG	0.0479967499875498	0.0265131458118009	0.176018251078951	0.0181669350046436	0.0571428571428571	0.457142857142857
Late_erythroid_prog	7.05666197002823	1.3912111855227	5.13183805396759	1.04355528914512	0.114285714285714	0.685714285714286
Pro_B	2.39849406689085	0.607433613034808	2.67912436099213	1.01114447820379	0.485714285714286	0.777142857142857
Pro_B_prolif	4.4628067981716	1.00354953901014	7.39425611049041	3.2439193248441	0.342857142857143	0.777142857142857
Pre_B_1	5.24250323331967	0.423566769765505	6.10541612049078	2.51985512624714	0.485714285714286	0.777142857142857
Pre_B_2	9.72823102745397	0.927790037273406	10.5952653927548	4.05108841338177	0.485714285714286	0.777142857142857
Mature_B	8.16036172071715	2.97921110214253	5.31997834371517	1.80431418067801	0.342857142857143	0.777142857142857
Early_monocyte_prog	4.81225612022227	0.749855600892889	4.66563139227562	2.8886982117759	0.485714285714286	0.777142857142857
Mature_monocytes	1.90851906413788	0.716778618669104	1.44228881873558	0.665913198882905	0.342857142857143	0.777142857142857
Mature_neutrophils	7.0466270212142	1.49927818839213	7.92082892162314	1.93655602259943	0.485714285714286	0.777142857142857
pDCs	3.97555673568465	0.835575881289411	4.73368870898749	5.27961282090927	0.485714285714286	0.777142857142857
T_cells	3.10932233758799	0.50206145806071	2.86977111672027	1.10639932898015	0.342857142857143	0.777142857142857
NK	0.491567872575479	0.325473821147902	0.803180699123733	0.496259004753421	0.485714285714286	0.777142857142857
Pro_B_rearranging	8.1862317048511	0.939352441762951	9.15774232331137	3.88233611661366	0.685714285714286	0.866165413533835
HSC	0.783784344411279	0.181938664846961	0.971915429895652	0.349502238081251	0.685714285714286	0.866165413533835
Myeloid_prog	1.63772142898439	0.625686485103083	2.15225617144179	1.17383668050315	0.685714285714286	0.866165413533835
Mast_cells	0.817592157659874	0.869564658182325	0.686844237200568	0.543323503829755	0.685714285714286	0.866165413533835
Immature_B	3.18883269015194	0.683994916626652	3.40535683708903	0.763011331767471	0.885714285714286	0.966233766233766
Early_erythroid_prog	1.22739372595065	0.255508988134859	1.21099023890593	0.434317850570442	0.885714285714286	0.966233766233766
Late_neutrophil_prog	12.1952277749432	1.76409901595398	12.0800124889419	2.76961445930154	0.885714285714286	0.966233766233766
Late_monocyte_prog	3.81776725658164	0.539737769736219	4.02852647069322	2.334030600249	1	1
Early_neutrophil_prog	2.23906676934825	0.582180397038572	2.14583132803301	0.706621629541113	1	1

## Sheet: 3.2_DEGs
Differentially expressed genes (DEGs) in BM clusters (Wilcoxon rank sum test with Bonferroni correction, (abs)log2fc >0.5, adj.p < 0.05)
cluster	gene	p_val	avg_log2FC	pct.1	pct.2	p_val_adj
Pro_B	Rps29	1.91489823300188e-28	0.51968085459198	0.989	0.987	3.79877511462912e-24
Pro_B	Ccr9	2.62681606698247e-17	-0.760374698368382	0.008	0.189	5.21107771367983e-13
Pro_B	Xist	2.73992939926454e-16	-0.93051476245007	0.315	0.568	5.43547194226099e-12
Pro_B	Cdk8	1.41379726587784e-10	0.602752453981876	0.971	0.951	2.80469101604847e-06
Pro_B	Gm42418	2.27607868341209e-08	0.99362078831369	0.997	1	0.00045152848921529
Pro_B	Ccnb1ip1	7.34397876225292e-07	0.637664346800761	0.214	0.096	0.0145689850685573
Pro_B	Cmss1	1.34913896601799e-06	0.682694653759826	0.979	0.951	0.0267642188078648
Pro_B_rearranging	Gm42418	4.34092784264055e-57	1.15482918322687	0.994	0.998	8.61153265423033e-53
Pro_B_rearranging	Cmss1	8.53960702218271e-45	0.973247447004609	0.962	0.963	1.69408724106061e-40
Pro_B_rearranging	Cdk8	4.90908012609744e-37	0.946475370568874	0.96	0.955	9.73863315415211e-33
Pro_B_rearranging	Lars2	6.12097050345831e-37	0.967855957826015	0.829	0.733	1.21427812847606e-32
Pro_B_rearranging	Il31ra	8.15650942968069e-26	0.96540409985589	0.617	0.479	1.61808834066005e-21
Pro_B_rearranging	Gm19951	5.99385403154123e-23	0.816351451614282	0.524	0.389	1.18906076277715e-18
Pro_B_rearranging	Camk1d	2.89228802635338e-20	0.716780082040378	0.701	0.61	5.73772098667983e-16
Pro_B_rearranging	Gm47283	1.69409261424376e-18	0.665934671761497	0.397	0.256	3.36074092813677e-14
Pro_B_rearranging	S100a8	6.16891685704162e-18	0.709178443446517	0.294	0.162	1.22378972609992e-13
Pro_B_rearranging	Gphn	1.51452646021925e-17	0.708756943348827	0.561	0.434	3.00451759178295e-13
Pro_B_rearranging	Hexb	9.78980644181603e-16	0.541784673590679	0.7	0.639	1.94210180192746e-11
Pro_B_rearranging	S100a9	1.16096588894845e-13	0.56336427039055	0.363	0.242	2.30312413049594e-09
Pro_B_rearranging	AY036118	8.58823108518611e-12	0.72618115488671	0.645	0.585	1.70373328267922e-07
Pro_B_rearranging	Gm15564	1.202677164748e-11	0.603076668289519	0.319	0.215	2.38587095942709e-07
Pro_B_prolif	Rps29	2.33976626633557e-63	0.526826540990039	0.983	0.992	4.64162831915651e-59
Pro_B_prolif	Fah	4.79269253337309e-35	0.505932628799982	0.394	0.161	9.50774344770553e-31
Pro_B_prolif	Xist	1.42367773779506e-34	-0.602960619117314	0.464	0.706	2.82429189623785e-30
Pro_B_prolif	Gm42418	1.7868853369558e-25	0.851893670758608	1	1	3.54482313145292e-21
Pro_B_prolif	Hist1h2an	1.05946804844812e-24	-0.605563553633671	0.433	0.631	2.10177271451139e-20
Pro_B_prolif	Hist2h2ac	9.3661256143364e-19	-0.70499030617772	0.575	0.655	1.85805199937205e-14
Pro_B_prolif	Hist1h3c	1.73956849781581e-16	-0.696829924615545	0.454	0.572	3.45095598596701e-12
Pro_B_prolif	Hist1h1e	1.6676637582995e-15	-0.544947756768953	0.836	0.897	3.30831136371455e-11
Pro_B_prolif	Cdk8	3.19427367097262e-13	0.645668494545069	0.985	0.976	6.33680010847549e-09
Pro_B_prolif	Cmss1	9.99530451123998e-11	0.622962100183858	0.981	0.979	1.98286850893979e-06
Pro_B_prolif	Lars2	1.65923378770761e-10	0.631951324118333	0.923	0.911	3.29158798805435e-06
Pro_B_prolif	Hist1h2ap	5.08939515279672e-10	0.602579221614897	0.804	0.738	1.00963421041181e-05
Pro_B_prolif	S100a9	2.40373316426227e-09	0.694354029523937	0.333	0.217	4.7685258512635e-05
Pre_B_1	Cmss1	4.83251747791953e-72	1.5503578330015	0.921	0.822	9.58674817269676e-68
Pre_B_1	Gm42418	7.79154176721982e-66	1.5168785636044	0.985	0.975	1.54568605578107e-61
Pre_B_1	Cdk8	1.07021032162455e-64	1.37189371488112	0.936	0.825	2.12308323603878e-60
Pre_B_1	Lars2	5.38974067985478e-48	1.4926741800073	0.724	0.484	1.06921675606959e-43
Pre_B_1	Il31ra	1.804774969147e-36	1.44519039937797	0.51	0.254	3.58031258379383e-32
Pre_B_1	Hexb	1.23976978013036e-34	1.02240481294809	0.644	0.427	2.45945528982261e-30
Pre_B_1	Dock2	1.47092717768053e-32	-0.63437475564442	0.775	0.894	2.91802533508263e-28
Pre_B_1	Gm19951	6.114532851746e-29	0.986578771878613	0.43	0.205	1.21300102712937e-24
Pre_B_1	AY036118	3.28311187738675e-27	1.23499142395175	0.551	0.354	6.51303734235983e-23
Pre_B_1	Fah	8.63336814851603e-16	0.507285871375374	0.148	0.041	1.71268757330261e-11
Pre_B_1	Gm15564	1.4685620104892e-14	0.826160294128808	0.21	0.089	2.91333331640848e-10
Pre_B_1	Gphn	2.48704555854107e-12	0.747867736797039	0.439	0.311	4.93380097903378e-08
Pre_B_1	Xist	3.84503234455062e-11	-0.587283714814373	0.249	0.386	7.62777516511952e-07
Pre_B_1	Hbb-bs	2.11863633830294e-10	0.532592770603994	0.351	0.221	4.20295076792537e-06
Pre_B_1	Camk1d	1.66634415194885e-08	0.548113380173314	0.612	0.524	0.000330569352863613
Pre_B_1	Gm30211	6.68326339319909e-07	-0.557524264249711	0.343	0.442	0.0132582579194284
Pre_B_2	Gm42418	4.1432839262021e-88	1.32480256211966	0.995	0.997	8.21944665279973e-84
Pre_B_2	Cmss1	7.590013338132e-77	1.13567357099849	0.952	0.919	1.50570684601863e-72
Pre_B_2	Cdk8	2.06958343979526e-65	1.0604759023228	0.952	0.923	4.10563962786583e-61
Pre_B_2	Dock2	1.08074057380449e-54	-0.541916044084745	0.773	0.875	2.14397315031334e-50
Pre_B_2	Lars2	1.70159257152192e-52	1.16383811250944	0.781	0.664	3.37561934338519e-48
Pre_B_2	Il31ra	7.39953362169737e-44	1.12624602307311	0.579	0.403	1.46791947987232e-39
Pre_B_2	Hexb	2.81929591722425e-36	0.709871450901849	0.713	0.591	5.59291924058947e-32
Pre_B_2	Gm19951	2.57893882868861e-33	0.77059896501991	0.514	0.339	5.11609884835247e-29
Pre_B_2	Gphn	1.20853752247326e-28	0.714914841764648	0.58	0.426	2.39749673708246e-24
Pre_B_2	Fah	6.34316024384202e-28	0.522610016863171	0.184	0.062	1.25835612917338e-23
Pre_B_2	AY036118	3.01439235908866e-24	0.723892339889323	0.633	0.527	5.97995156196008e-20
Pre_B_2	Camk1d	2.02869265061803e-23	0.605036620634576	0.689	0.591	4.02452048029605e-19
Pre_B_2	Gm15564	3.06259155303082e-21	0.786618843278504	0.293	0.165	6.07556912290254e-17
Pre_B_2	S100a8	2.16473296418717e-16	0.646406120046821	0.296	0.176	4.29439725435451e-12
Pre_B_2	S100a9	3.92008944099336e-11	0.513002961443527	0.332	0.226	7.77667343304262e-07
Immature_B_prolif	Rps29	2.62557654422283e-16	0.517194645014794	1	0.996	5.20861874842926e-12
Immature_B_prolif	Gm42418	2.36821843639317e-07	1.03423333171248	1	1	0.00469807173411676
Immature_B_prolif	Zranb2	3.07630732947226e-07	-0.573870684814171	0.281	0.536	0.00610277848020707
Immature_B	Gm42418	4.81855917677419e-31	1.19424976055586	0.998	0.99	9.55905769488465e-27
Immature_B	Cmss1	6.44680119352958e-23	0.976606400018519	0.96	0.92	1.2789164207724e-18
Immature_B	Cdk8	8.60522715636747e-19	0.941917219752406	0.962	0.919	1.70710496328018e-14
Immature_B	Lars2	2.09213596317001e-15	0.968483201757623	0.781	0.666	4.15037932373666e-11
Immature_B	Tut4	7.14929501047058e-15	-0.534269151153714	0.614	0.782	1.41827714417715e-10
Immature_B	H2-Aa	1.54125584171308e-14	0.614573201003691	0.855	0.731	3.05754333879042e-10
Immature_B	Klhl14	3.2632702918045e-14	-0.726698823380804	0.371	0.558	6.47367560488177e-10
Immature_B	H2-Eb1	6.1904498082664e-14	0.620929114454401	0.829	0.692	1.22806143296389e-09
Immature_B	Gm19951	1.02689281470486e-12	0.713864231272995	0.536	0.347	2.03714996581151e-08
Immature_B	H2-Ob	1.59717095280224e-11	0.50059291100332	0.653	0.459	3.16846773616909e-07
Immature_B	AY036118	4.98301003086446e-11	0.815199194832689	0.675	0.532	9.88529529922892e-07
Immature_B	Il31ra	5.5820099522105e-10	0.772291992550523	0.598	0.435	1.10735913431952e-05
Immature_B	Gm15564	2.27157306724337e-09	0.674068493262704	0.327	0.175	4.5063466507974e-05
Immature_B	Tsc22d3	2.8038141878669e-08	0.519664066157319	0.558	0.378	0.000556220658589035
Immature_B	Hbb-bs	5.97282129669968e-07	-1.09059264222059	0.39	0.248	0.0118488828883928
Mature_B	Gm42418	1.22724393478656e-81	1.26644135806411	0.997	0.994	2.43460651782957e-77
Mature_B	Cmss1	4.44574516770675e-60	1.07702391460842	0.954	0.914	8.81946926369666e-56
Mature_B	Cdk8	5.28227940339092e-44	0.953896361571561	0.969	0.916	1.04789858804469e-39
Mature_B	Lars2	1.27769109052161e-40	1.07682696547161	0.833	0.661	2.53468358537677e-36
Mature_B	Il31ra	4.02358038373507e-37	0.883418434242555	0.639	0.397	7.98197876525364e-33
Mature_B	Hexb	1.37470744592907e-33	0.609085290827508	0.8	0.625	2.72714463123409e-29
Mature_B	Dock2	3.70835292639827e-31	-0.539545107609047	0.816	0.897	7.35663053538889e-27
Mature_B	Gm19951	5.97761758442709e-28	0.808676227068519	0.597	0.394	1.18583977639865e-23
Mature_B	Gm15564	1.73327365463048e-21	0.886689903959545	0.354	0.179	3.43846827605595e-17
Mature_B	AY036118	1.35240819301227e-17	0.646049247634048	0.647	0.489	2.68290737329775e-13
Mature_B	Ifi27l2a	1.99776945211057e-11	-0.619077335420988	0.61	0.683	3.96317503909696e-07
Mature_B	Hbb-bs	3.91003960064102e-11	0.858946503734475	0.4	0.269	7.75673655975166e-07
Mature_B	Ccnb1ip1	3.12148494683647e-07	0.520297283203974	0.105	0.044	0.00619240183753419
Mature_B	E330020D12Rik	4.12751542322248e-07	-0.57103851233953	0.247	0.338	0.00818816509658876
Mature_B	Hba-a1	5.85866529136039e-07	0.640675827270398	0.223	0.137	0.0116224202050007
HSC	Dock2	6.01600157196887e-09	-0.77578152272804	0.642	0.837	0.000119345439184718
HSC	Adgrl4	3.78994598852221e-07	-1.00532610520594	0.425	0.657	0.00751849485203036
Erythroid_prog_prolif	Tubb5	5.03071219385466e-36	0.852884186147751	0.934	0.795	9.97992685016888e-32
Erythroid_prog_prolif	Tuba1b	1.26195585018178e-33	0.755548506893156	0.925	0.759	2.50346801559062e-29
Erythroid_prog_prolif	H2afx	3.51666236753941e-32	1.14433894716521	0.796	0.564	6.97635480472467e-28
Erythroid_prog_prolif	Hba-a2	8.55507102003522e-32	-0.569387654357353	0.993	0.986	1.69715498895459e-27
Erythroid_prog_prolif	Hist1h2ap	2.27632249479682e-29	0.890506317540909	0.851	0.583	4.51576856517794e-25
Erythroid_prog_prolif	Tk1	1.44159150477026e-28	0.629873039985808	0.833	0.601	2.85982922716325e-24
Erythroid_prog_prolif	Dek	8.76366172007522e-27	0.57390663169927	0.982	0.953	1.73853521202852e-22
Erythroid_prog_prolif	Cdk1	1.21228676193174e-26	0.757566553889481	0.822	0.597	2.40493447832019e-22
Erythroid_prog_prolif	H2afv	1.72802472419238e-25	0.552490406050375	0.81	0.585	3.42805544785285e-21
Erythroid_prog_prolif	Hist1h2ae	3.11617023453802e-24	0.880009115921394	0.856	0.658	6.18185851127653e-20
Erythroid_prog_prolif	Gda	2.40397134861444e-23	-0.878385442690248	0.538	0.719	4.76899836138133e-19
Erythroid_prog_prolif	Aurkb	2.4286759858534e-23	0.739348496396737	0.609	0.354	4.81800742073597e-19
Erythroid_prog_prolif	Lmnb1	4.44296929972446e-23	0.596317547471266	0.892	0.724	8.81396249679339e-19
Erythroid_prog_prolif	Asf1b	4.26228239922273e-22	0.668320175038135	0.727	0.502	8.45551582357805e-18
Erythroid_prog_prolif	Neil3	5.50211783786211e-22	0.59079238328082	0.77	0.531	1.09151013667509e-17
Erythroid_prog_prolif	Hnrnpf	1.00179804777184e-21	0.581596520329102	0.802	0.587	1.98736696716979e-17
Erythroid_prog_prolif	Cfl1	2.109526227686e-21	0.52096454979026	0.92	0.788	4.18487813048348e-17
Erythroid_prog_prolif	Top2a	6.04919751889161e-21	0.554037820897011	0.933	0.842	1.20003980379772e-16
Erythroid_prog_prolif	Cdca4	6.35273047099069e-21	0.503776592547899	0.564	0.281	1.26025467083513e-16
Erythroid_prog_prolif	Fbxo5	1.47533666903895e-20	0.599450375162551	0.644	0.375	2.92677288403948e-16
Erythroid_prog_prolif	Ezh2	3.05972147953277e-20	0.620391087087796	0.682	0.439	6.06987547109711e-16
Erythroid_prog_prolif	Gps2	6.55623715717814e-20	0.522350934695342	0.687	0.429	1.300626327241e-15
Erythroid_prog_prolif	Rps29	1.00005849474436e-19	0.631448914156786	0.971	0.943	1.98391604187387e-15
Erythroid_prog_prolif	Esco2	2.19740271399107e-19	0.547451433305691	0.701	0.446	4.35920750401548e-15
Erythroid_prog_prolif	Ccnf	2.68204785302055e-19	0.572017655885222	0.584	0.337	5.32064653082217e-15
Erythroid_prog_prolif	Hist1h2bj	6.82669946198991e-19	0.591633068218806	0.691	0.425	1.35428063926956e-14
Erythroid_prog_prolif	Manf	9.28478633507101e-19	0.525502505988704	0.528	0.281	1.84191591315139e-14
Erythroid_prog_prolif	Rnf187	1.46077317009892e-18	0.524045598716221	0.76	0.557	2.89788181484225e-14
Erythroid_prog_prolif	Pgp	1.73880069165265e-18	0.668568920644822	0.587	0.342	3.44943281210053e-14
Erythroid_prog_prolif	Gmnn	1.76252932699108e-18	0.557385388241856	0.625	0.38	3.49650567888491e-14
Erythroid_prog_prolif	Hist1h2bn	2.83877342628181e-18	0.598234018626679	0.638	0.363	5.63155872305785e-14
Erythroid_prog_prolif	Hist1h2ab	4.75046023517289e-18	0.745515346032803	0.743	0.512	9.42396301453597e-14
Erythroid_prog_prolif	Cpeb4	7.48882694822047e-18	-0.645734614093692	0.631	0.75	1.48563348998798e-13
Erythroid_prog_prolif	Hist1h2ak	9.24259703463479e-18	0.606283750364986	0.606	0.335	1.83354639973085e-13
Erythroid_prog_prolif	Kif22	1.03341943755949e-17	0.559842852324587	0.739	0.552	2.05009748023052e-13
Erythroid_prog_prolif	Spc24	1.13986868746523e-17	0.53239581723518	0.664	0.446	2.26127150219352e-13
Erythroid_prog_prolif	Hist1h3e	1.69919441935056e-17	0.677049800397048	0.705	0.488	3.37086188910765e-13
Erythroid_prog_prolif	Hist1h4d	6.83856712496955e-17	0.706295353671394	0.861	0.722	1.35663494625146e-12
Erythroid_prog_prolif	Cdkn2d	7.312986250707e-17	0.828083260646193	0.804	0.689	1.45075021241525e-12
Erythroid_prog_prolif	Alyref	8.45090810369348e-17	0.523227243643888	0.699	0.474	1.67649114961071e-12
Erythroid_prog_prolif	Mxd3	2.16377957657222e-16	0.587772917561297	0.496	0.274	4.29250592400397e-12
Erythroid_prog_prolif	Stmn1	2.78826679028023e-16	0.541275060238916	0.677	0.436	5.53136365855791e-12
Erythroid_prog_prolif	Rrm2	3.53885812212368e-16	0.571659801698447	0.863	0.745	7.02038674266895e-12
Erythroid_prog_prolif	Xpo7	4.75171138455712e-16	-0.925682548384763	0.277	0.481	9.42644504468442e-12
Erythroid_prog_prolif	Hist1h4k	4.80824620191577e-16	0.701243227457912	0.401	0.179	9.53859881536051e-12
Erythroid_prog_prolif	Hist1h2bb	6.88575168197734e-16	0.562175287257167	0.625	0.389	1.36599541867067e-11
Erythroid_prog_prolif	Gpcpd1	1.13179529693734e-15	-0.569442668678511	0.738	0.849	2.2452555100643e-11
Erythroid_prog_prolif	Epb41	1.22246360094672e-15	-0.540034541785864	0.939	0.932	2.42512329155811e-11
Erythroid_prog_prolif	Pcbp1	1.81178979206583e-15	0.505427977017176	0.717	0.566	3.59422858950018e-11
Erythroid_prog_prolif	E2f8	2.0748890154584e-15	0.554303295567576	0.593	0.37	4.11616482886637e-11
Erythroid_prog_prolif	Tyms	3.21641036725171e-15	0.558964834342692	0.624	0.42	6.38071488655394e-11
Erythroid_prog_prolif	Hist3h2ba	4.55439337583787e-15	0.667617586636513	0.617	0.42	9.03500557898717e-11
Erythroid_prog_prolif	Slfn14	4.90258960704413e-15	-0.677233595113412	0.475	0.642	9.72575726245415e-11
Erythroid_prog_prolif	Dennd4a	1.0197213306612e-14	-0.534938065565417	0.811	0.856	2.0229231757657e-10
Erythroid_prog_prolif	Pbk	1.02918839347799e-14	0.517346085679648	0.51	0.297	2.04170393498164e-10
Erythroid_prog_prolif	Rpl38	1.47241209465708e-14	0.593776834810392	0.822	0.726	2.92097111338072e-10
Erythroid_prog_prolif	Hnrnpab	2.31709981515334e-14	0.538489908048849	0.708	0.524	4.59666261330119e-10
Erythroid_prog_prolif	Cd36	3.28696639655603e-14	-0.64670690051633	0.484	0.637	6.52068393748785e-10
Erythroid_prog_prolif	Fcho2	4.73963971983783e-14	-0.567177421881819	0.587	0.717	9.40249727621429e-10
Erythroid_prog_prolif	Tmcc2	8.54964811445307e-14	-0.607220707351827	0.7	0.781	1.6960791929452e-09
Erythroid_prog_prolif	Hist1h4h	9.86281160624968e-14	0.524589700283429	0.617	0.394	1.95658456644781e-09
Erythroid_prog_prolif	Hist1h1b	2.24198225396889e-13	0.543488804408358	0.876	0.755	4.44764439542349e-09
Erythroid_prog_prolif	Rpl6	2.33284506889835e-13	0.555083932876626	0.903	0.804	4.62789804768056e-09
Erythroid_prog_prolif	Ube2h	3.54942317546767e-13	-0.690597144065396	0.457	0.606	7.04134569549276e-09
Erythroid_prog_prolif	Hist1h1a	4.21776480724118e-13	0.510906212836657	0.59	0.366	8.36720182460506e-09
Erythroid_prog_prolif	Ube2b	4.43713754917078e-13	-0.54012513488441	0.605	0.736	8.80239347004499e-09
Erythroid_prog_prolif	Hist1h3f	1.51400791962798e-12	0.510498558630242	0.572	0.356	3.00348891095799e-08
Erythroid_prog_prolif	Nap1l1	2.10627849457842e-12	0.515124098924155	0.504	0.311	4.17843527754467e-08
Erythroid_prog_prolif	Mcm7	4.06385466590695e-12	0.512484662803864	0.527	0.318	8.0618748862262e-08
Erythroid_prog_prolif	Akap13	8.31623561769409e-12	-0.532372775490511	0.702	0.783	1.64977482183815e-07
Erythroid_prog_prolif	Ccnd3	7.11995479313332e-11	0.503064608135129	0.731	0.585	1.41245663186179e-06
Erythroid_prog_prolif	Bcl2l1	1.24923566357476e-10	-0.567704832835926	0.373	0.512	2.47823370939961e-06
Erythroid_prog_prolif	Bpgm	6.44558041284546e-10	-0.589153442435097	0.477	0.606	1.27867424230028e-05
Erythroid_prog_prolif	Rsad2	8.33838393727443e-10	-0.650450523145304	0.632	0.736	1.6541686054765e-05
Erythroid_prog_prolif	Yipf4	8.82037171007617e-10	-0.510722114162822	0.583	0.689	1.74978533984491e-05
Erythroid_prog_prolif	Rps28	2.798797446868e-09	0.675765299642813	0.714	0.59	5.55225437509673e-05
Erythroid_prog_prolif	Rpsa	5.14517766275518e-09	0.679213928428489	0.729	0.611	0.000102070034473737
Erythroid_prog_prolif	Tmem14c	9.79137818118785e-09	0.511824109349372	0.833	0.769	0.000194241360358405
Erythroid_prog_prolif	Eef1a1	1.14620823310413e-08	0.514967334399892	0.825	0.726	0.000227384789283197
Erythroid_prog_prolif	Fbxo30	1.17591692295846e-08	-0.521215637538341	0.414	0.538	0.000233278399176499
Erythroid_prog_prolif	Rps21	1.81653965307629e-08	0.534613489945442	0.734	0.627	0.000360365136377275
Erythroid_prog_prolif	Car1	4.86406199331388e-08	0.688269327043906	0.391	0.25	0.000964932618233608
Erythroid_prog_prolif	Isg15	6.42497434228496e-08	-0.789634291212263	0.766	0.816	0.00127458641002249
Erythroid_prog_prolif	Rplp1	1.74373474012845e-07	0.54069709585198	0.764	0.646	0.00345922097746682
Late_erythroid_prog	Rps29	2.45253284512288e-18	0.512752751697931	0.91	0.869	4.86533465815477e-14
Late_erythroid_prog	Cdk8	1.26998117950964e-14	0.782621579363997	0.991	0.993	2.51938866391122e-10
Late_erythroid_prog	Il31ra	5.52175878243427e-11	0.769447803717378	0.766	0.708	1.09540650725931e-06
Late_erythroid_prog	Camk1d	1.54115963544285e-10	0.560326180542509	0.738	0.659	3.05735248479153e-06
Late_erythroid_prog	Cmss1	2.29868871826162e-10	0.668486915277057	0.988	0.992	4.5601386792874e-06
Late_erythroid_prog	Gm15564	5.49728247597452e-09	0.632235432092319	0.52	0.421	0.000109055089758383
Late_erythroid_prog	Gm42418	3.403218170217e-07	0.694089290887688	1	1	0.00675130420607649
Late_erythroid_prog	Lars2	1.3506036353997e-06	0.749145358090304	0.888	0.903	0.0267932749190593
Myeloid_prog	Rps19	5.25787103178087e-11	-0.825174630738121	0.645	0.809	1.04305645528469e-06
Myeloid_prog	Rps12	7.05435211036183e-10	-1.07147423354271	0.629	0.779	1.39944237165358e-05
Myeloid_prog	Rpl37a	1.66074574974455e-09	-0.978804171056135	0.713	0.846	3.29458741834324e-05
Myeloid_prog	Rpl36	1.20715366351407e-08	-0.650458057507376	0.633	0.783	0.000239475143767921
Myeloid_prog	Rpsa	3.145192718768e-08	-0.591021067213787	0.865	0.926	0.000623943331549197
Myeloid_prog	Rps18	1.06157382842963e-07	-0.816486071559583	0.57	0.696	0.0021059501608387
Myeloid_prog	Rpl22	1.59928480154595e-07	-0.631717102820654	0.478	0.656	0.00317266118930686
Myeloid_prog	Rpl41	1.66714078369361e-07	-0.787628164797107	0.773	0.86	0.00330727388669139
Myeloid_prog	Rpl27a	3.26875145809309e-07	-0.62454161688321	0.602	0.753	0.00648454914256507
Myeloid_prog	Rpl13	3.46485924393868e-07	-0.60420657446262	0.769	0.856	0.00687358776812556
Myeloid_prog	Rpl35a	4.63401399114844e-07	-0.569652788211096	0.729	0.809	0.00919295695564027
Myeloid_prog	Tex14	5.58843700815641e-07	-0.695056116894947	0.104	0.278	0.0110863413367807
Myeloid_prog	Rpl18a	6.99116719806226e-07	-0.612048754649523	0.709	0.806	0.0138690774875159
Myeloid_prog	Rpl13a	7.94188566372233e-07	-0.626319396795334	0.578	0.726	0.0157551127796924
Myeloid_prog	Eef1b2	1.05243549662064e-06	-0.524152700772508	0.394	0.569	0.0208782153819603
Myeloid_prog	Rpl26	1.24390387167144e-06	-0.545024400527517	0.602	0.736	0.024676565006218
Myeloid_prog	Hist1h2ac	1.55823556290989e-06	-0.908026727670825	0.207	0.381	0.0309122770970064
Myeloid_prog	Rps8	1.88781401314759e-06	-0.624568112999824	0.801	0.853	0.0374504543928218
Early_monocyte_prog	Egr1	3.83614074135838e-15	-0.539302008732964	0.131	0.299	7.61013600270676e-11
Early_monocyte_prog	Apoc2	6.86225497245129e-12	-0.706552418451532	0.489	0.609	1.36133414143489e-07
Early_monocyte_prog	Hspa1a	3.46969144794805e-11	-0.63690350137694	0.185	0.326	6.88317389443934e-07
Early_monocyte_prog	Hbb-bs	9.12224877647155e-08	-0.92651708469152	0.365	0.235	0.00180967171227643
Early_monocyte_prog	Apoe	6.58272005342888e-07	-0.561852583023261	0.282	0.4	0.0130588000419922
Late_monocyte_prog	Gm42418	7.62699782232032e-20	0.672845043909877	0.998	0.995	1.5130438279919e-15
Late_monocyte_prog	Cdk8	6.77095574248247e-15	0.810726105391718	0.985	0.921	1.34322220019367e-10
Late_monocyte_prog	Cmss1	1.04540328585261e-12	0.714236356745536	0.982	0.932	2.0738710384744e-08
Late_monocyte_prog	Il31ra	4.6817113181838e-10	0.51289279224604	0.834	0.682	9.28757891301302e-06
Late_monocyte_prog	Hspa1a	1.99045336881563e-09	-0.744886813269648	0.326	0.468	3.94866139305645e-05
Late_monocyte_prog	Hspa1b	5.47640076324638e-07	-0.730746650258792	0.268	0.379	0.0108640838341282
Mature_monocytes	Tnfaip2	2.53039368333378e-07	0.915688222040739	0.392	0.177	0.00501979498899755
Mature_monocytes	Gm42418	1.54158862081374e-06	0.557504563471444	1	0.99	0.030582035059703
Early_neutrophil_prog	Cdk8	1.63752154237399e-14	1.0047931542457	0.994	0.974	3.24851523576152e-10
Early_neutrophil_prog	Cmss1	9.60271948913008e-11	0.520394842498696	0.992	0.946	1.90498749225362e-06
Early_neutrophil_prog	Rps12	4.03078250800742e-08	-0.521964688291187	0.898	0.931	0.000799626633938512
Early_neutrophil_prog	Fos	2.92656418575486e-07	-0.564615248474901	0.444	0.609	0.0058057180317005
Early_neutrophil_prog	Il31ra	3.72273291572056e-07	0.601648962023315	0.831	0.74	0.00738515755820644
Early_neutrophil_prog	Lars2	1.65117499146382e-06	0.836254870552597	0.969	0.914	0.0327560094806593
Late_neutrophil_prog	Fah	3.29166814020554e-52	0.538513582173574	0.466	0.24	6.53001125653974e-48
Late_neutrophil_prog	Cdk8	2.26906439826861e-49	0.95878426726007	0.984	0.967	4.50136995328527e-45
Late_neutrophil_prog	Cmss1	8.68447010430886e-43	0.708867106574153	0.988	0.977	1.72282517929279e-38
Late_neutrophil_prog	Gm42418	2.80864465633147e-42	0.633862920094593	0.998	0.999	5.57178926923037e-38
Late_neutrophil_prog	Fos	1.08398609741301e-34	-0.599765187377455	0.622	0.747	2.15041162004793e-30
Late_neutrophil_prog	mt-Co3	7.89877147277609e-33	-0.531546725691839	0.72	0.832	1.56695828476932e-28
Late_neutrophil_prog	Cmah	3.55898656625077e-29	-0.504943610927805	0.233	0.388	7.06031755012828e-25
Late_neutrophil_prog	Lars2	7.06020142610222e-19	0.578871486555773	0.941	0.92	1.40060275891016e-14
Late_neutrophil_prog	Camk1d	1.93341315841812e-18	0.68852923183308	0.794	0.715	3.83550502366986e-14
Late_neutrophil_prog	Il31ra	3.60408473185367e-18	0.688739362276368	0.806	0.739	7.14978329105131e-14
Late_neutrophil_prog	Gphn	2.15379067680602e-13	0.522518531053736	0.813	0.744	4.27268994464778e-09
Mature_neutrophils	Fah	4.14823105702302e-25	0.566229947683213	0.321	0.143	8.22926077092227e-21
Mature_neutrophils	Gm42418	2.66466645624688e-23	0.68050355920108	0.997	0.999	5.28616531590256e-19
Mature_neutrophils	Cdk8	4.64735938472765e-23	0.882579565690181	0.959	0.931	9.21943154742271e-19
Mature_neutrophils	Lrg1	3.11635258052766e-21	-0.624042386033284	0.595	0.717	6.18222024925077e-17
Mature_neutrophils	Cmss1	3.98488639534756e-21	0.698001413150357	0.967	0.965	7.90521763109049e-17
Mature_neutrophils	Fbxl5	4.03688403700651e-17	-0.514317803767109	0.647	0.759	8.00837055261352e-13
Mature_neutrophils	Lars2	4.09441130676279e-16	0.67216180106729	0.81	0.741	8.12249315035603e-12
Mature_neutrophils	Hbb-bs	2.09031019356613e-15	-0.90307166184449	0.38	0.231	4.14675736199649e-11
Mature_neutrophils	mt-Co3	2.68367617215281e-14	-0.699836912612146	0.392	0.532	5.32387679031675e-10
Mature_neutrophils	mt-Co2	3.02026675780491e-14	-0.700837616100315	0.372	0.508	5.99160519413339e-10
Mature_neutrophils	Wfdc17	3.29585788997063e-14	-1.09788880063348	0.104	0.217	6.53832288212373e-10
Mature_neutrophils	Camp	2.02313451911906e-11	0.680449296646076	0.629	0.516	4.01349425902839e-07
Mature_neutrophils	Gphn	1.04620838058221e-10	0.646134261870159	0.6	0.503	2.075468185399e-06
Mature_neutrophils	mt-Atp6	2.02819838942548e-10	-0.659872963967867	0.302	0.409	4.02353996494227e-06
Mature_neutrophils	Il31ra	3.57034022838529e-09	0.6331985687291	0.596	0.523	7.08284094507073e-05
Mature_neutrophils	Ifitm1	1.71985824544388e-08	-0.999170079402088	0.289	0.384	0.000341185478731157
Mature_neutrophils	Il1b	9.00400007506686e-07	-0.705229811200621	0.251	0.336	0.0178621353489176
pDCs	Xist	1.84843698269196e-15	0.561579716816168	0.504	0.256	3.6669292862643e-11
pDCs	Hbb-bs	1.69152511135539e-10	-0.707977788251667	0.419	0.243	3.35564751590682e-06
Mast_cells	Gm42418	2.18288920665199e-18	1.49364099713725	1	1	4.33041560815622e-14
Mast_cells	Cmss1	3.23728716882196e-15	1.79515850749703	0.984	0.985	6.42213028550901e-11
Mast_cells	Cdk8	4.62914288364573e-15	1.8429599103028	1	0.977	9.18329365257639e-11
Mast_cells	Il31ra	6.11222448272910e-11	1.61137507337051	0.883	0.679	1.2125430928838e-06
Mast_cells	Camk1d	4.34534591063849e-10	1.31127120264499	0.836	0.626	8.62029721752464e-06
Mast_cells	Rps29	5.27462021368864e-10	0.507089198825662	0.992	1	1.04637915799155e-05
Mast_cells	Hk2	5.520921246763e-10	0.945129301396895	0.742	0.405	1.09524035693284e-05
Mast_cells	Egr1	5.49510511849299e-09	-1.63776122529231	0.336	0.641	0.000109011895340664
Mast_cells	Ppp1r10	1.06270808560587e-07	-0.756152322831921	0.32	0.634	0.00210820030022492
Mast_cells	Lars2	1.41627773678851e-07	0.983489700971177	0.945	0.893	0.00280961177424105
Mast_cells	Fos	1.50275275113802e-07	-1.02454129254452	0.867	0.878	0.0029811609077076
Mast_cells	Cd69	4.0951460715714e-07	-1.15610384008236	0.68	0.824	0.00812395077678334
T_cells	Ccl5	3.15273947078854e-17	-1.17999011827453	0.604	0.815	6.2544045621503e-13
T_cells	Gm42418	8.56834194692719e-14	0.790277392462537	0.998	1	1.69978767543142e-09
T_cells	Nkg7	3.65969791977547e-10	-0.564548691269637	0.637	0.818	7.26010873325057e-06
T_cells	Ctla2a	9.92528481678496e-09	-0.598012333498543	0.355	0.538	0.00019689780019538
T_cells	Ly6c2	5.66099861677853e-08	-0.61643349832154	0.448	0.608	0.00112302890559653
T_cells	Gm15564	1.32005481030523e-07	0.733065060973872	0.488	0.345	0.00261872473268352
T_cells	Inpp4b	3.9931522206279e-07	0.65515833591114	0.697	0.596	0.00792161537528162
T_cells	Klra7	6.68551576369306e-07	-0.805342360197292	0.124	0.246	0.0132627261720143
T_cells	Ccr7	7.20457611539127e-07	0.634225101377003	0.223	0.107	0.0142924380977132
T_cells	Nr4a2	9.06955949974587e-07	-0.56635548585318	0.207	0.348	0.0179921921355959
T_cells	Klrb1c	1.0040385952488e-06	-0.574682297914571	0.227	0.37	0.0199181176525457
T_cells	Lars2	1.66008770501324e-06	0.723555861142864	0.922	0.908	0.0329328198920526
T_cells	Klrc1	2.3942738432107e-06	-0.513035168706579	0.175	0.307	0.0474976045016138

## Sheet: 3.3_downreg_GO
Enrichment of Gene Ontology (GO) terms among downregulated genes in BM immune cells of AireC313X-/- mice (over-representation test, a version of Fisher's exact test, Benjamini-Hochberg correction)
cluster	ID	Description	GeneRatio	BgRatio	pvalue	p.adjust	qvalue	geneID	Count
Myeloid_prog	GO:0002181	cytoplasmic translation	15/17	135/13023	1.03101760873601e-28	2.38165067618019e-26	1.93180141426327e-26	Rps12/Rpl37a/Rps19/Rps18/Rpl41/Rpl36/Rpl22/Rpl13a/Rps8/Rpl27a/Rpl18a/Rpl13/Rpsa/Rpl35a/Rpl26	15
Myeloid_prog	GO:0140236	translation at presynapse	9/17	47/13023	1.09544272504924e-18	7.78175164310714e-17	6.31192432204635e-17	Rps12/Rpl37a/Rpl36/Rpl22/Rpl13a/Rpl27a/Rpl13/Rpl35a/Rpl26	9
Myeloid_prog	GO:0140241	translation at synapse	9/17	48/13023	1.34748946200989e-18	7.78175164310714e-17	6.31192432204635e-17	Rps12/Rpl37a/Rpl36/Rpl22/Rpl13a/Rpl27a/Rpl13/Rpl35a/Rpl26	9
Myeloid_prog	GO:0140242	translation at postsynapse	9/17	48/13023	1.34748946200989e-18	7.78175164310714e-17	6.31192432204635e-17	Rps12/Rpl37a/Rpl36/Rpl22/Rpl13a/Rpl27a/Rpl13/Rpl35a/Rpl26	9
Myeloid_prog	GO:0022613	ribonucleoprotein complex biogenesis	7/17	410/13023	4.31169810295863e-07	1.99200452356689e-05	1.61575213121397e-05	Rps12/Rps19/Rpl13a/Rps8/Rpsa/Rpl35a/Rpl26	7
Myeloid_prog	GO:0042254	ribosome biogenesis	6/17	303/13023	1.50540798859342e-06	5.79582075608466e-05	4.70109863104611e-05	Rps12/Rps19/Rps8/Rpsa/Rpl35a/Rpl26	6
Myeloid_prog	GO:0042274	ribosomal small subunit biogenesis	4/17	101/13023	7.50586668637431e-06	0.000247693600650352	0.000200908912808215	Rps12/Rps19/Rps8/Rpsa	4
Myeloid_prog	GO:0006364	rRNA processing	4/17	207/13023	0.000125454273833589	0.00362249215694487	0.002938271150313	Rps19/Rps8/Rpl35a/Rpl26	4
Myeloid_prog	GO:0016072	rRNA metabolic process	4/17	233/13023	0.000197863619618158	0.00507849957019938	0.00411926599906808	Rps19/Rps8/Rpl35a/Rpl26	4
Myeloid_prog	GO:0000028	ribosomal small subunit assembly	2/17	19/13023	0.000270710925350525	0.00625342237559713	0.00507226786446247	Rps19/Rpsa	2
Myeloid_prog	GO:0000462	maturation of SSU-rRNA from tricistronic rRNA transcript (SSU-rRNA, 5.8S rRNA, LSU-rRNA)	2/17	32/13023	0.000777423426428661	0.0163258919550019	0.0132422363544786	Rps19/Rps8	2
Myeloid_prog	GO:0022618	protein-RNA complex assembly	3/17	159/13023	0.00107088382535034	0.0205213668646049	0.0166452645336052	Rps19/Rpl13a/Rpsa	3
Myeloid_prog	GO:0071826	protein-RNA complex organization	3/17	167/13023	0.00123393199037677	0.0205213668646049	0.0166452645336052	Rps19/Rpl13a/Rpsa	3
Myeloid_prog	GO:0034470	ncRNA processing	4/17	379/13023	0.00124371920391545	0.0205213668646049	0.0166452645336052	Rps19/Rps8/Rpl35a/Rpl26	4
Myeloid_prog	GO:0030490	maturation of SSU-rRNA	2/17	46/13023	0.00160491375295099	0.0247156717954452	0.020047343721072	Rps19/Rps8	2
Myeloid_prog	GO:0042255	ribosome assembly	2/17	61/13023	0.00280522407723801	0.0405004226151238	0.032850650378182	Rps19/Rpsa	2
Myeloid_prog	GO:0042273	ribosomal large subunit biogenesis	2/17	70/13023	0.00367653014978305	0.0499575567411696	0.0405215087716026	Rpl35a/Rpl26	2
Mature_neutrophils	GO:0010718	positive regulation of epithelial to mesenchymal transition	2/5	34/12491	7.15494177825083e-05	0.0413555634782898	0.01807564238716	Il1b/Lrg1	2
Mast_cells	GO:1902895	positive regulation of miRNA transcription	2/4	39/11776	6.38585877400628e-05	0.00580973518337604	0.00249612682422171	Egr1/Fos	2
Mast_cells	GO:2000630	positive regulation of miRNA metabolic process	2/4	44/11776	8.14790285367845e-05	0.00580973518337604	0.00249612682422171	Egr1/Fos	2
Mast_cells	GO:0035914	skeletal muscle cell differentiation	2/4	48/11776	9.71106016758811e-05	0.00580973518337604	0.00249612682422171	Egr1/Fos	2
Mast_cells	GO:1902893	regulation of miRNA transcription	2/4	51/11776	0.00010972859891366	0.00580973518337604	0.00249612682422171	Egr1/Fos	2
Mast_cells	GO:0061614	miRNA transcription	2/4	53/11776	0.000118566024150531	0.00580973518337604	0.00249612682422171	Egr1/Fos	2
Mast_cells	GO:2000628	regulation of miRNA metabolic process	2/4	62/11776	0.000162539419213989	0.00663702628457123	0.00285156875814016	Egr1/Fos	2
Mast_cells	GO:0140747	regulation of ncRNA transcription	2/4	68/11776	0.000195670283630032	0.00684845992705111	0.00294241028015085	Egr1/Fos	2
Mast_cells	GO:0010586	miRNA metabolic process	2/4	75/11776	0.000238170887044149	0.00729398341572706	0.00313382746110722	Egr1/Fos	2
Mast_cells	GO:0098781	ncRNA transcription	2/4	105/11776	0.000467020979777855	0.0122415167563243	0.00525951310690627	Egr1/Fos	2
Mast_cells	GO:0007519	skeletal muscle tissue development	2/4	114/11776	0.000550366554871208	0.0122415167563243	0.00525951310690627	Egr1/Fos	2
Mast_cells	GO:0060538	skeletal muscle organ development	2/4	118/11776	0.000589574595075935	0.0122415167563243	0.00525951310690627	Egr1/Fos	2
Mast_cells	GO:1902075	cellular response to salt	2/4	119/11776	0.000599584494187315	0.0122415167563243	0.00525951310690627	Egr1/Fos	2
Mast_cells	GO:0009410	response to xenobiotic stimulus	2/4	160/11776	0.00108120544489032	0.0203765641537022	0.00875469995862606	Cd69/Fos	2
Mast_cells	GO:1902074	response to salt	2/4	192/11776	0.00155288108875845	0.0264222925091222	0.0113522201972598	Egr1/Fos	2
Mast_cells	GO:0007517	muscle organ development	2/4	196/11776	0.00161769137810952	0.0264222925091222	0.0113522201972598	Egr1/Fos	2
Mast_cells	GO:0007178	transmembrane receptor protein serine/threonine kinase signaling pathway	2/4	205/11776	0.00176824314636514	0.0270762231787162	0.0116331785945075	Egr1/Fos	2
Mast_cells	GO:0060537	muscle tissue development	2/4	269/11776	0.00302594013573571	0.0401087378636322	0.0172325404355026	Egr1/Fos	2
Mast_cells	GO:0071363	cellular response to growth factor stimulus	2/4	365/11776	0.00551532769814179	0.0440817529548225	0.0189395286594297	Egr1/Fos	2
Mast_cells	GO:0070848	response to growth factor	2/4	379/11776	0.0059375422347312	0.0440817529548225	0.0189395286594297	Egr1/Fos	2
Mast_cells	GO:0061061	muscle structure development	2/4	437/11776	0.00784391168939705	0.0474151901009589	0.0203717250702294	Egr1/Fos	2
T_cells	GO:0042267	natural killer cell mediated cytotoxicity	3/8	74/13491	8.69867191058939e-06	0.00194595172061423	0.00109623834036189	Klrb1c/Nkg7/Klrc1	3
T_cells	GO:0002228	natural killer cell mediated immunity	3/8	77/13491	9.80772108355453e-06	0.00194595172061423	0.00109623834036189	Klrb1c/Nkg7/Klrc1	3
T_cells	GO:0030101	natural killer cell activation	3/8	88/13491	1.46679777935746e-05	0.00194595172061423	0.00109623834036189	Klrb1c/Nkg7/Klrc1	3
T_cells	GO:0001909	leukocyte mediated cytotoxicity	3/8	116/13491	3.36151950642295e-05	0.00334471190889084	0.00188422014438971	Klrb1c/Nkg7/Klrc1	3
T_cells	GO:0031349	positive regulation of defense response	4/8	401/13491	4.89595038439145e-05	0.00389717650597559	0.0021954472250008	Ccl5/Klrb1c/Nkg7/Klrc1	4
T_cells	GO:0001906	cell killing	3/8	162/13491	9.10647028347079e-05	0.00604062528803563	0.00340294415856014	Klrb1c/Nkg7/Klrc1	3
T_cells	GO:0032103	positive regulation of response to external stimulus	4/8	495/13491	0.000111431145851297	0.00633565657840231	0.00356914797989869	Ccl5/Klrb1c/Nkg7/Klrc1	4
T_cells	GO:0045954	positive regulation of natural killer cell mediated cytotoxicity	2/8	38/13491	0.000214017271279415	0.0104947206224537	0.00591212772436562	Klrb1c/Klrc1	2
T_cells	GO:0002717	positive regulation of natural killer cell mediated immunity	2/8	40/13491	0.00023731780302031	0.0104947206224537	0.00591212772436562	Klrb1c/Klrc1	2
T_cells	GO:0050727	regulation of inflammatory response	3/8	274/13491	0.000430256594146433	0.0151870112825155	0.00855549696687598	Ccl5/Ctla2a/Nkg7	3
T_cells	GO:0042269	regulation of natural killer cell mediated cytotoxicity	2/8	55/13491	0.0004498093848452	0.0151870112825155	0.00855549696687598	Klrb1c/Klrc1	2
T_cells	GO:0001912	positive regulation of leukocyte mediated cytotoxicity	2/8	58/13491	0.000500251174790657	0.0151870112825155	0.00855549696687598	Klrb1c/Klrc1	2
T_cells	GO:0002715	regulation of natural killer cell mediated immunity	2/8	58/13491	0.000500251174790657	0.0151870112825155	0.00855549696687598	Klrb1c/Klrc1	2
T_cells	GO:0002449	lymphocyte mediated immunity	3/8	295/13491	0.000534216477274415	0.0151870112825155	0.00855549696687598	Klrb1c/Nkg7/Klrc1	3
T_cells	GO:0031343	positive regulation of cell killing	2/8	67/13491	0.000667334372122687	0.017706605340322	0.00997489272014963	Klrb1c/Klrc1	2
T_cells	GO:0001910	regulation of leukocyte mediated cytotoxicity	2/8	81/13491	0.000973854656269506	0.0242246345747039	0.0136467790648293	Klrb1c/Klrc1	2
T_cells	GO:0002443	leukocyte mediated immunity	3/8	377/13491	0.00109195252095257	0.0255645354905366	0.0144016029079193	Klrb1c/Nkg7/Klrc1	3
T_cells	GO:0009636	response to toxic substance	2/8	90/13491	0.00120057877243573	0.0265461306349677	0.0149545776917433	Ccl5/Nr4a2	2
T_cells	GO:0031341	regulation of cell killing	2/8	98/13491	0.00142142451256907	0.0297751029474995	0.0167735967411198	Klrb1c/Klrc1	2
T_cells	GO:0051249	regulation of lymphocyte activation	3/8	450/13491	0.00182144799762291	0.0331741473967515	0.0186884247434754	Ccl5/Ctla2a/Klrc1	3
T_cells	GO:0050729	positive regulation of inflammatory response	2/8	112/13491	0.00185122994549982	0.0331741473967515	0.0186884247434754	Ccl5/Nkg7	2
T_cells	GO:0002831	regulation of response to biotic stimulus	3/8	454/13491	0.00186844574270623	0.0331741473967515	0.0186884247434754	Ccl5/Klrb1c/Klrc1	3
T_cells	GO:0002708	positive regulation of lymphocyte mediated immunity	2/8	114/13491	0.00191709897016403	0.0331741473967515	0.0186884247434754	Klrb1c/Klrc1	2
T_cells	GO:0002705	positive regulation of leukocyte mediated immunity	2/8	134/13491	0.00263654937849231	0.0437227771933307	0.0246309218253886	Klrb1c/Klrc1	2

## Sheet: 3.4_upreg_GO
Enrichment of Gene Ontology (GO) terms among upregulated genes in BM immune cells of AireC313X-/- mice (over-representation test, a version of Fisher's exact test, Benjamini-Hochberg correction)
cluster	ID	Description	GeneRatio	BgRatio	pvalue	p.adjust	qvalue	geneID	Count
Pro_B_rearranging	GO:0030593	neutrophil chemotaxis	45964	72/13601	2.28E-05	0.001907962	0.000996092	Camk1d/S100a8/S100a9	3
Pro_B_rearranging	GO:0018119	peptidyl-cysteine S-nitrosylation	45963	12/13601	3.91E-05	0.001907962	0.000996092	S100a8/S100a9	2
Pro_B_rearranging	GO:0070486	leukocyte aggregation	45963	12/13601	3.91E-05	0.001907962	0.000996092	S100a8/S100a9	2
Pro_B_rearranging	GO:0071621	granulocyte chemotaxis	45964	90/13601	4.45E-05	0.001907962	0.000996092	Camk1d/S100a8/S100a9	3
Pro_B_rearranging	GO:1990266	neutrophil migration	45964	90/13601	4.45E-05	0.001907962	0.000996092	Camk1d/S100a8/S100a9	3
Pro_B_rearranging	GO:0017014	protein nitrosylation	45963	13/13601	4.62E-05	0.001907962	0.000996092	S100a8/S100a9	2
Pro_B_rearranging	GO:0002523	leukocyte migration involved in inflammatory response	45963	16/13601	7.09E-05	0.002511489	0.001311176	S100a8/S100a9	2
Pro_B_rearranging	GO:0097530	granulocyte migration	45964	110/13601	8.10E-05	0.002511489	0.001311176	Camk1d/S100a8/S100a9	3
Pro_B_rearranging	GO:0014002	astrocyte development	45963	29/13601	0.00023858	0.006100034	0.003184653	S100a8/S100a9	2
Pro_B_rearranging	GO:0030595	leukocyte chemotaxis	45964	160/13601	0.000245969	0.006100034	0.003184653	Camk1d/S100a8/S100a9	3
Pro_B_rearranging	GO:0097529	myeloid leukocyte migration	45964	171/13601	0.000299171	0.006744951	0.003521346	Camk1d/S100a8/S100a9	3
Pro_B_rearranging	GO:0018198	peptidyl-cysteine modification	45963	40/13601	0.000456136	0.009426816	0.00492147	S100a8/S100a9	2
Pro_B_rearranging	GO:0060326	cell chemotaxis	45964	210/13601	0.000546388	0.010423406	0.005441761	Camk1d/S100a8/S100a9	3
Pro_B_rearranging	GO:2001244	positive regulation of intrinsic apoptotic signaling pathway	45963	60/13601	0.001025983	0.016371477	0.008547079	S100a8/S100a9	2
Pro_B_rearranging	GO:0006919	activation of cysteine-type endopeptidase activity involved in apoptotic process	45963	61/13601	0.001060294	0.016371477	0.008547079	S100a8/S100a9	2
Pro_B_rearranging	GO:0042063	gliogenesis	45964	267/13601	0.001098277	0.016371477	0.008547079	S100a8/S100a9/Hexb	3
Pro_B_rearranging	GO:0050900	leukocyte migration	45964	269/13601	0.001122238	0.016371477	0.008547079	Camk1d/S100a8/S100a9	3
Pro_B_rearranging	GO:0006935	chemotaxis	45964	287/13601	0.001353014	0.016795454	0.008768425	Camk1d/S100a8/S100a9	3
Pro_B_rearranging	GO:0042330	taxis	45964	287/13601	0.001353014	0.016795454	0.008768425	Camk1d/S100a8/S100a9	3
Pro_B_rearranging	GO:0048708	astrocyte differentiation	45963	69/13601	0.001354472	0.016795454	0.008768425	S100a8/S100a9	2
Pro_B_rearranging	GO:0021782	glial cell development	45963	98/13601	0.002709269	0.030396951	0.015869376	S100a8/S100a9	2
Pro_B_rearranging	GO:0002793	positive regulation of peptide secretion	45963	99/13601	0.00276391	0.030396951	0.015869376	S100a8/S100a9	2
Pro_B_rearranging	GO:0043280	positive regulation of cysteine-type endopeptidase activity involved in apoptotic process	45963	100/13601	0.002819072	0.030396951	0.015869376	S100a8/S100a9	2
Pro_B_rearranging	GO:0050729	positive regulation of inflammatory response	45963	106/13601	0.00316094	0.032663049	0.017052441	S100a8/S100a9	2
Pro_B_rearranging	GO:2001056	positive regulation of cysteine-type endopeptidase activity	45963	112/13601	0.003521375	0.034932039	0.018237015	S100a8/S100a9	2
Pro_B_rearranging	GO:0010950	positive regulation of endopeptidase activity	45963	130/13601	0.004712538	0.044950359	0.023467293	S100a8/S100a9	2
Pro_B_rearranging	GO:0032103	positive regulation of response to external stimulus	45964	461/13601	0.00520928	0.046231017	0.024135888	Camk1d/S100a8/S100a9	3
Pro_B_rearranging	GO:2001235	positive regulation of apoptotic signaling pathway	45963	137/13601	0.005219631	0.046231017	0.024135888	S100a8/S100a9	2
Pro_B_rearranging	GO:0010952	positive regulation of peptidase activity	45963	141/13601	0.005520278	0.047207894	0.024645887	S100a8/S100a9	2
Pro_B_rearranging	GO:0043065	positive regulation of apoptotic process	45964	490/13601	0.006177295	0.048921828	0.025540683	Camk1d/S100a8/S100a9	3
Pro_B_rearranging	GO:0043281	regulation of cysteine-type endopeptidase activity involved in apoptotic process	45963	163/13601	0.007313085	0.048921828	0.025540683	S100a8/S100a9	2
Pro_B_rearranging	GO:2001242	regulation of intrinsic apoptotic signaling pathway	45963	166/13601	0.007575567	0.048921828	0.025540683	S100a8/S100a9	2
Pro_B_rearranging	GO:0010976	positive regulation of neuron projection development	45963	171/13601	0.008022506	0.048921828	0.025540683	Camk1d/S100a9	2
Pro_B_rearranging	GO:0002791	regulation of peptide secretion	45963	173/13601	0.008204579	0.048921828	0.025540683	S100a8/S100a9	2
Pro_B_rearranging	GO:0090087	regulation of peptide transport	45963	175/13601	0.008388529	0.048921828	0.025540683	S100a8/S100a9	2
Pro_B_rearranging	GO:2000116	regulation of cysteine-type endopeptidase activity	45963	183/13601	0.009142986	0.048921828	0.025540683	S100a8/S100a9	2
Pro_B_rearranging	GO:0010001	glial cell differentiation	45963	188/13601	0.009629572	0.048921828	0.025540683	S100a8/S100a9	2
Pre_B_2	GO:0030593	neutrophil chemotaxis	45994	72/13826	2.88E-05	0.002717873	0.001446901	S100a8/Camk1d/S100a9	3
Pre_B_2	GO:0018119	peptidyl-cysteine S-nitrosylation	45993	12/13826	4.54E-05	0.002717873	0.001446901	S100a8/S100a9	2
Pre_B_2	GO:0017014	protein nitrosylation	45993	13/13826	5.36E-05	0.002717873	0.001446901	S100a8/S100a9	2
Pre_B_2	GO:0071621	granulocyte chemotaxis	45994	90/13826	5.62E-05	0.002717873	0.001446901	S100a8/Camk1d/S100a9	3
Pre_B_2	GO:1990266	neutrophil migration	45994	91/13826	5.81E-05	0.002717873	0.001446901	S100a8/Camk1d/S100a9	3
Pre_B_2	GO:0070486	leukocyte aggregation	45993	14/13826	6.25E-05	0.002717873	0.001446901	S100a8/S100a9	2
Pre_B_2	GO:0002523	leukocyte migration involved in inflammatory response	45993	17/13826	9.32E-05	0.003429096	0.001825532	S100a8/S100a9	2
Pre_B_2	GO:0097530	granulocyte migration	45994	111/13826	0.000105106	0.003429096	0.001825532	S100a8/Camk1d/S100a9	3
Pre_B_2	GO:0030595	leukocyte chemotaxis	45994	160/13826	0.000309908	0.008811509	0.004690942	S100a8/Camk1d/S100a9	3
Pre_B_2	GO:0014002	astrocyte development	45993	32/13826	0.000337606	0.008811509	0.004690942	S100a8/S100a9	2
Pre_B_2	GO:0097529	myeloid leukocyte migration	45994	173/13826	0.000389817	0.009249291	0.004924002	S100a8/Camk1d/S100a9	3
Pre_B_2	GO:0018198	peptidyl-cysteine modification	45993	41/13826	0.000555721	0.012086935	0.006434666	S100a8/S100a9	2
Pre_B_2	GO:0060326	cell chemotaxis	45994	210/13826	0.000686805	0.013788941	0.007340755	S100a8/Camk1d/S100a9	3
Pre_B_2	GO:2001244	positive regulation of intrinsic apoptotic signaling pathway	45993	59/13826	0.001149538	0.021430677	0.011408951	S100a8/S100a9	2
Pre_B_2	GO:0006919	activation of cysteine-type endopeptidase activity involved in apoptotic process	45993	63/13826	0.001309598	0.021457454	0.011423206	S100a8/S100a9	2
Pre_B_2	GO:0050900	leukocyte migration	45994	270/13826	0.001421851	0.021457454	0.011423206	S100a8/Camk1d/S100a9	3
Pre_B_2	GO:0042063	gliogenesis	45994	273/13826	0.001467789	0.021457454	0.011423206	Hexb/S100a8/S100a9	3
Pre_B_2	GO:0048708	astrocyte differentiation	45993	70/13826	0.001613939	0.021457454	0.011423206	S100a8/S100a9	2
Pre_B_2	GO:0006935	chemotaxis	45994	284/13826	0.001644249	0.021457454	0.011423206	S100a8/Camk1d/S100a9	3
Pre_B_2	GO:0042330	taxis	45994	284/13826	0.001644249	0.021457454	0.011423206	S100a8/Camk1d/S100a9	3
Pre_B_2	GO:0002793	positive regulation of peptide secretion	45993	97/13826	0.003071353	0.038172531	0.020321735	S100a8/S100a9	2
Pre_B_2	GO:0043280	positive regulation of cysteine-type endopeptidase activity involved in apoptotic process	45993	103/13826	0.003455159	0.038293155	0.020385951	S100a8/S100a9	2
Pre_B_2	GO:0072329	monocarboxylic acid catabolic process	45993	103/13826	0.003455159	0.038293155	0.020385951	Hexb/Fah	2
Pre_B_2	GO:0021782	glial cell development	45993	104/13826	0.00352121	0.038293155	0.020385951	S100a8/S100a9	2
Pre_B_2	GO:0050729	positive regulation of inflammatory response	45993	111/13826	0.004000107	0.041761118	0.022232174	S100a8/S100a9	2
Pre_B_2	GO:2001056	positive regulation of cysteine-type endopeptidase activity	45993	117/13826	0.004433471	0.044505224	0.023693041	S100a8/S100a9	2
Immature_B	GO:0002399	MHC class II protein complex assembly	45933	11/12688	5.80E-08	2.87E-06	1.46E-06	H2-Eb1/H2-Aa/H2-Ob	3
Immature_B	GO:0002503	peptide antigen assembly with MHC class II protein complex	45933	11/12688	5.80E-08	2.87E-06	1.46E-06	H2-Eb1/H2-Aa/H2-Ob	3
Immature_B	GO:0002396	MHC protein complex assembly	45933	15/12688	1.60E-07	3.95E-06	2.02E-06	H2-Eb1/H2-Aa/H2-Ob	3
Immature_B	GO:0002501	peptide antigen assembly with MHC protein complex	45933	15/12688	1.60E-07	3.95E-06	2.02E-06	H2-Eb1/H2-Aa/H2-Ob	3
Immature_B	GO:0019886	antigen processing and presentation of exogenous peptide antigen via MHC class II	45933	20/12688	3.99E-07	7.68E-06	3.92E-06	H2-Eb1/H2-Aa/H2-Ob	3
Immature_B	GO:0002495	antigen processing and presentation of peptide antigen via MHC class II	45933	21/12688	4.65E-07	7.68E-06	3.92E-06	H2-Eb1/H2-Aa/H2-Ob	3
Immature_B	GO:0002504	antigen processing and presentation of peptide or polysaccharide antigen via MHC class II	45933	23/12688	6.19E-07	8.76E-06	4.47E-06	H2-Eb1/H2-Aa/H2-Ob	3
Immature_B	GO:0002478	antigen processing and presentation of exogenous peptide antigen	45933	34/12688	2.08E-06	2.58E-05	1.32E-05	H2-Eb1/H2-Aa/H2-Ob	3
Immature_B	GO:0019884	antigen processing and presentation of exogenous antigen	45933	40/12688	3.43E-06	3.77E-05	1.93E-05	H2-Eb1/H2-Aa/H2-Ob	3
Immature_B	GO:0048002	antigen processing and presentation of peptide antigen	45933	48/12688	5.99E-06	5.93E-05	3.02E-05	H2-Eb1/H2-Aa/H2-Ob	3
Immature_B	GO:0019882	antigen processing and presentation	45933	90/12688	4.00E-05	0.000359582	0.000183518	H2-Eb1/H2-Aa/H2-Ob	3
Immature_B	GO:0050870	positive regulation of T cell activation	45933	195/12688	0.000396154	0.00326827	0.001668016	H2-Eb1/H2-Aa/H2-Ob	3
Immature_B	GO:1903039	positive regulation of leukocyte cell-cell adhesion	45933	214/12688	0.000520187	0.003961424	0.00202178	H2-Eb1/H2-Aa/H2-Ob	3
Immature_B	GO:0022409	positive regulation of cell-cell adhesion	45933	241/12688	0.000735808	0.00520321	0.002655546	H2-Eb1/H2-Aa/H2-Ob	3
Immature_B	GO:0051251	positive regulation of lymphocyte activation	45933	266/12688	0.000980247	0.006469631	0.003301885	H2-Eb1/H2-Aa/H2-Ob	3
Immature_B	GO:1903037	regulation of leukocyte cell-cell adhesion	45933	290/12688	0.001258741	0.007788457	0.00397497	H2-Eb1/H2-Aa/H2-Ob	3
Immature_B	GO:0050863	regulation of T cell activation	45933	297/12688	0.001348487	0.007852955	0.004007888	H2-Eb1/H2-Aa/H2-Ob	3
Immature_B	GO:0002696	positive regulation of leukocyte activation	45933	303/12688	0.001428574	0.007857159	0.004010033	H2-Eb1/H2-Aa/H2-Ob	3
Immature_B	GO:0050867	positive regulation of cell activation	45933	312/12688	0.001554276	0.008098597	0.004133255	H2-Eb1/H2-Aa/H2-Ob	3
Immature_B	GO:0007159	leukocyte cell-cell adhesion	45933	320/12688	0.001671727	0.008275049	0.00422331	H2-Eb1/H2-Aa/H2-Ob	3
Immature_B	GO:0022407	regulation of cell-cell adhesion	45933	362/12688	0.002380543	0.010797188	0.005510527	H2-Eb1/H2-Aa/H2-Ob	3
Immature_B	GO:0045785	positive regulation of cell adhesion	45933	363/12688	0.002399375	0.010797188	0.005510527	H2-Eb1/H2-Aa/H2-Ob	3
Immature_B	GO:0002683	negative regulation of immune system process	45933	394/12688	0.003030432	0.012977405	0.006623237	H2-Aa/Tsc22d3/H2-Ob	3
Immature_B	GO:0034341	response to type II interferon	45932	109/12688	0.003146038	0.012977405	0.006623237	H2-Eb1/H2-Aa	2
Immature_B	GO:0051249	regulation of lymphocyte activation	45933	406/12688	0.003299932	0.013067731	0.006669336	H2-Eb1/H2-Aa/H2-Ob	3
Immature_B	GO:0002250	adaptive immune response	45933	449/12688	0.004386619	0.016702896	0.008524604	Il31ra/H2-Eb1/H2-Aa	3
Immature_B	GO:0042110	T cell activation	45933	464/12688	0.004811715	0.017642955	0.009004379	H2-Eb1/H2-Aa/H2-Ob	3
Immature_B	GO:0002694	regulation of leukocyte activation	45933	476/12688	0.005169465	0.01827775	0.009328358	H2-Eb1/H2-Aa/H2-Ob	3
Erythroid_prog_prolif	GO:0002181	cytoplasmic translation	16984	135/12157	6.65E-07	0.00072082	0.000591435	Rpsa/Rps28/Rps29/Rpl38/Rpl6/Rplp1/Rps21	7
Erythroid_prog_prolif	GO:0044772	mitotic cell cycle phase transition	17076	384/12157	1.30E-06	0.00072082	0.000591435	Cdkn2d/Cdk1/Aurkb/Ezh2/Fbxo5/Lmnb1/Ccnf/Rrm2/Spc24/Ccnd3	10
Erythroid_prog_prolif	GO:0045786	negative regulation of cell cycle	17046	313/12157	2.11E-06	0.000781772	0.000641447	Cdkn2d/Cdk1/Aurkb/Ezh2/Fbxo5/Ccnf/Gmnn/E2f8/Spc24	9
Erythroid_prog_prolif	GO:0006260	DNA replication	17015	249/12157	3.69E-06	0.001023553	0.000839829	Cdk1/Tk1/Fbxo5/Gmnn/E2f8/Esco2/Alyref/Mcm7	8
Erythroid_prog_prolif	GO:0010948	negative regulation of cell cycle process	17015	258/12157	4.79E-06	0.001051437	0.000862708	Cdkn2d/Cdk1/Aurkb/Ezh2/Fbxo5/Ccnf/E2f8/Spc24	8
Erythroid_prog_prolif	GO:0045787	positive regulation of cell cycle	17015	264/12157	5.68E-06	0.001051437	0.000862708	Cdk1/Aurkb/Ezh2/Fbxo5/Lmnb1/Rrm2/E2f8/Ccnd3	8
Erythroid_prog_prolif	GO:0044770	cell cycle phase transition	17076	463/12157	6.92E-06	0.001097864	0.000900801	Cdkn2d/Cdk1/Aurkb/Ezh2/Fbxo5/Lmnb1/Ccnf/Rrm2/Spc24/Ccnd3	10
Erythroid_prog_prolif	GO:0090068	positive regulation of cell cycle process	16984	202/12157	9.74E-06	0.001224108	0.001004385	Cdk1/Aurkb/Ezh2/Fbxo5/Lmnb1/Rrm2/E2f8	7
Erythroid_prog_prolif	GO:0044786	cell cycle DNA replication	16893	37/12157	1.08E-05	0.001224108	0.001004385	Tk1/Fbxo5/E2f8/Mcm7	4
Erythroid_prog_prolif	GO:1901990	regulation of mitotic cell cycle phase transition	17015	289/12157	1.10E-05	0.001224108	0.001004385	Cdkn2d/Cdk1/Aurkb/Ezh2/Fbxo5/Lmnb1/Rrm2/Spc24	8
Erythroid_prog_prolif	GO:1901989	positive regulation of cell cycle phase transition	16923	98/12157	3.24E-05	0.003207172	0.002631495	Cdk1/Ezh2/Fbxo5/Lmnb1/Rrm2	5
Erythroid_prog_prolif	GO:0051052	regulation of DNA metabolic process	17046	443/12157	3.46E-05	0.003207172	0.002631495	Cdk1/Aurkb/Fbxo5/Dek/Gmnn/E2f8/Esco2/Hnrnpab/Alyref	9
Erythroid_prog_prolif	GO:0006275	regulation of DNA replication	16923	105/12157	4.52E-05	0.003487792	0.002861744	Cdk1/Fbxo5/Gmnn/E2f8/Esco2	5
Erythroid_prog_prolif	GO:0033047	regulation of mitotic sister chromatid segregation	16893	53/12157	4.59E-05	0.003487792	0.002861744	Cdk1/Aurkb/Fbxo5/Spc24	4
Erythroid_prog_prolif	GO:0000028	ribosomal small subunit assembly	16862	19/12157	4.71E-05	0.003487792	0.002861744	Rpsa/Rps28/Rpl38	3
Erythroid_prog_prolif	GO:1901987	regulation of cell cycle phase transition	17015	366/12157	5.99E-05	0.004160897	0.003414029	Cdkn2d/Cdk1/Aurkb/Ezh2/Fbxo5/Lmnb1/Rrm2/Spc24	8
Erythroid_prog_prolif	GO:0007059	chromosome segregation	17015	372/12157	6.72E-05	0.00439085	0.003602706	Tubb5/Cdk1/Aurkb/Fbxo5/Kif22/Top2a/Esco2/Spc24	8
Erythroid_prog_prolif	GO:0042255	ribosome assembly	16893	61/12157	8.00E-05	0.004795975	0.003935112	Rpsa/Rps28/Rpl38/Rpl6	4
Erythroid_prog_prolif	GO:0051276	chromosome organization	17046	495/12157	8.20E-05	0.004795975	0.003935112	Cdk1/Aurkb/Ezh2/Fbxo5/Kif22/Top2a/Esco2/Spc24/Mcm7	9
Erythroid_prog_prolif	GO:0000819	sister chromatid segregation	16954	202/12157	0.000105189	0.005843271	0.004794422	Cdk1/Aurkb/Fbxo5/Kif22/Top2a/Spc24	6
Erythroid_prog_prolif	GO:0007346	regulation of mitotic cell cycle	17015	409/12157	0.000130132	0.006884584	0.005648822	Cdkn2d/Cdk1/Aurkb/Ezh2/Fbxo5/Lmnb1/Rrm2/Spc24	8
Erythroid_prog_prolif	GO:0010971	positive regulation of G2/M transition of mitotic cell cycle	16862	27/12157	0.000139161	0.007027653	0.005766211	Cdk1/Fbxo5/Lmnb1	3
Erythroid_prog_prolif	GO:0010639	negative regulation of organelle organization	16984	313/12157	0.000158404	0.007651617	0.006278176	Aurkb/Fbxo5/Ccnf/Top2a/Stmn1/Spc24/Cfl1	7
Erythroid_prog_prolif	GO:0051304	chromosome separation	16893	75/12157	0.000179191	0.00803394	0.006591872	Aurkb/Fbxo5/Top2a/Spc24	4
Erythroid_prog_prolif	GO:1902751	positive regulation of cell cycle G2/M phase transition	16862	30/12157	0.000191632	0.00803394	0.006591872	Cdk1/Fbxo5/Lmnb1	3
Erythroid_prog_prolif	GO:1901988	negative regulation of cell cycle phase transition	16954	226/12157	0.000194311	0.00803394	0.006591872	Cdkn2d/Cdk1/Aurkb/Ezh2/Fbxo5/Spc24	6
Erythroid_prog_prolif	GO:0006261	DNA-templated DNA replication	16923	143/12157	0.000195244	0.00803394	0.006591872	Tk1/Fbxo5/E2f8/Alyref/Mcm7	5
Erythroid_prog_prolif	GO:0140694	non-membrane-bounded organelle assembly	16984	330/12157	0.00021936	0.00870389	0.007141569	Tubb5/Aurkb/Rpsa/Rps28/Fbxo5/Rpl38/Rpl6	7
Erythroid_prog_prolif	GO:1901992	positive regulation of mitotic cell cycle phase transition	16893	80/12157	0.000229975	0.008810417	0.007228974	Cdk1/Fbxo5/Lmnb1/Rrm2	4
Erythroid_prog_prolif	GO:1901991	negative regulation of mitotic cell cycle phase transition	16923	157/12157	0.000301355	0.011160171	0.009156955	Cdk1/Aurkb/Ezh2/Fbxo5/Spc24	5
Erythroid_prog_prolif	GO:0000070	mitotic sister chromatid segregation	16923	166/12157	0.000389646	0.01358802	0.011149013	Cdk1/Aurkb/Fbxo5/Kif22/Spc24	5
Erythroid_prog_prolif	GO:2001251	negative regulation of chromosome organization	16893	92/12157	0.000393071	0.01358802	0.011149013	Aurkb/Fbxo5/Top2a/Spc24	4
Erythroid_prog_prolif	GO:0000226	microtubule cytoskeleton organization	17015	483/12157	0.000403605	0.01358802	0.011149013	Tubb5/Cdk1/Tuba1b/Aurkb/Fbxo5/Ccnf/Stmn1/Cfl1	8
Erythroid_prog_prolif	GO:0033045	regulation of sister chromatid segregation	16893	96/12157	0.000462198	0.015102995	0.012392054	Cdk1/Aurkb/Fbxo5/Spc24	4
Erythroid_prog_prolif	GO:0098813	nuclear chromosome segregation	16954	272/12157	0.000524394	0.016645768	0.013657904	Cdk1/Aurkb/Fbxo5/Kif22/Top2a/Spc24	6
Erythroid_prog_prolif	GO:0034502	protein localization to chromosome	16893	101/12157	0.000560302	0.016824209	0.013804316	Cdk1/Aurkb/Ezh2/Esco2	4
Erythroid_prog_prolif	GO:0042274	ribosomal small subunit biogenesis	16893	101/12157	0.000560302	0.016824209	0.013804316	Rpsa/Rps28/Rpl38/Rps21	4
Erythroid_prog_prolif	GO:0009157	deoxyribonucleoside monophosphate biosynthetic process	16834	10/12157	0.00061827	0.017671625	0.014499623	Tk1/Tyms	2
Erythroid_prog_prolif	GO:0045931	positive regulation of mitotic cell cycle	16893	106/12157	0.000672395	0.017671625	0.014499623	Cdk1/Fbxo5/Lmnb1/Rrm2	4
Erythroid_prog_prolif	GO:0033046	negative regulation of sister chromatid segregation	16862	46/12157	0.000686789	0.017671625	0.014499623	Aurkb/Fbxo5/Spc24	3
Erythroid_prog_prolif	GO:0033048	negative regulation of mitotic sister chromatid segregation	16862	46/12157	0.000686789	0.017671625	0.014499623	Aurkb/Fbxo5/Spc24	3
Erythroid_prog_prolif	GO:0045841	negative regulation of mitotic metaphase/anaphase transition	16862	46/12157	0.000686789	0.017671625	0.014499623	Aurkb/Fbxo5/Spc24	3
Erythroid_prog_prolif	GO:2000816	negative regulation of mitotic sister chromatid separation	16862	46/12157	0.000686789	0.017671625	0.014499623	Aurkb/Fbxo5/Spc24	3
Erythroid_prog_prolif	GO:0140236	translation at presynapse	16862	47/12157	0.000731678	0.017671625	0.014499623	Rps28/Rpl38/Rpl6	3
Erythroid_prog_prolif	GO:1902100	negative regulation of metaphase/anaphase transition of cell cycle	16862	47/12157	0.000731678	0.017671625	0.014499623	Aurkb/Fbxo5/Spc24	3
Erythroid_prog_prolif	GO:1905819	negative regulation of chromosome separation	16862	47/12157	0.000731678	0.017671625	0.014499623	Aurkb/Fbxo5/Spc24	3
Erythroid_prog_prolif	GO:0140241	translation at synapse	16862	48/12157	0.000778397	0.017961986	0.014737865	Rps28/Rpl38/Rpl6	3
Erythroid_prog_prolif	GO:0140242	translation at postsynapse	16862	48/12157	0.000778397	0.017961986	0.014737865	Rps28/Rpl38/Rpl6	3
Erythroid_prog_prolif	GO:0000082	G1/S transition of mitotic cell cycle	16923	194/12157	0.000792203	0.017961986	0.014737865	Cdkn2d/Cdk1/Ezh2/Rrm2/Ccnd3	5
Erythroid_prog_prolif	GO:0051985	negative regulation of chromosome segregation	16862	49/12157	0.000826973	0.018375336	0.01507702	Aurkb/Fbxo5/Spc24	3
T_cells	GO:0002573	myeloid leukocyte differentiation	45749	214/13491	0.00147145	0.043286862	0.016173284	Inpp4b/Ccr7	2
T_cells	GO:1902105	regulation of leukocyte differentiation	45749	297/13491	0.002814478	0.043286862	0.016173284	Inpp4b/Ccr7	2
T_cells	GO:1903706	regulation of hemopoiesis	45749	365/13491	0.004224571	0.043286862	0.016173284	Inpp4b/Ccr7	2
T_cells	GO:0030099	myeloid cell differentiation	45749	385/13491	0.004691457	0.043286862	0.016173284	Inpp4b/Ccr7	2

## Sheet: 3.5_ISGs_by_qPCR_Ct values
Data for supplementary figure 5c
Triplicate values for measurment of ISG gene expression by qPCR. Relative gene expression values in supplementary figure 5c were calculated using the 2−∆∆Ct method, see table for statistics
Sample	Target	Cq	Cq Confidence	Cq Mean	Cq SD				Relative gene expression values calculated using the 2−∆∆Ct method, statistics calculated using Wilcoxon rank sum test with Benjamini-Hochberg correction
AireC313X1	Actb	19.2668	0.983425	19.1011	0.319519					Actb	Gadph	Hprt	Ifi27l2a	Irf7	Isg15	Ly6a	Rtp4	Stat1	Usp18
AireC313X1	Actb	19.3037	0.983487	19.1011	0.319519				WTs	0.874992	0.821989	1.48701	0.644084	0.568418	0.573534	1.19284	0.5791	0.682806	0.744682
AireC313X1	Actb	18.7327	0.976319	19.1011	0.319519					0.85849	0.926179	1.34533	1.06606	0.997529	0.724093	1.79659	0.603939	0.909794	0.917063
AireC313X2	Actb	22.7968	0.986137	22.7686	0.041335					1.191	1.03581	0.763942	1.2692	1.15136	1.25203	0.719606	1.53292	1.21919	1.11546
AireC313X2	Actb	22.7878	0.984446	22.7686	0.041335					1.1236	1.16273	0.720741	1.1536	1.39834	2.00333	0.87348	1.6622	1.39727	1.64716
AireC313X2	Actb	22.7212	0.986497	22.7686	0.041335					0.994802	1.09063	0.907861	0.994698	1.09542	0.960013	0.742372	1.12215	0.944953	0.796965
AireC313X3	Actb	22.5602	0.983668	22.491	0.0740088				mean	1.00858	1.00747	1.04498	1.02553	1.04221	1.1026	1.06498	1.10006	1.0308	1.04427
AireC313X3	Actb	22.4998	0.9887	22.491	0.0740088				SD	0.147537	0.134942	0.349468	0.236575	0.303336	0.565057	0.450453	0.505319	0.279687	0.365937
AireC313X3	Actb	22.413	0.98296	22.491	0.0740088
AireC313X4	Actb	20.2416	0.979192	20.2453	0.00991779				AireC313X	0.72728	0.894155	1.739	0.910875	0.841109	0.882213	1.19711	0.397677	0.852794	1.11643
AireC313X4	Actb	20.2565	0.984742	20.2453	0.00991779					0.849893	0.911755	1.40744	1.22603	0.912905	0.592124	2.11232	0.561207	0.89536	1.03306
AireC313X4	Actb	20.2377	0.978913	20.2453	0.00991779					0.955325	0.894684	1.21616	1.32391	0.861475	1.58698	0.809347	1.05179	0.760087	0.738036
AireC313X5	Actb	19.3717	0.980262	19.3062	0.0569656					1.01339	1.03804	0.941323	0.977951	0.92025	1.00816	0.67554	0.885126	0.867849	0.856573
AireC313X5	Actb	19.2795	0.975916	19.3062	0.0569656					1.13367	0.953384	0.894531	1.12269	0.847173	0.930687	0.81141	1.06166	0.975166	0.703604
AireC313X5	Actb	19.2676	0.986129	19.3062	0.0569656				mean	0.935911	0.938403	1.23969	1.11229	0.876583	1.00003	1.12114	0.791493	0.870251	0.88954
WT1	Actb	19.9654	0.948546	19.9777	0.108239				SD	0.155253	0.0606851	0.348626	0.170618	0.0373419	0.363885	0.587349	0.299014	0.0775957	0.180754
WT1	Actb	20.0915	0.987165	19.9777	0.108239				p.value				0.84127	0.150794	1	1	0.222222	1	0.547619
WT1	Actb	19.8761	0.978271	19.9777	0.108239				p.value.adj				1	0.816667	1	1	0.816667	1	1
WT2	Actb	20.8054	0.982315	20.8047	0.0421317
WT2	Actb	20.8465	0.972825	20.8047	0.0421317
WT2	Actb	20.7623	0.97703	20.8047	0.0421317
WT3	Actb	19.2564	0.977445	19.2613	0.0317908
WT3	Actb	19.2323	0.956791	19.2613	0.0317908
WT3	Actb	19.2953	0.976495	19.2613	0.0317908
WT4	Actb	19.3445	0.975693	19.2802	0.0573843
WT4	Actb	19.262	0.985394	19.2802	0.0573843
WT4	Actb	19.2341	0.978202	19.2802	0.0573843
WT5	Actb	19.0447	0.978778	19.1015	0.111282
WT5	Actb	19.0301	0.983255	19.1015	0.111282
WT5	Actb	19.2297	0.932958	19.1015	0.111282
AireC313X1	Gadph	22.1296	0.985074	22.0988	0.0723677
AireC313X1	Gadph	22.0161	0.987744	22.0988	0.0723677
AireC313X1	Gadph	22.1507	0.984294	22.0988	0.0723677
AireC313X2	Gadph	25.2745	0.986117	25.2185	0.0946429
AireC313X2	Gadph	25.1092	0.987226	25.2185	0.0946429
AireC313X2	Gadph	25.2717	0.962028	25.2185	0.0946429
AireC313X3	Gadph	25.1967	0.991149	25.1375	0.0586087
AireC313X3	Gadph	25.1365	0.984287	25.1375	0.0586087
AireC313X3	Gadph	25.0794	0.984429	25.1375	0.0586087
AireC313X4	Gadph	23.0348	0.984203	23.0878	0.0836829
AireC313X4	Gadph	23.1842	0.981592	23.0878	0.0836829
AireC313X4	Gadph	23.0442	0.982822	23.0878	0.0836829
AireC313X5	Gadph	22.0047	0.987809	22.0195	0.0155727
AireC313X5	Gadph	22.0358	0.982964	22.0195	0.0155727
AireC313X5	Gadph	22.0179	0.982386	22.0195	0.0155727
WT1	Gadph	22.7606	0.958576	22.8157	0.0532552
WT1	Gadph	22.8669	0.983231	22.8157	0.0532552
WT1	Gadph	22.8196	0.988568	22.8157	0.0532552
WT2	Gadph	23.726	0.991676	23.4431	0.397021
WT2	Gadph	23.6142	0.985735	23.4431	0.397021
WT2	Gadph	22.9893	0.984564	23.4431	0.397021
WT3	Gadph	22.3253	0.98323	22.2106	0.212471
WT3	Gadph	22.3412	0.977529	22.2106	0.212471
WT3	Gadph	21.9655	0.986675	22.2106	0.212471
WT4	Gadph	21.9163	0.988052	21.9787	0.0609201
WT4	Gadph	22.038	0.97818	21.9787	0.0609201
WT4	Gadph	21.9818	0.989985	21.9787	0.0609201
WT5	Gadph	21.7037	0.98689	21.7167	0.0195732
WT5	Gadph	21.7392	0.988841	21.7167	0.0195732
WT5	Gadph	21.7072	0.984603	21.7167	0.0195732
AireC313X1	Hprt	25.2625	0.985768	25.3745	0.102644
AireC313X1	Hprt	25.3966	0.985364	25.3745	0.102644
AireC313X1	Hprt	25.4642	0.981726	25.3745	0.102644
AireC313X2	Hprt	27.269	0.977025	27.4425	0.367391
AireC313X2	Hprt	27.1941	0.969278	27.4425	0.367391
AireC313X2	Hprt	27.8645	0.980067	27.4425	0.367391
AireC313X3	Hprt	27.9851	0.985703	27.6949	0.276663
AireC313X3	Hprt	27.4341	0.98654	27.6949	0.276663
AireC313X3	Hprt	27.6655	0.976005	27.6949	0.276663
AireC313X4	Hprt	25.6065	0.981772	25.8286	0.195708
AireC313X4	Hprt	25.9032	0.987792	25.8286	0.195708
AireC313X4	Hprt	25.976	0.980281	25.8286	0.195708
AireC313X5	Hprt	25.2352	0.983961	25.3443	0.0949388
AireC313X5	Hprt	25.389	0.982404	25.3443	0.0949388
AireC313X5	Hprt	25.4085	0.98941	25.3443	0.0949388
WT1	Hprt	25.061	0.976089	25.1442	0.0732284
WT1	Hprt	25.199	0.983378	25.1442	0.0732284
WT1	Hprt	25.1725	0.984531	25.1442	0.0732284
WT2	Hprt	26.1432	0.977673	26.0883	0.0785704
WT2	Hprt	26.1233	0.988419	26.0883	0.0785704
WT2	Hprt	25.9983	0.981979	26.0883	0.0785704
WT3	Hprt	25.8689	0.978941	25.8336	0.0509093
WT3	Hprt	25.7752	0.976794	25.8336	0.0509093
WT3	Hprt	25.8566	0.973224	25.8336	0.0509093
WT4	Hprt	25.8545	0.973735	25.8524	0.052403
WT4	Hprt	25.7989	0.969111	25.8524	0.052403
WT4	Hprt	25.9037	0.928525	25.8524	0.052403
WT5	Hprt	25.3089	0.972303	25.165	0.125159
WT5	Hprt	25.1049	0.976846	25.165	0.125159
WT5	Hprt	25.0813	0.98012	25.165	0.125159
AireC313X1	Ifi27l2a	24.3507	0.984467	24.364	0.0120203
AireC313X1	Ifi27l2a	24.3739	0.986147	24.364	0.0120203
AireC313X1	Ifi27l2a	24.3675	0.987114	24.364	0.0120203
AireC313X2	Ifi27l2a	27.6813	0.989843	27.6928	0.218167
AireC313X2	Ifi27l2a	27.9165	0.986364	27.6928	0.218167
AireC313X2	Ifi27l2a	27.4806	0.987982	27.6928	0.218167
AireC313X3	Ifi27l2a	27.1108	0.983851	27.2113	0.0877615
AireC313X3	Ifi27l2a	27.2501	0.983795	27.2113	0.0877615
AireC313X3	Ifi27l2a	27.273	0.98496	27.2113	0.0877615
AireC313X4	Ifi27l2a	25.0296	0.985952	25.0235	0.0114138
AireC313X4	Ifi27l2a	25.0103	0.976174	25.0235	0.0114138
AireC313X4	Ifi27l2a	25.0305	0.985419	25.0235	0.0114138
AireC313X5	Ifi27l2a	24.6429	0.987207	24.6065	0.0326945
AireC313X5	Ifi27l2a	24.5971	0.986614	24.6065	0.0326945
AireC313X5	Ifi27l2a	24.5796	0.982965	24.6065	0.0326945
WT1	Ifi27l2a	25.7501	0.987595	25.6686	0.10904
WT1	Ifi27l2a	25.7111	0.985954	25.6686	0.10904
WT1	Ifi27l2a	25.5448	0.988741	25.6686	0.10904
WT2	Ifi27l2a	25.9135	0.986087	25.7413	0.208989
WT2	Ifi27l2a	25.8016	0.991178	25.7413	0.208989
WT2	Ifi27l2a	25.5088	0.98415	25.7413	0.208989
WT3	Ifi27l2a	24.4163	0.989236	24.4185	0.0308865
WT3	Ifi27l2a	24.3888	0.979001	24.4185	0.0308865
WT3	Ifi27l2a	24.4505	0.987928	24.4185	0.0308865
WT4	Ifi27l2a	24.4757	0.984855	24.4911	0.0187976
WT4	Ifi27l2a	24.5121	0.985535	24.4911	0.0187976
WT4	Ifi27l2a	24.4856	0.985692	24.4911	0.0187976
WT5	Ifi27l2a	24.3049	0.982346	24.3506	0.0930205
WT5	Ifi27l2a	24.4576	0.987398	24.3506	0.0930205
WT5	Ifi27l2a	24.2893	0.988664	24.3506	0.0930205
AireC313X1	Irf7	26.8228	0.979933	26.9409	0.188103
AireC313X1	Irf7	27.1579	0.973142	26.9409	0.188103
AireC313X1	Irf7	26.8422	0.970299	26.9409	0.188103
AireC313X2	Irf7	30.2992	0.973336	29.9784	0.284948
AireC313X2	Irf7	29.8815	0.983858	29.9784	0.284948
AireC313X2	Irf7	29.7546	0.964025	29.9784	0.284948
AireC313X3	Irf7	29.7712	0.974787	29.8074	0.13973
AireC313X3	Irf7	29.9617	0.98105	29.8074	0.13973
AireC313X3	Irf7	29.6894	0.978829	29.8074	0.13973
AireC313X4	Irf7	28.0004	0.974506	27.8141	0.171576
AireC313X4	Irf7	27.6627	0.985814	27.8141	0.171576
AireC313X4	Irf7	27.7791	0.986539	27.8141	0.171576
AireC313X5	Irf7	26.7245	0.986571	26.8649	0.122971
AireC313X5	Irf7	26.9171	0.985497	26.8649	0.122971
AireC313X5	Irf7	26.9532	0.973288	26.8649	0.122971
WT1	Irf7	28.1799	0.944436	28.0196	0.145254
WT1	Irf7	27.9823	0.981373	28.0196	0.145254
WT1	Irf7	27.8967	0.98668	28.0196	0.145254
WT2	Irf7	27.5959	0.976094	28.0078	0.394174
WT2	Irf7	28.3815	0.971484	28.0078	0.394174
WT2	Irf7	28.046	0.972221	28.0078	0.394174
WT3	Irf7	26.7234	0.975605	26.7298	0.0921089
WT3	Irf7	26.8249	0.967462	26.7298	0.0921089
WT3	Irf7	26.641	0.966496	26.7298	0.0921089
WT4	Irf7	26.4022	0.964419	26.3842	0.0168208
WT4	Irf7	26.3817	0.9663	26.3842	0.0168208
WT4	Irf7	26.3688	0.968229	26.3842	0.0168208
WT5	Irf7	26.4262	0.970149	26.3821	0.0848625
WT5	Irf7	26.4358	0.975846	26.3821	0.0848625
WT5	Irf7	26.2843	0.961081	26.3821	0.0848625
AireC313X1	Isg15	28.867	0.98592	29.005	0.174406
AireC313X1	Isg15	28.9471	0.981712	29.005	0.174406
AireC313X1	Isg15	29.201	0.971759	29.005	0.174406
AireC313X2	Isg15	32.2957	0.974733	32.1093	0.171801
AireC313X2	Isg15	31.9573	0.9813	32.1093	0.171801
AireC313X2	Isg15	32.0751	0.981268	32.1093	0.171801
AireC313X3	Isg15	32.3494	0.981487	32.6318	0.321082
AireC313X3	Isg15	32.981	0.987872	32.6318	0.321082
AireC313X3	Isg15	32.5648	0.984836	32.6318	0.321082
AireC313X4	Isg15	29.1374	0.982618	29.1324	0.0617509
AireC313X4	Isg15	29.0683	0.984531	29.1324	0.0617509
AireC313X4	Isg15	29.1915	0.981102	29.1324	0.0617509
AireC313X5	Isg15	29.005	0.978992	28.9331	0.0858256
AireC313X5	Isg15	28.8381	0.983707	28.9331	0.0858256
AireC313X5	Isg15	28.9561	0.989606	28.9331	0.0858256
WT1	Isg15	30.1504	0.978482	30.2064	0.0670397
WT1	Isg15	30.1881	0.982675	30.2064	0.0670397
WT1	Isg15	30.2807	0.980129	30.2064	0.0670397
WT2	Isg15	30.7902	0.98623	30.6697	0.42775
WT2	Isg15	31.0243	0.981039	30.6697	0.42775
WT2	Isg15	30.1947	0.976563	30.6697	0.42775
WT3	Isg15	28.7323	0.981598	28.8086	0.0821308
WT3	Isg15	28.8955	0.983355	28.8086	0.0821308
WT3	Isg15	28.7979	0.978308	28.8086	0.0821308
WT4	Isg15	28.067	0.976069	28.0653	0.0203404
WT4	Isg15	28.0847	0.97704	28.0653	0.0203404
WT4	Isg15	28.0441	0.974547	28.0653	0.0203404
WT5	Isg15	28.7118	0.975182	28.7722	0.0703273
WT5	Isg15	28.8494	0.984936	28.7722	0.0703273
WT5	Isg15	28.7554	0.985103	28.7722	0.0703273
AireC313X1	Ly6a	28.7081	0.985574	28.739	0.0788365
AireC313X1	Ly6a	28.6803	0.98809	28.739	0.0788365
AireC313X1	Ly6a	28.8286	0.985113	28.739	0.0788365
AireC313X2	Ly6a	31.6559	0.985596	31.2051	0.421721
AireC313X2	Ly6a	30.8202	0.981534	31.2051	0.421721
AireC313X2	Ly6a	31.1392	0.987327	31.2051	0.421721
AireC313X3	Ly6a	30.6682	0.985647	30.333	0.290369
AireC313X3	Ly6a	30.1605	0.983049	30.333	0.290369
AireC313X3	Ly6a	30.1702	0.985697	30.333	0.290369
AireC313X4	Ly6a	29.6099	0.986867	29.6399	0.0386298
AireC313X4	Ly6a	29.6835	0.987372	29.6399	0.0386298
AireC313X4	Ly6a	29.6264	0.987108	29.6399	0.0386298
AireC313X5	Ly6a	28.9939	0.988232	29.0468	0.217191
AireC313X5	Ly6a	28.8609	0.987217	29.0468	0.217191
AireC313X5	Ly6a	29.2855	0.987564	29.0468	0.217191
WT1	Ly6a	28.6718	0.986469	28.6861	0.232613
WT1	Ly6a	28.9255	0.988573	28.6861	0.232613
WT1	Ly6a	28.4609	0.987761	28.6861	0.232613
WT2	Ly6a	29.1399	0.979955	28.8948	0.36963
WT2	Ly6a	29.0748	0.985843	28.8948	0.36963
WT2	Ly6a	28.4697	0.985266	28.8948	0.36963
WT3	Ly6a	29.1257	0.980815	29.1437	0.37776
WT3	Ly6a	29.5301	0.988197	29.1437	0.37776
WT3	Ly6a	28.7752	0.98651	29.1437	0.37776
WT4	Ly6a	28.837	0.982839	28.7989	0.141449
WT4	Ly6a	28.6423	0.984064	28.7989	0.141449
WT4	Ly6a	28.9175	0.986639	28.7989	0.141449
WT5	Ly6a	28.7039	0.985422	28.6792	0.0253048
WT5	Ly6a	28.6805	0.98603	28.6792	0.0253048
WT5	Ly6a	28.6533	0.989178	28.6792	0.0253048
AireC313X1	Rtp4	27.2685	0.981739	27.2862	0.15107
AireC313X1	Rtp4	27.4453	0.983595	27.2862	0.15107
AireC313X1	Rtp4	27.1447	0.984011	27.2862	0.15107
AireC313X2	Rtp4	30.7277	0.978433	31.73	0.901226
AireC313X2	Rtp4	32.4737	0.976647	31.73	0.901226
AireC313X2	Rtp4	31.9885	0.983922	31.73	0.901226
AireC313X3	Rtp4	30.9945	0.990513	31.1802	0.261611
AireC313X3	Rtp4	31.4794	0.981797	31.1802	0.261611
AireC313X3	Rtp4	31.0668	0.987351	31.1802	0.261611
AireC313X4	Rtp4	28.2559	0.988397	28.1969	0.055303
AireC313X4	Rtp4	28.1462	0.986702	28.1969	0.055303
AireC313X4	Rtp4	28.1886	0.988374	28.1969	0.055303
AireC313X5	Rtp4	27.6431	0.98897	27.5919	0.0939487
AireC313X5	Rtp4	27.4835	0.985921	27.5919	0.0939487
AireC313X5	Rtp4	27.6491	0.985799	27.5919	0.0939487
WT1	Rtp4	28.7456	0.983749	28.6636	0.256946
WT1	Rtp4	28.8695	0.981427	28.6636	0.256946
WT1	Rtp4	28.3756	0.973817	28.6636	0.256946
WT2	Rtp4	29.5313	0.985416	29.4026	0.229907
WT2	Rtp4	29.1371	0.976763	29.4026	0.229907
WT2	Rtp4	29.5393	0.976764	29.4026	0.229907
WT3	Rtp4	27.1451	0.975495	26.9877	0.150337
WT3	Rtp4	26.8456	0.981961	26.9877	0.150337
WT3	Rtp4	26.9723	0.962527	26.9877	0.150337
WT4	Rtp4	26.755	0.973397	26.8057	0.0468225
WT4	Rtp4	26.8474	0.975121	26.8057	0.0468225
WT4	Rtp4	26.8146	0.971458	26.8057	0.0468225
WT5	Rtp4	27.0391	0.977586	27.0182	0.0849447
WT5	Rtp4	26.9247	0.977614	27.0182	0.0849447
WT5	Rtp4	27.0907	0.969015	27.0182	0.0849447
AireC313X1	Stat1	25.1414	0.977031	25.0396	0.126392
AireC313X1	Stat1	24.8982	0.988281	25.0396	0.126392
AireC313X1	Stat1	25.0793	0.97563	25.0396	0.126392
AireC313X2	Stat1	28.4142	0.979876	28.2602	0.23491
AireC313X2	Stat1	28.3765	0.985889	28.2602	0.23491
AireC313X2	Stat1	27.9898	0.988668	28.2602	0.23491
AireC313X3	Stat1	27.9122	0.986412	28.1371	0.205628
AireC313X3	Stat1	28.1836	0.983278	28.1371	0.205628
AireC313X3	Stat1	28.3155	0.988995	28.1371	0.205628
AireC313X4	Stat1	26.237	0.980824	26.2964	0.0609735
AireC313X4	Stat1	26.3589	0.986073	26.2964	0.0609735
AireC313X4	Stat1	26.2932	0.989886	26.2964	0.0609735
AireC313X5	Stat1	25.1947	0.979442	25.2512	0.244529
AireC313X5	Stat1	25.519	0.98902	25.2512	0.244529
AireC313X5	Stat1	25.0398	0.987573	25.2512	0.244529
WT1	Stat1	26.2375	0.989569	26.0567	0.222725
WT1	Stat1	26.1249	0.98346	26.0567	0.222725
WT1	Stat1	25.8079	0.990601	26.0567	0.222725
WT2	Stat1	26.6356	0.985788	26.4423	0.307627
WT2	Stat1	26.6037	0.985697	26.4423	0.307627
WT2	Stat1	26.0875	0.983899	26.4423	0.307627
WT3	Stat1	25.0097	0.963628	24.9489	0.117513
WT3	Stat1	25.0235	0.965666	24.9489	0.117513
WT3	Stat1	24.8134	0.98549	24.9489	0.117513
WT4	Stat1	24.6964	0.987071	24.687	0.139003
WT4	Stat1	24.8211	0.986987	24.687	0.139003
WT4	Stat1	24.5435	0.989454	24.687	0.139003
WT5	Stat1	24.8742	0.987489	24.897	0.06317
WT5	Stat1	24.9684	0.989029	24.897	0.06317
WT5	Stat1	24.8483	0.989135	24.897	0.06317
AireC313X1	Usp18	27.9231	0.99039	27.9961	0.0891181
AireC313X1	Usp18	28.0954	0.986034	27.9961	0.0891181
AireC313X1	Usp18	27.9698	0.989336	27.9961	0.0891181
AireC313X2	Usp18	30.5739	0.97829	30.3572	0.577446
AireC313X2	Usp18	30.795	0.9876	30.3572	0.577446
AireC313X2	Usp18	29.7028	0.979942	30.3572	0.577446
AireC313X3	Usp18	30.4932	0.991865	30.4163	0.115565
AireC313X3	Usp18	30.2834	0.984112	30.4163	0.115565
AireC313X3	Usp18	30.4724	0.985554	30.4163	0.115565
AireC313X4	Usp18	28.9148	0.983917	28.8245	0.269428
AireC313X4	Usp18	28.5215	0.986734	28.8245	0.269428
AireC313X4	Usp18	29.0371	0.988182	28.8245	0.269428
AireC313X5	Usp18	27.6595	0.986457	27.7557	0.147638
AireC313X5	Usp18	27.9257	0.988216	27.7557	0.147638
AireC313X5	Usp18	27.6819	0.988108	27.7557	0.147638
WT1	Usp18	28.2666	0.988713	28.4172	0.313979
WT1	Usp18	28.7781	0.990508	28.4172	0.313979
WT1	Usp18	28.2069	0.986799	28.4172	0.313979
WT2	Usp18	28.9937	0.991731	28.9164	0.119568
WT2	Usp18	28.7787	0.981955	28.9164	0.119568
WT2	Usp18	28.9769	0.973176	28.9164	0.119568
WT3	Usp18	27.6205	0.993222	27.5628	0.0575183
WT3	Usp18	27.5624	0.98983	27.5628	0.0575183
WT3	Usp18	27.5054	0.985881	27.5628	0.0575183
WT4	Usp18	26.837	0.980161	26.9352	0.109662
WT4	Usp18	26.9151	0.987092	26.9352	0.109662
WT4	Usp18	27.0536	0.990254	26.9352	0.109662
WT5	Usp18	27.5724	0.987491	27.6283	0.0800928
WT5	Usp18	27.5925	0.980498	27.6283	0.0800928
WT5	Usp18	27.7201	0.982396	27.6283	0.0800928

## Sheet: 3.6_IFN_score_type1_GO_based
Type I IFN module score based on genes within the GO term "response to type I IFNs" comparison across AireC313X-/- and WT mice. Wilcoxon rank sum test with Benjamini-Hochberg correction
Data for figure 5c,d
cluster	mean_AireC313X	mean_WT	median_AireC313X	median_WT	sd_AireC313X	sd_WT	p_value	p_adjusted
Mature_neutrophils	0.104482	0.135575	0.0958525	0.124446	0.083713	0.0921008	2.87e-20	6.89e-19
Late_neutrophil_prog	0.0681621	0.0814367	0.0640369	0.0776206	0.0551499	0.0613844	1.37e-11	1.65e-10
Erythroid_prog_prolif	-0.0394216	-0.00976867	-0.0558966	-0.0303558	0.0883157	0.0997847	6.66e-09	5.33e-08
Late_erythroid_prog	0.0141182	0.0289537	-0.00212154	0.0126989	0.0813747	0.0843952	4.24e-06	2.54e-05
Late_monocyte_prog	0.126686	0.107196	0.111944	0.0896493	0.110909	0.111118	0.00160765	0.00688135
HSC	-0.0304838	-0.00658093	-0.0401259	-0.0136925	0.0687019	0.0713511	0.00172034	0.00688135
Myeloid_prog	-0.00989193	-0.0248614	-0.0251729	-0.0355586	0.0784258	0.0737111	0.0177241	0.0607683
Pro_B	-0.0890418	-0.0799193	-0.0943332	-0.0836132	0.0635805	0.0608125	0.0271385	0.0814156
T_cells	-0.0205798	-0.00975387	-0.0311389	-0.0187979	0.0721358	0.0744298	0.0347056	0.0925482
Early_neutrophil_prog	0.0306126	0.0368505	0.0291265	0.0347396	0.0485395	0.0455394	0.0509808	0.122354
Early_monocyte_prog	0.0929821	0.1013	0.0913336	0.097867	0.0771446	0.079672	0.0812905	0.177361
Immature_B_prolif	-0.0932281	-0.0987339	-0.0924944	-0.103549	0.0509714	0.0557521	0.12029	0.240579
pDCs	-0.0250525	-0.0195116	-0.0362247	-0.0322957	0.0833582	0.0811521	0.169034	0.312062
Mature_B	-0.0653235	-0.0596307	-0.0699111	-0.0670982	0.05547	0.064312	0.26098	0.447395
Pro_B_rearranging	-0.089709	-0.0936158	-0.095337	-0.0965371	0.0620402	0.0577968	0.317011	0.475516
Early_erythroid_prog	-0.0810863	-0.0885295	-0.0870912	-0.0924785	0.0564914	0.0457421	0.299048	0.475516
B_ISG	0.118205	0.078671	0.151068	0.0664707	0.0903104	0.0999148	0.39488	0.557478
Immature_B	-0.0474235	-0.041835	-0.0541274	-0.0545089	0.0707369	0.0767041	0.478384	0.637845
Mature_monocytes	-0.0187189	-0.0117662	-0.0315083	-0.0283764	0.0734422	0.0813006	0.539485	0.675025
NK	-0.0313499	-0.0260074	-0.0385311	-0.0346845	0.0718832	0.0718178	0.562521	0.675025
Pre_B_1	-0.0830809	-0.083411	-0.0876186	-0.0906295	0.0563146	0.0593208	0.613198	0.700798
Mast_cells	-0.0130626	-0.0126539	-0.0205381	-0.0153469	0.0667095	0.0652972	0.864968	0.864968
Pre_B_2	-0.0719636	-0.0730119	-0.0774715	-0.0778669	0.0621584	0.0618415	0.846823	0.864968
Pro_B_prolif	-0.147957	-0.14742	-0.153519	-0.151914	0.051275	0.0512455	0.832517	0.864968

## Sheet: 3.7_IFN_score_type2_GO_based
Type II IFN module score based on genes within the GO term "response to type II IFNs" comparison across AireC313X-/- and WT mice. Wilcoxon rank sum test with Benjamini-Hochberg correction
Data for figure 5e,f
cluster	mean_AireC313X	mean_WT	median_AireC313X	median_WT	sd_AireC313X	sd_WT	p_value	p_adjusted
Late_neutrophil_prog	0.137737	0.149002	0.141679	0.151209	0.042828	0.0443858	6.27e-19	1.51e-17
Mature_neutrophils	0.141352	0.157508	0.141628	0.160172	0.0517828	0.0549359	3.87e-17	4.65e-16
T_cells	0.143056	0.163286	0.140128	0.166808	0.072195	0.0701526	6.13e-06	4.9e-05
Late_erythroid_prog	0.0103484	0.00589844	0.00596617	0.00112043	0.035703	0.0391758	0.000624343	0.00374606
Erythroid_prog_prolif	-0.00318969	0.00527705	-0.00408614	0.00198073	0.0435619	0.0442011	0.000871742	0.00418436
Late_monocyte_prog	0.219152	0.205101	0.215639	0.207565	0.073109	0.0758202	0.00358859	0.0143543
pDCs	0.141171	0.144781	0.137921	0.143806	0.0509663	0.0513357	0.0893586	0.306372
Mast_cells	0.119454	0.113204	0.120119	0.111069	0.0476892	0.0455147	0.259601	0.415362
Pre_B_1	0.0267262	0.0237873	0.0264027	0.0217065	0.0493946	0.0500718	0.16772	0.415362
Pro_B_prolif	0.00477281	0.00743455	0.00287054	0.00476054	0.039245	0.0391809	0.202466	0.415362
Early_neutrophil_prog	0.123041	0.12603	0.124615	0.125204	0.0311808	0.033258	0.184966	0.415362
Early_monocyte_prog	0.192781	0.195364	0.190327	0.195416	0.0481207	0.0474246	0.250837	0.415362
Myeloid_prog	0.0605754	0.0540878	0.0634987	0.0554804	0.0624551	0.0642734	0.230686	0.415362
Early_erythroid_prog	-0.0220597	-0.016596	-0.0223696	-0.0208262	0.0377908	0.0411604	0.236094	0.415362
HSC	0.0854823	0.0937586	0.0865054	0.0903712	0.0577896	0.0497791	0.194314	0.415362
Pro_B	0.0319841	0.0339052	0.0284074	0.0323965	0.0500073	0.0472529	0.300396	0.450594
Pro_B_rearranging	0.0223386	0.0243933	0.0203185	0.0222728	0.0474861	0.0486325	0.356452	0.47527
Immature_B	0.096637	0.100837	0.0953806	0.0997435	0.0485914	0.0536784	0.351041	0.47527
Mature_B	0.0915345	0.0930049	0.0917557	0.0928683	0.0464125	0.0455937	0.604416	0.763472
NK	0.192715	0.198031	0.192127	0.197305	0.0495782	0.0579524	0.652989	0.783587
Immature_B_prolif	0.0709214	0.0700766	0.068583	0.0678955	0.0433541	0.0453521	0.699542	0.799477
Pre_B_2	0.0551491	0.0545234	0.0534309	0.0541556	0.0526079	0.0532373	0.887749	0.888874
Mature_monocytes	0.143099	0.144704	0.14078	0.139935	0.0753301	0.0757229	0.888874	0.888874
B_ISG	0.126416	0.116877	0.126576	0.127673	0.0417924	0.0513187	0.858586	0.888874

## Sheet: 3.8_Thymic_ISG based_IFN_score
Thymic ISG DEGs-based IFN score comparison across AireC313X-/- and WT mice. Wilcoxon rank sum test with Benjamini-Hochberg correction
Data for figure 5g,h
cluster	mean_AireC313X	mean_WT	median_AireC313X	median_WT	sd_AireC313X	sd_WT	p_value	p_adjusted	mean WT- meanAireKO
Mature_neutrophils	0.134362	0.223514	0.0804571	0.150274	0.298382	0.340853	1.53e-12	3.67e-11	0.0891518
Immature_B	0.0160869	0.0955366	-0.0329422	0.0219312	0.245433	0.292736	7.79e-06	2.67e-05	0.0794498
Mature_monocytes	0.0737062	0.144664	0.0474827	0.12182	0.207587	0.243885	0.000276261	0.000828782	0.0709578
Erythroid_prog_prolif	0.144947	0.214231	0.106865	0.170592	0.237496	0.263878	1.69e-07	1.02e-06	0.0692832
T_cells	0.0169394	0.0830033	-0.0404921	-0.00531232	0.284443	0.369244	0.0252437	0.0504873	0.0660639
Mature_B	-0.0845748	-0.0307268	-0.117889	-0.0783654	0.187433	0.224881	4.43e-09	3.54e-08	0.053848
Late_erythroid_prog	0.353971	0.406416	0.301624	0.351139	0.26342	0.266762	6e-07	2.88e-06	0.0524448
Pro_B_prolif	-0.163596	-0.128744	-0.178795	-0.151724	0.135068	0.164483	1.83e-06	7.33e-06	0.0348521
Pro_B_rearranging	-0.0971859	-0.0634067	-0.115629	-0.0833274	0.161745	0.16844	1.68e-09	2.02e-08	0.0337792
HSC	-0.151282	-0.118675	-0.174183	-0.147681	0.176869	0.179213	0.0480788	0.0887609	0.0326071
B_ISG	0.761871	0.793235	0.795742	0.717721	0.258691	0.301298	0.964479	0.964479	0.0313639
NK	-0.129914	-0.0990727	-0.187319	-0.170779	0.174476	0.228745	0.661659	0.830911	0.0308414
Pre_B_1	-0.107636	-0.085677	-0.12959	-0.105381	0.146044	0.161399	0.00338786	0.0073917	0.021959
Pre_B_2	-0.0718772	-0.052561	-0.101944	-0.0808288	0.178339	0.188046	0.00202878	0.00486908	0.0193162
Late_neutrophil_prog	-0.0674731	-0.0492118	-0.102664	-0.0897832	0.149677	0.166093	0.00186137	0.00486908	0.0182613
Pro_B	-0.111171	-0.0929922	-0.144228	-0.135622	0.188787	0.187676	0.0889496	0.142319	0.0181788
Early_neutrophil_prog	-0.170843	-0.161793	-0.194649	-0.183543	0.0905697	0.0959091	0.185827	0.278741	0.00904939
Mast_cells	-0.202822	-0.194371	-0.241252	-0.239912	0.157191	0.136708	0.395175	0.557894	0.00845152
Early_monocyte_prog	0.122954	0.129302	0.0918009	0.0933156	0.217716	0.236918	0.830024	0.866112	0.0063486
Immature_B_prolif	-0.0937259	-0.0890154	-0.124305	-0.120091	0.152311	0.163007	0.815354	0.866112	0.0047105
Early_erythroid_prog	-0.0756081	-0.0719978	-0.123757	-0.108641	0.132403	0.1342	0.692426	0.830911	0.00361032
pDCs	0.19084	0.184214	0.164017	0.151443	0.240083	0.224532	0.811708	0.866112	-0.00662655
Myeloid_prog	-0.179481	-0.188341	-0.211053	-0.22178	0.160541	0.142541	0.481723	0.642297	-0.00885965
Late_monocyte_prog	0.274129	0.222524	0.153196	0.119578	0.426257	0.383985	0.0639303	0.109595	-0.0516055

## Sheet: 3.9_cluster_markers
Conserved marker genes BM immune cells clusters. Wilcoxon rank sum test with Bonferroni correction
Data for Figure 5a, supplementary figure 5a
cluster_id	gene	Gene.description	Gene.type	WT_p_val	WT_avg_log2FC	WT_pct.1	WT_pct.2	WT_p_val_adj	AireC313X_p_val	AireC313X_avg_log2FC	AireC313X_pct.1	AireC313X_pct.2	AireC313X_p_val_adj	max_pval	minimump_p_val	avg_fc
Pro_B	2010300C02Rik	NA	NA	0	0.699552818999081	0.187	0.002	0	0	0.589290958573264	0.161	0.002	0	0	0	0.644421888786173
Pro_B	Pcp4l1	Purkinje cell protein 4-like 1 [Source:MGI Symbol;Acc:MGI:1913675]	protein_coding	0	1.16883890978525	0.311	0.004	0	0	1.17184217802857	0.328	0.002	0	0	0	1.17034054390691
Pro_B	Fcrl6	Fc receptor-like 6 [Source:MGI Symbol;Acc:MGI:3618339]	protein_coding	0	0.993764879961682	0.164	0.003	0	0	0.921119372342122	0.159	0.002	0	0	0	0.957442126151902
Pro_B	Egfl7	EGF-like domain 7 [Source:MGI Symbol;Acc:MGI:2449923]	protein_coding	0	1.02804994324644	0.334	0.01	0	0	0.991454784069721	0.315	0.008	0	0	0	1.00975236365808
Pro_B	Ttll11	tubulin tyrosine ligase-like family, member 11 [Source:MGI Symbol;Acc:MGI:1921660]	protein_coding	0	0.87695543599589	0.243	0.006	0	0	0.897142590884093	0.28	0.008	0	0	0	0.887049013439992
Pro_B	Lef1	lymphoid enhancer binding factor 1 [Source:MGI Symbol;Acc:MGI:96770]	protein_coding	0	3.2639774690682	0.953	0.105	0	0	3.03105201891108	0.886	0.08	0	0	0	3.14751474398964
Pro_B	Heyl	hairy/enhancer-of-split related with YRPW motif-like [Source:MGI Symbol;Acc:MGI:1860511]	protein_coding	0	0.834311857018422	0.213	0.002	0	0	0.969965364806516	0.238	0.002	0	0	0	0.902138610912468
Pro_B	A630023P12Rik	RIKEN cDNA A630023P12 gene [Source:MGI Symbol;Acc:MGI:2445162]	lncRNA	0	0.99229417009433	0.238	0.003	0	0	0.929147162713795	0.198	0.004	0	0	0	0.960720666404062
Pro_B	2900026A02Rik	RIKEN cDNA 2900026A02 gene [Source:MGI Symbol;Acc:MGI:1920194]	protein_coding	0	1.47391870283743	0.487	0.019	0	0	1.53147039993465	0.492	0.012	0	0	0	1.50269455138604
Pro_B	Auts2	autism susceptibility candidate 2 [Source:MGI Symbol;Acc:MGI:1919847]	protein_coding	0	1.42922065804391	0.3	0.016	0	4.22081339869923e-185	0.796613761005655	0.225	0.015	8.37324962033953e-181	4.22081339869923e-185	0	1.11291720952478
Pro_B	Myl10	myosin, light chain 10, regulatory [Source:MGI Symbol;Acc:MGI:1891705]	protein_coding	0	1.31936306372737	0.266	0.003	0	0	0.773586102587959	0.188	0.002	0	0	0	1.04647458315766
Pro_B	Impdh1	inosine monophosphate dehydrogenase 1 [Source:MGI Symbol;Acc:MGI:96567]	protein_coding	0	2.02694950542136	0.689	0.034	0	0	2.09176168807669	0.693	0.036	0	0	0	2.05935559674903
Pro_B	Phldb3	pleckstrin homology like domain, family B, member 3 [Source:MGI Symbol;Acc:MGI:3642959]	protein_coding	0	1.23754778760432	0.472	0.031	0	0	1.34071376048148	0.468	0.03	0	0	0	1.2891307740429
Pro_B	Tmem91	transmembrane protein 91 [Source:MGI Symbol;Acc:MGI:2443589]	protein_coding	0	1.00176834309463	0.281	0.004	0	0	0.961247594575686	0.272	0.003	0	0	0	0.981507968835158
Pro_B	Dlg2	discs large MAGUK scaffold protein 2 [Source:MGI Symbol;Acc:MGI:1344351]	protein_coding	0	0.824265844493946	0.24	0.006	0	1.97821563856134e-220	0.622049011786324	0.196	0.009	3.92438418377799e-216	1.97821563856134e-220	0	0.723157428140135
Pro_B	Csgalnact1	chondroitin sulfate N-acetylgalactosaminyltransferase 1 [Source:MGI Symbol;Acc:MGI:2442354]	protein_coding	0	1.38593991531885	0.449	0.028	0	0	1.19752282738051	0.392	0.022	0	0	0	1.29173137134968
Pro_B	Adgrg1	adhesion G protein-coupled receptor G1 [Source:MGI Symbol;Acc:MGI:1340051]	protein_coding	0	1.89552978636811	0.67	0.058	0	0	1.9693401166431	0.672	0.044	0	0	0	1.9324349515056
Pro_B	Drc7	dynein regulatory complex subunit 7 [Source:MGI Symbol;Acc:MGI:2685616]	protein_coding	0	0.981585444108695	0.3	0.008	0	0	0.992252393097519	0.317	0.005	0	0	0	0.986918918603107
Pro_B	Scn4b	sodium channel, type IV, beta [Source:MGI Symbol;Acc:MGI:2687406]	protein_coding	0	0.410620378894349	0.13	0.001	0	0	0.456600333843307	0.135	0.001	0	0	0	0.433610356368828
Pro_B	Fxyd6	FXYD domain-containing ion transport regulator 6 [Source:MGI Symbol;Acc:MGI:1890226]	protein_coding	0	0.69399064200149	0.209	0	0	0	0.583954340624977	0.167	0	0	0	0	0.638972491313234
Pro_B	Uaca	uveal autoantigen with coiled-coil domains and ankyrin repeats [Source:MGI Symbol;Acc:MGI:1919815]	protein_coding	0	0.719714203748092	0.268	0.011	0	0	0.775958949543522	0.243	0.006	0	0	0	0.747836576645807
Pro_B	Arpp21	cyclic AMP-regulated phosphoprotein, 21 [Source:MGI Symbol;Acc:MGI:107562]	protein_coding	0	2.5577542916897	0.653	0.006	0	0	2.2309052837089	0.608	0.006	0	0	0	2.3943297876993
Pro_B	1700048O20Rik	RIKEN cDNA 1700048O20 gene [Source:MGI Symbol;Acc:MGI:1920637]	lncRNA	0	1.30419363514203	0.398	0.006	0	0	1.25666101265902	0.354	0.004	0	0	0	1.28042732390053
Pro_B	Esr1	estrogen receptor 1 (alpha) [Source:MGI Symbol;Acc:MGI:1352467]	protein_coding	0	1.61641976939793	0.557	0.07	0	0	1.56175822112546	0.548	0.057	0	0	0	1.5890889952617
Pro_B	1700027J07Rik	RIKEN cDNA 1700027J07 gene [Source:MGI Symbol;Acc:MGI:1916693]	lncRNA	0	1.65605229448215	0.602	0.071	0	0	1.61290836445372	0.566	0.045	0	0	0	1.63448032946794
Pro_B	Tbxa2r	thromboxane A2 receptor [Source:MGI Symbol;Acc:MGI:98496]	protein_coding	0	1.10374614710198	0.372	0.024	0	8.49816451046695e-223	1.09766376980234	0.333	0.028	1.68586587558643e-218	8.49816451046695e-223	0	1.10070495845216
Pro_B	Selenom	selenoprotein M [Source:MGI Symbol;Acc:MGI:2149786]	protein_coding	0	1.67534789766353	0.381	0.017	0	0	1.93327706887349	0.415	0.019	0	0	0	1.80431248326851
Pro_B	Smtnl2	smoothelin-like 2 [Source:MGI Symbol;Acc:MGI:2442764]	protein_coding	0	0.961678396500473	0.34	0.018	0	0	1.02997082904654	0.344	0.014	0	0	0	0.995824612773504
Pro_B	Grb7	growth factor receptor bound protein 7 [Source:MGI Symbol;Acc:MGI:102683]	protein_coding	0	0.905280225429349	0.272	0.002	0	0	1.02291621044315	0.272	0.002	0	0	0	0.964098217936248
Pro_B	Frmd6	FERM domain containing 6 [Source:MGI Symbol;Acc:MGI:2442579]	protein_coding	0	1.14733861785705	0.368	0.017	0	0	1.04904921956012	0.317	0.016	0	0	0	1.09819391870858
Pro_B	Gm30948	predicted gene, 30948 [Source:MGI Symbol;Acc:MGI:5590107]	lncRNA	0	2.59553241665584	0.698	0.005	0	0	2.21437169877521	0.611	0.003	0	0	0	2.40495205771553
Pro_B	2610307P16Rik	RIKEN cDNA 2610307P16 gene [Source:MGI Symbol;Acc:MGI:1919768]	lncRNA	0	1.96213044277477	0.794	0.139	0	0	1.98890438802359	0.725	0.093	0	0	0	1.97551741539918
Pro_B	Gfra2	glial cell line derived neurotrophic factor family receptor alpha 2 [Source:MGI Symbol;Acc:MGI:1195462]	protein_coding	0	1.3409720285994	0.432	0.016	0	0	1.33082237710342	0.426	0.013	0	0	0	1.33589720285141
Pro_B	Igll1	immunoglobulin lambda-like polypeptide 1 [Source:MGI Symbol;Acc:MGI:96529]	protein_coding	0	5.20407402786544	0.983	0.025	0	0	5.25441689958034	0.971	0.014	0	0	0	5.22924546372289
Pro_B	Vpreb1	pre-B lymphocyte gene 1 [Source:MGI Symbol;Acc:MGI:98936]	protein_coding	0	5.15899903110201	0.974	0.023	0	0	5.21645645826118	0.976	0.015	0	0	0	5.1877277446816
Pro_B	Vpreb2	pre-B lymphocyte gene 2 [Source:MGI Symbol;Acc:MGI:98937]	protein_coding	0	2.49686081298519	0.66	0.001	0	0	2.42240342860358	0.677	0.001	0	0	0	2.45963212079438
Pro_B	Gm46560	predicted gene, 46560 [Source:MGI Symbol;Acc:MGI:5826197]	lncRNA	0	0.686240502399768	0.198	0.002	0	0	0.786407974984915	0.206	0.001	0	0	0	0.736324238692342
Pro_B	Erg	ETS transcription factor [Source:MGI Symbol;Acc:MGI:95415]	protein_coding	0	2.67000037178029	0.86	0.101	0	0	2.73240494263417	0.873	0.096	0	0	0	2.70120265720723
Pro_B	Pde9a	phosphodiesterase 9A [Source:MGI Symbol;Acc:MGI:1277179]	protein_coding	0	0.476854848088704	0.117	0	0	0	0.57798286388672	0.153	0	0	0	0	0.527418855987712
Pro_B	Sapcd1	suppressor APC domain containing 1 [Source:MGI Symbol;Acc:MGI:2388100]	protein_coding	0	1.21405710359253	0.409	0.037	0	0	1.24021241812255	0.423	0.025	0	0	0	1.22713476085754
Pro_B	Dntt	deoxynucleotidyltransferase, terminal [Source:MGI Symbol;Acc:MGI:98659]	protein_coding	0	3.68151723076369	0.838	0.014	0	0	3.71952594236094	0.815	0.021	0	0	0	3.70052158656232
Pro_B	Bfsp2	beaded filament structural protein 2, phakinin [Source:MGI Symbol;Acc:MGI:1333828]	protein_coding	9.39580361261311e-307	1.77122161913616	0.555	0.074	1.86393952067019e-302	0	1.9296955188195	0.611	0.061	0	9.39580361261311e-307	0	1.85045856897783
Pro_B	Gfra1	glial cell line derived neurotrophic factor family receptor alpha 1 [Source:MGI Symbol;Acc:MGI:1100842]	protein_coding	2.82253341786393e-279	1.80190684582191	0.847	0.191	5.59934179435847e-275	0	1.92232887183753	0.788	0.124	0	2.82253341786393e-279	0	1.86211785882972
Pro_B	Mir99ahg	Mir99a and Mirlet7c-1 host gene (non-protein coding) [Source:MGI Symbol;Acc:MGI:1919929]	lncRNA	1.963093185849e-287	0.885140497836265	0.24	0.012	3.89438426208725e-283	1.46003125464488e-192	0.777363491020854	0.18	0.009	2.89641000296452e-188	1.46003125464488e-192	3.92618637169757e-287	0.83125199442856
Pro_B	Tspan13	tetraspanin 13 [Source:MGI Symbol;Acc:MGI:1913359]	protein_coding	6.29936910900584e-287	2.37035346568926	0.951	0.345	1.24966884384458e-282	1.33711408805757e-271	2.39024831490867	0.981	0.309	2.6525669278886e-267	1.33711408805757e-271	1.25987382180107e-286	2.38030089029896
Pro_B	Ldlrad4	low density lipoprotein receptor class A domain containing 4 [Source:MGI Symbol;Acc:MGI:1277150]	protein_coding	8.0706752461386e-284	1.48431958098838	0.568	0.083	1.60106055532897e-279	6.5283453832228e-130	1.31252743913992	0.455	0.091	1.29509315712374e-125	6.5283453832228e-130	1.6141350492276e-283	1.39842351006415
Pro_B	Gmpr	guanosine monophosphate reductase [Source:MGI Symbol;Acc:MGI:1913605]	protein_coding	4.07934563503194e-282	0.610928079050833	0.217	0.009	8.09260587077637e-278	3.37107071291823e-246	0.585092517741713	0.193	0.007	6.68753008028718e-242	3.37107071291823e-246	8.15869127006365e-282	0.598010298396273
Pro_B	Acp6	acid phosphatase 6, lysophosphatidic [Source:MGI Symbol;Acc:MGI:1931010]	protein_coding	3.2835150064406e-279	1.03390955082282	0.402	0.04	6.51383706977686e-275	2.27566528397015e-257	1.13382239790724	0.405	0.037	4.51446479033999e-253	2.27566528397015e-257	6.5670300128807e-279	1.08386597436503
Pro_B	Lef1os1	LEF1 opposite strand RNA 1 [Source:MGI Symbol;Acc:MGI:5663489]	lncRNA	1.01887469362887e-249	0.785322939741054	0.264	0.018	2.02124361722095e-245	5.94678453883747e-277	0.768699588316052	0.241	0.01	1.17972311681458e-272	1.01887469362887e-249	1.18935690776738e-276	0.777011264028553
Pro_B	Gimap6	GTPase, IMAP family member 6 [Source:MGI Symbol;Acc:MGI:1918876]	protein_coding	3.59244031763721e-273	2.00860109488988	0.809	0.181	7.1266831021287e-269	6.30978574606073e-191	1.88493297407651	0.775	0.186	1.25173529630353e-186	6.30978574606073e-191	7.18488063527414e-273	1.94676703448319
Pro_B	Tnfrsf19	tumor necrosis factor receptor superfamily, member 19 [Source:MGI Symbol;Acc:MGI:1352474]	protein_coding	1.066552346959e-266	1.25635540475596	0.391	0.039	2.11582654589727e-262	1.03021656003662e-254	1.13078341148592	0.344	0.026	2.04374361180064e-250	1.03021656003662e-254	2.13310469391787e-266	1.19356940812094
Pro_B	Pde2a	phosphodiesterase 2A, cGMP-stimulated [Source:MGI Symbol;Acc:MGI:2446107]	protein_coding	3.63337873476857e-266	1.97845767399766	0.851	0.252	7.20789673403389e-262	2.55057984928638e-255	2.12290496594778	0.897	0.244	5.05984030501431e-251	2.55057984928638e-255	7.26675746953697e-266	2.05068131997272
Pro_B	Gm525	predicted gene 525 [Source:MGI Symbol;Acc:MGI:2685371]	protein_coding	2.39536886952961e-201	0.56002899941728	0.149	0.006	4.75193276337285e-197	2.17249385540137e-264	0.589148520609493	0.167	0.004	4.30979331034523e-260	2.39536886952961e-201	4.34498771080271e-264	0.574588760013387
Pro_B	Ust	uronyl-2-sulfotransferase [Source:MGI Symbol;Acc:MGI:2442406]	protein_coding	1.7410950738969e-257	1.00616390863731	0.294	0.022	3.45398440759668e-253	2.12847883597587e-196	0.752584206831316	0.265	0.02	4.22247631480894e-192	2.12847883597587e-196	3.4821901477935e-257	0.879374057734311
Pro_B	Tnfsf10	tumor necrosis factor (ligand) superfamily, member 10 [Source:MGI Symbol;Acc:MGI:107414]	protein_coding	3.90651097139455e-257	0.731282342917293	0.228	0.012	7.7497364650525e-253	8.16703964471099e-197	0.674422266050037	0.212	0.012	1.62017732471777e-192	8.16703964471099e-197	7.81302194278863e-257	0.702852304483665
Pro_B	Gstt2	glutathione S-transferase, theta 2 [Source:MGI Symbol;Acc:MGI:106188]	protein_coding	7.56570403703941e-165	1.089949870127	0.457	0.085	1.50088436686788e-160	4.72230146235228e-257	1.28462842216869	0.55	0.07	9.36810164101445e-253	7.56570403703941e-165	9.44460292470359e-257	1.18728914614784
Pro_B	Ighv14-2	immunoglobulin heavy variable 14-2 [Source:MGI Symbol;Acc:MGI:4439607]	IG_V_gene	6.69959536166719e-234	0.54693654464086	0.149	0.005	1.32906572784754e-229	8.26815978642564e-253	0.549022266332059	0.148	0.003	1.64023753843112e-248	6.69959536166719e-234	1.65363195728512e-252	0.54797940548646
Pro_B	Prep	prolyl endopeptidase [Source:MGI Symbol;Acc:MGI:1270863]	protein_coding	6.38754663118271e-235	1.74105413983424	0.723	0.168	1.26716150069403e-230	9.68421125981763e-253	1.99476666697699	0.743	0.143	1.92115382972262e-248	6.38754663118271e-235	1.93684225196343e-252	1.86791040340561
Pro_B	Mzb1	marginal zone B and B1 cell-specific protein 1 [Source:MGI Symbol;Acc:MGI:1917066]	protein_coding	6.60479719613981e-251	2.16925792870923	0.949	0.349	1.31025966777022e-246	1.33941107486864e-249	2.43886735187185	0.934	0.274	2.65712369032441e-245	1.33941107486864e-249	1.32095943922789e-250	2.30406264029054
Pro_B	Slit1	slit guidance ligand 1 [Source:MGI Symbol;Acc:MGI:1315203]	protein_coding	7.912360464882e-184	0.639075467355006	0.185	0.012	1.56965406902329e-179	5.51234053375737e-240	0.686853503071076	0.204	0.008	1.09353811508679e-235	7.912360464882e-184	1.10246810675144e-239	0.662964485213041
Pro_B	Cplx2	complexin 2 [Source:MGI Symbol;Acc:MGI:104726]	protein_coding	9.34027783696844e-221	1.6738607262361	0.747	0.182	1.8529243172978e-216	1.41249991177952e-239	1.86691005341889	0.759	0.147	2.80211732498821e-235	9.34027783696844e-221	2.82499982355898e-239	1.77038538982749
Pro_B	Maml3	mastermind like transcriptional coactivator 3 [Source:MGI Symbol;Acc:MGI:2389461]	protein_coding	6.83260469680671e-237	1.75121103062424	0.751	0.178	1.35545211975252e-232	6.72616045083184e-141	1.48589083386211	0.635	0.163	1.33433571023602e-136	6.72616045083184e-141	1.36652093936124e-236	1.61855093224317
Pro_B	Eng	endoglin [Source:MGI Symbol;Acc:MGI:95392]	protein_coding	1.29388918230215e-236	0.773095618494405	0.26	0.019	2.566817359851e-232	1.08202636926903e-208	0.776341802245276	0.262	0.018	2.14652391135591e-204	1.08202636926903e-208	2.58777836460419e-236	0.774718710369841
Pro_B	Pmf1	polyamine-modulated factor 1 [Source:MGI Symbol;Acc:MGI:1914287]	protein_coding	8.38923198514199e-235	2.1760480221332	0.696	0.164	1.66425584121247e-230	1.00410532494577e-174	2.21566194581422	0.669	0.168	1.99194414362743e-170	1.00410532494577e-174	1.67784639702821e-234	2.19585498397371
Pro_B	Tmem176b	transmembrane protein 176B [Source:MGI Symbol;Acc:MGI:1916348]	protein_coding	5.346590906104e-233	1.06575064856578	0.426	0.053	1.06065670395291e-228	1.50873261846748e-124	0.915869498252873	0.381	0.063	2.99302376851579e-120	1.50873261846748e-124	1.06931818122073e-232	0.990810073409329
Pro_B	B3gnt2	UDP-GlcNAc:betaGal beta-1,3-N-acetylglucosaminyltransferase 2 [Source:MGI Symbol;Acc:MGI:1889505]	protein_coding	2.36542889828752e-230	2.00838963541626	0.979	0.467	4.69253784842279e-226	4.84819977278422e-222	2.31041537101027	0.963	0.403	9.61785870924934e-218	4.84819977278422e-222	4.73085779657472e-230	2.15940250321327
Pro_B	Rag2	recombination activating gene 2 [Source:MGI Symbol;Acc:MGI:97849]	protein_coding	6.72365479178798e-228	1.15417779744294	0.434	0.057	1.3338386375949e-223	6.32287774373216e-173	1.00543226440968	0.362	0.043	1.25433248680159e-168	6.32287774373216e-173	1.34473095835751e-227	1.07980503092631
Pro_B	AU020206	expressed sequence AU020206 [Source:MGI Symbol;Acc:MGI:2142134]	lncRNA	1.66824264171805e-222	1.68449799336922	0.694	0.163	3.30945975264026e-218	3.29638919825918e-226	1.72954009858895	0.725	0.148	6.53937689150656e-222	1.66824264171805e-222	6.59277839651774e-226	1.70701904597909
Pro_B	Xrcc6	X-ray repair complementing defective repair in Chinese hamster cells 6 [Source:MGI Symbol;Acc:MGI:95606]	protein_coding	1.44880351582965e-163	1.50588489325754	0.766	0.241	2.87413641470287e-159	8.62966272031361e-226	1.88439860127003	0.836	0.197	1.71195249045581e-221	1.44880351582965e-163	1.72593254406272e-225	1.69514174726379
Pro_B	Plxdc1	plexin domain containing 1 [Source:MGI Symbol;Acc:MGI:1919574]	protein_coding	1.13963535433749e-224	1.31747570208074	0.5	0.078	2.26080861593471e-220	2.27050277862932e-197	1.31033929910167	0.481	0.069	4.50422341224484e-193	2.27050277862932e-197	2.27927070867478e-224	1.3139075005912
Pro_B	Tspan6	tetraspanin 6 [Source:MGI Symbol;Acc:MGI:1926264]	protein_coding	1.23887692228895e-149	0.449638961475173	0.168	0.012	2.45768403843682e-145	2.63684687899055e-220	0.562710902721881	0.185	0.008	5.23097683854145e-216	1.23887692228895e-149	5.27369375798119e-220	0.506174932098527
Pro_B	Patj	PATJ, crumbs cell polarity complex component [Source:MGI Symbol;Acc:MGI:1277960]	protein_coding	2.82620186103908e-213	0.919197490746889	0.287	0.026	5.60661925192932e-209	2.46273923574252e-129	0.729547509302069	0.228	0.022	4.88558209586601e-125	2.46273923574252e-129	5.65240372207802e-213	0.824372500024479
Pro_B	Ankrd33b	ankyrin repeat domain 33B [Source:MGI Symbol;Acc:MGI:1917904]	protein_coding	2.97007416890423e-213	1.34700978733683	0.534	0.093	5.8920331362722e-209	2.32341222107282e-148	1.14418644759281	0.476	0.085	4.60918516416426e-144	2.32341222107282e-148	5.94014833780845e-213	1.24559811746482
Pro_B	Cmtm8	CKLF-like MARVEL transmembrane domain containing 8 [Source:MGI Symbol;Acc:MGI:2447167]	protein_coding	1.3442483571762e-164	0.571983261697323	0.164	0.01	2.66671989096614e-160	2.6843209774793e-212	0.668275869439573	0.172	0.007	5.32515595512343e-208	1.3442483571762e-164	5.36864195495869e-212	0.620129565568448
Pro_B	Vpreb3	pre-B lymphocyte gene 3 [Source:MGI Symbol;Acc:MGI:98938]	protein_coding	4.03356188607588e-192	1.73079085837281	0.987	0.448	8.00178006959733e-188	1.28420739036258e-208	2.12906123422662	0.981	0.342	2.54761062100129e-204	4.03356188607588e-192	2.56841478072521e-208	1.92992604629971
Pro_B	Epb41l4b	erythrocyte membrane protein band 4.1 like 4b [Source:MGI Symbol;Acc:MGI:1859149]	protein_coding	1.23349697921977e-136	0.672953441409524	0.238	0.028	2.44701130737618e-132	5.78063301803538e-208	0.809768522579925	0.283	0.021	1.14676197811786e-203	1.23349697921977e-136	1.1561266036071e-207	0.741360981994725
Pro_B	N4bp3	NEDD4 binding protein 3 [Source:MGI Symbol;Acc:MGI:2442218]	protein_coding	9.81895030099049e-208	1.15823126235674	0.381	0.048	1.94788336071049e-203	2.17439605209422e-180	1.14146451602487	0.378	0.046	4.31356688814451e-176	2.17439605209422e-180	1.9637900601981e-207	1.14984788919081
Pro_B	Cacna2d1	calcium channel, voltage-dependent, alpha2/delta subunit 1 [Source:MGI Symbol;Acc:MGI:88295]	protein_coding	1.03282024988584e-206	1.1163122115085	0.257	0.021	2.04890881172352e-202	1.29185828900641e-155	0.946975657610065	0.193	0.013	2.56278847373092e-151	1.29185828900641e-155	2.0656404997717e-206	1.03164393455928
Pro_B	Inka1	inka box actin regulator 1 [Source:MGI Symbol;Acc:MGI:1915426]	protein_coding	4.7390571364748e-206	0.721133546588388	0.268	0.023	9.40134154733872e-202	5.13234957161146e-75	0.61629242090259	0.251	0.045	1.01815550801628e-70	5.13234957161146e-75	9.4781142729498e-206	0.668712983745489
Pro_B	Lax1	lymphocyte transmembrane adaptor 1 [Source:MGI Symbol;Acc:MGI:2443362]	protein_coding	6.61490698230419e-205	0.926337242728209	0.304	0.03	1.31226524714951e-200	1.0317048095384e-124	0.871317996138746	0.291	0.038	2.04669600116228e-120	1.0317048095384e-124	1.32298139646082e-204	0.898827619433478
Pro_B	9130230N09Rik	RIKEN cDNA 9130230N09 gene [Source:MGI Symbol;Acc:MGI:1924921]	lncRNA	1.25544422056329e-172	0.564778153656156	0.177	0.011	2.49055024475345e-168	3.37759910771639e-199	0.565359863772708	0.18	0.008	6.70048110988777e-195	1.25544422056329e-172	6.75519821543286e-199	0.565069008714432
Pro_B	Ripor1	RHO family interacting cell polarization regulator 1 [Source:MGI Symbol;Acc:MGI:1922937]	protein_coding	1.54966620208765e-124	1.02582294938568	0.445	0.103	3.07422781170148e-120	4.3232028754891e-199	1.25363962962781	0.55	0.089	8.57636986439528e-195	1.54966620208765e-124	8.64640575097837e-199	1.13973128950675
Pro_B	Gm32569	predicted gene, 32569 [Source:MGI Symbol;Acc:MGI:5591728]	lncRNA	3.88606912871809e-197	1.48509593608653	0.447	0.068	7.70918393755094e-193	1.29546653043754e-157	1.47806234883793	0.384	0.052	2.56994650308199e-153	1.29546653043754e-157	7.77213825743633e-197	1.48157914246223
Pro_B	Bcat1	branched chain aminotransferase 1, cytosolic [Source:MGI Symbol;Acc:MGI:104861]	protein_coding	1.53998962776755e-181	0.502949476411868	0.168	0.009	3.05503142356526e-177	4.14444631924219e-197	0.432876796871942	0.161	0.006	8.22175260811266e-193	1.53998962776755e-181	8.2888926384846e-197	0.467913136641905
Pro_B	Lxn	latexin [Source:MGI Symbol;Acc:MGI:107633]	protein_coding	1.82024156835382e-195	1.11190887769403	0.443	0.071	3.61099522330031e-191	8.49138323243178e-177	1.04363382106398	0.421	0.059	1.68452060564982e-172	8.49138323243178e-177	3.64048313670766e-195	1.077771349379
Pro_B	Plscr3	phospholipid scramblase 3 [Source:MGI Symbol;Acc:MGI:1917560]	protein_coding	2.94286356249081e-195	1.18329641155176	0.519	0.098	5.83805273526927e-191	3.04196741029902e-190	1.29003924193751	0.542	0.094	6.03465494855121e-186	3.04196741029902e-190	5.88572712498168e-195	1.23666782674463
Pro_B	Hes1	hes family bHLH transcription factor 1 [Source:MGI Symbol;Acc:MGI:104853]	protein_coding	4.27643753164908e-194	0.785270384026137	0.298	0.031	8.48359677528545e-190	6.1603516505758e-170	0.822388086976182	0.291	0.028	1.22209056044123e-165	6.1603516505758e-170	8.55287506329818e-194	0.80382923550116
Pro_B	Smarca4	SWI/SNF related, matrix associated, actin dependent regulator of chromatin, subfamily a, member 4 [Source:MGI Symbol;Acc:MGI:88192]	protein_coding	4.77428464389294e-187	1.69182657858742	0.962	0.424	9.47122587655482e-183	2.72800175683011e-189	2.0127697085566	0.95	0.376	5.41180988519957e-185	4.77428464389294e-187	5.45600351366026e-189	1.85229814357201
Pro_B	Kansl1l	KAT8 regulatory NSL complex subunit 1-like [Source:MGI Symbol;Acc:MGI:1915941]	protein_coding	3.83460274992378e-189	1.63479651655049	0.738	0.21	7.60708493529879e-185	2.76003141327747e-189	1.70145184684913	0.728	0.173	5.47535031765985e-185	3.83460274992378e-189	5.52006282655501e-189	1.66812418169981
Pro_B	Slamf7	SLAM family member 7 [Source:MGI Symbol;Acc:MGI:1922595]	protein_coding	1.63433222788293e-110	1.36560124144018	0.679	0.243	3.24218827367416e-106	1.07366867617807e-188	1.80160047398867	0.743	0.175	2.12994391980206e-184	1.63433222788293e-110	2.14733735235618e-188	1.58360085771442
Pro_B	Adamts7	a disintegrin-like and metallopeptidase (reprolysin type) with thrombospondin type 1 motif, 7 [Source:MGI Symbol;Acc:MGI:1347346]	protein_coding	1.72882353817399e-188	0.729145741593342	0.174	0.01	3.42964013502956e-184	2.10335502920594e-146	0.609131596620495	0.146	0.007	4.17263570693874e-142	2.10335502920594e-146	3.45764707634802e-188	0.669138669106918
Pro_B	Myb	myeloblastosis oncogene [Source:MGI Symbol;Acc:MGI:97249]	protein_coding	3.24981492951726e-159	1.42868547116883	0.832	0.293	6.44698285717635e-155	1.81257710864672e-186	1.61800263674364	0.807	0.207	3.59579046813336e-182	3.24981492951726e-159	3.6251542172935e-186	1.52334405395623
Pro_B	Lhpp	phospholysine phosphohistidine inorganic pyrophosphate phosphatase [Source:MGI Symbol;Acc:MGI:1923679]	protein_coding	7.07575774339217e-186	1.14131249749927	0.491	0.086	1.40368882113414e-181	1.15962745931708e-174	1.09100357619643	0.423	0.058	2.30046895379323e-170	1.15962745931708e-174	1.41515154867842e-185	1.11615803684785
Pro_B	Rag1	recombination activating 1 [Source:MGI Symbol;Acc:MGI:97848]	protein_coding	1.69154602890958e-181	1.36965374248198	0.609	0.13	3.35568901215083e-177	4.19980227225269e-154	1.37574640078108	0.534	0.099	8.33156774769489e-150	4.19980227225269e-154	3.38309205781919e-181	1.37270007163153
Pro_B	Ebf1	early B cell factor 1 [Source:MGI Symbol;Acc:MGI:95275]	protein_coding	7.18312763812754e-181	1.68626911634722	1	0.49	1.42498886085174e-176	7.10882688688289e-179	1.88837216405156	0.995	0.414	1.41024907781983e-174	7.10882688688289e-179	1.43662552762549e-180	1.78732064019939
Pro_B	Cd69	CD69 antigen [Source:MGI Symbol;Acc:MGI:88343]	protein_coding	2.0126281977762e-144	1.75073980164187	0.853	0.364	3.99265181874842e-140	1.42727349983082e-180	2.10559662570143	0.915	0.312	2.83142516896439e-176	2.0126281977762e-144	2.85454699966172e-180	1.92816821367165
Pro_B	Gpam	glycerol-3-phosphate acyltransferase, mitochondrial [Source:MGI Symbol;Acc:MGI:109162]	protein_coding	2.52506990017651e-151	1.19419741600119	0.557	0.128	5.00923366797015e-147	6.78736951379742e-180	1.34467843320951	0.569	0.101	1.34647836414713e-175	2.52506990017651e-151	1.35747390275947e-179	1.26943792460535
Pro_B	Arntl	aryl hydrocarbon receptor nuclear translocator-like [Source:MGI Symbol;Acc:MGI:1096381]	protein_coding	1.06258137754176e-177	1.53977765345133	0.602	0.139	2.10794893676734e-173	7.7149442694246e-174	1.5277114148231	0.563	0.105	1.53049064416845e-169	7.7149442694246e-174	2.12516275508353e-177	1.53374453413722
Pro_B	Sit1	suppression inducing transmembrane adaptor 1 [Source:MGI Symbol;Acc:MGI:1889342]	protein_coding	5.71437559995318e-177	0.896081320422511	0.296	0.033	1.13361783151871e-172	1.86846795270878e-174	0.908998207445561	0.317	0.033	3.70666672458368e-170	1.86846795270878e-174	1.14287511999064e-176	0.902539763934036
Pro_B	Dkkl1	dickkopf-like 1 [Source:MGI Symbol;Acc:MGI:1354963]	protein_coding	3.49531244535263e-176	0.45911524563773	0.143	0.007	6.93400082909054e-172	2.68210200821481e-83	0.377375356027709	0.106	0.007	5.32075396389654e-79	2.68210200821481e-83	6.99062489070533e-176	0.418245300832719
Pro_B	Robo3	roundabout guidance receptor 3 [Source:MGI Symbol;Acc:MGI:1343102]	protein_coding	9.9931320438544e-176	0.411811441461599	0.113	0.004	1.98243753485984e-171	4.17354464260157e-74	0.389439686952377	0.101	0.008	8.279477861993e-70	4.17354464260157e-74	1.99862640877092e-175	0.400625564206988
Pro_B	Gm2629	predicted gene 2629 [Source:MGI Symbol;Acc:MGI:3780797]	lncRNA	1.11541204857453e-170	0.476172278527587	0.174	0.011	2.21275442196215e-166	1.18831488641306e-115	0.508696885378451	0.148	0.01	2.35737907166622e-111	1.18831488641306e-115	2.23082409714904e-170	0.492434581953019
Pro_B	Cmtm7	CKLF-like MARVEL transmembrane domain containing 7 [Source:MGI Symbol;Acc:MGI:2447166]	protein_coding	2.40256207550257e-170	1.61812243806598	0.938	0.528	4.766202645382e-166	2.37345928269091e-158	1.7611323909333	0.931	0.48	4.70846852500223e-154	2.37345928269091e-158	4.80512415100511e-170	1.68962741449964
Pro_B	Trp53i11	transformation related protein 53 inducible protein 11 [Source:MGI Symbol;Acc:MGI:2670995]	protein_coding	2.2287513910827e-122	1.17164294274714	0.564	0.158	4.42139700962986e-118	1.74826198051684e-169	1.34112146425742	0.685	0.152	3.46820211694931e-165	2.2287513910827e-122	3.49652396103373e-169	1.25638220350228
Pro_B	Msh5	mutS homolog 5 [Source:MGI Symbol;Acc:MGI:1329021]	protein_coding	9.32924335208604e-137	1.01801602071208	0.402	0.078	1.85073529618683e-132	2.24975227899492e-169	1.16255549418019	0.41	0.058	4.46305857107011e-165	9.32924335208604e-137	4.49950455798989e-169	1.09028575744614
Pro_B	Utrn	utrophin [Source:MGI Symbol;Acc:MGI:104631]	protein_coding	1.7340794908471e-167	1.59911910012385	0.74	0.248	3.44006689394247e-163	6.92900253154063e-92	1.2294688901074	0.643	0.235	1.37457552220703e-87	6.92900253154063e-92	3.46815898169413e-167	1.41429399511563
Pro_B	Ankrd6	ankyrin repeat domain 6 [Source:MGI Symbol;Acc:MGI:2154278]	protein_coding	4.33972769868038e-165	0.507881961703097	0.132	0.006	8.60915180864214e-161	1.54712625639968e-127	0.497189198422034	0.124	0.006	3.06918906744569e-123	1.54712625639968e-127	8.67945539736078e-165	0.502535580062565
Pro_B	Myo7a	myosin VIIA [Source:MGI Symbol;Acc:MGI:104510]	protein_coding	1.75977754151616e-162	0.894047557835734	0.336	0.047	3.49104668685977e-158	1.77667612685426e-141	0.833561799880978	0.32	0.041	3.52457010045347e-137	1.77667612685426e-141	3.51955508303227e-162	0.863804678858356
Pro_B	Socs2	suppressor of cytokine signaling 2 [Source:MGI Symbol;Acc:MGI:1201787]	protein_coding	7.16491587884468e-115	0.608660241350372	0.2	0.023	1.42137601204521e-110	1.47465690438405e-161	0.718620309144208	0.23	0.018	2.92542436691708e-157	7.16491587884468e-115	2.94931380876807e-161	0.66364027524729
Pro_B	Plcg1	phospholipase C, gamma 1 [Source:MGI Symbol;Acc:MGI:97615]	protein_coding	1.80343733433619e-161	0.819064359846967	0.317	0.042	3.57765898385614e-157	4.51960508524032e-108	0.721369618039594	0.28	0.04	8.96599256809974e-104	4.51960508524032e-108	3.6068746686723e-161	0.77021698894328
Pro_B	Igfbp4	insulin-like growth factor binding protein 4 [Source:MGI Symbol;Acc:MGI:96439]	protein_coding	5.79139725184811e-160	0.789121809101198	0.274	0.032	1.14889738682163e-155	6.37504729566825e-161	0.760834656796605	0.299	0.032	1.26468188251467e-156	5.79139725184811e-160	1.27500945913367e-160	0.774978232948902
Pro_B	Fkbp1a	FK506 binding protein 1a [Source:MGI Symbol;Acc:MGI:95541]	protein_coding	2.08718788274249e-159	1.39637408637762	0.698	0.216	4.14056332178454e-155	8.36138303860829e-152	1.49771971072506	0.696	0.196	1.65873116719911e-147	8.36138303860829e-152	4.17437576548506e-159	1.44704689855134
Pro_B	Blnk	B cell linker [Source:MGI Symbol;Acc:MGI:96878]	protein_coding	7.26567916903064e-148	1.3865906276921	0.947	0.441	1.4413654335523e-143	2.25966784876127e-159	1.76932983398778	0.929	0.372	4.48272907837261e-155	7.26567916903064e-148	4.51933569752246e-159	1.57796023083994
Pro_B	Ptgr1	prostaglandin reductase 1 [Source:MGI Symbol;Acc:MGI:1914353]	protein_coding	9.80709845494949e-146	1.14850194336221	0.464	0.1	1.94553219149288e-141	4.48520051459485e-159	1.13101756501906	0.452	0.075	8.89774078085326e-155	9.80709845494949e-146	8.97040102918948e-159	1.13975975419063
Pro_B	Hdac7	histone deacetylase 7 [Source:MGI Symbol;Acc:MGI:1891835]	protein_coding	1.75263698807622e-123	1.10647775061136	0.545	0.149	3.47688125694561e-119	5.80715549192663e-159	1.32257917451173	0.63	0.142	1.15202350648841e-154	1.75263698807622e-123	1.16143109838533e-158	1.21452846256155
Pro_B	Colq	collagen-like tail subunit (single strand of homotrimer) of asymmetric acetylcholinesterase [Source:MGI Symbol;Acc:MGI:1338761]	protein_coding	6.05791803865473e-157	0.482417332936078	0.16	0.01	1.20176978050833e-152	2.3832445182061e-135	0.442836696906875	0.153	0.009	4.72788047521726e-131	2.3832445182061e-135	1.21158360773094e-156	0.462627014921477
Pro_B	Gm11755	predicted gene 11755 [Source:MGI Symbol;Acc:MGI:3651696]	lncRNA	8.76245254736789e-134	0.577882687282764	0.14	0.009	1.73829533634684e-129	6.33768163533511e-157	0.363180573647512	0.111	0.004	1.25726928281778e-152	8.76245254736789e-134	1.26753632706704e-156	0.470531630465138
Pro_B	Tbc1d10c	TBC1 domain family, member 10c [Source:MGI Symbol;Acc:MGI:1922072]	protein_coding	7.24825094605882e-156	1.47703731566935	0.711	0.233	1.43790802267915e-151	3.03323043035525e-104	1.36820058929847	0.683	0.248	6.01732252773874e-100	3.03323043035525e-104	1.44965018921175e-155	1.42261895248391
Pro_B	Crip1	cysteine-rich protein 1 (intestinal) [Source:MGI Symbol;Acc:MGI:88501]	protein_coding	4.17934674893634e-155	1.91366807796578	0.896	0.446	8.29098808053991e-151	1.39389302124817e-104	1.78109751013032	0.862	0.43	2.76520497555212e-100	1.39389302124817e-104	8.35869349787283e-155	1.84738279404805
Pro_B	Gm37065	predicted gene, 37065 [Source:MGI Symbol;Acc:MGI:5610293]	lncRNA	7.72354202486299e-103	0.948073765914887	0.509	0.14	1.53219626689232e-98	7.33384769357579e-155	1.19813209640565	0.532	0.099	1.45488870545157e-150	7.72354202486299e-103	1.46676953871518e-154	1.07310293116027
Pro_B	Adgrl4	adhesion G protein-coupled receptor L4 [Source:MGI Symbol;Acc:MGI:2655562]	protein_coding	8.68491667850961e-155	0.54965138869668	0.191	0.015	1.72291377068274e-150	1.67748846680344e-71	0.443344211897512	0.127	0.013	3.32780162044467e-67	1.67748846680344e-71	1.73698333570189e-154	0.496497800297096
Pro_B	Cdk6	cyclin-dependent kinase 6 [Source:MGI Symbol;Acc:MGI:1277162]	protein_coding	1.28111362224436e-153	1.20818950800882	0.551	0.133	2.54147320380836e-149	1.59076272919019e-87	1.06181968827229	0.442	0.116	3.1557551021675e-83	1.59076272919019e-87	2.56222724448873e-153	1.13500459814056
Pro_B	Col27a1	collagen, type XXVII, alpha 1 [Source:MGI Symbol;Acc:MGI:2672118]	protein_coding	1.40088996592033e-112	0.62460711173364	0.23	0.03	2.77908551439276e-108	4.50841099961399e-153	0.706250645366213	0.243	0.021	8.94378574103423e-149	1.40088996592033e-112	9.01682199922798e-153	0.665428878549927
Pro_B	Tcf7l2	transcription factor 7 like 2, T cell specific, HMG box [Source:MGI Symbol;Acc:MGI:1202879]	protein_coding	5.73899976991152e-153	0.944604094579962	0.383	0.063	1.13850277435505e-148	2.88915091136483e-107	0.88110414698644	0.349	0.062	5.73149757796556e-103	2.88915091136483e-107	1.14779995398231e-152	0.912854120783201
Pro_B	Tifa	TRAF-interacting protein with forkhead-associated domain [Source:MGI Symbol;Acc:MGI:2182965]	protein_coding	5.37398304080233e-118	1.17160981927309	0.826	0.338	1.06609075563437e-113	4.09173447453902e-151	1.51798938372498	0.854	0.287	8.11718285059052e-147	5.37398304080233e-118	8.18346894907811e-151	1.34479960149904
Pro_B	Atp1b3	ATPase, Na+/K+ transporting, beta 3 polypeptide [Source:MGI Symbol;Acc:MGI:107788]	protein_coding	8.84485778108973e-147	1.48264856894997	0.768	0.311	1.75464288661258e-142	9.62602254738351e-117	1.34331610873605	0.741	0.283	1.90961035294994e-112	9.62602254738351e-117	1.76897155621794e-146	1.41298233884301
Pro_B	Sox4	SRY (sex determining region Y)-box 4 [Source:MGI Symbol;Acc:MGI:98366]	protein_coding	4.59353054878165e-88	0.898439399279303	0.751	0.288	9.11264590267304e-84	4.94979078725845e-146	1.29409581184037	0.804	0.22	9.81939496376331e-142	4.59353054878165e-88	9.89958157451716e-146	1.09626760555984
Pro_B	Eef2k	eukaryotic elongation factor-2 kinase [Source:MGI Symbol;Acc:MGI:1195261]	protein_coding	1.2388032796772e-145	1.1215569050667	0.553	0.137	2.45753794622364e-141	2.31885515702429e-120	1.11721527800853	0.558	0.139	4.60014486050479e-116	2.31885515702429e-120	2.47760655935445e-145	1.11938609153762
Pro_B	Ppp1r16b	protein phosphatase 1, regulatory subunit 16B [Source:MGI Symbol;Acc:MGI:2151841]	protein_coding	4.50785771350384e-145	1.38415172944739	0.649	0.187	8.94268813204893e-141	5.69893820051691e-132	1.28037185193952	0.608	0.148	1.13055536021854e-127	5.69893820051691e-132	9.01571542700782e-145	1.33226179069346
Pro_B	Pde4b	phosphodiesterase 4B, cAMP specific [Source:MGI Symbol;Acc:MGI:99557]	protein_coding	7.69483363067758e-142	1.59048838208783	0.796	0.307	1.52650109565382e-137	1.72209309303541e-130	1.62602314914085	0.78	0.272	3.41628827796365e-126	1.72209309303541e-130	1.53896672613551e-141	1.60825576561434
Pro_B	Tcf4	transcription factor 4 [Source:MGI Symbol;Acc:MGI:98506]	protein_coding	7.82372615018351e-142	1.11738909147728	0.783	0.271	1.55207079367341e-137	5.38605399066236e-100	0.942395325404921	0.717	0.244	1.0684853906676e-95	5.38605399066236e-100	1.56474523003667e-141	1.0298922084411
Pro_B	Trp53cor1	tumor protein p53 pathway corepressor 1 [Source:MGI Symbol;Acc:MGI:3801771]	lncRNA	9.69758903827327e-125	0.391426622646335	0.1	0.005	1.92380771341265e-120	1.61983885730951e-138	0.377753679249815	0.101	0.003	3.2134363251306e-134	9.69758903827327e-125	3.23967771461909e-138	0.384590150948075
Pro_B	Ppp1r14b	protein phosphatase 1, regulatory inhibitor subunit 14B [Source:MGI Symbol;Acc:MGI:107682]	protein_coding	9.65423853915347e-130	1.37508071286052	0.755	0.294	1.91520784139727e-125	2.44307378599416e-137	1.50764833050324	0.762	0.258	4.84656977665521e-133	9.65423853915347e-130	4.88614757198838e-137	1.44136452168188
Pro_B	Gmfg	glia maturation factor, gamma [Source:MGI Symbol;Acc:MGI:1927135]	protein_coding	1.10087079393344e-135	1.38007320819467	0.94	0.622	2.18390748100515e-131	8.58122702081262e-102	1.31756802920817	0.921	0.586	1.70234381638881e-97	8.58122702081262e-102	2.20174158786693e-135	1.34882061870142
Pro_B	Gab2	growth factor receptor bound protein 2-associated protein 2 [Source:MGI Symbol;Acc:MGI:1333854]	protein_coding	6.15819179917215e-134	1.28773822446248	0.643	0.204	1.22166208911977e-129	1.45449064761766e-93	1.15297212863761	0.593	0.188	2.88541854674391e-89	1.45449064761766e-93	1.2316383598344e-133	1.22035517655004
Pro_B	Ninj1	ninjurin 1 [Source:MGI Symbol;Acc:MGI:1196617]	protein_coding	7.37811212989124e-134	1.08276240901363	0.513	0.128	1.46366988432782e-129	2.30659168656063e-97	1.05515307181538	0.495	0.132	4.57581658779897e-93	2.30659168656063e-97	1.47562242597825e-133	1.06895774041451
Pro_B	Rasgrp2	RAS, guanyl releasing protein 2 [Source:MGI Symbol;Acc:MGI:1333849]	protein_coding	3.8185708958591e-133	1.43912243232436	0.764	0.329	7.57528094320528e-129	3.09133379661852e-124	1.47152783918539	0.815	0.343	6.13258798573182e-120	3.09133379661852e-124	7.63714179171818e-133	1.45532513575487
Pro_B	Eps8l2	EPS8-like 2 [Source:MGI Symbol;Acc:MGI:2138828]	protein_coding	4.67535442162951e-133	0.41558627806614	0.121	0.007	9.27496810162863e-129	4.49942907895289e-108	0.410526153269416	0.103	0.005	8.92596740682673e-104	4.49942907895289e-108	9.35070884325889e-133	0.413056215667778
Pro_B	Rgl1	ral guanine nucleotide dissociation stimulator,-like 1 [Source:MGI Symbol;Acc:MGI:107484]	protein_coding	7.31436841365314e-133	0.931322376968778	0.37	0.066	1.45102440590051e-128	5.47193568977251e-90	0.884979108597569	0.339	0.067	1.08552260213707e-85	5.47193568977251e-90	1.4628736827306e-132	0.908150742783173
Pro_B	Gimap1	GTPase, IMAP family member 1 [Source:MGI Symbol;Acc:MGI:109368]	protein_coding	6.90024819029805e-132	1.07525250526794	0.628	0.175	1.36887123599133e-127	1.08547383241674e-119	1.1781996480259	0.646	0.176	2.15336298874832e-115	1.08547383241674e-119	1.38004963805957e-131	1.12672607664692
Pro_B	Bcl7a	B cell CLL/lymphoma 7A [Source:MGI Symbol;Acc:MGI:1924295]	protein_coding	7.40312972890892e-92	0.905391586965874	0.76	0.289	1.46863287562095e-87	1.25416525998205e-131	1.23692247851241	0.775	0.223	2.48801304275239e-127	7.40312972890892e-92	2.50833051996408e-131	1.07115703273914
Pro_B	Gm34095	predicted gene, 34095 [Source:MGI Symbol;Acc:MGI:5593254]	lncRNA	9.37408679938013e-47	0.600073725556949	0.315	0.102	1.85963133926103e-42	8.35718220203097e-131	0.925541341702594	0.41	0.068	1.6578978052389e-126	9.37408679938013e-47	1.67143644040623e-130	0.762807533629772
Pro_B	Tmlhe	NA	NA	3.54503263590479e-77	0.427292544543077	0.121	0.013	7.03263574310792e-73	5.94981658160361e-130	0.508179263355856	0.153	0.01	1.18032461345853e-125	3.54503263590479e-77	1.1899633163207e-129	0.467735903949467
Pro_B	Inpp5d	inositol polyphosphate-5-phosphatase D [Source:MGI Symbol;Acc:MGI:107357]	protein_coding	1.3134616406221e-128	1.36206245271808	0.87	0.458	2.60564520266612e-124	7.07689276750572e-91	1.32895005391374	0.828	0.454	1.40391398721778e-86	7.07689276750572e-91	2.62692328124427e-128	1.34550625331591
Pro_B	Smtn	smoothelin [Source:MGI Symbol;Acc:MGI:1354727]	protein_coding	5.92710333796523e-118	0.496486450771887	0.179	0.018	1.17581876018554e-113	3.36923509990317e-128	0.507977540453879	0.188	0.015	6.68388859118791e-124	5.92710333796523e-118	6.73847019980626e-128	0.502231995612883
Pro_B	Chchd10	coiled-coil-helix-coiled-coil-helix domain containing 10 [Source:MGI Symbol;Acc:MGI:2143558]	protein_coding	1.29659646384054e-116	1.10520989736066	0.96	0.449	2.57218806496687e-112	9.14176323273581e-128	1.36158573020287	0.942	0.393	1.81354299011013e-123	1.29659646384054e-116	1.82835264654719e-127	1.23339781378176
Pro_B	Gm15657	predicted gene 15657 [Source:MGI Symbol;Acc:MGI:3783100]	lncRNA	4.78298806786434e-127	0.513129605493893	0.143	0.01	9.48849172902929e-123	7.19705239621428e-106	0.511029302706933	0.122	0.008	1.42775125436099e-101	7.19705239621428e-106	9.56597613572869e-127	0.512079454100413
Pro_B	Id3	inhibitor of DNA binding 3 [Source:MGI Symbol;Acc:MGI:96398]	protein_coding	1.16693510995259e-102	1.01058402352017	0.587	0.185	2.31496587112394e-98	5.61654509190228e-127	1.19561113555019	0.603	0.147	1.11421021533157e-122	1.16693510995259e-102	1.12330901838048e-126	1.10309757953518
Pro_B	Nbdy	negative regulator of P-body association [Source:MGI Symbol;Acc:MGI:1917373]	protein_coding	1.16113569967831e-126	0.647951161150661	0.245	0.032	2.30346100102183e-122	5.30101509258968e-69	0.584799310557956	0.214	0.037	1.05161537406794e-64	5.30101509258968e-69	2.32227139935662e-126	0.616375235854308
Pro_B	Spata6	spermatogenesis associated 6 [Source:MGI Symbol;Acc:MGI:1915196]	protein_coding	1.95549661452769e-122	0.944067877560261	0.313	0.054	3.87931418390004e-118	4.14127763349343e-126	0.986156572194113	0.347	0.054	8.21546656932427e-122	1.95549661452769e-122	8.28255526698706e-126	0.965112224877187
Pro_B	Zfp704	zinc finger protein 704 [Source:MGI Symbol;Acc:MGI:2180715]	protein_coding	1.43392591894963e-125	0.694853565912098	0.243	0.032	2.84462223801227e-121	3.61881136102221e-90	0.579935782413284	0.214	0.028	7.17899797799586e-86	3.61881136102221e-90	2.86785183789926e-125	0.637394674162691
Pro_B	Rpl3l	ribosomal protein L3-like [Source:MGI Symbol;Acc:MGI:1913461]	protein_coding	7.68281922452833e-96	0.601682194926399	0.172	0.021	1.52411767776193e-91	5.18809552720083e-125	0.686163036049139	0.198	0.018	1.0292143906861e-120	7.68281922452833e-96	1.03761910544019e-124	0.643922615487769
Pro_B	Lgals9	lectin, galactose binding, soluble 9 [Source:MGI Symbol;Acc:MGI:109496]	protein_coding	2.23825102506572e-121	1.24074513356287	0.913	0.518	4.44024238352537e-117	3.30861287338011e-123	1.44641384323285	0.905	0.473	6.56362621821146e-119	2.23825102506572e-121	6.61722574676014e-123	1.34357948839786
Pro_B	Cav2	caveolin 2 [Source:MGI Symbol;Acc:MGI:107571]	protein_coding	7.54277896985759e-123	0.58531705155748	0.179	0.017	1.49633649204035e-118	3.85760486151769e-84	0.493195165742695	0.143	0.014	7.65271652427879e-80	3.85760486151769e-84	1.50855579397156e-122	0.539256108650087
Pro_B	Lamc1	laminin, gamma 1 [Source:MGI Symbol;Acc:MGI:99914]	protein_coding	1.87325692206061e-76	0.932757792664608	0.462	0.146	3.71616708198383e-72	2.13148219812984e-122	1.21419861449195	0.487	0.101	4.22843438464997e-118	1.87325692206061e-76	4.26296439625964e-122	1.07347820357828
Pro_B	Parvb	parvin, beta [Source:MGI Symbol;Acc:MGI:2153063]	protein_coding	7.83352515953253e-122	0.783715712200041	0.24	0.032	1.55401472114806e-117	1.99598035628562e-25	0.469868680101526	0.196	0.064	3.9596258307994e-21	1.99598035628562e-25	1.56670503190648e-121	0.626792196150784
Pro_B	Pck2	phosphoenolpyruvate carboxykinase 2 (mitochondrial) [Source:MGI Symbol;Acc:MGI:1860456]	protein_coding	1.2448159656366e-121	0.857413348512165	0.402	0.086	2.46946591262989e-117	3.22762574722934e-52	0.710091873920668	0.386	0.124	6.40296395735356e-48	3.22762574722934e-52	2.48963193127321e-121	0.783752611216416
Pro_B	Rcsd1	RCSD domain containing 1 [Source:MGI Symbol;Acc:MGI:2676394]	protein_coding	1.66623205934113e-121	1.39642350015133	0.862	0.465	3.30547115932094e-117	4.03524384873721e-113	1.55883188089721	0.86	0.439	8.00511674712488e-109	4.03524384873721e-113	3.33246411868223e-121	1.47762769052427
Pro_B	Tarbp1	TAR RNA binding protein 1 [Source:MGI Symbol;Acc:MGI:4936930]	protein_coding	2.65813852121791e-120	0.755446516644145	0.281	0.043	5.27321519839209e-116	1.78493228941278e-116	0.6824353002963	0.257	0.032	3.54094867573707e-112	1.78493228941278e-116	5.31627704243579e-120	0.718940908470223
Pro_B	B9d2	B9 protein domain 2 [Source:MGI Symbol;Acc:MGI:2387643]	protein_coding	1.03857684228663e-119	1.0906465037021	0.528	0.146	2.06032873972822e-115	1.91911839881389e-105	1.02778545394028	0.534	0.142	3.80714707956699e-101	1.91911839881389e-105	2.07715368457325e-119	1.05921597882119
Pro_B	Mgat5	mannoside acetylglucosaminyltransferase 5 [Source:MGI Symbol;Acc:MGI:894701]	protein_coding	1.69609887619706e-119	1.24703023525523	0.581	0.181	3.36472095059973e-115	3.45324698634227e-94	1.20492569187244	0.526	0.155	6.8505513715058e-90	3.45324698634227e-94	3.39219775239403e-119	1.22597796356383
Pro_B	Dpp4	dipeptidylpeptidase 4 [Source:MGI Symbol;Acc:MGI:94919]	protein_coding	4.77383202156816e-116	1.07015898497669	0.709	0.245	9.47032796438691e-112	2.76855678722645e-119	1.27665004521259	0.669	0.196	5.49226295449983e-115	4.77383202156816e-116	5.53711357445302e-119	1.17340451509464
Pro_B	Spred2	sprouty-related EVH1 domain containing 2 [Source:MGI Symbol;Acc:MGI:2150019]	protein_coding	7.5315948288452e-118	0.853252943648869	0.302	0.052	1.49411778214631e-113	1.39979208809403e-78	0.70380390691439	0.272	0.051	2.77690754436093e-74	1.39979208809403e-78	1.50631896576904e-117	0.778528425281629
Pro_B	Prim2	DNA primase, p58 subunit [Source:MGI Symbol;Acc:MGI:97758]	protein_coding	1.27354271515988e-117	1.12050886944404	0.445	0.108	2.52645403833417e-113	9.31604361459499e-101	1.04311018259312	0.434	0.1	1.84811673226335e-96	9.31604361459499e-101	2.54708543031974e-117	1.08180952601858
Pro_B	Elk4	ELK4, member of ETS oncogene family [Source:MGI Symbol;Acc:MGI:102853]	protein_coding	1.28114049112562e-117	1.13258835120448	0.685	0.243	2.541526506295e-113	2.4419921941427e-90	1.09818596427178	0.611	0.204	4.84442411474029e-86	2.4419921941427e-90	2.5622809822513e-117	1.11538715773813
Pro_B	Pcmtd1	protein-L-isoaspartate (D-aspartate) O-methyltransferase domain containing 1 [Source:MGI Symbol;Acc:MGI:2441773]	protein_coding	6.52650163339072e-117	1.21746902436742	0.651	0.224	1.29472739403205e-112	2.57602214908898e-112	1.35766493103578	0.638	0.202	5.11031273936273e-108	2.57602214908898e-112	1.30530032667816e-116	1.2875669777016
Pro_B	Rapgef5	Rap guanine nucleotide exchange factor (GEF) 5 [Source:MGI Symbol;Acc:MGI:2444365]	protein_coding	8.6802489965825e-117	0.779410235867328	0.27	0.041	1.72198779594204e-112	5.55004583662698e-96	0.614276331715541	0.222	0.028	1.10101809307006e-91	5.55004583662698e-96	1.73604979931651e-116	0.696843283791435
Pro_B	Hivep2	human immunodeficiency virus type I enhancer binding protein 2 [Source:MGI Symbol;Acc:MGI:1338076]	protein_coding	4.45190112934916e-113	1.17610045930932	0.696	0.244	8.83168146040287e-109	1.62484920625918e-116	1.22930519044621	0.693	0.206	3.22337585537697e-112	4.45190112934916e-113	3.24969841251836e-116	1.20270282487777
Pro_B	Dck	deoxycytidine kinase [Source:MGI Symbol;Acc:MGI:102726]	protein_coding	1.69825036386227e-115	1.22545845611904	0.651	0.226	3.36898907182998e-111	1.06885509142793e-85	1.1264221331348	0.622	0.223	2.12039473037473e-81	1.06885509142793e-85	3.3965007277245e-115	1.17594029462692
Pro_B	Stambpl1	STAM binding protein like 1 [Source:MGI Symbol;Acc:MGI:1923880]	protein_coding	3.37152455222251e-73	0.81964763648459	0.768	0.361	6.68843040669903e-69	1.73361142595016e-115	1.20758048119254	0.817	0.301	3.43913834679993e-111	3.37152455222251e-73	3.46722285190041e-115	1.01361405883857
Pro_B	Cep250	centrosomal protein 250 [Source:MGI Symbol;Acc:MGI:108084]	protein_coding	1.36724400017055e-111	1.18561752866467	0.485	0.136	2.71233864753834e-107	1.37497643203704e-93	1.03670782492827	0.471	0.126	2.72767824587508e-89	1.37497643203704e-93	2.73448800034107e-111	1.11116267679647
Pro_B	Slamf6	SLAM family member 6 [Source:MGI Symbol;Acc:MGI:1353620]	protein_coding	6.12059061294155e-99	1.0369918026646	0.66	0.237	1.21420276579534e-94	1.52350332823609e-111	1.1718580348711	0.648	0.189	3.02232590255476e-107	6.12059061294155e-99	3.04700665647217e-111	1.10442491876785
Pro_B	Mfsd4a	major facilitator superfamily domain containing 4A [Source:MGI Symbol;Acc:MGI:2442786]	protein_coding	2.84226207252813e-90	0.428618647798027	0.149	0.016	5.6384794994813e-86	4.22116232297005e-111	0.570285947169243	0.159	0.013	8.37394181630799e-107	2.84226207252813e-90	8.4423246459402e-111	0.499452297483635
Pro_B	Bin1	bridging integrator 1 [Source:MGI Symbol;Acc:MGI:108092]	protein_coding	2.52267057665516e-109	1.03914364690824	0.591	0.187	5.00447388996851e-105	4.41401456409053e-100	1.11003106694071	0.601	0.181	8.75652209224279e-96	4.41401456409053e-100	5.04534115331036e-109	1.07458735692448
Pro_B	Asah2	N-acylsphingosine amidohydrolase 2 [Source:MGI Symbol;Acc:MGI:1859310]	protein_coding	4.81616668275667e-109	0.488284651365831	0.164	0.016	9.55431146525268e-105	1.09436413645861e-40	0.310109962131812	0.103	0.014	2.17099957390659e-36	1.09436413645861e-40	9.6323333655134e-109	0.399197306748821
Pro_B	Ucp2	uncoupling protein 2 (mitochondrial, proton carrier) [Source:MGI Symbol;Acc:MGI:109354]	protein_coding	3.97441324780429e-108	1.00871552334146	0.987	0.877	7.88444100099414e-104	3.45987239257372e-80	0.972908245328296	0.974	0.874	6.86369485238775e-76	3.45987239257372e-80	7.94882649560854e-108	0.990811884334876
Pro_B	Cacnb1	calcium channel, voltage-dependent, beta 1 subunit [Source:MGI Symbol;Acc:MGI:102522]	protein_coding	9.91523203155216e-77	0.433385573795067	0.138	0.016	1.96698373041932e-72	7.35167616528136e-108	0.527421412987941	0.177	0.016	1.45842551766852e-103	9.91523203155216e-77	1.47033523305626e-107	0.480403493391504
Pro_B	H1f0	H1.0 linker histone [Source:MGI Symbol;Acc:MGI:95893]	protein_coding	1.28896475371168e-107	1.42133740353446	0.426	0.107	2.55704827841324e-103	4.00307691056836e-95	1.49957957371261	0.389	0.087	7.94130397518552e-91	4.00307691056836e-95	2.57792950742339e-107	1.46045848862353
Pro_B	St3gal6	ST3 beta-galactoside alpha-2,3-sialyltransferase 6 [Source:MGI Symbol;Acc:MGI:1888707]	protein_coding	2.46758240112207e-107	0.979775105132145	0.432	0.106	4.89518996734596e-103	2.54622857112516e-105	1.12572415440277	0.474	0.114	5.0512082393981e-101	2.54622857112516e-105	4.93516480224414e-107	1.05274962976746
Pro_B	Thrb	thyroid hormone receptor beta [Source:MGI Symbol;Acc:MGI:98743]	protein_coding	7.65796415141191e-107	0.343724041255532	0.102	0.006	1.51918692835709e-102	9.28152729514947e-84	0.301215753339465	0.103	0.007	1.84126938481175e-79	9.28152729514947e-84	1.53159283028241e-106	0.322469897297499
Pro_B	Enpep	glutamyl aminopeptidase [Source:MGI Symbol;Acc:MGI:106645]	protein_coding	8.22618102489151e-107	0.474442122939091	0.117	0.008	1.63190979171798e-102	1.87235803308332e-104	0.377296815947019	0.101	0.005	3.71438386603069e-100	1.87235803308332e-104	1.64523620497831e-106	0.425869469443055
Pro_B	Sgk1	serum/glucocorticoid regulated kinase 1 [Source:MGI Symbol;Acc:MGI:1340062]	protein_coding	2.04598569810544e-59	0.868295569459656	0.372	0.122	4.05882642790157e-55	1.08022518415126e-106	1.29623407232959	0.474	0.113	2.14295072031927e-102	2.04598569810544e-59	2.16045036830254e-106	1.08226482089462
Pro_B	Ptov1	prostate tumor over expressed gene 1 [Source:MGI Symbol;Acc:MGI:1933946]	protein_coding	9.45939666249772e-105	0.704438072009357	0.311	0.059	1.8765551099063e-100	1.63475494957436e-94	0.771985299023505	0.336	0.065	3.24302686896561e-90	1.63475494957436e-94	1.89187933249956e-104	0.738211685516431
Pro_B	Selenop	selenoprotein P [Source:MGI Symbol;Acc:MGI:894288]	protein_coding	1.11443297492515e-104	0.963419338328879	0.615	0.203	2.21081213565651e-100	9.00560543032262e-65	0.893018646380559	0.542	0.198	1.7865320052674e-60	9.00560543032262e-65	2.22886594985033e-104	0.928218992354719
Pro_B	Mgst2	microsomal glutathione S-transferase 2 [Source:MGI Symbol;Acc:MGI:2448481]	protein_coding	2.65389150589607e-104	1.08032021364905	0.53	0.163	5.26478996939662e-100	1.18224374034606e-59	0.961982666959505	0.455	0.157	2.34533513209852e-55	1.18224374034606e-59	5.30778301179221e-104	1.02115144030428
Pro_B	1810059H22Rik	RIKEN cDNA 1810059H22 gene [Source:MGI Symbol;Acc:MGI:1917070]	lncRNA	1.40413063500675e-73	0.693767066130222	0.334	0.085	2.78551435372639e-69	2.54673719376799e-103	0.865866422082491	0.339	0.059	5.05221724499694e-99	1.40413063500675e-73	5.09347438753605e-103	0.779816744106357
Pro_B	Hmgcll1	3-hydroxymethyl-3-methylglutaryl-Coenzyme A lyase-like 1 [Source:MGI Symbol;Acc:MGI:2446108]	protein_coding	1.56410215206323e-95	0.673633793220494	0.23	0.036	3.10286584926303e-91	4.44243278758762e-103	0.603006567289036	0.204	0.022	8.81289816401633e-99	1.56410215206323e-95	8.88486557517526e-103	0.638320180254765
Pro_B	Sigirr	single immunoglobulin and toll-interleukin 1 receptor (TIR) domain [Source:MGI Symbol;Acc:MGI:1344402]	protein_coding	4.23189383640936e-99	0.588708584429665	0.228	0.035	8.39523099266889e-95	2.33082456072749e-102	0.663502962931829	0.259	0.037	4.6238897635712e-98	4.23189383640936e-99	4.661649121455e-102	0.626105773680747
Pro_B	Tmem176a	transmembrane protein 176A [Source:MGI Symbol;Acc:MGI:1913308]	protein_coding	2.35129763566285e-100	0.620425499786507	0.228	0.034	4.66450424962795e-96	3.6676934032054e-55	0.574184357988374	0.206	0.04	7.27597017327887e-51	3.6676934032054e-55	4.70259527132567e-100	0.597304928887441
Pro_B	Spata13	spermatogenesis associated 13 [Source:MGI Symbol;Acc:MGI:104838]	protein_coding	3.11584167433211e-100	0.829489491020449	0.366	0.083	6.18120671354005e-96	3.30460818149172e-68	0.840058574363615	0.331	0.081	6.55568171044328e-64	3.30460818149172e-68	6.2316833486642e-100	0.834774032692032
Pro_B	Ptprcap	protein tyrosine phosphatase, receptor type, C polypeptide-associated protein [Source:MGI Symbol;Acc:MGI:97811]	protein_coding	5.41529225184141e-76	0.861247478410303	0.943	0.526	1.0742856769203e-71	1.04976742071756e-99	1.12669309414156	0.963	0.447	2.0825286092195e-95	5.41529225184141e-76	2.09953484143512e-99	0.993970286275934
Pro_B	Aff3	AF4/FMR2 family, member 3 [Source:MGI Symbol;Acc:MGI:106927]	protein_coding	1.13047942662019e-97	1.08211545903898	0.953	0.504	2.24264508652914e-93	1.49730555934131e-99	1.1651950420534	0.947	0.428	2.9703547686213e-95	1.13047942662019e-97	2.99461111868261e-99	1.12365525054619
Pro_B	Gpat3	glycerol-3-phosphate acyltransferase 3 [Source:MGI Symbol;Acc:MGI:3603816]	protein_coding	4.37641324694296e-79	0.895451599860874	0.457	0.142	8.68192859928544e-75	1.95650150521822e-98	1.02168552284313	0.474	0.115	3.88130768605191e-94	4.37641324694296e-79	3.91300301043646e-98	0.958568561352003
Pro_B	Ezh2	enhancer of zeste 2 polycomb repressive complex 2 subunit [Source:MGI Symbol;Acc:MGI:107940]	protein_coding	2.06411193688071e-98	1.03160889543766	0.687	0.253	4.09478526038396e-94	1.90127388645868e-80	1.1313278784639	0.643	0.236	3.77174713595673e-76	1.90127388645868e-80	4.12822387376146e-98	1.08146838695078
Pro_B	Adgrl2	adhesion G protein-coupled receptor L2 [Source:MGI Symbol;Acc:MGI:2139714]	protein_coding	6.40120880918438e-98	0.730095585515945	0.198	0.027	1.269871803566e-93	1.59267364115718e-53	0.469979651719722	0.127	0.017	3.15954596932761e-49	1.59267364115718e-53	1.28024176183687e-97	0.600037618617833
Pro_B	Rps24	ribosomal protein S24 [Source:MGI Symbol;Acc:MGI:98147]	protein_coding	4.23908615983939e-97	0.779495379382642	0.987	0.919	8.40949912388939e-93	1.53440642889686e-78	0.836358263357958	0.995	0.906	3.04395547364559e-74	1.53440642889686e-78	8.47817231967872e-97	0.8079268213703
Pro_B	Zdhhc19	zinc finger, DHHC domain containing 19 [Source:MGI Symbol;Acc:MGI:2682948]	protein_coding	7.62708107658832e-52	0.48048685966066	0.134	0.022	1.51306034397359e-47	7.64051358406464e-96	0.539567685714302	0.161	0.015	1.51572508480674e-91	7.62708107658832e-52	1.52810271681291e-95	0.510027272687481
Pro_B	Cxxc5	CXXC finger 5 [Source:MGI Symbol;Acc:MGI:1914643]	protein_coding	5.0748292361628e-95	0.970154079750056	0.615	0.213	1.00674462386998e-90	4.46029401120278e-90	1.01967070036776	0.608	0.19	8.84833125942407e-86	4.46029401120278e-90	1.01496584723255e-94	0.994912390058908
Pro_B	Kcnn4	potassium intermediate/small conductance calcium-activated channel, subfamily N, member 4 [Source:MGI Symbol;Acc:MGI:1277957]	protein_coding	5.60432176993443e-95	0.689217875207	0.349	0.077	1.11178535271959e-90	8.93071903865243e-29	0.31601970463173	0.344	0.131	1.77167604288787e-24	8.93071903865243e-29	1.1208643539869e-94	0.502618789919365
Pro_B	Kcnk10	potassium channel, subfamily K, member 10 [Source:MGI Symbol;Acc:MGI:1919508]	protein_coding	6.18046360427144e-95	0.368110266166684	0.121	0.01	1.22608036981537e-90	1.24417003154396e-88	0.406572894857216	0.111	0.008	2.46818450857691e-84	1.24417003154396e-88	1.2360927208543e-94	0.38734158051195
Pro_B	Sdc4	syndecan 4 [Source:MGI Symbol;Acc:MGI:1349164]	protein_coding	7.69637045539194e-93	1.01317200135547	0.609	0.209	1.52680597094065e-88	4.34359997900258e-93	1.04499903964776	0.616	0.186	8.61683363834532e-89	7.69637045539194e-93	8.6871999580051e-93	1.02908552050161
Pro_B	Serpinf1	serine (or cysteine) peptidase inhibitor, clade F, member 1 [Source:MGI Symbol;Acc:MGI:108080]	protein_coding	7.43455513570265e-93	0.340249018530693	0.119	0.01	1.47486704782069e-88	2.11914300317341e-86	0.375831801091662	0.114	0.008	4.20395588969541e-82	2.11914300317341e-86	1.48691102714053e-92	0.358040409811178
Pro_B	Fcho1	FCH domain only 1 [Source:MGI Symbol;Acc:MGI:1921265]	protein_coding	8.44294747948386e-93	0.930324987466105	0.47	0.14	1.67491192098001e-88	3.51181586734728e-68	0.943486672302946	0.474	0.155	6.96674031764353e-64	3.51181586734728e-68	1.68858949589678e-92	0.936905829884526
Pro_B	Ptpn18	protein tyrosine phosphatase, non-receptor type 18 [Source:MGI Symbol;Acc:MGI:108410]	protein_coding	6.87538795739913e-92	1.01596825119904	0.872	0.532	1.36393946298884e-87	6.63775342083715e-75	1.05996966634897	0.878	0.528	1.31679752362567e-70	6.63775342083715e-75	1.37507759147983e-91	1.037968958774
Pro_B	Srfbp1	serum response factor binding protein 1 [Source:MGI Symbol;Acc:MGI:1914472]	protein_coding	1.18363839829367e-91	0.753502050944657	0.257	0.047	2.34810185453498e-87	1.78243721482357e-76	0.800957557910079	0.249	0.044	3.535998946767e-72	1.78243721482357e-76	2.36727679658735e-91	0.777229804427368
Pro_B	Gm13919	predicted gene 13919 [Source:MGI Symbol;Acc:MGI:3651616]	lncRNA	8.4788852466084e-62	0.768762632162221	0.398	0.129	1.68204125522217e-57	1.88903347144752e-91	0.992448529394883	0.458	0.115	3.74746460065759e-87	8.4788852466084e-62	3.77806694289505e-91	0.880605580778552
Pro_B	Tcf3	transcription factor 3 [Source:MGI Symbol;Acc:MGI:98510]	protein_coding	2.66284864651107e-67	0.763831817532687	0.809	0.402	5.28255914494867e-63	2.9776432369642e-91	1.10763834342687	0.844	0.371	5.90704865348957e-87	2.66284864651107e-67	5.95528647392836e-91	0.935735080479777
Pro_B	Slc30a5	solute carrier family 30 (zinc transporter), member 5 [Source:MGI Symbol;Acc:MGI:1916298]	protein_coding	7.18331021438097e-91	1.06514306782256	0.545	0.185	1.4250250803289e-86	2.46886602173299e-73	0.98730169866871	0.505	0.164	4.89773641391391e-69	2.46886602173299e-73	1.43666204287621e-90	1.02622238324563
Pro_B	Map3k4	mitogen-activated protein kinase kinase kinase 4 [Source:MGI Symbol;Acc:MGI:1346875]	protein_coding	5.67520711374576e-90	0.840796842650476	0.368	0.092	1.12584758722488e-85	4.86867229598103e-33	0.556163986677394	0.257	0.083	9.65847210076716e-29	4.86867229598103e-33	1.13504142274915e-89	0.698480414663935
Pro_B	Klhl6	kelch-like 6 [Source:MGI Symbol;Acc:MGI:2686922]	protein_coding	5.29034803281024e-72	0.970207241942043	0.768	0.399	1.0494992427489e-67	3.75606983085897e-89	1.11817870132917	0.783	0.341	7.45129133045802e-85	5.29034803281024e-72	7.51213966171784e-89	1.04419297163561
Pro_B	Cd93	CD93 antigen [Source:MGI Symbol;Acc:MGI:106664]	protein_coding	8.13274638130701e-62	0.764181800890469	0.466	0.169	1.61337422712368e-57	4.46414942831739e-89	0.952469898290826	0.513	0.14	8.85597963589603e-85	8.13274638130701e-62	8.92829885663483e-89	0.858325849590648
Pro_B	Mnd1	meiotic nuclear divisions 1 [Source:MGI Symbol;Acc:MGI:1924165]	protein_coding	2.96499786058898e-82	0.650104764215025	0.255	0.05	5.88196275583642e-78	1.46891722358675e-87	0.565504684439553	0.243	0.037	2.91403798815139e-83	2.96499786058898e-82	2.93783444717347e-87	0.607804724327289
Pro_B	Shb	src homology 2 domain-containing transforming protein B [Source:MGI Symbol;Acc:MGI:98294]	protein_coding	2.40044294991835e-86	0.411145006071185	0.13	0.013	4.76199872404802e-82	6.80477320938022e-41	0.324926349616145	0.106	0.015	1.34993090927685e-36	6.80477320938022e-41	4.8008858998367e-86	0.368035677843665
Pro_B	Cnn3	calponin 3, acidic [Source:MGI Symbol;Acc:MGI:1919244]	protein_coding	3.13956935194205e-86	0.801212637070976	0.438	0.123	6.22827768038264e-82	8.18517384932368e-59	0.667056425719079	0.397	0.114	1.62377478822883e-54	8.18517384932368e-59	6.27913870388417e-86	0.734134531395028
Pro_B	Snn	stannin [Source:MGI Symbol;Acc:MGI:1276549]	protein_coding	4.75528286392742e-69	0.78552756370079	0.549	0.201	9.43353014545921e-65	4.4091308919753e-86	0.937840956644209	0.593	0.179	8.74683386350059e-82	4.75528286392742e-69	8.81826178395052e-86	0.861684260172499
Pro_B	Cd19	CD19 antigen [Source:MGI Symbol;Acc:MGI:88319]	protein_coding	7.36709613542784e-69	0.775159705597186	0.772	0.341	1.46148453134617e-64	5.84635054211979e-86	0.955676859813735	0.794	0.291	1.15979902054572e-81	7.36709613542784e-69	1.16927010842396e-85	0.865418282705461
Pro_B	Gmds	GDP-mannose 4, 6-dehydratase [Source:MGI Symbol;Acc:MGI:1891112]	protein_coding	1.36905840440136e-85	0.803772125124148	0.37	0.095	2.71593806265141e-81	1.81750089752771e-46	0.638940058368821	0.283	0.079	3.60555828051546e-42	1.81750089752771e-46	2.73811680880272e-85	0.721356091746484
Pro_B	Egr1	early growth response 1 [Source:MGI Symbol;Acc:MGI:95295]	protein_coding	1.05951912531019e-72	1.02273695063944	0.415	0.131	2.10187404079035e-68	1.59304364590671e-85	1.20141225047659	0.426	0.106	3.16027998474973e-81	1.05951912531019e-72	3.18608729181341e-85	1.11207460055801
Pro_B	Apbb1	amyloid beta (A4) precursor protein-binding, family B, member 1 [Source:MGI Symbol;Acc:MGI:107765]	protein_coding	5.85596083766609e-77	0.37235581168368	0.119	0.012	1.1617055109762e-72	5.5675047458338e-85	0.3679467354981	0.13	0.011	1.10448159147851e-80	5.85596083766609e-77	1.11350094916678e-84	0.37015127359089
Pro_B	Dnaaf5	dynein, axonemal assembly factor 5 [Source:MGI Symbol;Acc:MGI:3616079]	protein_coding	5.47067690526175e-57	0.593681938944655	0.245	0.06	1.08527288446583e-52	6.19937034933864e-85	0.741099804282463	0.28	0.049	1.2298310899018e-80	5.47067690526175e-57	1.23987406986772e-84	0.667390871613559
Pro_B	Bst1	bone marrow stromal cell antigen 1 [Source:MGI Symbol;Acc:MGI:105370]	protein_coding	8.93504760756111e-51	0.591282023333896	0.417	0.153	1.77253474438797e-46	6.83667790806887e-85	0.900820243414149	0.439	0.111	1.3562601634027e-80	8.93504760756111e-51	1.36733558161377e-84	0.746051133374023
Pro_B	Mei4	meiotic double-stranded break formation protein 4 [Source:MGI Symbol;Acc:MGI:1922283]	protein_coding	1.0344841674204e-63	0.562679595644647	0.17	0.029	2.05220969132858e-59	1.13335702494582e-84	0.541614425921265	0.175	0.02	2.24835366608751e-80	1.0344841674204e-63	2.26671404989162e-84	0.552147010782956
Pro_B	Gm34225	predicted gene, 34225 [Source:MGI Symbol;Acc:MGI:5593384]	lncRNA	2.97134973159533e-84	0.428053945217035	0.104	0.008	5.89456359753881e-80	2.93943634437967e-84	0.446243960286474	0.119	0.009	5.83125381998038e-80	2.97134973159533e-84	5.87887268875933e-84	0.437148952751755
Pro_B	Mrpl15	mitochondrial ribosomal protein L15 [Source:MGI Symbol;Acc:MGI:1351639]	protein_coding	4.57606057484358e-84	0.871689556688941	0.504	0.171	9.0779889683747e-80	1.72238957694675e-31	0.609582415223303	0.37	0.157	3.41687644274697e-27	1.72238957694675e-31	9.15212114968723e-84	0.740635985956122
Pro_B	Cat	catalase [Source:MGI Symbol;Acc:MGI:88271]	protein_coding	6.35393901434633e-84	0.875278149783079	0.602	0.226	1.26049442166602e-79	3.67026039863756e-54	0.737249921319534	0.595	0.25	7.28106257881719e-50	3.67026039863756e-54	1.27078780286928e-83	0.806264035551306
Pro_B	Foxo1	forkhead box O1 [Source:MGI Symbol;Acc:MGI:1890077]	protein_coding	8.36461772504261e-72	0.901559866663143	0.696	0.309	1.65937286429395e-67	2.39979898372327e-83	0.963919378251239	0.728	0.271	4.76072122391022e-79	8.36461772504261e-72	4.79959796744651e-83	0.932739622457191
Pro_B	Smim41	small integral membrane protein 41 [Source:MGI Symbol;Acc:MGI:1924967]	protein_coding	5.1920876101309e-61	0.377219845203294	0.136	0.02	1.03000634009777e-56	2.56734646521494e-83	0.372363352751097	0.13	0.011	5.0931019176934e-79	5.1920876101309e-61	5.13469293042987e-83	0.374791598977195
Pro_B	Arl5c	ADP-ribosylation factor-like 5C [Source:MGI Symbol;Acc:MGI:3028577]	protein_coding	1.68140611452169e-52	0.517725825572039	0.794	0.399	3.33557344998813e-48	2.64434464478138e-83	0.854204090632095	0.836	0.336	5.2458509063173e-79	1.68140611452169e-52	5.28868928956278e-83	0.685964958102067
Pro_B	Pdk1	pyruvate dehydrogenase kinase, isoenzyme 1 [Source:MGI Symbol;Acc:MGI:1926119]	protein_coding	3.23333266969955e-83	0.483249085170902	0.177	0.025	6.41428535014996e-79	3.67790965548473e-33	0.352087976978299	0.153	0.035	7.29623717455061e-29	3.67790965548473e-33	6.46666533939909e-83	0.417668531074601
Pro_B	Rsph1	radial spoke head 1 homolog (Chlamydomonas) [Source:MGI Symbol;Acc:MGI:1194909]	protein_coding	8.93447367925394e-29	0.615160715199524	0.232	0.084	1.7724208884904e-24	5.09781922629171e-83	1.01927427500618	0.317	0.064	1.01130537811175e-78	8.93447367925394e-29	1.01956384525836e-82	0.817217495102852
Pro_B	Eya2	EYA transcriptional coactivator and phosphatase 2 [Source:MGI Symbol;Acc:MGI:109341]	protein_coding	2.06298605957553e-82	0.598842099711962	0.123	0.012	4.09255174498595e-78	7.40918718471265e-83	0.506189876736111	0.127	0.011	1.4698345537033e-78	2.06298605957553e-82	1.48183743694254e-82	0.552515988224037
Pro_B	Cdc25b	cell division cycle 25B [Source:MGI Symbol;Acc:MGI:99701]	protein_coding	8.81858072478567e-83	0.915332494379947	0.511	0.167	1.74943004418298e-78	4.82976780667196e-58	0.848979512554568	0.526	0.193	9.58129337487584e-54	4.82976780667196e-58	1.76371614495711e-82	0.882156003467258
Pro_B	Mef2c	myocyte enhancer factor 2C [Source:MGI Symbol;Acc:MGI:99458]	protein_coding	9.21288687737698e-83	0.975584910219093	0.806	0.389	1.82765249873405e-78	1.12758076823482e-52	0.737366050963836	0.754	0.361	2.23689472802424e-48	1.12758076823482e-52	1.84257737547538e-82	0.856475480591465
Pro_B	Cd79a	CD79A antigen (immunoglobulin-associated alpha) [Source:MGI Symbol;Acc:MGI:101774]	protein_coding	2.15994085196778e-62	0.722489973316094	0.983	0.494	4.28489066213367e-58	3.19748836905262e-81	0.982424346580792	0.981	0.408	6.34317742652658e-77	2.15994085196778e-62	6.39497673810526e-81	0.852457159948443
Pro_B	Gm16083	predicted gene 16083 [Source:MGI Symbol;Acc:MGI:3802163]	lncRNA	1.50161156592597e-63	0.721043488580581	0.2	0.039	2.97889702448393e-59	3.5562830874716e-81	0.662862245075526	0.228	0.035	7.05495438892616e-77	1.50161156592597e-63	7.11256617494327e-81	0.691952866828054
Pro_B	Plxdc2	plexin domain containing 2 [Source:MGI Symbol;Acc:MGI:1914698]	protein_coding	7.94461500546404e-81	0.445042877519583	0.149	0.018	1.57605272478396e-76	1.58399025582759e-24	0.330317517609427	0.101	0.021	3.14231986951077e-20	1.58399025582759e-24	1.58892300109281e-80	0.387680197564505
Pro_B	Il16	interleukin 16 [Source:MGI Symbol;Acc:MGI:1270855]	protein_coding	1.21408431860254e-73	1.07586106745929	0.694	0.344	2.40850047124371e-69	3.62479595423103e-80	1.20298550032265	0.746	0.343	7.19087021400352e-76	1.21408431860254e-73	7.24959190846209e-80	1.13942328389097
Pro_B	Ssbp2	single-stranded DNA binding protein 2 [Source:MGI Symbol;Acc:MGI:1914220]	protein_coding	1.4461347670337e-79	0.844325348215728	0.428	0.132	2.86884215084145e-75	2.841971202248e-41	0.706124475870912	0.368	0.134	5.63790247101957e-37	2.841971202248e-41	2.89226953406744e-79	0.77522491204332
Pro_B	Capsl	calcyphosine-like [Source:MGI Symbol;Acc:MGI:1922818]	protein_coding	4.38205785313472e-69	0.667566983646359	0.268	0.061	8.69312636904865e-65	1.91551124099167e-79	0.739888225485981	0.241	0.039	3.79999119987928e-75	4.38205785313472e-69	3.83102248198331e-79	0.70372760456617
Pro_B	Pear1	platelet endothelial aggregation receptor 1 [Source:MGI Symbol;Acc:MGI:1920432]	protein_coding	2.65131379309079e-79	0.372721409373945	0.14	0.016	5.25967630273351e-75	3.84209401882909e-65	0.417989826297253	0.135	0.016	7.62194611455314e-61	3.84209401882909e-65	5.30262758618163e-79	0.395355617835599
Pro_B	Ubash3a	ubiquitin associated and SH3 domain containing, A [Source:MGI Symbol;Acc:MGI:1926074]	protein_coding	3.08951390134514e-79	0.447335834174303	0.172	0.025	6.12897767748849e-75	6.84457009653914e-55	0.394477927705224	0.161	0.026	1.35782581575144e-50	6.84457009653914e-55	6.17902780269036e-79	0.420906880939763
Pro_B	Rpl15	ribosomal protein L15 [Source:MGI Symbol;Acc:MGI:1913730]	protein_coding	4.24808274000263e-79	0.803751530370653	0.977	0.785	8.42734653961722e-75	5.3297680265184e-73	0.927317963937774	0.968	0.751	1.05731938110072e-68	5.3297680265184e-73	8.49616548000532e-79	0.865534747154213
Pro_B	Gimap9	GTPase, IMAP family member 9 [Source:MGI Symbol;Acc:MGI:3511744]	protein_coding	7.90825972590495e-63	0.772246800397313	0.379	0.119	1.56884056442502e-58	8.22463476886023e-79	0.953550529483046	0.397	0.098	1.63160304544649e-74	7.90825972590495e-63	1.64492695377207e-78	0.862898664940179
Pro_B	Sash1	SAM and SH3 domain containing 1 [Source:MGI Symbol;Acc:MGI:1917347]	protein_coding	1.81015623268715e-78	0.486217500664564	0.196	0.032	3.59098793440476e-74	7.12442978973689e-40	0.340806498120768	0.151	0.029	1.41334438168801e-35	7.12442978973689e-40	3.62031246537428e-78	0.413511999392666
Pro_B	Carns1	carnosine synthase 1 [Source:MGI Symbol;Acc:MGI:2147595]	protein_coding	6.35554797329631e-78	0.417246290014339	0.164	0.023	1.26081360694252e-73	4.74739149058772e-44	0.401951199458236	0.153	0.028	9.41787523902793e-40	4.74739149058772e-44	1.27110959465928e-77	0.409598744736287
Pro_B	Cox7a2l	cytochrome c oxidase subunit 7A2 like [Source:MGI Symbol;Acc:MGI:106015]	protein_coding	3.63439217700365e-77	1.08344429183684	0.817	0.489	7.20990720073984e-73	3.09041735366835e-74	1.21684853317261	0.812	0.453	6.13076994620728e-70	3.09041735366835e-74	7.26878435400722e-77	1.15014641250472
Pro_B	Fbxl12	F-box and leucine-rich repeat protein 12 [Source:MGI Symbol;Acc:MGI:1354738]	protein_coding	3.91970925819423e-48	0.68636501998412	0.404	0.153	7.77591922640571e-44	4.7550851126838e-77	0.954158393624426	0.444	0.123	9.43313784654212e-73	3.91970925819423e-48	9.51017022536773e-77	0.820261706804273
Pro_B	Pafah1b3	platelet-activating factor acetylhydrolase, isoform 1b, subunit 3 [Source:MGI Symbol;Acc:MGI:108414]	protein_coding	2.38300777859861e-33	0.379127672074527	0.798	0.423	4.72741083118391e-29	5.88130054372905e-77	0.946888861896569	0.828	0.337	1.16673240186497e-72	2.38300777859861e-33	1.17626010874582e-76	0.663008266985548
Pro_B	Mob4	MOB family member 4, phocein [Source:MGI Symbol;Acc:MGI:104899]	protein_coding	2.59727818866354e-62	0.850206458510609	0.645	0.312	5.15248047067074e-58	2.05962641549161e-76	1.08360055139242	0.661	0.273	4.08588688305225e-72	2.59727818866354e-62	4.11925283098326e-76	0.966903504951513
Pro_B	Igf2bp3	insulin-like growth factor 2 mRNA binding protein 3 [Source:MGI Symbol;Acc:MGI:1890359]	protein_coding	6.80356945301206e-68	0.513197249069821	0.187	0.033	1.34969210808853e-63	3.61974247567977e-76	0.514170015639054	0.151	0.017	7.18084512325352e-72	6.80356945301206e-68	7.23948495135959e-76	0.513683632354437
Pro_B	Ptma	prothymosin alpha [Source:MGI Symbol;Acc:MGI:97803]	protein_coding	2.13956366700215e-58	0.681750931114074	0.996	0.743	4.24446640259887e-54	2.29125506447789e-75	1.01384360902881	0.987	0.725	4.54539179691124e-71	2.13956366700215e-58	4.58251012895579e-75	0.847797270071444
Pro_B	Gm17745	predicted gene, 17745 [Source:MGI Symbol;Acc:MGI:5009823]	lncRNA	5.42323992038091e-48	0.438406976010698	0.138	0.025	1.07586233540517e-43	3.76529898407951e-75	0.581926926748456	0.172	0.022	7.46960012461694e-71	5.42323992038091e-48	7.53059796815908e-75	0.510166951379577
Pro_B	Clic1	chloride intracellular channel 1 [Source:MGI Symbol;Acc:MGI:2148924]	protein_coding	1.93174177204351e-55	0.728779849050019	0.917	0.723	3.83218932737992e-51	1.38385659517028e-74	0.950120763207823	0.944	0.69	2.7452947134988e-70	1.93174177204351e-55	2.76771319034058e-74	0.839450306128921
Pro_B	Gse1	genetic suppressor element 1, coiled-coil protein [Source:MGI Symbol;Acc:MGI:1098275]	protein_coding	2.50933476839022e-74	1.00902363470104	0.491	0.175	4.97801831353252e-70	1.30928861062767e-50	0.846028403922332	0.503	0.206	2.59736674576317e-46	1.30928861062767e-50	5.01866953678051e-74	0.927526019311687
Pro_B	Rsph9	radial spoke head 9 homolog (Chlamydomonas) [Source:MGI Symbol;Acc:MGI:1922814]	protein_coding	5.43028916125263e-66	0.553422226138635	0.291	0.072	1.0772607638093e-61	2.97402970093125e-74	0.5807240852806	0.259	0.047	5.89988012070742e-70	5.43028916125263e-66	5.94805940186245e-74	0.567073155709618
Pro_B	Map7	microtubule-associated protein 7 [Source:MGI Symbol;Acc:MGI:1328328]	protein_coding	3.11662808277364e-54	0.563110196472101	0.253	0.067	6.18276679060634e-50	3.90991144374916e-74	0.673744049150449	0.267	0.05	7.75648232210959e-70	3.11662808277364e-54	7.81982288749835e-74	0.618427122811275
Pro_B	Rnf169	ring finger protein 169 [Source:MGI Symbol;Acc:MGI:1920257]	protein_coding	5.54520070448598e-74	0.895297412524216	0.555	0.216	1.10005691575593e-69	2.30318424200954e-50	0.893837434336903	0.503	0.209	4.56905689929853e-46	2.30318424200954e-50	1.10904014089719e-73	0.89456742343056
Pro_B	Hnrnpul1	heterogeneous nuclear ribonucleoprotein U-like 1 [Source:MGI Symbol;Acc:MGI:2443517]	protein_coding	8.03001005632762e-74	0.935369800558255	0.704	0.352	1.59299339497427e-69	1.69738056854339e-51	0.980924277467383	0.667	0.368	3.36726357187637e-47	1.69738056854339e-51	1.60600201126554e-73	0.958147039012819
Pro_B	Cd81	CD81 antigen [Source:MGI Symbol;Acc:MGI:1096398]	protein_coding	2.89481819902322e-73	0.861671848594012	0.611	0.254	5.74274034322227e-69	1.61248408758213e-49	0.792005667215408	0.566	0.249	3.19884593294543e-45	1.61248408758213e-49	5.7896363980465e-73	0.82683875790471
Pro_B	Coro7	coronin 7 [Source:MGI Symbol;Acc:MGI:1926135]	protein_coding	3.73447795681217e-73	0.999648399207589	0.581	0.245	7.40845737072399e-69	6.37283077271987e-72	0.984641336561125	0.595	0.226	1.26424216869217e-67	6.37283077271987e-72	7.46895591362443e-73	0.992144867884357
Pro_B	Bcr	BCR activator of RhoGEF and GTPase [Source:MGI Symbol;Acc:MGI:88141]	protein_coding	7.29734329750906e-48	0.664595206849697	0.464	0.191	1.44764696335985e-43	5.70618414228654e-73	0.976027860005082	0.505	0.16	1.1319928101468e-68	7.29734329750906e-48	1.1412368284573e-72	0.820311533427389
Pro_B	Il7r	interleukin 7 receptor [Source:MGI Symbol;Acc:MGI:96562]	protein_coding	2.55584938506035e-60	0.735538130234019	0.602	0.245	5.07029401008272e-56	7.68836175208434e-73	0.904996673842085	0.561	0.178	1.52521720437849e-68	2.55584938506035e-60	1.53767235041688e-72	0.820267402038052
Pro_B	Abi2	abl interactor 2 [Source:MGI Symbol;Acc:MGI:106913]	protein_coding	8.50747214206876e-73	0.355035328152207	0.13	0.015	1.6877123235436e-68	1.74130308757258e-59	0.357576603292809	0.13	0.016	3.45439706512648e-55	1.74130308757258e-59	1.70149442841378e-72	0.356305965722508
Pro_B	Elovl6	ELOVL family member 6, elongation of long chain fatty acids (yeast) [Source:MGI Symbol;Acc:MGI:2156528]	protein_coding	2.64142741961558e-72	0.695545756772186	0.291	0.07	5.24006371503338e-68	1.40562554377687e-63	0.644299849361387	0.254	0.052	2.78847995374455e-59	1.40562554377687e-63	5.28285483923123e-72	0.669922803066786
Pro_B	Susd1	sushi domain containing 1 [Source:MGI Symbol;Acc:MGI:3651543]	protein_coding	6.22835982728911e-72	0.853099794150396	0.623	0.252	1.23558202253761e-67	1.17900585337291e-54	0.847742601232946	0.529	0.203	2.33891181192119e-50	1.17900585337291e-54	1.24567196545782e-71	0.850421197691671
Pro_B	Il12a	interleukin 12a [Source:MGI Symbol;Acc:MGI:96539]	protein_coding	4.03012957945189e-59	0.724928242189362	0.468	0.168	7.99497105971666e-55	6.61595451541851e-72	0.933579886447285	0.442	0.123	1.31247305676872e-67	4.03012957945189e-59	1.32319090308371e-71	0.829254064318323
Pro_B	Slc7a7	solute carrier family 7 (cationic amino acid transporter, y+ system), member 7 [Source:MGI Symbol;Acc:MGI:1337120]	protein_coding	4.82748353693672e-71	0.622933669292756	0.206	0.039	9.57676184057507e-67	6.12322917608943e-69	0.716506995296631	0.246	0.047	1.21472620395262e-64	6.12322917608943e-69	9.65496707387339e-71	0.669720332294693
Pro_B	Mlec	malectin [Source:MGI Symbol;Acc:MGI:1924015]	protein_coding	7.10431612254686e-71	0.892627817052682	0.532	0.212	1.40935423239085e-66	1.53098252083727e-49	0.736141410791502	0.489	0.199	3.03716312483698e-45	1.53098252083727e-49	1.42086322450938e-70	0.814384613922092
Pro_B	Rasa4	RAS p21 protein activator 4 [Source:MGI Symbol;Acc:MGI:1858600]	protein_coding	8.84021749749476e-71	0.589150595481996	0.23	0.047	1.75372234715301e-66	6.75024115180662e-45	0.540794078276082	0.235	0.059	1.3391128396954e-40	6.75024115180662e-45	1.76804349949894e-70	0.564972336879039
Pro_B	Akap12	A kinase (PRKA) anchor protein (gravin) 12 [Source:MGI Symbol;Acc:MGI:1932576]	protein_coding	2.90888842303091e-54	0.624026365032248	0.672	0.289	5.77065285360872e-50	9.26969202693557e-71	0.842738175089986	0.619	0.209	1.83892150430348e-66	2.90888842303091e-54	1.85393840538711e-70	0.733382270061117
Pro_B	Dgcr6	DiGeorge syndrome critical region gene 6 [Source:MGI Symbol;Acc:MGI:1202877]	protein_coding	1.59448568254276e-70	0.637447934759493	0.323	0.085	3.16314069702834e-66	5.75833191737519e-47	0.55315942412129	0.272	0.074	1.14233788576889e-42	5.75833191737519e-47	3.18897136508557e-70	0.595303679440391
Pro_B	Dusp2	dual specificity phosphatase 2 [Source:MGI Symbol;Acc:MGI:101911]	protein_coding	5.83173568382775e-63	0.768565490633777	0.76	0.353	1.15689972495775e-58	3.44056598237076e-70	0.94298684254841	0.738	0.301	6.82539479582712e-66	5.83173568382775e-63	6.8811319647415e-70	0.855776166591094
Pro_B	Foxn3	forkhead box N3 [Source:MGI Symbol;Acc:MGI:1918625]	protein_coding	5.43510887809991e-69	0.845434854843579	0.894	0.534	1.07821689923746e-64	4.22758320183107e-70	0.970636267647121	0.892	0.521	8.38667955579247e-66	5.43510887809991e-69	8.45516640366215e-70	0.90803556124535
Pro_B	Tiam1	T cell lymphoma invasion and metastasis 1 [Source:MGI Symbol;Acc:MGI:103306]	protein_coding	5.08259741773017e-70	0.744582666487888	0.374	0.114	1.00828567572931e-65	6.49113827382191e-34	0.660318375995009	0.325	0.125	1.28771201076079e-29	6.49113827382191e-34	1.01651948354605e-69	0.702450521241449
Pro_B	Pgls	6-phosphogluconolactonase [Source:MGI Symbol;Acc:MGI:1913421]	protein_coding	2.67614505289566e-47	0.690778631377342	0.849	0.569	5.30893655593442e-43	9.83721767087286e-70	1.01171583039127	0.87	0.507	1.95150724154776e-65	2.67614505289566e-47	1.96744353417457e-69	0.851247230884304
Pro_B	Runx1	runt related transcription factor 1 [Source:MGI Symbol;Acc:MGI:99852]	protein_coding	2.34009354463049e-69	0.880479051365982	0.857	0.531	4.64227757383796e-65	9.89557680188474e-36	0.611824303120218	0.783	0.508	1.96308452595789e-31	9.89557680188474e-36	4.68018708926092e-69	0.7461516772431
Pro_B	Insl6	insulin-like 6 [Source:MGI Symbol;Acc:MGI:1351595]	protein_coding	2.58286688053252e-69	0.55096588054634	0.228	0.045	5.12389131760041e-65	8.08465307143895e-68	0.476295209366801	0.214	0.036	1.60383347631206e-63	8.08465307143895e-68	5.16573376106501e-69	0.513630544956571
Pro_B	Gm13012	predicted gene 13012 [Source:MGI Symbol;Acc:MGI:3652270]	lncRNA	1.59113843732127e-51	0.572905675931459	0.374	0.126	3.15650043195793e-47	2.61812322293824e-69	0.690094758498793	0.389	0.099	5.19383284966487e-65	1.59113843732127e-51	5.23624644587645e-69	0.631500217215126
Pro_B	B230217O12Rik	RIKEN cDNA B230217O12 gene [Source:MGI Symbol;Acc:MGI:2444948]	lncRNA	3.60253885360993e-69	0.424948381583366	0.14	0.019	7.14671657779138e-65	4.40156466486821e-67	0.560064484397689	0.138	0.016	8.73182398216556e-63	4.40156466486821e-67	7.20507770721979e-69	0.492506432990527
Pro_B	Mtdh	metadherin [Source:MGI Symbol;Acc:MGI:1914404]	protein_coding	3.86403962129934e-69	0.9351119495475	0.764	0.434	7.66548180073363e-65	2.81518643843728e-59	0.907120094580767	0.772	0.409	5.58476685657188e-55	2.81518643843728e-59	7.72807924259862e-69	0.921116022064133
Pro_B	Cd1d1	CD1d1 antigen [Source:MGI Symbol;Acc:MGI:107674]	protein_coding	5.59469794309922e-22	0.37426637367498	0.226	0.09	1.10987617795202e-17	7.73967495908981e-69	0.705448154546582	0.325	0.074	1.53539671838424e-64	5.59469794309922e-22	1.54793499181798e-68	0.539857264110781
Pro_B	Zbtb20	zinc finger and BTB domain containing 20 [Source:MGI Symbol;Acc:MGI:1929213]	protein_coding	1.95077631165534e-68	0.965573908986825	0.762	0.403	3.86995004706187e-64	9.06184745861601e-54	0.994178911732652	0.704	0.365	1.79768929884024e-49	9.06184745861601e-54	3.90155262331074e-68	0.979876410359738
Pro_B	Kcnq5	potassium voltage-gated channel, subfamily Q, member 5 [Source:MGI Symbol;Acc:MGI:1924937]	protein_coding	4.74104976869929e-64	0.880265382755753	0.74	0.337	9.40529453114565e-60	2.19009392552974e-68	0.969367632185731	0.685	0.264	4.34470832946591e-64	4.74104976869929e-64	4.38018785105952e-68	0.924816507470742
Pro_B	Gm15411	predicted gene 15411 [Source:MGI Symbol;Acc:MGI:3705213]	lncRNA	1.04496626272448e-42	0.432326589758158	0.198	0.05	2.07300407199282e-38	2.47808616772094e-68	0.649298747875086	0.241	0.044	4.9160273395248e-64	1.04496626272448e-42	4.95617233544188e-68	0.540812668816622
Pro_B	E330032C10Rik	RIKEN cDNA E330032C10 gene [Source:MGI Symbol;Acc:MGI:4437727]	lncRNA	2.51294283054311e-68	0.336845212950975	0.123	0.015	4.98517598723142e-64	3.65643814490312e-68	0.406332008861356	0.103	0.009	7.25364199185882e-64	3.65643814490312e-68	5.0258856610862e-68	0.371588610906166
Pro_B	Ptpn7	protein tyrosine phosphatase, non-receptor type 7 [Source:MGI Symbol;Acc:MGI:2156893]	protein_coding	5.40594492329712e-68	0.539825304023357	0.294	0.074	1.07243135388368e-63	6.28656231642819e-32	0.478972463131456	0.251	0.082	1.24712823233303e-27	6.28656231642819e-32	1.08118898465943e-67	0.509398883577407
Pro_B	Rps19	ribosomal protein S19 [Source:MGI Symbol;Acc:MGI:1333780]	protein_coding	5.65149989023437e-68	0.724211852531165	0.981	0.834	1.12114454822469e-63	1.17405939640181e-66	0.869902777443025	0.981	0.804	2.32909903058191e-62	1.17405939640181e-66	1.13029997804686e-67	0.797057314987095
Pro_B	Mfsd13a	major facilitator superfamily domain containing 13a [Source:MGI Symbol;Acc:MGI:1922396]	protein_coding	1.41211303623789e-67	0.396268458931232	0.153	0.023	2.80134984128872e-63	1.38120285521277e-29	0.273848139212702	0.116	0.024	2.7400302241711e-25	1.38120285521277e-29	2.82422607247579e-67	0.335058299071967
Pro_B	Zmiz1	zinc finger, MIZ-type containing 1 [Source:MGI Symbol;Acc:MGI:3040693]	protein_coding	2.34581790360594e-67	0.939992612653726	0.598	0.267	4.65363355717347e-63	7.3918343247902e-64	0.904327065416288	0.614	0.254	1.46639209335188e-59	7.3918343247902e-64	4.69163580721195e-67	0.922159839035007
Pro_B	Rps11	ribosomal protein S11 [Source:MGI Symbol;Acc:MGI:1351329]	protein_coding	4.66431112437336e-67	0.714140910168156	0.991	0.865	9.25306040853188e-63	1.169566702279e-55	0.766957004538599	0.981	0.833	2.32018642398107e-51	1.169566702279e-55	9.32862224874665e-67	0.740548957353377
Pro_B	Tut4	terminal uridylyl transferase 4 [Source:MGI Symbol;Acc:MGI:2445126]	protein_coding	2.52608280096361e-61	0.82870206481317	0.8	0.439	5.01124306055161e-57	6.00229470988507e-67	0.981251819992268	0.741	0.334	1.190735224547e-62	2.52608280096361e-61	1.200458941977e-66	0.904976942402719
Pro_B	Atp13a3	ATPase type 13A3 [Source:MGI Symbol;Acc:MGI:2685387]	protein_coding	6.23234299696493e-67	0.814155621612677	0.511	0.199	1.2363722037379e-62	2.07655571433454e-38	0.708706743908185	0.41	0.171	4.11947122609687e-34	2.07655571433454e-38	1.24646859939299e-66	0.761431182760431
Pro_B	Scap	SREBF chaperone [Source:MGI Symbol;Acc:MGI:2135958]	protein_coding	1.16476936670826e-66	0.551556924584176	0.3	0.076	2.31066946967584e-62	3.04562846199084e-58	0.632846999691149	0.291	0.071	6.04191774289743e-54	3.04562846199084e-58	2.32953873341654e-66	0.592201962137663
Pro_B	Itga4	integrin alpha 4 [Source:MGI Symbol;Acc:MGI:96603]	protein_coding	1.16904078125879e-66	0.939208553476984	0.749	0.404	2.31914310186119e-62	4.11805531778077e-46	0.905341569548104	0.717	0.408	8.16939813941348e-42	4.11805531778077e-46	2.33808156251758e-66	0.922275061512544
Pro_B	Lgals1	lectin, galactose binding, soluble 1 [Source:MGI Symbol;Acc:MGI:96777]	protein_coding	4.50886376050466e-66	0.74626454597507	0.657	0.286	8.94468392808914e-62	1.41099556138347e-48	0.495326994125465	0.619	0.26	2.79913299467252e-44	1.41099556138347e-48	9.01772752100922e-66	0.620795770050268
Pro_B	Jun	jun proto-oncogene [Source:MGI Symbol;Acc:MGI:96646]	protein_coding	5.15073219015446e-33	0.644925103318474	0.864	0.606	1.02180225188284e-28	5.15678923625644e-66	1.17315118889712	0.915	0.559	1.02300384868855e-61	5.15073219015446e-33	1.0313578472513e-65	0.909038146107795
Pro_B	Hmgn3	high mobility group nucleosomal binding domain 3 [Source:MGI Symbol;Acc:MGI:2138069]	protein_coding	1.31875838764729e-44	0.451939126629276	0.291	0.092	2.61615288941469e-40	5.988538171629e-66	0.628389489082784	0.31	0.071	1.18800620248776e-61	1.31875838764729e-44	1.19770763432581e-65	0.54016430785603
Pro_B	Idh2	isocitrate dehydrogenase 2 (NADP+), mitochondrial [Source:MGI Symbol;Acc:MGI:96414]	protein_coding	5.37075260266632e-41	0.54879189897596	0.426	0.177	1.06544990131694e-36	1.17900882182488e-65	0.75143637190344	0.479	0.154	2.3389177007362e-61	5.37075260266632e-41	2.35801764364978e-65	0.6501141354397
Pro_B	Phgdh	3-phosphoglycerate dehydrogenase [Source:MGI Symbol;Acc:MGI:1355330]	protein_coding	1.52472363706855e-65	0.726692634660703	0.43	0.143	3.02474675121659e-61	8.03652238437034e-61	0.785684536966745	0.397	0.118	1.59428531061139e-56	8.03652238437034e-61	3.04944727413709e-65	0.756188585813724
Pro_B	Pcbp3	poly(rC) binding protein 3 [Source:MGI Symbol;Acc:MGI:1890470]	protein_coding	2.07119222392154e-65	0.437558167650174	0.174	0.03	4.10883113381556e-61	8.4812797955882e-38	0.336872296205411	0.132	0.024	1.68251628584879e-33	8.4812797955882e-38	4.14238444784306e-65	0.387215231927793
Pro_B	Ppa1	pyrophosphatase (inorganic) 1 [Source:MGI Symbol;Acc:MGI:97831]	protein_coding	5.50905587298376e-52	0.432959500034639	0.217	0.053	1.09288650408252e-47	3.54235593082716e-65	0.5025256008572	0.241	0.046	7.02732569557492e-61	5.50905587298376e-52	7.08471186165429e-65	0.46774255044592
Pro_B	Rhob	ras homolog family member B [Source:MGI Symbol;Acc:MGI:107949]	protein_coding	7.20758178489082e-50	0.933099926847285	0.647	0.338	1.42984007448664e-45	9.65691846931493e-65	1.24802417703597	0.701	0.333	1.9157394859427e-60	7.20758178489082e-50	1.93138369386301e-64	1.09056205194163
Pro_B	Slc12a7	solute carrier family 12, member 7 [Source:MGI Symbol;Acc:MGI:1342283]	protein_coding	1.08898444736583e-64	0.345353040515151	0.143	0.021	2.16032734668433e-60	1.10999168227838e-36	0.326348622100834	0.116	0.02	2.20200149930386e-32	1.10999168227838e-36	2.17796889473163e-64	0.335850831307992
Pro_B	Mprip	myosin phosphatase Rho interacting protein [Source:MGI Symbol;Acc:MGI:1349438]	protein_coding	1.70350997622436e-64	0.700979778626843	0.413	0.136	3.37942309083389e-60	3.77388281724216e-48	0.689312748296945	0.397	0.137	7.486628732845e-44	3.77388281724216e-48	3.40701995244876e-64	0.695146263461894
Pro_B	Mfng	MFNG O-fucosylpeptide 3-beta-N-acetylglucosaminyltransferase [Source:MGI Symbol;Acc:MGI:1095404]	protein_coding	1.82466256408251e-51	0.586450666023206	0.247	0.067	3.61976559462688e-47	1.35460334437525e-63	0.694898512309381	0.288	0.066	2.68726211457161e-59	1.82466256408251e-51	2.70920668875047e-63	0.640674589166293
Pro_B	Fam53b	family with sequence similarity 53, member B [Source:MGI Symbol;Acc:MGI:1925188]	protein_coding	3.14442108918653e-47	0.655545899251599	0.64	0.311	6.23790255672824e-43	6.59946009020673e-63	0.893024356336023	0.722	0.321	1.30920089269521e-58	3.14442108918653e-47	1.31989201804135e-62	0.774285127793811
Pro_B	Wdfy4	WD repeat and FYVE domain containing 4 [Source:MGI Symbol;Acc:MGI:3584510]	protein_coding	7.19954542461627e-58	0.807022868885505	0.774	0.435	1.42824582133538e-53	2.78700764393994e-62	0.887566441480924	0.757	0.371	5.52886576404806e-58	7.19954542461627e-58	5.57401528787988e-62	0.847294655183214
Pro_B	Maf	avian musculoaponeurotic fibrosarcoma oncogene homolog [Source:MGI Symbol;Acc:MGI:96909]	protein_coding	3.86747507766874e-62	0.402881010418126	0.189	0.035	7.67229705907925e-58	7.71362604295000e-50	0.513370007632862	0.204	0.042	1.53022913440042e-45	7.71362604295000e-50	7.73495015533746e-62	0.458125509025494
Pro_B	Stat4	signal transducer and activator of transcription 4 [Source:MGI Symbol;Acc:MGI:103062]	protein_coding	7.10297410356572e-62	0.747459351917879	0.353	0.11	1.40908800266537e-57	6.42961096064908e-37	0.621247515653216	0.336	0.12	1.27550622237357e-32	6.42961096064908e-37	1.42059482071316e-61	0.684353433785547
Pro_B	Gm35035	predicted gene, 35035 [Source:MGI Symbol;Acc:MGI:5594194]	lncRNA	6.59245184761105e-37	0.307044744028853	0.117	0.023	1.30781059752908e-32	1.75422932091777e-61	0.472968616910655	0.156	0.022	3.48004012683667e-57	6.59245184761105e-37	3.50845864183559e-61	0.390006680469754
Pro_B	Sacs	sacsin [Source:MGI Symbol;Acc:MGI:1354724]	protein_coding	2.24318346267144e-61	0.364135139662469	0.16	0.027	4.4500273532476e-57	6.69574920418474e-60	0.454561345536623	0.161	0.024	1.32830272712617e-55	6.69574920418474e-60	4.48636692534291e-61	0.409348242599546
Pro_B	Nmur1	neuromedin U receptor 1 [Source:MGI Symbol;Acc:MGI:1341898]	protein_coding	2.34476402543726e-36	0.455596971217592	0.147	0.034	4.65154287366244e-32	2.79702907856228e-61	0.529088071431231	0.148	0.02	5.54874628605186e-57	2.34476402543726e-36	5.5940581571245e-61	0.492342521324411
Pro_B	Btf3	basic transcription factor 3 [Source:MGI Symbol;Acc:MGI:1202875]	protein_coding	4.5070118112654e-61	0.728150445913237	0.919	0.76	8.9410100311883e-57	2.38670948831285e-51	0.771483930274934	0.913	0.73	4.73475428291502e-47	2.38670948831285e-51	9.01402362253077e-61	0.749817188094086
Pro_B	Maml2	mastermind like transcriptional coactivator 2 [Source:MGI Symbol;Acc:MGI:2389460]	protein_coding	5.20396513951046e-61	0.840293100543545	0.594	0.246	1.03236260437609e-56	2.9017824206469e-56	0.851299540630639	0.563	0.214	5.75655596607933e-52	2.9017824206469e-56	1.04079302790208e-60	0.845796320587092
Pro_B	Lrmp	NA	NA	4.35459471020798e-47	0.592359148996159	0.8	0.469	8.63864498611058e-43	6.33725913591373e-61	0.805595208981766	0.796	0.397	1.25718546738257e-56	4.35459471020798e-47	1.26745182718273e-60	0.698977178988962
Pro_B	Mmp11	matrix metallopeptidase 11 [Source:MGI Symbol;Acc:MGI:97008]	protein_coding	2.05458887349126e-50	0.313451206283144	0.111	0.016	4.07589340723197e-46	6.69587766025623e-61	0.371247285853299	0.13	0.015	1.32832821024163e-56	2.05458887349126e-50	1.33917553205124e-60	0.342349246068222
Pro_B	St6galnac3	ST6 (alpha-N-acetyl-neuraminyl-2,3-beta-galactosyl-1,3)-N-acetylgalactosaminide alpha-2,6-sialyltransferase 3 [Source:MGI Symbol;Acc:MGI:1341828]	protein_coding	9.69837671858712e-61	0.589358440942357	0.26	0.063	1.92396397343331e-56	4.319065230956e-13	0.296321257242346	0.177	0.075	8.56816160517052e-09	4.319065230956e-13	1.93967534371743e-60	0.442839849092352
Pro_B	Naca	nascent polypeptide-associated complex alpha polypeptide [Source:MGI Symbol;Acc:MGI:106095]	protein_coding	2.3638948115131e-60	0.701062970429345	0.964	0.757	4.68949452707968e-56	1.44405450122673e-58	0.831917476909596	0.952	0.726	2.86471531953359e-54	1.44405450122673e-58	4.72778962302614e-60	0.766490223669471
Pro_B	Rnf157	ring finger protein 157 [Source:MGI Symbol;Acc:MGI:2442484]	protein_coding	1.22407820263556e-34	0.43450613509315	0.298	0.11	2.42832633838841e-30	3.68512043235776e-60	0.711318548765733	0.347	0.093	7.31054191371133e-56	1.22407820263556e-34	7.37024086471545e-60	0.572912341929442
Pro_B	Krtcap2	keratinocyte associated protein 2 [Source:MGI Symbol;Acc:MGI:1913309]	protein_coding	5.10868554765987e-60	0.811806807736226	0.687	0.348	1.01346103894477e-55	7.48892732209406e-46	0.7834014608023	0.64	0.317	1.48565340215702e-41	7.48892732209406e-46	1.02173710953196e-59	0.797604134269263
Pro_B	Eif2ak3	eukaryotic translation initiation factor 2 alpha kinase 3 [Source:MGI Symbol;Acc:MGI:1341830]	protein_coding	5.64748497567509e-46	0.759330188218243	0.521	0.239	1.12034806947442e-41	1.45512420944028e-59	0.999540602913359	0.542	0.206	2.88667540668763e-55	5.64748497567509e-46	2.91024841888058e-59	0.879435395565801
Pro_B	Rpl36	ribosomal protein L36 [Source:MGI Symbol;Acc:MGI:1860603]	protein_coding	2.22546717391008e-53	0.599721576772993	0.985	0.828	4.41488177960282e-49	1.84232841603233e-59	0.748669978070304	0.987	0.808	3.65481111172494e-55	2.22546717391008e-53	3.6846568320647e-59	0.674195777421648
Pro_B	H2-Ob	histocompatibility 2, O region beta locus [Source:MGI Symbol;Acc:MGI:95925]	protein_coding	4.2339701187637e-59	0.655485188303082	0.472	0.169	8.39934992160342e-55	3.32614245256598e-37	0.430196266033046	0.455	0.173	6.59840139740039e-33	3.32614245256598e-37	8.46794023752744e-59	0.542840727168064
Pro_B	Prkd2	protein kinase D2 [Source:MGI Symbol;Acc:MGI:2141917]	protein_coding	4.85584752793423e-59	0.773551658418241	0.434	0.159	9.63303032591593e-55	6.92472717447472e-45	0.731294844849989	0.431	0.163	1.3737273768723e-40	6.92472717447472e-45	9.71169505586839e-59	0.752423251634115
Pro_B	Pax5	paired box 5 [Source:MGI Symbol;Acc:MGI:97489]	protein_coding	8.35703229087263e-35	0.335546731759109	0.806	0.412	1.65786806586331e-30	5.15032146565417e-59	0.640461848856372	0.802	0.329	1.02172077235647e-54	8.35703229087263e-35	1.03006429313083e-58	0.48800429030774
Pro_B	Tars2	threonyl-tRNA synthetase 2, mitochondrial (putative) [Source:MGI Symbol;Acc:MGI:1919057]	protein_coding	6.30174690557702e-59	0.43584283085647	0.183	0.035	1.25014055112837e-54	4.07222747470524e-33	0.380315558320686	0.164	0.039	8.07848486432026e-29	4.07222747470524e-33	1.2603493811154e-58	0.408079194588578
Pro_B	B2m	beta-2 microglobulin [Source:MGI Symbol;Acc:MGI:88127]	protein_coding	8.06006068559121e-59	0.62539944671329	0.985	0.903	1.59895483880758e-54	3.77788402049875e-52	0.677756983035123	0.976	0.87	7.49456631986541e-48	3.77788402049875e-52	1.61201213711823e-58	0.651578214874206
Pro_B	Pkig	protein kinase inhibitor, gamma [Source:MGI Symbol;Acc:MGI:1343086]	protein_coding	1.78009009399613e-47	0.673756023130626	0.849	0.495	3.53134272846953e-43	2.0091087386129e-58	0.832134256782546	0.852	0.456	3.98566991566027e-54	1.78009009399613e-47	4.01821747722576e-58	0.752945139956586
Pro_B	Cers5	ceramide synthase 5 [Source:MGI Symbol;Acc:MGI:1919199]	protein_coding	7.23114199461379e-41	0.609260389539804	0.296	0.106	1.43451394889148e-36	2.29263283311623e-58	0.779114207422645	0.36	0.105	4.54812501433597e-54	7.23114199461379e-41	4.58526566623246e-58	0.694187298481225
Pro_B	Hmga1	high mobility group AT-hook 1 [Source:MGI Symbol;Acc:MGI:96160]	protein_coding	2.10557240158331e-40	0.521353342706777	0.56	0.258	4.17703453026097e-36	2.92915903962417e-58	0.812218093854947	0.55	0.205	5.81086570280642e-54	2.10557240158331e-40	5.85831807924839e-58	0.666785718280862
Pro_B	Ablim1	actin-binding LIM protein 1 [Source:MGI Symbol;Acc:MGI:1194500]	protein_coding	3.53996483541252e-58	0.766902693822784	0.685	0.314	7.02258224049136e-54	1.01381073844354e-49	0.739180932367165	0.651	0.278	2.01119774292429e-45	1.01381073844354e-49	7.07992967082513e-58	0.753041813094974
Pro_B	Tmem245	transmembrane protein 245 [Source:MGI Symbol;Acc:MGI:2445107]	protein_coding	6.50764627016919e-55	0.689234215216945	0.291	0.084	1.29098686707616e-50	5.61513646562603e-58	0.748490175748662	0.304	0.077	1.11393077205089e-53	6.50764627016919e-55	1.1230272931252e-57	0.718862195482804
Pro_B	Gm4258	predicted gene 4258 [Source:MGI Symbol;Acc:MGI:3782435]	lncRNA	1.24698572190576e-43	0.576379129484472	0.44	0.179	2.47377027511665e-39	6.5709099454209e-58	0.783099026589641	0.447	0.146	1.3035371149726e-53	1.24698572190576e-43	1.31418198908419e-57	0.679739078037057
Pro_B	Zbed3	zinc finger, BED type containing 3 [Source:MGI Symbol;Acc:MGI:1919364]	protein_coding	1.14094606598171e-57	0.46268790514647	0.211	0.046	2.26340880569452e-53	6.58490062881028e-41	0.403934243249989	0.185	0.041	1.30631258674338e-36	6.58490062881028e-41	2.28189213196342e-57	0.433311074198229
Pro_B	Trak1	trafficking protein, kinesin binding 1 [Source:MGI Symbol;Acc:MGI:1914345]	protein_coding	1.35616231647121e-57	0.717998897700042	0.509	0.204	2.69035480341558e-53	8.69103506677838e-50	0.697728055518236	0.481	0.181	1.7241275365475e-45	8.69103506677838e-50	2.71232463294243e-57	0.707863476609139
Pro_B	Sirt3	sirtuin 3 [Source:MGI Symbol;Acc:MGI:1927665]	protein_coding	4.82613592605082e-22	0.322147942849162	0.155	0.053	9.57408845009962e-18	2.00404317887647e-57	0.537896364835289	0.254	0.056	3.97562085825515e-53	4.82613592605082e-22	4.008086357753e-57	0.430022153842226
Pro_B	Rpl22	ribosomal protein L22 [Source:MGI Symbol;Acc:MGI:99262]	protein_coding	1.0098033777827e-49	0.617183570042142	0.97	0.753	2.00324794084531e-45	2.27583592977148e-57	0.783861804348087	0.971	0.719	4.51480331748067e-53	1.0098033777827e-49	4.55167185954302e-57	0.700522687195115
Pro_B	H2-K1	histocompatibility 2, K1, K region [Source:MGI Symbol;Acc:MGI:95904]	protein_coding	2.87646746561842e-57	0.723471604844824	0.989	0.785	5.70633615829383e-53	1.01638929205897e-52	0.776151662959366	0.981	0.742	2.01631307758659e-48	1.01638929205897e-52	5.75293493123684e-57	0.749811633902095
Pro_B	Tapt1	transmembrane anterior posterior transformation 1 [Source:MGI Symbol;Acc:MGI:2683537]	protein_coding	3.19355675193369e-57	0.777930190253095	0.602	0.269	6.33537788448606e-53	6.24173393926885e-56	0.858319704578792	0.556	0.221	1.23823517887215e-51	6.24173393926885e-56	6.38711350386733e-57	0.818124947415944
Pro_B	Ralbp1	ralA binding protein 1 [Source:MGI Symbol;Acc:MGI:108466]	protein_coding	5.03983389541925e-57	0.960008972513656	0.672	0.373	9.9980224817327e-53	6.23197091987261e-37	0.857016066949738	0.638	0.385	1.23629839108433e-32	6.23197091987261e-37	1.00796677908386e-56	0.908512519731697
Pro_B	Dnajc21	DnaJ heat shock protein family (Hsp40) member C21 [Source:MGI Symbol;Acc:MGI:1925371]	protein_coding	9.46064286351602e-51	0.778594820213233	0.443	0.178	1.87680233126431e-46	7.40966054684755e-57	0.847988503462386	0.431	0.145	1.46992845928362e-52	9.46064286351602e-51	1.48193210936951e-56	0.813291661837809
Pro_B	4933439C10Rik	RIKEN cDNA 4933439C10 gene [Source:MGI Symbol;Acc:MGI:1921726]	lncRNA	4.06539044798718e-41	0.422635691381865	0.172	0.041	8.06492157071697e-37	7.40972239717419e-57	0.44512808881216	0.198	0.036	1.46994072915142e-52	4.06539044798718e-41	1.48194447943485e-56	0.433881890097013
Pro_B	Gm12158	predicted gene 12158 [Source:MGI Symbol;Acc:MGI:3649487]	lncRNA	5.90345878041433e-41	0.360701169886599	0.172	0.041	1.1711281528586e-36	1.20892371053596e-56	0.428031311346829	0.188	0.032	2.39826285696123e-52	5.90345878041433e-41	2.4178474210719e-56	0.394366240616714
Pro_B	Csrp1	cysteine and glycine-rich protein 1 [Source:MGI Symbol;Acc:MGI:88549]	protein_coding	1.31747071774081e-56	0.617612132755075	0.417	0.149	2.61359840985423e-52	3.49533924508466e-42	0.621204365686117	0.392	0.144	6.93405399439895e-38	3.49533924508466e-42	2.63494143548167e-56	0.619408249220596
Pro_B	Rere	arginine glutamic acid dipeptide (RE) repeats [Source:MGI Symbol;Acc:MGI:2683486]	protein_coding	1.74953405609104e-56	0.839960411629977	0.721	0.386	3.47072566047341e-52	1.16689709061733e-36	0.768518249795979	0.643	0.348	2.31489044836666e-32	1.16689709061733e-36	3.49906811218212e-56	0.804239330712978
Pro_B	Msi2	musashi RNA-binding protein 2 [Source:MGI Symbol;Acc:MGI:1923876]	protein_coding	6.87227845709192e-45	0.6136272934031	0.672	0.338	1.3633226003179e-40	3.16311073777406e-56	0.821552317052266	0.646	0.272	6.27497908159617e-52	6.87227845709192e-45	6.3262214755481e-56	0.717589805227683
Pro_B	Tbc1d9b	TBC1 domain family, member 9B [Source:MGI Symbol;Acc:MGI:1924045]	protein_coding	6.37191590884863e-56	0.723853216209101	0.304	0.092	1.26406067799739e-51	5.08842127135726e-40	0.674834797356215	0.307	0.102	1.00944101181185e-35	5.08842127135726e-40	1.27438318176973e-55	0.699344006782658
Pro_B	Fgf13	fibroblast growth factor 13 [Source:MGI Symbol;Acc:MGI:109178]	protein_coding	6.91687040341584e-56	0.648838806900546	0.23	0.055	1.37216875062963e-51	2.6852377072332e-39	0.447572463259049	0.172	0.037	5.32697456360922e-35	2.6852377072332e-39	1.38337408068317e-55	0.548205635079797
Pro_B	Rpl9	ribosomal protein L9 [Source:MGI Symbol;Acc:MGI:1298373]	protein_coding	2.74711287158261e-55	0.557930793175624	0.991	0.916	5.44972251464558e-51	9.21368262644659e-56	0.671342268573501	0.995	0.892	1.82781035943447e-51	2.74711287158261e-55	1.84273652528933e-55	0.614636530874562
Pro_B	Ptp4a3	protein tyrosine phosphatase 4a3 [Source:MGI Symbol;Acc:MGI:1277098]	protein_coding	9.54635092667987e-56	0.769137468192977	0.817	0.46	1.89380509683475e-51	5.95081710423339e-50	0.826428759348487	0.831	0.485	1.18052309713782e-45	5.95081710423339e-50	1.90927018533598e-55	0.797783113770732
Pro_B	Dock10	dedicator of cytokinesis 10 [Source:MGI Symbol;Acc:MGI:2146320]	protein_coding	8.35409904074185e-55	0.835946855482246	0.702	0.369	1.65728616770237e-50	4.19847268035835e-35	0.67762263114855	0.651	0.35	8.32893010329489e-31	4.19847268035835e-35	1.67081980814836e-54	0.756784743315398
Pro_B	Mtf2	metal response element binding transcription factor 2 [Source:MGI Symbol;Acc:MGI:105050]	protein_coding	1.40058000782842e-54	0.632580632320627	0.428	0.157	2.77847061953002e-50	5.16614432823785e-52	0.697946000380974	0.405	0.136	1.02485971183582e-47	5.16614432823785e-52	2.80116001565687e-54	0.6652633163508
Pro_B	Steap4	STEAP family member 4 [Source:MGI Symbol;Acc:MGI:1923560]	protein_coding	6.66339836836261e-44	0.376005892690048	0.151	0.031	1.32188496831577e-39	5.08581278599134e-54	0.488428691697585	0.153	0.023	1.00892354048496e-49	6.66339836836261e-44	1.01716255719827e-53	0.432217292193817
Pro_B	Rpl27a	ribosomal protein L27A [Source:MGI Symbol;Acc:MGI:1347076]	protein_coding	4.36307843352296e-53	0.585157643631161	0.996	0.89	8.65547499642284e-49	5.29698065537651e-54	0.703218823241702	0.987	0.866	1.05081502241359e-49	4.36307843352296e-53	1.0593961310753e-53	0.644188233436431
Pro_B	H2afy	NA	NA	2.88672138811021e-47	0.722429849195219	0.802	0.524	5.72667788973303e-43	6.6012967928982e-54	0.874672905437326	0.815	0.479	1.30956525777515e-49	2.88672138811021e-47	1.32025935857965e-53	0.798551377316273
Pro_B	Cep68	centrosomal protein 68 [Source:MGI Symbol;Acc:MGI:2667663]	protein_coding	7.2549749322444e-54	0.563392241279086	0.238	0.061	1.43924192705864e-49	3.55768180799312e-46	0.588366163374858	0.228	0.055	7.05772917069675e-42	3.55768180799312e-46	1.45099498644889e-53	0.575879202326972
Pro_B	Sec63	SEC63-like (S. cerevisiae) [Source:MGI Symbol;Acc:MGI:2155302]	protein_coding	3.32659726233748e-44	0.618467177657192	0.634	0.324	6.59930364902509e-40	1.70355805283808e-53	0.802765255218809	0.635	0.281	3.37951846522019e-49	3.32659726233748e-44	3.40711610567615e-53	0.710616216438001
Pro_B	Map4k2	mitogen-activated protein kinase kinase kinase kinase 2 [Source:MGI Symbol;Acc:MGI:1346883]	protein_coding	2.11269728191745e-53	0.803560110058901	0.536	0.24	4.19116886786784e-49	9.60224596083056e-38	0.758698778155572	0.526	0.256	1.90489355370957e-33	9.60224596083056e-38	4.22539456383492e-53	0.781129444107237
Pro_B	Zfp706	zinc finger protein 706 [Source:MGI Symbol;Acc:MGI:1915286]	protein_coding	2.15141944442358e-39	0.550771339479263	0.857	0.545	4.26798589384749e-35	2.36480563879931e-53	0.792920642368005	0.844	0.493	4.69130142625007e-49	2.15141944442358e-39	4.72961127759864e-53	0.671845990923634
Pro_B	Lgr5	leucine rich repeat containing G protein coupled receptor 5 [Source:MGI Symbol;Acc:MGI:1341817]	protein_coding	4.26137710891641e-45	0.38837888748879	0.155	0.032	8.45371990866837e-41	2.53297190557198e-53	0.492116525965879	0.151	0.023	5.0249096662737e-49	4.26137710891641e-45	5.06594381114396e-53	0.440247706727335
Pro_B	Gstp1	glutathione S-transferase, pi 1 [Source:MGI Symbol;Acc:MGI:95865]	protein_coding	2.59676517511654e-53	0.864245294962662	0.583	0.291	5.1514627543962e-49	6.92940638062985e-36	0.759970510313283	0.55	0.292	1.37465563778935e-31	6.92940638062985e-36	5.19353035023309e-53	0.812107902637973
Pro_B	Eef1a1	eukaryotic translation elongation factor 1 alpha 1 [Source:MGI Symbol;Acc:MGI:1096881]	protein_coding	3.77193174454163e-47	0.572899899574201	0.994	0.893	7.48275819482168e-43	4.20743728297677e-53	0.703539034552392	0.989	0.882	8.34671408196932e-49	3.77193174454163e-47	8.41487456595352e-53	0.638219467063297
Pro_B	Hnrnpa0	heterogeneous nuclear ribonucleoprotein A0 [Source:MGI Symbol;Acc:MGI:1924384]	protein_coding	4.53500391500413e-42	0.655019035610548	0.804	0.533	8.9965407665852e-38	6.58795112293184e-53	0.84975107574128	0.812	0.491	1.30691774376722e-48	4.53500391500413e-42	1.31759022458638e-52	0.752385055675914
Pro_B	Srp14	signal recognition particle 14 [Source:MGI Symbol;Acc:MGI:107169]	protein_coding	2.4294374341115e-48	0.742284497583179	0.785	0.508	4.81951798179039e-44	8.23538733067519e-53	0.89621487134276	0.783	0.467	1.63373613865935e-48	2.4294374341115e-48	1.64707746613504e-52	0.819249684462969
Pro_B	Gm47230	predicted gene, 47230 [Source:MGI Symbol;Acc:MGI:6096044]	lncRNA	1.31803263122065e-52	0.607801914982461	0.247	0.064	2.61471313381552e-48	8.39821108336285e-53	0.691029405500265	0.251	0.059	1.66603711471752e-48	1.31803263122065e-52	1.67964221667258e-52	0.649415660241363
Pro_B	Traf4	TNF receptor associated factor 4 [Source:MGI Symbol;Acc:MGI:1202880]	protein_coding	1.13815921601504e-52	0.424428414354762	0.2	0.044	2.25788025273064e-48	7.55591642396255e-49	0.478701148374968	0.238	0.056	1.49894270018569e-44	7.55591642396255e-49	2.27631843203008e-52	0.451564781364865
Pro_B	Rpl24	ribosomal protein L24 [Source:MGI Symbol;Acc:MGI:1915443]	protein_coding	1.01615047605257e-50	0.593657105871795	0.974	0.85	2.01583931439308e-46	1.31741764676999e-52	0.706624075801757	0.976	0.841	2.61349312766231e-48	1.01615047605257e-50	2.63483529353998e-52	0.650140590836776
Pro_B	Hivep3	human immunodeficiency virus type I enhancer binding protein 3 [Source:MGI Symbol;Acc:MGI:106589]	protein_coding	1.61867023245178e-52	0.696257993595712	0.279	0.08	3.21111800713785e-48	6.84142077043483e-24	0.472176396684911	0.228	0.081	1.35720105243886e-19	6.84142077043483e-24	3.23734046490359e-52	0.584217195140311
Pro_B	Med13l	mediator complex subunit 13-like [Source:MGI Symbol;Acc:MGI:2670178]	protein_coding	1.96064092662097e-52	0.804949587634593	0.579	0.286	3.88951947023068e-48	3.53472970010657e-28	0.690833769363937	0.545	0.315	7.01219677907141e-24	3.53472970010657e-28	3.92128185324197e-52	0.747891678499265
Pro_B	Slc12a3	solute carrier family 12, member 3 [Source:MGI Symbol;Acc:MGI:108114]	protein_coding	4.03350513658383e-30	0.500816769241057	0.349	0.146	8.001667489955e-26	2.28285967971288e-52	0.83025037542041	0.347	0.1	4.52873703261441e-48	4.03350513658383e-30	4.56571935942579e-52	0.665533572330734
Pro_B	1700030K09Rik	RIKEN cDNA 1700030K09 gene [Source:MGI Symbol;Acc:MGI:1919504]	protein_coding	2.31396742151536e-52	0.394662739556976	0.157	0.029	4.59044857080217e-48	2.28644595387939e-36	0.367670289704777	0.135	0.026	4.53585148330594e-32	2.28644595387939e-36	4.62793484303073e-52	0.381166514630876
Pro_B	Hes6	hairy and enhancer of split 6 [Source:MGI Symbol;Acc:MGI:1859852]	protein_coding	8.96688422606183e-36	0.537257719793506	0.528	0.262	1.77885049276615e-31	2.84681300055475e-52	0.809665355263687	0.548	0.219	5.64750763050051e-48	8.96688422606183e-36	5.69362600110949e-52	0.673461537528596
Pro_B	Rab6b	RAB6B, member RAS oncogene family [Source:MGI Symbol;Acc:MGI:107283]	protein_coding	3.82483240415025e-52	0.324897089299115	0.104	0.014	7.58770252335326e-48	5.57542576879159e-29	0.31698924363468	0.101	0.019	1.10605296401287e-24	5.57542576879159e-29	7.64966480830048e-52	0.320943166466898
Pro_B	Sytl1	synaptotagmin-like 1 [Source:MGI Symbol;Acc:MGI:1933365]	protein_coding	5.4559608777917e-52	0.433187682719919	0.149	0.028	1.08235351893632e-47	1.02367313103242e-28	0.364685360898386	0.138	0.033	2.03076275734211e-24	1.02367313103242e-28	1.09119217555835e-51	0.398936521809153
Pro_B	BC035044	cDNA sequence BC035044 [Source:MGI Symbol;Acc:MGI:2448540]	protein_coding	5.2291822782719e-45	0.660352472912821	0.551	0.253	1.03736518036358e-40	5.71783576519341e-52	0.717702805997117	0.532	0.203	1.13430425909907e-47	5.2291822782719e-45	1.14356715303869e-51	0.689027639454969
Pro_B	Lpp	LIM domain containing preferred translocation partner in lipoma [Source:MGI Symbol;Acc:MGI:2441849]	protein_coding	6.90989500835302e-52	0.844414256386393	0.506	0.223	1.37078497175707e-47	5.25719690531992e-35	0.59874404867266	0.455	0.196	1.04292272207737e-30	5.25719690531992e-35	1.3819790016706e-51	0.721579152529526
Pro_B	Slc25a1	solute carrier family 25 (mitochondrial carrier, citrate transporter), member 1 [Source:MGI Symbol;Acc:MGI:1345283]	protein_coding	9.69800284926791e-42	0.51568559371356	0.249	0.077	1.92388980523777e-37	9.94717478268865e-52	0.552511701380492	0.288	0.075	1.97332053338978e-47	9.69800284926791e-42	1.98943495653773e-51	0.534098647547026
Pro_B	Ccdc107	coiled-coil domain containing 107 [Source:MGI Symbol;Acc:MGI:1913423]	protein_coding	1.14254545194685e-51	0.520017057353076	0.3	0.091	2.26658166757215e-47	1.41059436089658e-34	0.425340821854515	0.275	0.089	2.79833709314664e-30	1.41059436089658e-34	2.2850909038937e-51	0.472678939603796
Pro_B	Serinc3	serine incorporator 3 [Source:MGI Symbol;Acc:MGI:1349457]	protein_coding	1.40441130194847e-51	0.636698012938352	0.974	0.811	2.78607114080537e-47	2.4569775184343e-47	0.670963356074434	0.979	0.811	4.87415200106996e-43	2.4569775184343e-47	2.80882260389696e-51	0.653830684506393
Pro_B	Parp1	poly (ADP-ribose) polymerase family, member 1 [Source:MGI Symbol;Acc:MGI:1340806]	protein_coding	3.5955179593692e-51	0.765230176162041	0.591	0.281	7.13278852779662e-47	3.8674106968464e-51	0.786137230039168	0.553	0.23	7.67216934040389e-47	3.8674106968464e-51	7.19103591873844e-51	0.775683703100605
Pro_B	Pik3ip1	phosphoinositide-3-kinase interacting protein 1 [Source:MGI Symbol;Acc:MGI:1917016]	protein_coding	1.32141732307841e-33	0.404600850735432	0.24	0.079	2.62142768552294e-29	4.75653695797908e-51	0.582643779029913	0.28	0.071	9.4360180172389e-47	1.32141732307841e-33	9.51307391595813e-51	0.493622314882672
Pro_B	Slc10a7	solute carrier family 10 (sodium/bile acid cotransporter family), member 7 [Source:MGI Symbol;Acc:MGI:1924025]	protein_coding	2.00932343971878e-41	0.579478151737658	0.374	0.149	3.98609583971412e-37	7.40163420515864e-51	0.710865565427603	0.384	0.125	1.46833619361937e-46	2.00932343971878e-41	1.48032684103173e-50	0.64517185858263
Pro_B	Smim24	small integral membrane protein 24 [Source:MGI Symbol;Acc:MGI:1919523]	protein_coding	1.73735065448426e-49	0.543198216560132	0.289	0.088	3.44655622836587e-45	9.88939487465307e-51	0.603612847294434	0.296	0.08	1.96185815523368e-46	1.73735065448426e-49	1.97787897493061e-50	0.573405531927283
Pro_B	Tespa1	thymocyte expressed, positive selection associated 1 [Source:MGI Symbol;Acc:MGI:1914846]	protein_coding	1.58949763699792e-50	0.626592226788731	0.291	0.088	3.15324541227647e-46	4.13451443247631e-50	0.599447477062738	0.299	0.081	8.20204973114651e-46	4.13451443247631e-50	3.17899527399585e-50	0.613019851925734
Pro_B	Camk2d	calcium/calmodulin-dependent protein kinase II, delta [Source:MGI Symbol;Acc:MGI:1341265]	protein_coding	2.03668289761093e-35	0.527576691810252	0.668	0.361	4.04037153228057e-31	2.30263276770038e-50	0.849433788045158	0.646	0.293	4.56796288456401e-46	2.03668289761093e-35	4.60526553540079e-50	0.688505239927705
Pro_B	Nipbl	NIPBL cohesin loading factor [Source:MGI Symbol;Acc:MGI:1913976]	protein_coding	2.5320409937151e-50	0.79202159102341	0.83	0.573	5.02306292333202e-46	1.83006710404398e-43	0.754618293608223	0.825	0.535	3.63048712100244e-39	1.83006710404398e-43	5.0640819874302e-50	0.773319942315816
Pro_B	Mfsd10	major facilitator superfamily domain containing 10 [Source:MGI Symbol;Acc:MGI:1915544]	protein_coding	4.31954326805736e-50	0.569078568527971	0.277	0.083	8.56910993517219e-46	2.94611759246453e-15	0.35103738737954	0.198	0.085	5.84450807993113e-11	2.94611759246453e-15	8.63908653611467e-50	0.460057977953756
Pro_B	Elf1	E74 like ETS transcription factor 1 [Source:MGI Symbol;Acc:MGI:107180]	protein_coding	1.44589259678429e-49	0.707947003487742	0.851	0.562	2.86836173350067e-45	7.58577865057997e-44	0.815153274694552	0.799	0.527	1.50486676870206e-39	7.58577865057997e-44	2.89178519356858e-49	0.761550139091147
Pro_B	Rpl39	ribosomal protein L39 [Source:MGI Symbol;Acc:MGI:1914498]	protein_coding	3.42551785149575e-44	0.538058455486785	0.987	0.865	6.79554231379726e-40	1.46070351476593e-49	0.6903585753939	0.984	0.855	2.89774363259266e-45	3.42551785149575e-44	2.92140702953188e-49	0.614208515440342
Pro_B	Gabpb1	GA repeat binding protein, beta 1 [Source:MGI Symbol;Acc:MGI:95611]	protein_coding	1.62900028888828e-49	0.609073484903959	0.391	0.144	3.23161077309656e-45	3.55418036575877e-27	0.534530456796507	0.325	0.134	7.05078300959225e-23	3.55418036575877e-27	3.25800057777655e-49	0.571801970850233
Pro_B	Rpl11	ribosomal protein L11 [Source:MGI Symbol;Acc:MGI:1914275]	protein_coding	3.69401852324084e-41	0.522381583019013	0.989	0.868	7.32819394640518e-37	2.45910867222335e-49	0.674072099950525	0.981	0.847	4.87837978395669e-45	3.69401852324084e-41	4.91821734444673e-49	0.598226841484769
Pro_B	Endod1	endonuclease domain containing 1 [Source:MGI Symbol;Acc:MGI:1919196]	protein_coding	5.52452575495308e-49	0.501665207007638	0.217	0.055	1.09595541926759e-44	2.71458466775215e-16	0.307116904324062	0.209	0.087	5.38519306388672e-12	2.71458466775215e-16	1.10490515099062e-48	0.40439105566585
Pro_B	Patz1	POZ (BTB) and AT hook containing zinc finger 1 [Source:MGI Symbol;Acc:MGI:1891832]	protein_coding	1.50275838231585e-48	0.495694274856053	0.255	0.072	2.98117207883819e-44	2.0131437840591e-33	0.518495622249182	0.233	0.071	3.99367463881645e-29	2.0131437840591e-33	3.00551676463173e-48	0.507094948552617
Pro_B	Wwc2	WW, C2 and coiled-coil domain containing 2 [Source:MGI Symbol;Acc:MGI:1261872]	protein_coding	1.72054696227101e-48	0.45435371026681	0.185	0.042	3.41322106375323e-44	6.12982223591718e-41	0.441112065542509	0.172	0.037	1.21603413516125e-36	6.12982223591718e-41	3.44109392454203e-48	0.447732887904659
Pro_B	H2-Q4	histocompatibility 2, Q region locus 4 [Source:MGI Symbol;Acc:MGI:95933]	protein_coding	2.08549829422059e-35	0.660790484450994	0.632	0.349	4.1372115160748e-31	2.0711839742111e-48	0.840697617310565	0.677	0.324	4.10881476803998e-44	2.08549829422059e-35	4.14236794842222e-48	0.75074405088078
Pro_B	Arhgap18	Rho GTPase activating protein 18 [Source:MGI Symbol;Acc:MGI:1921160]	protein_coding	6.31889054793159e-43	0.567384962754279	0.315	0.11	1.25354150689867e-38	2.08757220671015e-48	0.632934688345422	0.325	0.098	4.1413257436716e-44	6.31889054793159e-43	4.17514441342032e-48	0.60015982554985
Pro_B	Rpl21	ribosomal protein L21 [Source:MGI Symbol;Acc:MGI:1278340]	protein_coding	3.69489389217274e-44	0.514650444137464	0.989	0.889	7.32993050329228e-40	2.80356586274958e-48	0.624656008724674	0.981	0.882	5.56171395852261e-44	3.69489389217274e-44	5.60713172549912e-48	0.569653226431069
Pro_B	Lat	linker for activation of T cells [Source:MGI Symbol;Acc:MGI:1342293]	protein_coding	4.10656590522554e-48	0.484103253161402	0.162	0.033	8.14660544278642e-44	9.59609124062094e-42	0.360380071649308	0.172	0.035	1.90367258031438e-37	9.59609124062094e-42	8.21313181045114e-48	0.422241662405355
Pro_B	Rps15a	ribosomal protein S15A [Source:MGI Symbol;Acc:MGI:2389091]	protein_coding	1.46499789615242e-45	0.5175768301732	0.989	0.879	2.90626282638718e-41	5.69547930255498e-48	0.622861684680819	0.987	0.86	1.12986918404086e-43	1.46499789615242e-45	1.13909586051099e-47	0.570219257427009
Pro_B	Tmem106b	transmembrane protein 106B [Source:MGI Symbol;Acc:MGI:1919150]	protein_coding	7.70743292947881e-29	0.541130591674664	0.309	0.132	1.52900054455001e-24	7.06616946356256e-48	0.79708780145171	0.362	0.12	1.40178669818154e-43	7.70743292947881e-29	1.41323389271251e-47	0.669109196563187
Pro_B	Elof1	ELF1 homolog, elongation factor 1 [Source:MGI Symbol;Acc:MGI:1913376]	protein_coding	3.7047357135262e-40	0.561832330191588	0.604	0.298	7.34945470849328e-36	1.98419964851035e-47	0.806271331880265	0.571	0.255	3.93625526271483e-43	3.7047357135262e-40	3.96839929702069e-47	0.684051831035926
Pro_B	H2afv	NA	NA	2.35494428471322e-47	0.662201410574684	0.772	0.464	4.67173847201409e-43	5.86781577769331e-41	0.776431849876505	0.725	0.439	1.1640572939788e-36	5.86781577769331e-41	4.70988856942647e-47	0.719316630225595
Pro_B	Rpl29	ribosomal protein L29 [Source:MGI Symbol;Acc:MGI:99687]	protein_coding	2.35948257229764e-47	0.579827047427124	0.977	0.816	4.68074152692406e-43	2.71020435358242e-43	0.648064565179074	0.968	0.794	5.3765033966368e-39	2.71020435358242e-43	4.71896514459529e-47	0.613945806303099
Pro_B	Tsc22d4	NA	NA	2.4723010678166e-47	0.752876361782979	0.745	0.466	4.90455085833457e-43	1.69448649030265e-30	0.699154862928358	0.741	0.529	3.3615222994624e-26	1.69448649030265e-30	4.94460213563322e-47	0.726015612355668
Pro_B	Rai1	retinoic acid induced 1 [Source:MGI Symbol;Acc:MGI:103291]	protein_coding	2.72007343350015e-47	0.650790632649333	0.485	0.204	5.39608167737759e-43	1.60175865541195e-42	0.60947659022645	0.46	0.177	3.17756882060622e-38	1.60175865541195e-42	5.44014686700031e-47	0.630133611437891
Pro_B	Bex3	brain expressed X-linked 3 [Source:MGI Symbol;Acc:MGI:1338016]	protein_coding	1.84399779352308e-44	0.503333072376678	0.302	0.101	3.65812282279109e-40	3.46432840927303e-47	0.630903659703611	0.312	0.093	6.87253469831583e-43	1.84399779352308e-44	6.9286568185461e-47	0.567118366040145
Pro_B	Hilpda	hypoxia inducible lipid droplet associated [Source:MGI Symbol;Acc:MGI:1916823]	protein_coding	3.75853809977461e-47	0.28950382212558	0.123	0.021	7.45618788233286e-43	1.40266330619598e-34	0.266205698812909	0.114	0.02	2.78260346683158e-30	1.40266330619598e-34	7.51707619954926e-47	0.277854760469245
Pro_B	Rnf187	ring finger protein 187 [Source:MGI Symbol;Acc:MGI:1914224]	protein_coding	3.76374862071651e-47	1.21525511008779	0.63	0.334	7.46652451377742e-43	5.08311535062804e-44	1.22596878521187	0.653	0.356	1.00838842325759e-39	5.08311535062804e-44	7.52749724143299e-47	1.22061194764983
Pro_B	Rps13	ribosomal protein S13 [Source:MGI Symbol;Acc:MGI:1915302]	protein_coding	9.10619162107884e-47	0.525290961190014	0.989	0.894	1.80648629378962e-42	4.48736492322765e-47	0.640595693736955	0.979	0.861	8.90203453469901e-43	9.10619162107884e-47	8.9747298464553e-47	0.582943327463485
Pro_B	Nxpe3	neurexophilin and PC-esterase domain family, member 3 [Source:MGI Symbol;Acc:MGI:2686598]	protein_coding	4.65848757772612e-47	0.558799725271779	0.243	0.068	9.24150765669307e-43	4.91069052121611e-20	0.336383205570589	0.193	0.069	9.74182785598852e-16	4.91069052121611e-20	9.31697515545219e-47	0.447591465421184
Pro_B	Ap1ar	adaptor-related protein complex 1 associated regulatory protein [Source:MGI Symbol;Acc:MGI:2384822]	protein_coding	4.77425141801841e-47	0.64343870946555	0.411	0.158	9.47115996306493e-43	7.96747685720525e-45	0.620937977787183	0.376	0.127	1.58058805893238e-40	7.96747685720525e-45	9.5485028360369e-47	0.632188343626367
Pro_B	Pqlc3	PQ loop repeat containing [Source:MGI Symbol;Acc:MGI:2444067]	protein_coding	4.96864072636923e-47	0.788553117718957	0.347	0.129	9.85678947297128e-43	3.30702904301302e-42	0.808331492255973	0.37	0.139	6.56048421552923e-38	3.30702904301302e-42	9.93728145273855e-47	0.798442304987465
Pro_B	Sft2d2	SFT2 domain containing 2 [Source:MGI Symbol;Acc:MGI:1917362]	protein_coding	5.42548642875793e-47	0.654818206302848	0.311	0.104	1.076307997737e-42	8.0996029483562e-26	0.574196471521271	0.286	0.115	1.6067992328949e-21	8.0996029483562e-26	1.08509728575159e-46	0.614507338912059
Pro_B	Rptor	regulatory associated protein of MTOR, complex 1 [Source:MGI Symbol;Acc:MGI:1921620]	protein_coding	4.46378489673735e-38	0.52230879174155	0.34	0.131	8.85525647814755e-34	7.90267811985547e-47	0.657460052447391	0.362	0.118	1.56773328541693e-42	4.46378489673735e-38	1.5805356239711e-46	0.589884422094471
Pro_B	Tra2a	transformer 2 alpha [Source:MGI Symbol;Acc:MGI:1933972]	protein_coding	2.04422585731e-33	0.623135085274943	0.655	0.413	4.05533525573158e-29	8.86652216840286e-47	0.870239202648841	0.696	0.392	1.75894066776776e-42	2.04422585731e-33	1.77330443368058e-46	0.746687143961892
Pro_B	Pde5a	phosphodiesterase 5A, cGMP-specific [Source:MGI Symbol;Acc:MGI:2651499]	protein_coding	1.36392673462996e-41	0.355697799734499	0.164	0.038	2.70575785615891e-37	1.10134171983079e-46	0.411459180495511	0.143	0.024	2.18484170380033e-42	1.36392673462996e-41	2.2026834396616e-46	0.383578490115005
Pro_B	Arhgap10	Rho GTPase activating protein 10 [Source:MGI Symbol;Acc:MGI:1925764]	protein_coding	1.34421009894604e-46	0.466614687144032	0.202	0.051	2.66664399428916e-42	3.18522977274917e-31	0.327051198348147	0.169	0.043	6.3188588231798e-27	3.18522977274917e-31	2.68842019789209e-46	0.39683294274609
Pro_B	6430550D23Rik	RIKEN cDNA 6430550D23 gene [Source:MGI Symbol;Acc:MGI:2443361]	protein_coding	1.69860750187973e-46	0.34220264682458	0.126	0.021	3.369697562229e-42	7.70313337262325e-37	0.382976920030649	0.103	0.016	1.528147598461e-32	7.70313337262325e-37	3.39721500375944e-46	0.362589783427615
Pro_B	Cd37	CD37 antigen [Source:MGI Symbol;Acc:MGI:88330]	protein_coding	1.66361556811121e-39	0.465207622605502	0.932	0.673	3.30028056401902e-35	1.86999084462639e-46	0.673908901035368	0.929	0.612	3.70968783756983e-42	1.66361556811121e-39	3.7399816892528e-46	0.569558261820435
Pro_B	Rpl18a	ribosomal protein L18A [Source:MGI Symbol;Acc:MGI:1924058]	protein_coding	2.62707719600448e-45	0.53812791952407	0.987	0.913	5.21159574143368e-41	2.73304104781322e-46	0.629895757214814	0.989	0.895	5.42180683065187e-42	2.62707719600448e-45	5.46608209562647e-46	0.584011838369442
Pro_B	Oxr1	oxidation resistance 1 [Source:MGI Symbol;Acc:MGI:2179326]	protein_coding	2.7680848908787e-46	0.718707561863494	0.496	0.221	5.49132680652517e-42	5.0429423696287e-34	0.656858691687992	0.434	0.192	1.00041890728694e-29	5.0429423696287e-34	5.53616978175738e-46	0.687783126775743
Pro_B	Rpgrip1	retinitis pigmentosa GTPase regulator interacting protein 1 [Source:MGI Symbol;Acc:MGI:1932134]	protein_coding	3.96154326187899e-46	0.556161350707258	0.234	0.063	7.85890952291555e-42	5.6828404080575e-30	0.577926437682847	0.217	0.066	1.12736188015045e-25	5.6828404080575e-30	7.92308652375804e-46	0.567043894195052
Pro_B	Cep290	centrosomal protein 290 [Source:MGI Symbol;Acc:MGI:2384917]	protein_coding	4.95312137693103e-46	0.410703742570976	0.16	0.034	9.82600218755578e-42	7.42257853797389e-17	0.252916778869952	0.14	0.047	1.47249113036326e-12	7.42257853797389e-17	9.90624275386203e-46	0.331810260720464
Pro_B	Glrx3	glutaredoxin 3 [Source:MGI Symbol;Acc:MGI:1353653]	protein_coding	5.17299894560018e-46	0.644677363573791	0.479	0.213	1.02621953082816e-41	1.24460169340917e-34	0.623136474777278	0.447	0.199	2.46904083938512e-30	1.24460169340917e-34	1.03459978912003e-45	0.633906919175535
Pro_B	Ly6e	lymphocyte antigen 6 complex, locus E [Source:MGI Symbol;Acc:MGI:106651]	protein_coding	5.18900041095641e-46	0.644124194414148	0.97	0.721	1.02939390152553e-41	2.04374159847475e-44	0.735013670421341	0.979	0.689	4.0543745830542e-40	2.04374159847475e-44	1.03780008219129e-45	0.689568932417744
Pro_B	Dock9	dedicator of cytokinesis 9 [Source:MGI Symbol;Acc:MGI:106321]	protein_coding	5.60744452844297e-46	0.465362641848241	0.168	0.036	1.11240484555252e-41	5.57356936696852e-37	0.400236789191646	0.143	0.028	1.10568469101921e-32	5.57356936696852e-37	1.1214889056886e-45	0.432799715519943
Pro_B	Itpkb	inositol 1,4,5-trisphosphate 3-kinase B [Source:MGI Symbol;Acc:MGI:109235]	protein_coding	6.00004679003068e-46	0.732730486326155	0.44	0.185	1.19028928220629e-41	1.8782723843773e-29	0.606881810665313	0.399	0.18	3.7261167561277e-25	1.8782723843773e-29	1.20000935800615e-45	0.669806148495734
Pro_B	Tsc22d1	TSC22 domain family, member 1 [Source:MGI Symbol;Acc:MGI:109127]	protein_coding	2.01357734165061e-43	0.588825774167108	0.277	0.088	3.99453473036648e-39	6.91316823254337e-46	0.676535782941785	0.323	0.099	1.37143431397195e-41	2.01357734165061e-43	1.38263364650868e-45	0.632680778554446
Pro_B	Rpl28	ribosomal protein L28 [Source:MGI Symbol;Acc:MGI:101839]	protein_coding	3.94212826503694e-38	0.498202519811479	0.987	0.898	7.82039405218028e-34	1.41407500542303e-45	0.663164733299453	0.974	0.886	2.8052419957582e-41	3.94212826503694e-38	2.82815001084606e-45	0.580683626555466
Pro_B	E130308A19Rik	RIKEN cDNA E130308A19 gene [Source:MGI Symbol;Acc:MGI:2442164]	protein_coding	2.1957911945895e-43	0.583042084630747	0.24	0.071	4.35601057182665e-39	1.50868782122211e-45	0.645160401475773	0.251	0.066	2.99293489974042e-41	2.1957911945895e-43	3.01737564244421e-45	0.61410124305326
Pro_B	Spint2	serine protease inhibitor, Kunitz type 2 [Source:MGI Symbol;Acc:MGI:1338031]	protein_coding	2.03181477672459e-45	0.564582330512685	0.323	0.112	4.03071415406625e-41	2.34802612726999e-36	0.536400335044085	0.307	0.104	4.65801423127821e-32	2.34802612726999e-36	4.06362955344919e-45	0.550491332778385
Pro_B	Rpl27	ribosomal protein L27 [Source:MGI Symbol;Acc:MGI:98036]	protein_coding	2.66626331168077e-37	0.507746650139584	0.972	0.853	5.28933315771232e-33	2.28676935875611e-45	0.615016288338837	0.981	0.827	4.53649305390036e-41	2.66626331168077e-37	4.5735387175122e-45	0.561381469239211
Pro_B	Calcrl	calcitonin receptor-like [Source:MGI Symbol;Acc:MGI:1926944]	protein_coding	2.9952721055318e-45	0.640074106141679	0.289	0.096	5.94202080295399e-41	3.30827000523927e-22	0.582996297894912	0.222	0.085	6.56294603639366e-18	3.30827000523927e-22	5.99054421106363e-45	0.611535202018295
Pro_B	Fam189b	NA	NA	3.07328936746264e-45	0.435441035568041	0.151	0.031	6.09679144717238e-41	5.75516261210342e-39	0.417132373152655	0.161	0.034	1.14170915898908e-34	5.75516261210342e-39	6.14657873492529e-45	0.426286704360348
Pro_B	Ttpal	tocopherol (alpha) transfer protein-like [Source:MGI Symbol;Acc:MGI:1923330]	protein_coding	5.36901491301374e-40	0.614137073491571	0.402	0.166	1.06510517844366e-35	3.30995908569276e-45	0.737244339715728	0.392	0.136	6.56629683419729e-41	5.36901491301374e-40	6.61991817138552e-45	0.675690706603649
Pro_B	Hmgb1	high mobility group box 1 [Source:MGI Symbol;Acc:MGI:96113]	protein_coding	5.0165675957022e-45	0.74779445838597	0.909	0.68	9.95186679635402e-41	1.17629083775577e-44	0.935517410527209	0.921	0.668	2.3335257639399e-40	1.17629083775577e-44	1.00331351914045e-44	0.841655934456589
Pro_B	Stau2	staufen double-stranded RNA binding protein 2 [Source:MGI Symbol;Acc:MGI:1352508]	protein_coding	6.91649868319021e-45	0.298932894817616	0.143	0.028	1.37209500877127e-40	4.21735160352638e-35	0.270634067377171	0.124	0.023	8.36638211107563e-31	4.21735160352638e-35	1.38329973663804e-44	0.284783481097393
Pro_B	Pla2g12a	phospholipase A2, group XIIA [Source:MGI Symbol;Acc:MGI:1913600]	protein_coding	2.01825656262876e-44	0.547546983582053	0.389	0.146	4.00381736894293e-40	2.7404111324953e-34	0.519039156590133	0.344	0.126	5.43642760464417e-30	2.7404111324953e-34	4.03651312525752e-44	0.533293070086093
Pro_B	Tecpr1	tectonin beta-propeller repeat containing 1 [Source:MGI Symbol;Acc:MGI:1917631]	protein_coding	2.0981188806223e-44	0.554664312870047	0.24	0.07	4.16224823537852e-40	1.57511193052007e-29	0.494767895571849	0.225	0.072	3.12470704776571e-25	1.57511193052007e-29	4.19623776124464e-44	0.524716104220948
Pro_B	Kmt2a	lysine (K)-specific methyltransferase 2A [Source:MGI Symbol;Acc:MGI:96995]	protein_coding	2.52931462316737e-44	0.699032097806585	0.564	0.282	5.01765434943943e-40	4.41595093968948e-38	0.740901491652919	0.532	0.255	8.760363474156e-34	4.41595093968948e-38	5.05862924633472e-44	0.719966794729752
Pro_B	1110038B12Rik	RIKEN cDNA 1110038B12 gene [Source:MGI Symbol;Acc:MGI:1916013]	lncRNA	1.11653665169642e-34	0.483434885800428	0.379	0.159	2.21498540963535e-30	4.06887225145651e-44	0.629094095567331	0.394	0.14	8.07182877243942e-40	1.11653665169642e-34	8.13774450291303e-44	0.55626449068388
Pro_B	Lman2l	lectin, mannose-binding 2-like [Source:MGI Symbol;Acc:MGI:2443010]	protein_coding	9.35380546798284e-44	0.545827210449363	0.285	0.094	1.85560792873844e-39	1.79553145479164e-41	0.695792822420585	0.291	0.091	3.56197530001565e-37	1.79553145479164e-41	1.87076109359656e-43	0.620810016434974
Pro_B	Cyth1	cytohesin 1 [Source:MGI Symbol;Acc:MGI:1334257]	protein_coding	9.83465654860374e-44	0.620206487365117	0.64	0.334	1.95099916611201e-39	1.3382110213119e-43	0.76556734056541	0.63	0.309	2.65474302407854e-39	1.3382110213119e-43	1.96693130972076e-43	0.692886913965263
Pro_B	Zfp422	zinc finger protein 422 [Source:MGI Symbol;Acc:MGI:1914505]	protein_coding	1.7958266352692e-27	0.403978246981256	0.283	0.116	3.56256087904704e-23	1.09952653851366e-43	0.578327957485175	0.299	0.089	2.18124074710339e-39	1.7958266352692e-27	2.19905307702731e-43	0.491153102233215
Pro_B	Trim16	tripartite motif-containing 16 [Source:MGI Symbol;Acc:MGI:2137356]	protein_coding	1.95109471981362e-43	0.379162264308107	0.183	0.044	3.87058170516625e-39	5.35153923641838e-43	0.462397643404094	0.169	0.034	1.06163835372068e-38	5.35153923641838e-43	3.90218943962724e-43	0.420779953856101
Pro_B	Rpl18	ribosomal protein L18 [Source:MGI Symbol;Acc:MGI:98003]	protein_coding	9.49043476015376e-42	0.547302402874041	0.985	0.857	1.8827124477193e-37	2.02240142964907e-43	0.631259564750597	0.984	0.827	4.01203995613783e-39	9.49043476015376e-42	4.04480285929814e-43	0.589280983812319
Pro_B	Fut8	fucosyltransferase 8 [Source:MGI Symbol;Acc:MGI:1858901]	protein_coding	2.6575054432561e-43	0.666725738935988	0.389	0.154	5.27195929833145e-39	3.81384046871709e-37	0.653709033455833	0.357	0.135	7.56589672184097e-33	3.81384046871709e-37	5.31501088651219e-43	0.66021738619591
Pro_B	Lig4	ligase IV, DNA, ATP-dependent [Source:MGI Symbol;Acc:MGI:1335098]	protein_coding	1.91680023819131e-25	0.355247447695388	0.213	0.077	3.80254831252392e-21	3.92231620985474e-43	0.518758568847835	0.235	0.059	7.78109089710984e-39	1.91680023819131e-25	7.84463241970951e-43	0.437003008271612
Pro_B	Atp5g2	ATP synthase, H+ transporting, mitochondrial F0 complex, subunit C2 (subunit 9) [Source:MGI Symbol;Acc:MGI:1915192]	protein_coding	7.78257913290792e-41	0.607154841010362	0.881	0.611	1.54390804838627e-36	3.97262734556427e-43	0.765637729819054	0.852	0.565	7.88089812813039e-39	7.78257913290792e-41	7.94525469112852e-43	0.686396285414708
Pro_B	Rps23	ribosomal protein S23 [Source:MGI Symbol;Acc:MGI:1913725]	protein_coding	4.12648887851617e-43	0.530250087285208	0.977	0.849	8.18612863720039e-39	2.31753360048544e-38	0.552690183869476	0.987	0.826	4.59752315664301e-34	2.31753360048544e-38	8.25297775703231e-43	0.541470135577342
Pro_B	Pou2af1	POU domain, class 2, associating factor 1 [Source:MGI Symbol;Acc:MGI:105086]	protein_coding	1.77811559616896e-26	0.335570694860937	0.636	0.329	3.52742571967998e-22	7.55970130555966e-43	0.472446270232198	0.63	0.254	1.49969354499693e-38	1.77811559616896e-26	1.51194026111194e-42	0.404008482546568
Pro_B	Chst3	carbohydrate sulfotransferase 3 [Source:MGI Symbol;Acc:MGI:1858224]	protein_coding	2.18519114655328e-38	0.488069427871638	0.598	0.28	4.3349821965324e-34	1.00784076161085e-42	0.589238992352422	0.545	0.215	1.99935450288361e-38	2.18519114655328e-38	2.01568152322169e-42	0.53865421011203
Pro_B	Rps16	ribosomal protein S16 [Source:MGI Symbol;Acc:MGI:98118]	protein_coding	1.62944560565564e-42	0.474307697780078	0.989	0.927	3.23249419249965e-38	2.06031066980815e-39	0.547028477638277	0.987	0.912	4.08724430676541e-35	2.06031066980815e-39	3.25889121131129e-42	0.510668087709178
Pro_B	Rbpms	RNA binding protein gene with multiple splicing [Source:MGI Symbol;Acc:MGI:1334446]	protein_coding	2.12717908479104e-42	0.468278599492957	0.26	0.08	4.21989786840846e-38	8.82450964857266e-31	0.551732913048376	0.243	0.08	1.75060622408384e-26	8.82450964857266e-31	4.25435816958207e-42	0.510005756270666
Pro_B	Acss1	acyl-CoA synthetase short-chain family member 1 [Source:MGI Symbol;Acc:MGI:1915988]	protein_coding	3.53459435383705e-26	0.496488507433412	0.33	0.148	7.01192827914195e-22	2.34912766479247e-42	0.798268883535731	0.394	0.144	4.6601994614153e-38	3.53459435383705e-26	4.69825532958491e-42	0.647378695484571
Pro_B	Etv6	ets variant 6 [Source:MGI Symbol;Acc:MGI:109336]	protein_coding	2.84531394638307e-42	0.580273464886815	0.596	0.308	5.64453380683473e-38	3.03955425753427e-33	0.616161995254014	0.55	0.278	6.02986773609648e-29	3.03955425753427e-33	5.69062789276613e-42	0.598217730070415
Pro_B	Wdr6	WD repeat domain 6 [Source:MGI Symbol;Acc:MGI:1930140]	protein_coding	3.7347426161571e-42	0.435961265597526	0.215	0.059	7.40898240193246e-38	1.70440018136902e-32	0.397332461573485	0.196	0.053	3.38118907979987e-28	1.70440018136902e-32	7.46948523231417e-42	0.416646863585505
Pro_B	Slc38a1	solute carrier family 38, member 1 [Source:MGI Symbol;Acc:MGI:2145895]	protein_coding	3.74076365090388e-42	0.635532775160339	0.583	0.286	7.42092693066312e-38	1.81925944025523e-40	0.761928861994761	0.579	0.273	3.60904687757833e-36	1.81925944025523e-40	7.48152730180778e-42	0.69873081857755
Pro_B	Hsp90ab1	heat shock protein 90 alpha (cytosolic), class B member 1 [Source:MGI Symbol;Acc:MGI:96247]	protein_coding	5.30813161017192e-40	0.606136144651721	0.972	0.817	1.05302714882591e-35	5.38255146049627e-42	0.699520356157021	0.955	0.767	1.06779055873325e-37	5.30813161017192e-40	1.07651029209926e-41	0.652828250404371
Pro_B	Marc2	NA	NA	8.52025412636998e-42	0.628810523659494	0.528	0.252	1.69024801358928e-37	1.05054857822993e-28	0.5554098176852	0.479	0.24	2.08407826949254e-24	1.05054857822993e-28	1.70405082527401e-41	0.592110170672347
Pro_B	Thra	thyroid hormone receptor alpha [Source:MGI Symbol;Acc:MGI:98742]	protein_coding	8.84698228218408e-42	0.53555739137407	0.189	0.049	1.75506434513968e-37	9.05522822219667e-42	0.504310526921824	0.217	0.054	1.79637617471938e-37	9.05522822219667e-42	1.76939645643682e-41	0.519933959147947
Pro_B	Naxe	NAD(P)HX epimerase [Source:MGI Symbol;Acc:MGI:2180167]	protein_coding	9.03957671783281e-42	0.55794382514803	0.377	0.152	1.79327122928367e-37	9.96873027938349e-28	0.611484434206468	0.336	0.142	1.9775967128241e-23	9.96873027938349e-28	1.80791534356655e-41	0.584714129677249
Pro_B	Plxnd1	plexin D1 [Source:MGI Symbol;Acc:MGI:2154244]	protein_coding	1.5856404531724e-41	0.511082031765804	0.168	0.041	3.14559353100341e-37	2.37863125526498e-19	0.406074035639724	0.143	0.046	4.71872868419467e-15	2.37863125526498e-19	3.17128090634483e-41	0.458578033702764
Pro_B	Zdhhc8	zinc finger, DHHC domain containing 8 [Source:MGI Symbol;Acc:MGI:1338012]	protein_coding	1.75186506572007e-41	0.366357793531809	0.153	0.034	3.47534991737547e-37	2.14232596455732e-27	0.349520581117676	0.14	0.034	4.24994624848881e-23	2.14232596455732e-27	3.50373013144016e-41	0.357939187324743
Pro_B	Pebp1	phosphatidylethanolamine binding protein 1 [Source:MGI Symbol;Acc:MGI:1344408]	protein_coding	1.79061654264538e-41	0.601495126560351	0.54	0.259	3.55222509729991e-37	3.30794948448932e-39	0.656838956797614	0.529	0.239	6.56231018732992e-35	3.30794948448932e-39	3.58123308529076e-41	0.629167041678983
Pro_B	Ndufb2	NADH:ubiquinone oxidoreductase subunit B2 [Source:MGI Symbol;Acc:MGI:1915448]	protein_coding	2.05923716192487e-41	0.673742409936794	0.553	0.289	4.08511468182656e-37	7.9068383379481e-29	0.611727585686436	0.516	0.279	1.56855858948214e-24	7.9068383379481e-29	4.11847432384977e-41	0.642734997811615
Pro_B	Mbnl2	muscleblind like splicing factor 2 [Source:MGI Symbol;Acc:MGI:2145597]	protein_coding	2.8393314205467e-41	0.726542377758221	0.626	0.339	5.63266567208054e-37	9.87383281314884e-30	0.707887157623363	0.582	0.333	1.95877095347247e-25	9.87383281314884e-30	5.67866284109339e-41	0.717214767690792
Pro_B	Pik3ap1	phosphoinositide-3-kinase adaptor protein 1 [Source:MGI Symbol;Acc:MGI:1933177]	protein_coding	4.01857437541866e-18	0.316416361912134	0.657	0.441	7.97204784595553e-14	2.98816634098639e-41	0.680937300937568	0.717	0.377	5.92792438724879e-37	4.01857437541866e-18	5.97633268197281e-41	0.498676831424851
Pro_B	Frg1	FSHD region gene 1 [Source:MGI Symbol;Acc:MGI:893597]	protein_coding	4.15098650508031e-41	0.64138818199714	0.632	0.349	8.23472702877832e-37	4.34108397633188e-33	0.736535911087551	0.566	0.316	8.61184239224718e-29	4.34108397633188e-33	8.30197301016067e-41	0.688962046542345
Pro_B	Rplp2	ribosomal protein, large P2 [Source:MGI Symbol;Acc:MGI:1914436]	protein_coding	4.27286654172848e-41	0.53216017513886	0.97	0.844	8.47651264548096e-37	6.06450946844458e-30	0.530816408301037	0.952	0.832	1.20307738835004e-25	6.06450946844458e-30	8.54573308345699e-41	0.531488291719948
Pro_B	Scml4	Scm polycomb group protein like 4 [Source:MGI Symbol;Acc:MGI:2446140]	protein_coding	1.57081670466358e-24	0.464451307650962	0.234	0.092	3.11618617871162e-20	9.10420577903522e-41	0.556223885247695	0.299	0.09	1.80609234244501e-36	1.57081670466358e-24	1.82084115580706e-40	0.510337596449329
Pro_B	Npm1	nucleophosmin 1 [Source:MGI Symbol;Acc:MGI:106184]	protein_coding	4.23748652080555e-35	0.629469624103245	0.845	0.567	8.40632575997406e-31	9.9183641908666e-41	0.805926238860856	0.817	0.515	1.96760508818412e-36	4.23748652080555e-35	1.98367283817332e-40	0.717697931482051
Pro_B	Rpl13a	ribosomal protein L13A [Source:MGI Symbol;Acc:MGI:1351455]	protein_coding	1.57511722338103e-40	0.536708700382099	0.979	0.796	3.12471754774329e-36	1.83588310202981e-35	0.536468163444436	0.968	0.773	3.64202489780674e-31	1.83588310202981e-35	3.15023444676208e-40	0.536588431913267
Pro_B	Faim	Fas apoptotic inhibitory molecule [Source:MGI Symbol;Acc:MGI:1344387]	protein_coding	2.4351191016032e-40	0.586186010928351	0.262	0.086	4.83078927376043e-36	1.38946035201699e-29	0.507487005308921	0.241	0.08	2.7564114463313e-25	1.38946035201699e-29	4.87023820320644e-40	0.546836508118636
Pro_B	Inafm2	InaF motif containing 2 [Source:MGI Symbol;Acc:MGI:1915354]	protein_coding	5.63843714607617e-31	0.345627655178671	0.138	0.035	1.11855316103859e-26	2.77479900357344e-40	0.469458156935921	0.169	0.036	5.50464626328898e-36	5.63843714607617e-31	5.54959800714691e-40	0.407542906057296
Pro_B	Rpl17	ribosomal protein L17 [Source:MGI Symbol;Acc:MGI:2448270]	protein_coding	4.38418994022694e-32	0.40967511278359	0.991	0.891	8.69735600342221e-28	3.98475073134838e-40	0.54194376465071	0.989	0.867	7.90494850084892e-36	4.38418994022694e-32	7.96950146269679e-40	0.47580943871715
Pro_B	CAAA01147332.1	NA	NA	5.70456969863271e-40	0.652726496867957	0.721	0.427	1.13167253681476e-35	1.10848874568741e-31	0.693979181242075	0.656	0.381	2.19901997369468e-27	1.10848874568741e-31	1.14091393972655e-39	0.673352839055016
Pro_B	Gem	GTP binding protein (gene overexpressed in skeletal muscle) [Source:MGI Symbol;Acc:MGI:99844]	protein_coding	5.53720005546822e-29	0.477049144712848	0.281	0.111	1.09846974700379e-24	9.22949741289205e-40	0.666305062836068	0.31	0.098	1.83094769676952e-35	5.53720005546822e-29	1.8458994825784e-39	0.571677103774458
Pro_B	Hp1bp3	heterochromatin protein 1, binding protein 3 [Source:MGI Symbol;Acc:MGI:109369]	protein_coding	1.20975168039365e-39	0.737946373626662	0.626	0.363	2.39990538356491e-35	6.96549618043351e-25	0.653836764769814	0.571	0.354	1.3818151322744e-20	6.96549618043351e-25	2.41950336078729e-39	0.695891569198238
Pro_B	Jak3	Janus kinase 3 [Source:MGI Symbol;Acc:MGI:99928]	protein_coding	1.23044623871189e-39	0.403989194077018	0.16	0.038	2.44095924835665e-35	1.6887865864536e-33	0.389184812909067	0.167	0.04	3.35021483020665e-29	1.6887865864536e-33	2.46089247742377e-39	0.396587003493043
Pro_B	Tceal9	transcription elongation factor A like 9 [Source:MGI Symbol;Acc:MGI:109567]	protein_coding	1.63777582757841e-39	0.498902508147959	0.336	0.127	3.24901968675006e-35	1.55574650423124e-21	0.4107687631147	0.286	0.123	3.08628991509394e-17	1.55574650423124e-21	3.27555165515682e-39	0.454835635631329
Pro_B	Ncoa2	nuclear receptor coactivator 2 [Source:MGI Symbol;Acc:MGI:1276533]	protein_coding	1.88601964722705e-39	0.658003234924804	0.587	0.308	3.74148577616902e-35	1.6374536215576e-15	0.377253809086722	0.466	0.283	3.24838049444596e-11	1.6374536215576e-15	3.77203929445409e-39	0.517628522005763
Pro_B	Tmem108	transmembrane protein 108 [Source:MGI Symbol;Acc:MGI:1932411]	protein_coding	6.4664973780021e-20	0.451841502000608	0.396	0.202	1.28282374984806e-15	2.13606578122682e-39	0.711300796494335	0.413	0.151	4.23752729679776e-35	6.4664973780021e-20	4.27213156245361e-39	0.581571149247472
Pro_B	Ankrd28	ankyrin repeat domain 28 [Source:MGI Symbol;Acc:MGI:2145661]	protein_coding	2.14304234210963e-39	0.636587386267898	0.33	0.127	4.25136739827709e-35	4.88303719595644e-24	0.450998309745008	0.291	0.12	9.68696918933838e-20	4.88303719595644e-24	4.28608468421927e-39	0.543792848006453
Pro_B	Rpl32	ribosomal protein L32 [Source:MGI Symbol;Acc:MGI:98038]	protein_coding	1.58376063312257e-31	0.458231600866227	0.987	0.833	3.14186434398855e-27	2.15878063626497e-39	0.620116694190465	0.989	0.805	4.28258902622244e-35	1.58376063312257e-31	4.31756127252993e-39	0.539174147528346
Pro_B	Mllt3	myeloid/lymphoid or mixed-lineage leukemia; translocated to, 3 [Source:MGI Symbol;Acc:MGI:1917372]	protein_coding	2.50083835625023e-39	0.525620171398513	0.309	0.11	4.96116313112921e-35	4.46628682084647e-17	0.37133744194499	0.246	0.108	8.86021979519523e-13	4.46628682084647e-17	5.00167671250049e-39	0.448478806671751
Pro_B	Pdrg1	p53 and DNA damage regulated 1 [Source:MGI Symbol;Acc:MGI:1915809]	protein_coding	2.43135546793969e-24	0.371161150515277	0.274	0.116	4.82332297729876e-20	2.53934642264049e-39	0.584217159608054	0.31	0.102	5.0375554332342e-35	2.43135546793969e-24	5.07869284528102e-39	0.477689155061666
Pro_B	Rpl7a	ribosomal protein L7A [Source:MGI Symbol;Acc:MGI:1353472]	protein_coding	1.69735847475845e-32	0.487728492522008	0.938	0.802	3.36721974222582e-28	2.54542123471299e-39	0.640963555433501	0.937	0.786	5.04960664542362e-35	1.69735847475845e-32	5.09084246942598e-39	0.564346023977754
Pro_B	Uqcrh	ubiquinol-cytochrome c reductase hinge protein [Source:MGI Symbol;Acc:MGI:1913826]	protein_coding	8.91846371063725e-28	0.458159595877643	0.917	0.772	1.76924483091622e-23	2.77663780101832e-39	0.663779071295802	0.902	0.759	5.50829406966014e-35	8.91846371063725e-28	5.55327560203664e-39	0.560969333586723
Pro_B	Fam110a	family with sequence similarity 110, member A [Source:MGI Symbol;Acc:MGI:1921097]	protein_coding	1.09912577882589e-20	0.352898949407747	0.172	0.065	2.1804457200348e-16	3.3856330880156e-39	0.498241499377007	0.222	0.06	6.71641892000535e-35	1.09912577882589e-20	6.77126617603125e-39	0.425570224392377
Pro_B	Rps14	ribosomal protein S14 [Source:MGI Symbol;Acc:MGI:98107]	protein_coding	3.94372559868417e-39	0.472628078680999	0.987	0.871	7.82356284266966e-35	5.54718857588478e-38	0.570348235802473	0.974	0.852	1.10045126968402e-33	5.54718857588478e-38	7.88745119736832e-39	0.521488157241736
Pro_B	Dus2	dihydrouridine synthase 2 [Source:MGI Symbol;Acc:MGI:1913619]	protein_coding	4.76727908290382e-39	0.414207804160032	0.217	0.062	9.4573282446646e-35	9.23351064451243e-34	0.475603506401515	0.217	0.061	1.83174384165838e-29	9.23351064451243e-34	9.53455816580771e-39	0.444905655280773
Pro_B	N4bp2	NEDD4 binding protein 2 [Source:MGI Symbol;Acc:MGI:2684414]	protein_coding	4.84264804375971e-39	0.5777217620164	0.368	0.149	9.60684518921051e-35	5.04560345479205e-26	0.548812114502277	0.31	0.127	1.00094681336165e-21	5.04560345479205e-26	9.68529608751946e-39	0.563266938259338
Pro_B	Apobec3	apolipoprotein B mRNA editing enzyme, catalytic polypeptide 3 [Source:MGI Symbol;Acc:MGI:1933111]	protein_coding	5.63262419367221e-39	0.64407993353157	0.73	0.437	1.11739998754069e-34	2.45737370781069e-34	0.688875994702902	0.738	0.45	4.87493796155485e-30	2.45737370781069e-34	1.12652483873444e-38	0.666477964117236
Pro_B	Rras2	related RAS viral (r-ras) oncogene 2 [Source:MGI Symbol;Acc:MGI:1914172]	protein_coding	5.02464184978548e-29	0.362455047095169	0.211	0.071	9.96788450160443e-25	5.88887414260914e-39	0.368357366629581	0.241	0.065	1.1682348524108e-34	5.02464184978548e-29	1.17777482852182e-38	0.365406206862375
Pro_B	Rpl23	ribosomal protein L23 [Source:MGI Symbol;Acc:MGI:1929455]	protein_coding	8.45542674251271e-34	0.429301525264357	0.985	0.903	1.67738755717967e-29	8.04630689338657e-39	0.553216771302302	0.984	0.882	1.59622636151003e-34	8.45542674251271e-34	1.60926137867733e-38	0.49125914828333
Pro_B	Eif4e3	eukaryotic translation initiation factor 4E member 3 [Source:MGI Symbol;Acc:MGI:1914142]	protein_coding	1.02115027204996e-38	0.65887180942062	0.402	0.176	2.0257579096927e-34	1.56249240744554e-18	0.490141674782818	0.323	0.163	3.09967243789047e-14	1.56249240744554e-18	2.04230054409992e-38	0.574506742101719
Pro_B	Ethe1	ethylmalonic encephalopathy 1 [Source:MGI Symbol;Acc:MGI:1913321]	protein_coding	1.50304399297832e-38	0.73744861885672	0.491	0.255	2.98173867327039e-34	4.40010888032034e-24	0.541459730379867	0.471	0.256	8.72893599677948e-20	4.40010888032034e-24	3.00608798595664e-38	0.639454174618293
Pro_B	Ndufa4	Ndufa4, mitochondrial complex associated [Source:MGI Symbol;Acc:MGI:107686]	protein_coding	1.98513639796653e-38	0.700964919947012	0.806	0.606	3.938113586286e-34	7.9636629156673e-32	0.678989252249835	0.772	0.588	1.57983144921008e-27	7.9636629156673e-32	3.97027279593307e-38	0.689977086098424
Pro_B	Zmym4	zinc finger, MYM-type 4 [Source:MGI Symbol;Acc:MGI:1915035]	protein_coding	2.07586607641594e-38	0.503669107148097	0.321	0.12	4.11810312239395e-34	1.92395712145282e-28	0.42418371442243	0.262	0.092	3.8167461375381e-24	1.92395712145282e-28	4.15173215283189e-38	0.463926410785264
Pro_B	H13	histocompatibility 13 [Source:MGI Symbol;Acc:MGI:95886]	protein_coding	1.71348452618761e-27	0.538244811091321	0.568	0.338	3.39921060305098e-23	2.33241755568098e-38	0.718675173872804	0.635	0.336	4.62704994695992e-34	1.71348452618761e-27	4.66483511136197e-38	0.628459992482063
Pro_B	Snrpe	small nuclear ribonucleoprotein E [Source:MGI Symbol;Acc:MGI:98346]	protein_coding	2.15493989767606e-37	0.55989135985582	0.819	0.549	4.27496976900977e-33	2.82141527078907e-38	0.696970146916374	0.783	0.507	5.59712361419135e-34	2.15493989767606e-37	5.64283054157812e-38	0.628430753386097
Pro_B	Plekha5	pleckstrin homology domain containing, family A member 5 [Source:MGI Symbol;Acc:MGI:1923802]	protein_coding	4.10192502237435e-19	0.276653782001407	0.147	0.051	8.13739885938624e-15	3.95343355548147e-38	0.423361436218905	0.172	0.038	7.84282148736414e-34	4.10192502237435e-19	7.906867110963e-38	0.350007609110156
Pro_B	Slc38a2	solute carrier family 38, member 2 [Source:MGI Symbol;Acc:MGI:1915010]	protein_coding	2.84915362732872e-31	0.568451016704053	0.5	0.266	5.65215096589472e-27	5.27136415059451e-38	0.737180218637446	0.563	0.279	1.04573322019494e-33	2.84915362732872e-31	1.0542728301189e-37	0.652815617670749
Pro_B	Phyh	phytanoyl-CoA hydroxylase [Source:MGI Symbol;Acc:MGI:891978]	protein_coding	4.30172072442631e-21	0.514905648615937	0.277	0.132	8.53375357311691e-17	5.63477614472694e-38	0.597269593337179	0.328	0.114	1.11782689159093e-33	4.30172072442631e-21	1.1269552289454e-37	0.556087620976558
Pro_B	Slc29a1	solute carrier family 29 (nucleoside transporters), member 1 [Source:MGI Symbol;Acc:MGI:1927073]	protein_coding	6.00977629063511e-38	0.442929148606232	0.245	0.079	1.19221942053619e-33	1.56453908868802e-34	0.474718303480296	0.27	0.088	3.10373264413929e-30	1.56453908868802e-34	1.20195525812702e-37	0.458823726043264
Pro_B	Scmh1	sex comb on midleg homolog 1 [Source:MGI Symbol;Acc:MGI:1352762]	protein_coding	9.12095887553678e-38	0.545838200454015	0.306	0.114	1.80941582172899e-33	3.75159287014587e-30	0.55315717569629	0.275	0.097	7.44240993579538e-26	3.75159287014587e-30	1.82419177510737e-37	0.549497688075153
Pro_B	Fam216a	family with sequence similarity 216, member A [Source:MGI Symbol;Acc:MGI:1916198]	protein_coding	1.06356440977047e-37	0.349474761272232	0.157	0.038	2.10989907610265e-33	9.32722747900901e-24	0.311754246882042	0.135	0.036	1.85033538728581e-19	9.32722747900901e-24	2.12712881954094e-37	0.330614504077137
Pro_B	Tgfb1	transforming growth factor, beta 1 [Source:MGI Symbol;Acc:MGI:98725]	protein_coding	4.52801534484227e-30	0.532215710788541	0.696	0.441	8.9826768410981e-26	1.10071746716668e-37	0.735697425520774	0.749	0.448	2.18360331136527e-33	4.52801534484227e-30	2.20143493433338e-37	0.633956568154657
Pro_B	Smim10l1	small integral membrane protein 10 like 1 [Source:MGI Symbol;Acc:MGI:1914379]	protein_coding	1.20663496755456e-37	0.420521113559314	0.226	0.07	2.39372244863473e-33	1.73975703625229e-32	0.418892931185669	0.214	0.062	3.45133000851728e-28	1.73975703625229e-32	2.41326993510913e-37	0.419707022372492
Pro_B	Chchd3	coiled-coil-helix-coiled-coil-helix domain containing 3 [Source:MGI Symbol;Acc:MGI:1913325]	protein_coding	2.09777886065482e-37	0.654132276950231	0.47	0.226	4.16157370376702e-33	1.30029674585695e-16	0.467494956179501	0.389	0.219	2.57952868443103e-12	1.30029674585695e-16	4.19555772130965e-37	0.560813616564866
Pro_B	Ncl	nucleolin [Source:MGI Symbol;Acc:MGI:97286]	protein_coding	2.53219222027212e-37	0.780321166377371	0.728	0.463	5.02336292657583e-33	4.47658420772735e-24	0.701170370333214	0.659	0.436	8.88064775128951e-20	4.47658420772735e-24	5.06438444054422e-37	0.740745768355292
Pro_B	Rps10	ribosomal protein S10 [Source:MGI Symbol;Acc:MGI:1914347]	protein_coding	2.02570429784977e-32	0.416459813241638	0.987	0.922	4.01859218607438e-28	4.23794130914297e-37	0.527397501603165	0.992	0.901	8.40722796907783e-33	2.02570429784977e-32	8.47588261828599e-37	0.471928657422402
Pro_B	Ppp3cc	protein phosphatase 3, catalytic subunit, gamma isoform [Source:MGI Symbol;Acc:MGI:107162]	protein_coding	5.23142707003139e-37	0.462312127782184	0.309	0.111	1.03781050215283e-32	1.07921051874367e-32	0.50854577727417	0.304	0.106	2.14093782708369e-28	1.07921051874367e-32	1.04628541400629e-36	0.485428952528177
Pro_B	Polr1d	polymerase (RNA) I polypeptide D [Source:MGI Symbol;Acc:MGI:108403]	protein_coding	4.29381737597294e-33	0.573840527155162	0.721	0.467	8.51807491045511e-29	5.30002602794427e-37	0.684116413199797	0.712	0.436	1.05141916342358e-32	4.29381737597294e-33	1.06000520558886e-36	0.628978470177479
Pro_B	Desi1	desumoylating isopeptidase 1 [Source:MGI Symbol;Acc:MGI:106313]	protein_coding	4.95495636236654e-33	0.48099630100505	0.402	0.177	9.82964243166273e-29	5.9715413034165e-37	0.55482842099733	0.399	0.155	1.18463436377176e-32	4.95495636236654e-33	1.1943082606833e-36	0.51791236100119
Pro_B	Zfp64	zinc finger protein 64 [Source:MGI Symbol;Acc:MGI:107342]	protein_coding	6.85574210527806e-37	0.373803400919342	0.153	0.037	1.36004211884506e-32	4.81485843011518e-26	0.305647042050409	0.14	0.035	9.55171615366249e-22	4.81485843011518e-26	1.37114842105562e-36	0.339725221484875
Pro_B	Raly	hnRNP-associated with lethal yellow [Source:MGI Symbol;Acc:MGI:97850]	protein_coding	7.59611594144001e-37	0.61760072293969	0.67	0.411	1.50691748046287e-32	5.33747060955642e-27	0.637133241848473	0.643	0.418	1.0588474195238e-22	5.33747060955642e-27	1.51922318828801e-36	0.627366982394082
Pro_B	Mgat1	mannoside acetylglucosaminyltransferase 1 [Source:MGI Symbol;Acc:MGI:96973]	protein_coding	1.34841283881089e-36	0.643331165895382	0.46	0.219	2.67498138963305e-32	8.7082845598393e-37	0.673375165860567	0.484	0.217	1.72754949098092e-32	1.34841283881089e-36	1.74165691196787e-36	0.658353165877974
Pro_B	Snx2	sorting nexin 2 [Source:MGI Symbol;Acc:MGI:1915054]	protein_coding	4.60902326790542e-35	0.544979598455015	0.679	0.39	9.14338035887077e-31	9.37664446859685e-37	0.634805820287053	0.648	0.341	1.86013872968024e-32	4.60902326790542e-35	1.87532889371939e-36	0.589892709371034
Pro_B	Rtraf	RNA transcription, translation and transport factor [Source:MGI Symbol;Acc:MGI:1915295]	protein_coding	2.90603308841569e-29	0.540941895285459	0.636	0.389	5.76498844079904e-25	9.92808903832738e-37	0.7384037061061	0.627	0.342	1.96953430342339e-32	2.90603308841569e-29	1.98561780766548e-36	0.63967280069578
Pro_B	Vdac1	voltage-dependent anion channel 1 [Source:MGI Symbol;Acc:MGI:106919]	protein_coding	1.06522909693097e-36	0.569588704784374	0.504	0.255	2.11320148249166e-32	1.99644455037573e-30	0.591182468613173	0.484	0.248	3.96054669903538e-26	1.99644455037573e-30	2.13045819386194e-36	0.580385586698774
Pro_B	Rps28	ribosomal protein S28 [Source:MGI Symbol;Acc:MGI:1859516]	protein_coding	1.97494085938363e-32	0.445519974727666	0.989	0.826	3.91788767684525e-28	1.35916850521582e-36	0.580013498201274	0.981	0.823	2.69631848064714e-32	1.97494085938363e-32	2.71833701043166e-36	0.51276673646447
Pro_B	Nfat5	nuclear factor of activated T cells 5 [Source:MGI Symbol;Acc:MGI:1859333]	protein_coding	1.42418900908914e-36	0.568176638818476	0.385	0.165	2.82530615623104e-32	4.01844343468013e-17	0.543225863272409	0.31	0.156	7.97178808571845e-13	4.01844343468013e-17	2.84837801817829e-36	0.555701251045442
Pro_B	Top2b	topoisomerase (DNA) II beta [Source:MGI Symbol;Acc:MGI:98791]	protein_coding	1.4502304712274e-36	0.626767045152287	0.721	0.457	2.87696720882092e-32	8.0734243789801e-33	0.683298741731873	0.667	0.393	1.60160592830207e-28	8.0734243789801e-33	2.90046094245482e-36	0.65503289344208
Pro_B	Rps3	ribosomal protein S3 [Source:MGI Symbol;Acc:MGI:1350917]	protein_coding	6.17212754127782e-34	0.444661004092844	0.981	0.87	1.22442666163869e-29	1.65616735354708e-36	0.541633990091962	0.976	0.853	3.28550479596669e-32	6.17212754127782e-34	3.31233470709413e-36	0.493147497092403
Pro_B	Rpl10a	ribosomal protein L10A [Source:MGI Symbol;Acc:MGI:1343877]	protein_coding	8.31076163919953e-34	0.486650393906689	0.96	0.747	1.6486888939844e-29	1.82079412597864e-36	0.601313161117477	0.958	0.712	3.61209138711642e-32	8.31076163919953e-34	3.64158825195728e-36	0.543981777512083
Pro_B	Arl6ip1	ADP-ribosylation factor-like 6 interacting protein 1 [Source:MGI Symbol;Acc:MGI:1858943]	protein_coding	2.19514022445321e-36	0.671918256719792	0.817	0.585	4.35471917727028e-32	7.15816369316929e-26	0.391635424699727	0.799	0.575	1.42003651345092e-21	7.15816369316929e-26	4.39028044890641e-36	0.531776840709759
Pro_B	Ttc33	tetratricopeptide repeat domain 33 [Source:MGI Symbol;Acc:MGI:1914765]	protein_coding	6.83706852213126e-20	0.304019481712803	0.236	0.102	1.3563376534204e-15	2.70328141157421e-36	0.545099322873016	0.272	0.086	5.36276966428093e-32	6.83706852213126e-20	5.40656282314843e-36	0.42455940229291
Pro_B	Mta1	metastasis associated 1 [Source:MGI Symbol;Acc:MGI:2150037]	protein_coding	2.00180234776419e-22	0.343147489827194	0.202	0.078	3.9711754974946e-18	3.00613725031875e-36	0.440527375796928	0.262	0.081	5.96357507718234e-32	2.00180234776419e-22	6.01227450063751e-36	0.391837432812061
Pro_B	Skp1a	NA	NA	3.16465916603331e-36	0.586414517345037	0.613	0.355	6.27805085357687e-32	7.89454061609515e-27	0.575617634704863	0.593	0.352	1.56611896742096e-22	7.89454061609515e-27	6.32931833206663e-36	0.58101607602495
Pro_B	Hnrnpa1	heterogeneous nuclear ribonucleoprotein A1 [Source:MGI Symbol;Acc:MGI:104820]	protein_coding	5.18817456431522e-23	0.469170737301148	0.668	0.456	1.02923007006885e-18	4.03850374489746e-36	0.710369481316336	0.712	0.437	8.01158372912757e-32	5.18817456431522e-23	8.07700748979493e-36	0.589770109308742
Pro_B	Ecpas	Ecm29 proteasome adaptor and scaffold [Source:MGI Symbol;Acc:MGI:2140220]	protein_coding	4.42541319747912e-36	0.577221204821777	0.466	0.222	8.77913470115909e-32	1.67182527928305e-16	0.401142162715077	0.352	0.186	3.31656698904172e-12	1.67182527928305e-16	8.85082639495833e-36	0.489181683768427
Pro_B	Eva1b	eva-1 homolog B (C. elegans) [Source:MGI Symbol;Acc:MGI:1922063]	protein_coding	6.08833837167849e-36	0.324357756838295	0.121	0.025	1.20780456617358e-31	2.24541798812784e-34	0.350282701506459	0.127	0.025	4.45446020484801e-30	2.24541798812784e-34	1.2176676743357e-35	0.337320229172377
Pro_B	Isoc1	isochorismatase domain containing 1 [Source:MGI Symbol;Acc:MGI:1913557]	protein_coding	8.47369164841693e-19	0.29734501216029	0.194	0.08	1.68101094921295e-14	6.61593858539102e-36	0.471801601958616	0.262	0.082	1.31246989656987e-31	8.47369164841693e-19	1.3231877170782e-35	0.384573307059453
Pro_B	Ndufs5	NADH:ubiquinone oxidoreductase core subunit S5 [Source:MGI Symbol;Acc:MGI:1890889]	protein_coding	6.97686817554284e-36	0.675814671627219	0.66	0.426	1.38407110866419e-31	5.58177461916605e-30	0.681457236117279	0.627	0.402	1.10731244895016e-25	5.58177461916605e-30	1.39537363510857e-35	0.678635953872249
Pro_B	Ndufb1-ps	NA	NA	8.40056862626738e-16	0.379635839620451	0.757	0.618	1.66650480407892e-11	7.09107142394925e-36	0.668190712393164	0.87	0.664	1.40672674908305e-31	8.40056862626738e-16	1.41821428478986e-35	0.523913276006807
Pro_B	Rps7	ribosomal protein S7 [Source:MGI Symbol;Acc:MGI:1333818]	protein_coding	6.064855712094e-29	0.420015645708138	0.991	0.873	1.20314607616521e-24	7.42083255757983e-36	0.530423966149209	0.981	0.849	1.47214476277269e-31	6.064855712094e-29	1.48416651151596e-35	0.475219805928673
Pro_B	Clta	clathrin, light polypeptide (Lca) [Source:MGI Symbol;Acc:MGI:894297]	protein_coding	1.11228635219831e-35	0.544748827241183	0.857	0.663	2.20655366549101e-31	8.17337029525287e-28	0.535842795248578	0.836	0.629	1.62143319917226e-23	8.17337029525287e-28	2.22457270439662e-35	0.54029581124488
Pro_B	Cux1	cut-like homeobox 1 [Source:MGI Symbol;Acc:MGI:88568]	protein_coding	1.33415963060046e-23	0.387119467908187	0.723	0.477	2.64670587518519e-19	1.18368681248867e-35	0.611738616406146	0.706	0.416	2.34819789861502e-31	1.33415963060046e-23	2.36737362497734e-35	0.499429042157166
Pro_B	Ddit4	DNA-damage-inducible transcript 4 [Source:MGI Symbol;Acc:MGI:1921997]	protein_coding	3.56211984136376e-23	0.420654008701863	0.277	0.12	7.06653334129743e-19	1.246101735611e-35	0.555623993999807	0.302	0.1	2.47201662310509e-31	3.56211984136376e-23	2.49220347122199e-35	0.488139001350835
Pro_B	Mtss1	MTSS I-BAR domain containing 1 [Source:MGI Symbol;Acc:MGI:2384818]	protein_coding	7.09860767985687e-23	0.35145662737732	0.643	0.378	1.40822179153001e-18	1.62783838334591e-35	0.500859719716041	0.646	0.316	3.22930578488162e-31	7.09860767985687e-23	3.25567676669185e-35	0.426158173546681
Pro_B	Slc4a7	solute carrier family 4, sodium bicarbonate cotransporter, member 7 [Source:MGI Symbol;Acc:MGI:2443878]	protein_coding	2.33426548039147e-35	0.512710581941202	0.309	0.117	4.6307158600006e-31	2.00659862343151e-29	0.512252862238291	0.299	0.11	3.98069034916342e-25	2.00659862343151e-29	4.66853096078297e-35	0.512481722089747
Pro_B	Sh3bgrl	SH3-binding domain glutamic acid-rich protein like [Source:MGI Symbol;Acc:MGI:1930849]	protein_coding	2.83846526569993e-33	0.567022337584641	0.555	0.302	5.63094739409552e-29	2.49700616223304e-35	0.684750698949016	0.532	0.263	4.9535608246379e-31	2.83846526569993e-33	4.99401232446608e-35	0.625886518266829
Pro_B	Eif3f	eukaryotic translation initiation factor 3, subunit F [Source:MGI Symbol;Acc:MGI:1913335]	protein_coding	7.25542642096379e-24	0.383316214245998	0.926	0.721	1.4393314933908e-19	2.75993046034368e-35	0.594836309932884	0.926	0.685	5.47515004722979e-31	7.25542642096379e-24	5.51986092068738e-35	0.489076262089441
Pro_B	Dcun1d5	DCN1, defective in cullin neddylation 1, domain containing 5 (S. cerevisiae) [Source:MGI Symbol;Acc:MGI:1924113]	protein_coding	2.81958612825506e-35	0.631394908684801	0.538	0.296	5.59349496123239e-31	2.76070977840518e-30	0.617575041296051	0.508	0.263	5.4766960584002e-26	2.76070977840518e-30	5.63917225651016e-35	0.624484974990426
Pro_B	Dhrs3	dehydrogenase/reductase (SDR family) member 3 [Source:MGI Symbol;Acc:MGI:1315215]	protein_coding	5.12303336595419e-22	0.28883562721769	0.117	0.034	1.01630735913799e-17	2.82043309953931e-35	0.442669003037803	0.167	0.039	5.59517518286608e-31	5.12303336595419e-22	5.64086619907866e-35	0.365752315127747
Pro_B	Ccdc90b	coiled-coil domain containing 90B [Source:MGI Symbol;Acc:MGI:1913615]	protein_coding	4.27595831920191e-35	0.342821749302175	0.166	0.044	8.48264611363274e-31	7.2620036764188e-26	0.323912797931885	0.156	0.043	1.44063628932796e-21	7.2620036764188e-26	8.55191663840385e-35	0.33336727361703
Pro_B	Rpl36a	ribosomal protein L36A [Source:MGI Symbol;Acc:MGI:1201789]	protein_coding	1.50796950121855e-29	0.476314852326341	0.879	0.666	2.99150989651736e-25	5.67822018713441e-35	0.571419436256101	0.902	0.643	1.12644532072372e-30	1.50796950121855e-29	1.13564403742688e-34	0.523867144291221
Pro_B	Gbp7	guanylate binding protein 7 [Source:MGI Symbol;Acc:MGI:2444421]	protein_coding	6.74419920140328e-35	0.496546685379995	0.213	0.066	1.33791423757438e-30	5.54220653124709e-26	0.450467780990125	0.212	0.07	1.0994629316688e-21	5.54220653124709e-26	1.34883984028066e-34	0.47350723318506
Pro_B	Rps26	ribosomal protein S26 [Source:MGI Symbol;Acc:MGI:1351628]	protein_coding	5.96566588550239e-30	0.441786167804615	0.991	0.885	1.18346879836596e-25	7.68817725179092e-35	0.575106098733757	0.987	0.871	1.52518060321028e-30	5.96566588550239e-30	1.53763545035818e-34	0.508446133269186
Pro_B	Dbi	diazepam binding inhibitor [Source:MGI Symbol;Acc:MGI:94865]	protein_coding	9.07505362528476e-35	0.524222906699456	0.557	0.291	1.80030913818399e-30	2.09931130280069e-31	0.612513912381855	0.534	0.277	4.16461376249601e-27	2.09931130280069e-31	1.81501072505696e-34	0.568368409540656
Pro_B	Aldh1b1	aldehyde dehydrogenase 1 family, member B1 [Source:MGI Symbol;Acc:MGI:1919785]	protein_coding	9.9197934659718e-35	0.307468307699689	0.13	0.029	1.96788862777948e-30	4.44781200131107e-34	0.382126264814553	0.138	0.029	8.8235694482009e-30	4.44781200131107e-34	1.98395869319436e-34	0.344797286257121
Pro_B	Zfp664	zinc finger protein 664 [Source:MGI Symbol;Acc:MGI:2442505]	protein_coding	1.09701871847466e-34	0.442556712747134	0.243	0.082	2.17626573371004e-30	7.67331058400652e-33	0.477133238548173	0.235	0.072	1.52223135365521e-28	7.67331058400652e-33	2.19403743694933e-34	0.459844975647654
Pro_B	Rps17	ribosomal protein S17 [Source:MGI Symbol;Acc:MGI:1309526]	protein_coding	8.9685112167572e-34	0.562997011822281	0.86	0.642	1.77917325518029e-29	1.22475349433402e-34	0.646411399008501	0.836	0.621	2.42966598205983e-30	8.9685112167572e-34	2.44950698866806e-34	0.604704205415391
Pro_B	Zmynd8	zinc finger, MYND-type containing 8 [Source:MGI Symbol;Acc:MGI:1918025]	protein_coding	1.2459963320532e-34	0.707508466458514	0.474	0.242	2.47180752352715e-30	3.96178902092501e-26	0.607575151139175	0.471	0.246	7.85939705971104e-22	3.96178902092501e-26	2.4919926641064e-34	0.657541808798845
Pro_B	Rpl7	ribosomal protein L7 [Source:MGI Symbol;Acc:MGI:98073]	protein_coding	8.71850370142926e-25	0.375521518458164	0.981	0.832	1.72957676428954e-20	1.40879304987951e-34	0.530308068618973	0.966	0.801	2.79476365235097e-30	8.71850370142926e-25	2.81758609975902e-34	0.452914793538568
Pro_B	Sept6	NA	NA	1.70986331698897e-34	0.554942239313198	0.468	0.225	3.39202684824272e-30	1.14391097665269e-27	0.5114315350377	0.421	0.19	2.26929059548362e-23	1.14391097665269e-27	3.41972663397795e-34	0.533186887175449
Pro_B	Rnf220	ring finger protein 220 [Source:MGI Symbol;Acc:MGI:1913993]	protein_coding	3.09535461954202e-34	0.642505997355493	0.411	0.189	6.14056449424747e-30	1.38490445539041e-32	0.671825608595789	0.444	0.198	2.7473734586035e-28	1.38490445539041e-32	6.19070923908409e-34	0.657165802975641
Pro_B	Ppp1r9b	protein phosphatase 1, regulatory subunit 9B [Source:MGI Symbol;Acc:MGI:2387581]	protein_coding	3.15927651124901e-34	0.638000618354451	0.323	0.135	6.26737274301578e-30	9.83443661108111e-20	0.553666423348625	0.336	0.171	1.95095553490627e-15	9.83443661108111e-20	6.31855302249801e-34	0.595833520851538
Pro_B	Smarcd2	SWI/SNF related, matrix associated, actin dependent regulator of chromatin, subfamily d, member 2 [Source:MGI Symbol;Acc:MGI:1933621]	protein_coding	1.57878221317564e-29	0.55372672375649	0.449	0.232	3.13198815449783e-25	3.24333596660098e-34	0.629207349478421	0.495	0.237	6.43412989054301e-30	1.57878221317564e-29	6.48667193320201e-34	0.591467036617455
Pro_B	Rpl35a	ribosomal protein L35A [Source:MGI Symbol;Acc:MGI:1928894]	protein_coding	1.18348959983259e-29	0.39470322338115	0.994	0.921	2.34780666814788e-25	4.36229883393413e-34	0.500341894475148	0.992	0.908	8.65392842675854e-30	1.18348959983259e-29	8.72459766786831e-34	0.447522558928149
Pro_B	Eif3h	eukaryotic translation initiation factor 3, subunit H [Source:MGI Symbol;Acc:MGI:1915385]	protein_coding	1.24368289138533e-17	0.374325778555541	0.766	0.569	2.46721811993021e-13	4.56167125656285e-34	0.594815501869398	0.82	0.539	9.04944343876938e-30	1.24368289138533e-17	9.12334251312566e-34	0.48457064021247
Pro_B	Hibadh	3-hydroxyisobutyrate dehydrogenase [Source:MGI Symbol;Acc:MGI:1889802]	protein_coding	3.79345563961538e-27	0.511001629098762	0.489	0.261	7.525457297869e-23	8.76042521723857e-34	0.656559422967807	0.479	0.218	1.73789315459579e-29	3.79345563961538e-27	1.75208504344771e-33	0.583780526033284
Pro_B	Gm26510	predicted gene, 26510 [Source:MGI Symbol;Acc:MGI:5477004]	lncRNA	3.93497939654218e-14	0.334118206806398	0.2	0.095	7.80621212686038e-10	8.91186385252506e-34	0.514903970363201	0.254	0.08	1.76793555106392e-29	3.93497939654218e-14	1.78237277050501e-33	0.424511088584799
Pro_B	Rps18	ribosomal protein S18 [Source:MGI Symbol;Acc:MGI:98146]	protein_coding	5.5695180549864e-33	0.496793939633673	0.953	0.741	1.1048809917482e-28	9.17476802269971e-34	0.550202038825333	0.947	0.701	1.82009048034317e-29	5.5695180549864e-33	1.83495360453994e-33	0.523497989229503
Pro_B	Ndufa12	NADH:ubiquinone oxidoreductase subunit A12 [Source:MGI Symbol;Acc:MGI:1913664]	protein_coding	1.01597107969547e-33	0.616828491169281	0.481	0.25	2.01548342789987e-29	5.95594271405996e-29	0.603980273543584	0.46	0.231	1.18153991561522e-24	5.95594271405996e-29	2.03194215939095e-33	0.610404382356432
Pro_B	Acd	adrenocortical dysplasia [Source:MGI Symbol;Acc:MGI:87873]	protein_coding	5.63185345393112e-21	0.356275006814883	0.298	0.141	1.11724708819086e-16	1.11705187526547e-33	0.547386095230945	0.354	0.137	2.21600751015163e-29	5.63185345393112e-21	2.23410375053095e-33	0.451830551022914
Pro_B	Rpl26	ribosomal protein L26 [Source:MGI Symbol;Acc:MGI:106022]	protein_coding	2.50884749412412e-31	0.432381034307561	0.979	0.832	4.97705165884344e-27	1.34219903044347e-33	0.538740164297206	0.963	0.801	2.66265443659376e-29	2.50884749412412e-31	2.68439806088696e-33	0.485560599302383
Pro_B	Cdk4	cyclin-dependent kinase 4 [Source:MGI Symbol;Acc:MGI:88357]	protein_coding	1.03406616430128e-32	0.516327933422499	0.481	0.236	2.05138045674087e-28	1.47425215379927e-33	0.655482204497981	0.463	0.213	2.92462142270699e-29	1.03406616430128e-32	2.94850430759856e-33	0.58590506896024
Pro_B	Nt5c3b	5'-nucleotidase, cytosolic IIIB [Source:MGI Symbol;Acc:MGI:1915356]	protein_coding	1.70339648267935e-33	0.289385513173503	0.166	0.045	3.37919794233929e-29	2.46062514632843e-33	0.351762987288501	0.175	0.043	4.88138816528634e-29	2.46062514632843e-33	3.40679296535872e-33	0.320574250231002
Pro_B	Csrnp1	cysteine-serine-rich nuclear protein 1 [Source:MGI Symbol;Acc:MGI:2387989]	protein_coding	9.10756500551927e-18	0.293171536757567	0.181	0.073	1.80675874579491e-13	1.8827828239655e-33	0.463598152014138	0.238	0.072	3.73506456618276e-29	9.10756500551927e-18	3.765565647931e-33	0.378384844385853
Pro_B	Mrpl24	mitochondrial ribosomal protein L24 [Source:MGI Symbol;Acc:MGI:1914957]	protein_coding	2.9972342885585e-33	0.537913515040984	0.421	0.197	5.94591338164235e-29	1.58330501763899e-18	0.445221406412513	0.37	0.194	3.14096049399223e-14	1.58330501763899e-18	5.99446857711701e-33	0.491567460726748
Pro_B	Tcirg1	T cell, immune regulator 1, ATPase, H+ transporting, lysosomal V0 protein A3 [Source:MGI Symbol;Acc:MGI:1350931]	protein_coding	3.13956034815404e-33	0.69103459751878	0.368	0.168	6.22825981866798e-29	4.18942859858008e-13	0.466914005495582	0.32	0.183	8.31098845386317e-09	4.18942859858008e-13	6.27912069630806e-33	0.578974301507181
Pro_B	Csnk1g2	casein kinase 1, gamma 2 [Source:MGI Symbol;Acc:MGI:1920014]	protein_coding	3.21298672097685e-33	0.570722911751773	0.44	0.214	6.37392305707388e-29	4.18186590927039e-26	0.485960452494623	0.468	0.237	8.29598559081061e-22	4.18186590927039e-26	6.42597344195368e-33	0.528341682123198
Pro_B	Eci1	enoyl-Coenzyme A delta isomerase 1 [Source:MGI Symbol;Acc:MGI:94871]	protein_coding	3.50951734707412e-33	0.414619933750753	0.238	0.081	6.96218051312564e-29	3.05946574914321e-24	0.406271515665117	0.225	0.08	6.0693681531503e-20	3.05946574914321e-24	7.01903469414821e-33	0.410445724707935
Pro_B	Bcl9l	B cell CLL/lymphoma 9-like [Source:MGI Symbol;Acc:MGI:1933114]	protein_coding	4.6913047963732e-33	0.339920391115403	0.147	0.037	9.30661045504516e-29	4.98336799816719e-27	0.31566605253665	0.159	0.042	9.88600543476406e-23	4.98336799816719e-27	9.3826095927464e-33	0.327793221826026
Pro_B	Rrp1	ribosomal RNA processing 1 [Source:MGI Symbol;Acc:MGI:1203500]	protein_coding	7.6913940904773e-20	0.391833801838748	0.457	0.266	1.52581875966889e-15	5.70560860595547e-33	0.528971422236525	0.526	0.254	1.13187863524945e-28	7.6913940904773e-20	1.1411217211911e-32	0.460402612037637
Pro_B	Dync2h1	dynein cytoplasmic 2 heavy chain 1 [Source:MGI Symbol;Acc:MGI:107736]	protein_coding	9.63227886328717e-33	0.433188853847657	0.232	0.078	1.91085148089891e-28	2.24036198553408e-21	0.423842306222322	0.18	0.061	4.4444301069025e-17	2.24036198553408e-21	1.92645577265744e-32	0.428515580034989
Pro_B	Cbx1	chromobox 1 [Source:MGI Symbol;Acc:MGI:105369]	protein_coding	2.68962107071836e-18	0.398056633705686	0.511	0.314	5.33567028009108e-14	1.09315153104247e-32	0.608330673628607	0.556	0.288	2.16859400728204e-28	2.68962107071836e-18	2.18630306208494e-32	0.503193653667147
Pro_B	Lrrcc1	leucine rich repeat and coiled-coil domain containing 1 [Source:MGI Symbol;Acc:MGI:1918960]	protein_coding	1.25531591677309e-32	0.426031339251975	0.223	0.074	2.49029571569446e-28	4.41786229395092e-20	0.326648895743579	0.18	0.062	8.76415521873983e-16	4.41786229395092e-20	2.5106318335462e-32	0.376340117497777
Pro_B	Znrd1	NA	NA	4.92064113839592e-32	0.481953077523109	0.423	0.198	9.76156789034982e-28	1.28190362554178e-32	0.579112093311965	0.394	0.165	2.54304041234978e-28	4.92064113839592e-32	2.56380725108357e-32	0.530532585417537
Pro_B	Lpar6	lysophosphatidic acid receptor 6 [Source:MGI Symbol;Acc:MGI:1914418]	protein_coding	2.63787652456744e-22	0.33327153955325	0.143	0.046	5.23301944943688e-18	1.53424147004179e-32	0.455361429438441	0.177	0.046	3.0436282282689e-28	2.63787652456744e-22	3.06848294008359e-32	0.394316484495845
Pro_B	Hmox2	heme oxygenase 2 [Source:MGI Symbol;Acc:MGI:109373]	protein_coding	1.81065253162611e-23	0.483555218089873	0.47	0.271	3.59197249223987e-19	1.78821086657656e-32	0.6043987875937	0.503	0.247	3.54745271711457e-28	1.81065253162611e-23	3.5764217331531e-32	0.543977002841787
Pro_B	Retreg1	reticulophagy regulator 1 [Source:MGI Symbol;Acc:MGI:1913520]	protein_coding	1.83749066588744e-32	0.458573626322309	0.411	0.188	3.6452139829875e-28	1.47878747004795e-17	0.388106130390889	0.344	0.171	2.93361858308111e-13	1.47878747004795e-17	3.67498133177488e-32	0.423339878356599
Pro_B	Cdkn1a	cyclin-dependent kinase inhibitor 1A (P21) [Source:MGI Symbol;Acc:MGI:104556]	protein_coding	1.9305146063807e-32	0.488511352944838	0.185	0.056	3.82975487613804e-28	9.36453665385818e-24	0.439933822161993	0.146	0.041	1.85773678139238e-19	9.36453665385818e-24	3.86102921276142e-32	0.464222587553415
Pro_B	Wasf2	WASP family, member 2 [Source:MGI Symbol;Acc:MGI:1098641]	protein_coding	2.63961783506914e-32	0.550328788329976	0.783	0.572	5.23647386121015e-28	2.7745917620116e-15	0.433855312052489	0.714	0.559	5.50423513747861e-11	2.7745917620116e-15	5.27923567013831e-32	0.492092050191232
Pro_B	Sumo1	small ubiquitin-like modifier 1 [Source:MGI Symbol;Acc:MGI:1197010]	protein_coding	6.00043917739871e-22	0.431588351532766	0.628	0.425	1.19036712401236e-17	2.77918799996354e-32	0.659748756646938	0.643	0.395	5.51335315432768e-28	6.00043917739871e-22	5.55837599992713e-32	0.545668554089852
Pro_B	Cdk17	cyclin-dependent kinase 17 [Source:MGI Symbol;Acc:MGI:97517]	protein_coding	3.44802718504635e-32	0.634049416215408	0.466	0.244	6.84019632969494e-28	3.03564872728444e-24	0.613030873151801	0.437	0.228	6.02211994518687e-20	3.03564872728444e-24	6.89605437009271e-32	0.623540144683604
Pro_B	Nedd9	neural precursor cell expressed, developmentally down-regulated gene 9 [Source:MGI Symbol;Acc:MGI:97302]	protein_coding	8.2447422364557e-25	0.56180888906382	0.777	0.568	1.63559196486808e-20	3.60107101613302e-32	0.666544854051362	0.778	0.519	7.14380468180468e-28	8.2447422364557e-25	7.20214203226608e-32	0.614176871557591
Pro_B	Slc25a3	solute carrier family 25 (mitochondrial carrier, phosphate carrier), member 3 [Source:MGI Symbol;Acc:MGI:1353498]	protein_coding	3.98012747583986e-32	0.521770891372782	0.787	0.552	7.89577688657112e-28	5.6710009206301e-30	0.583929097860793	0.778	0.544	1.1250131626346e-25	5.6710009206301e-30	7.96025495167969e-32	0.552849994616788
Pro_B	Uhrf1	ubiquitin-like, containing PHD and RING finger domains, 1 [Source:MGI Symbol;Acc:MGI:1338889]	protein_coding	9.62483936367684e-24	0.396367246962853	0.27	0.114	1.90937563296621e-19	4.32617020324977e-32	0.477185944766314	0.304	0.107	8.58225644920689e-28	9.62483936367684e-24	8.65234040649961e-32	0.436776595864584
Pro_B	Zfp36l1	zinc finger protein 36, C3H type-like 1 [Source:MGI Symbol;Acc:MGI:107946]	protein_coding	4.99668897842163e-25	0.376626148008292	0.666	0.387	9.91243159539283e-21	5.13832006880824e-32	0.591548522131899	0.677	0.355	1.01933993525018e-27	4.99668897842163e-25	1.02766401376165e-31	0.484087335070095
Pro_B	Pds5b	PDS5 cohesin associated factor B [Source:MGI Symbol;Acc:MGI:2140945]	protein_coding	5.24492946871359e-32	0.535517471282946	0.411	0.191	1.0404891080034e-27	5.58937399094042e-30	0.531880953746649	0.384	0.161	1.10882001232276e-25	5.58937399094042e-30	1.04898589374272e-31	0.533699212514797
Pro_B	Zfp395	zinc finger protein 395 [Source:MGI Symbol;Acc:MGI:2682318]	protein_coding	5.56634577639239e-32	0.404461001125724	0.168	0.048	1.10425167512072e-27	1.08222659216365e-21	0.326459151816513	0.146	0.043	2.14692111353426e-17	1.08222659216365e-21	1.11326915527848e-31	0.365460076471119
Pro_B	Mxd4	Max dimerization protein 4 [Source:MGI Symbol;Acc:MGI:104991]	protein_coding	5.84219529780167e-32	0.584699677190506	0.468	0.238	1.15897470317789e-27	3.72035977413678e-24	0.621617550583657	0.423	0.219	7.38044971993254e-20	3.72035977413678e-24	1.16843905956033e-31	0.603158613887081
Pro_B	Cnot6l	CCR4-NOT transcription complex, subunit 6-like [Source:MGI Symbol;Acc:MGI:2443154]	protein_coding	4.06600390633523e-21	0.416855577746598	0.483	0.285	8.06613854938783e-17	7.15428579835267e-32	0.613359183768603	0.497	0.237	1.4192672166772e-27	4.06600390633523e-21	1.43085715967054e-31	0.5151073807576
Pro_B	Dtx3	deltex 3, E3 ubiquitin ligase [Source:MGI Symbol;Acc:MGI:2135752]	protein_coding	7.67259658386782e-32	0.433259106009194	0.17	0.049	1.5220897103077e-27	1.65434544714495e-12	0.293622700984313	0.14	0.056	3.28189049804615e-08	1.65434544714495e-12	1.53451931677357e-31	0.363440903496753
Pro_B	Rpl30	ribosomal protein L30 [Source:MGI Symbol;Acc:MGI:98037]	protein_coding	8.57506245430932e-23	0.33194404116982	0.983	0.897	1.70112088968588e-18	1.03847964290491e-31	0.478984373916506	0.984	0.87	2.06013591559476e-27	8.57506245430932e-23	2.07695928580983e-31	0.405464207543163
Pro_B	Nrros	negative regulator of reactive oxygen species [Source:MGI Symbol;Acc:MGI:2445095]	protein_coding	1.28532401077417e-25	0.52009665214039	0.521	0.301	2.5498257725738e-21	1.4519015948194e-31	0.625151839850633	0.569	0.295	2.88028238380272e-27	1.28532401077417e-25	2.90380318963878e-31	0.572624245995512
Pro_B	Ifit2	interferon-induced protein with tetratricopeptide repeats 2 [Source:MGI Symbol;Acc:MGI:99449]	protein_coding	1.47128902589468e-31	0.387622716403007	0.128	0.03	2.91874316956988e-27	4.46312974806463e-21	0.341283476999252	0.116	0.03	8.85395679421061e-17	4.46312974806463e-21	2.94257805178938e-31	0.36445309670113
Pro_B	Nudcd3	NudC domain containing 3 [Source:MGI Symbol;Acc:MGI:2144158]	protein_coding	1.55828889570785e-24	0.461223269748726	0.419	0.222	3.09133351130523e-20	1.73901199222926e-31	0.713484159572939	0.476	0.234	3.44985199018441e-27	1.55828889570785e-24	3.47802398445855e-31	0.587353714660832
Pro_B	Eif3e	eukaryotic translation initiation factor 3, subunit E [Source:MGI Symbol;Acc:MGI:99257]	protein_coding	1.3529943956042e-29	0.532470272228193	0.615	0.367	2.68407028199962e-25	1.75563126681285e-31	0.638648888965329	0.601	0.332	3.48282130710333e-27	1.3529943956042e-29	3.51126253362568e-31	0.585559580596761
Pro_B	Dusp7	dual specificity phosphatase 7 [Source:MGI Symbol;Acc:MGI:2387100]	protein_coding	2.73749331780558e-31	0.383456451951904	0.16	0.044	5.43063924386271e-27	6.74069403190756e-23	0.398732071042013	0.175	0.056	1.33721888204982e-18	6.74069403190756e-23	5.4749866356112e-31	0.391094261496959
Pro_B	Paics	phosphoribosylaminoimidazole carboxylase, phosphoribosylaminoribosylaminoimidazole, succinocarboxamide synthetase [Source:MGI Symbol;Acc:MGI:1914304]	protein_coding	3.09087433317516e-31	0.525505141117715	0.383	0.176	6.13167650215289e-27	1.14013253031397e-15	0.388139932740703	0.323	0.168	2.26179491363685e-11	1.14013253031397e-15	6.18174866635033e-31	0.456822536929209
Pro_B	Ndufaf3	NADH:ubiquinone oxidoreductase complex assembly factor 3 [Source:MGI Symbol;Acc:MGI:1913956]	protein_coding	3.60070847766922e-20	0.371116853342702	0.338	0.172	7.1430854780002e-16	3.29826672300457e-31	0.602721040246313	0.381	0.165	6.54310152509647e-27	3.60070847766922e-20	6.59653344600921e-31	0.486918946794507
Pro_B	Cpsf2	cleavage and polyadenylation specific factor 2 [Source:MGI Symbol;Acc:MGI:1861601]	protein_coding	5.09293692372947e-31	0.52687736922048	0.479	0.242	1.01033682692945e-26	1.09600285745738e-25	0.551068207015454	0.442	0.222	2.17425046862395e-21	1.09600285745738e-25	1.01858738474589e-30	0.538972788117967
Pro_B	Paip2	polyadenylate-binding protein-interacting protein 2 [Source:MGI Symbol;Acc:MGI:1915119]	protein_coding	5.52882315169048e-20	0.401747256182885	0.696	0.491	1.09680793683236e-15	5.20230518267403e-31	0.700649094325954	0.706	0.453	1.03203330213887e-26	5.52882315169048e-20	1.04046103653481e-30	0.55119817525442
Pro_B	Hint2	histidine triad nucleotide binding protein 2 [Source:MGI Symbol;Acc:MGI:1916167]	protein_coding	5.59608717901144e-31	0.472629169919342	0.251	0.093	1.11015177457229e-26	2.04061544473423e-12	0.327441212553664	0.201	0.096	4.04817291926376e-08	2.04061544473423e-12	1.11921743580229e-30	0.400035191236503
Pro_B	Mdh1	malate dehydrogenase 1, NAD (soluble) [Source:MGI Symbol;Acc:MGI:97051]	protein_coding	1.49914639451264e-25	0.558508371748821	0.591	0.372	2.97400661743417e-21	6.1174126229771e-31	0.716091516677498	0.601	0.345	1.2135723161462e-26	1.49914639451264e-25	1.22348252459543e-30	0.637299944213159
Pro_B	Ywhae	tyrosine 3-monooxygenase/tryptophan 5-monooxygenase activation protein, epsilon polypeptide [Source:MGI Symbol;Acc:MGI:894689]	protein_coding	1.16487950071131e-30	0.569941253384829	0.711	0.485	2.3108879535111e-26	6.63109051051442e-31	0.582919183396055	0.714	0.459	1.31547573547585e-26	1.16487950071131e-30	1.32621810210288e-30	0.576430218390442
Pro_B	Hhex	hematopoietically expressed homeobox [Source:MGI Symbol;Acc:MGI:96086]	protein_coding	6.69586763155778e-31	0.572853859889029	0.398	0.191	1.32832622074843e-26	1.20370093372914e-17	0.455677011888237	0.362	0.19	2.38790191233187e-13	1.20370093372914e-17	1.33917352631156e-30	0.514265435888633
Pro_B	Rpl13	ribosomal protein L13 [Source:MGI Symbol;Acc:MGI:105922]	protein_coding	8.20328720898995e-26	0.364575868637627	0.989	0.906	1.62736811651943e-21	6.77844857553347e-31	0.463223962637065	0.984	0.884	1.34470862841433e-26	8.20328720898995e-26	1.3556897151067e-30	0.413899915637346
Pro_B	Gng10	guanine nucleotide binding protein (G protein), gamma 10 [Source:MGI Symbol;Acc:MGI:1336169]	protein_coding	7.25394467063919e-31	0.515915634593157	0.498	0.26	1.4390375437614e-26	8.73921376723902e-29	0.626064590830241	0.505	0.258	1.73368522714488e-24	8.73921376723902e-29	1.45078893412785e-30	0.570990112711699
Pro_B	Akr1b10	aldo-keto reductase family 1, member B10 (aldose reductase) [Source:MGI Symbol;Acc:MGI:1915111]	protein_coding	6.04319013690829e-25	0.314429496911362	0.147	0.044	1.19884805935987e-20	9.18588904948188e-31	0.412216290147668	0.175	0.046	1.82229666963622e-26	6.04319013690829e-25	1.83717780989637e-30	0.363322893529515
Pro_B	Rps4x	ribosomal protein S4, X-linked [Source:MGI Symbol;Acc:MGI:98158]	protein_coding	1.06998637487591e-26	0.415912087943314	0.987	0.846	2.12263897047884e-22	1.07666448643363e-30	0.515731819905316	0.984	0.813	2.13588700818703e-26	1.06998637487591e-26	2.15332897286727e-30	0.465821953924315
Pro_B	Phip	pleckstrin homology domain interacting protein [Source:MGI Symbol;Acc:MGI:1932404]	protein_coding	1.24711622857932e-30	0.58818653895624	0.653	0.401	2.47402917425565e-26	1.27026421354875e-11	0.39746881641855	0.513	0.357	2.51995014683801e-07	1.27026421354875e-11	2.49423245715863e-30	0.492827677687395
Pro_B	Pten	phosphatase and tensin homolog [Source:MGI Symbol;Acc:MGI:109583]	protein_coding	3.11012390115108e-22	0.4094679359948	0.798	0.593	6.16986379510351e-18	1.25562554374429e-30	0.591436607725653	0.786	0.517	2.49090995367993e-26	3.11012390115108e-22	2.5112510874886e-30	0.500452271860226
Pro_B	Aig1	androgen-induced 1 [Source:MGI Symbol;Acc:MGI:1913503]	protein_coding	1.51898103730642e-30	0.372618236265463	0.17	0.05	3.01335458180847e-26	4.7211613153118e-27	0.369897517767359	0.156	0.041	9.36583981731556e-23	4.7211613153118e-27	3.03796207461286e-30	0.371257877016411
Pro_B	Cyfip2	cytoplasmic FMR1 interacting protein 2 [Source:MGI Symbol;Acc:MGI:1924134]	protein_coding	1.71846297925868e-20	0.441452503353942	0.766	0.553	3.40908685825337e-16	1.53652636633309e-30	0.528002583027578	0.794	0.496	3.04816100553158e-26	1.71846297925868e-20	3.07305273266619e-30	0.48472754319076
Pro_B	Mpp1	membrane protein, palmitoylated [Source:MGI Symbol;Acc:MGI:105941]	protein_coding	1.57972552988853e-30	0.471871489783087	0.587	0.338	3.13385950619287e-26	1.76576945092327e-16	0.352859701901646	0.558	0.353	3.50293343674158e-12	1.76576945092327e-16	3.15945105977709e-30	0.412365595842367
Pro_B	Dpy30	dpy-30, histone methyltransferase complex regulatory subunit [Source:MGI Symbol;Acc:MGI:1913560]	protein_coding	1.79104317122034e-30	0.488839257793465	0.377	0.173	3.55307144306691e-26	4.91684360029471e-14	0.362777470516712	0.325	0.179	9.75403433426465e-10	4.91684360029471e-14	3.58208634244068e-30	0.425808364155089
Pro_B	Pde4d	phosphodiesterase 4D, cAMP specific [Source:MGI Symbol;Acc:MGI:99555]	protein_coding	2.0511120208885e-30	0.447036074868627	0.34	0.148	4.0689960270386e-26	1.46876134194706e-15	0.333327190651825	0.32	0.166	2.91372875015457e-11	1.46876134194706e-15	4.10222404177702e-30	0.390181632760226
Pro_B	Bcl9	B cell CLL/lymphoma 9 [Source:MGI Symbol;Acc:MGI:1924828]	protein_coding	2.73857699134058e-30	0.384199305175964	0.174	0.052	5.43278903542145e-26	5.39549123124055e-13	0.257990512071312	0.13	0.048	1.0703575504535e-08	5.39549123124055e-13	5.47715398268117e-30	0.321094908623638
Pro_B	Anks1	ankyrin repeat and SAM domain containing 1 [Source:MGI Symbol;Acc:MGI:2446180]	protein_coding	2.75611281825804e-30	0.465615510731699	0.326	0.139	5.46757660886031e-26	2.94827283656621e-18	0.400278116638342	0.299	0.142	5.84878365318005e-14	2.94827283656621e-18	5.51222563651609e-30	0.432946813685021
Pro_B	Rock2	Rho-associated coiled-coil containing protein kinase 2 [Source:MGI Symbol;Acc:MGI:107926]	protein_coding	2.82150191517876e-30	0.512284923386557	0.598	0.347	5.59729549933162e-26	3.31389762531773e-15	0.447985734546434	0.468	0.293	6.57411010910531e-11	3.31389762531773e-15	5.64300383035754e-30	0.480135328966496
Pro_B	Rpl4	ribosomal protein L4 [Source:MGI Symbol;Acc:MGI:1915141]	protein_coding	4.06890661665079e-30	0.467524170310318	0.885	0.664	8.07189694611183e-26	1.89720249730613e-24	0.465585345033612	0.865	0.651	3.7636703141559e-20	1.89720249730613e-24	8.13781323330163e-30	0.466554757671965
Pro_B	Rplp0	ribosomal protein, large, P0 [Source:MGI Symbol;Acc:MGI:1927636]	protein_coding	5.895238920367e-25	0.35712108124944	0.981	0.897	1.16949749702241e-20	5.76938668509666e-30	0.479355243460181	0.979	0.88	1.14453093058948e-25	5.895238920367e-25	1.15387733701934e-29	0.418238162354811
Pro_B	Ints1	integrator complex subunit 1 [Source:MGI Symbol;Acc:MGI:1915760]	protein_coding	4.37557851944454e-18	0.280100395733258	0.196	0.082	8.68027266687408e-14	7.22598534096698e-30	0.457935451698629	0.241	0.08	1.43349097194103e-25	4.37557851944454e-18	1.4451970681934e-29	0.369017923715944
Pro_B	Atp10a	ATPase, class V, type 10A [Source:MGI Symbol;Acc:MGI:1330809]	protein_coding	8.21535357919118e-30	0.296323912492625	0.151	0.042	1.62976184303995e-25	2.47844567924657e-21	0.250802349878202	0.135	0.038	4.91674053848935e-17	2.47844567924657e-21	1.64307071583823e-29	0.273563131185414
Pro_B	Pym1	PYM homolog 1, exon junction complex associated factor [Source:MGI Symbol;Acc:MGI:1925678]	protein_coding	9.91718484757008e-21	0.354498416060742	0.217	0.09	1.96737113006095e-16	8.93587876843862e-30	0.439554249081155	0.243	0.08	1.77269963008285e-25	9.91718484757008e-21	1.78717575368773e-29	0.397026332570948
Pro_B	Akr1b3	aldo-keto reductase family 1, member B3 (aldose reductase) [Source:MGI Symbol;Acc:MGI:1353494]	protein_coding	9.27565836553623e-30	0.50801294245241	0.502	0.266	1.84010510655508e-25	5.7420885989858e-28	0.557941795754008	0.484	0.242	1.1391155362668e-23	5.7420885989858e-28	1.85513167310726e-29	0.532977369103209
Pro_B	Fkbp3	FK506 binding protein 3 [Source:MGI Symbol;Acc:MGI:1353460]	protein_coding	1.12706206243143e-29	0.519010918987248	0.443	0.221	2.23586571945148e-25	4.25862746553161e-23	0.507422401071695	0.405	0.202	8.44826516612161e-19	4.25862746553161e-23	2.25412412486286e-29	0.513216660029472
Pro_B	Dgka	diacylglycerol kinase, alpha [Source:MGI Symbol;Acc:MGI:102952]	protein_coding	1.34607154594003e-29	0.601044738434124	0.33	0.144	2.67033673283584e-25	2.16384380043235e-27	0.628148986002705	0.347	0.148	4.2926333312977e-23	2.16384380043235e-27	2.69214309188005e-29	0.614596862218415
Pro_B	Cnpy2	canopy FGF signaling regulator 2 [Source:MGI Symbol;Acc:MGI:1928477]	protein_coding	1.53967891859785e-23	0.45082212147774	0.306	0.144	3.05441503871441e-19	1.71456624269092e-29	0.535702191677094	0.344	0.143	3.40135651225024e-25	1.53967891859785e-23	3.42913248538184e-29	0.493262156577417
Pro_B	Ssb	small RNA binding exonuclease protection factor La [Source:MGI Symbol;Acc:MGI:98423]	protein_coding	1.80816120766221e-29	0.534938354570812	0.643	0.404	3.5870302037603e-25	3.19885575168779e-11	0.335645825070797	0.519	0.366	6.34589004019823e-07	3.19885575168779e-11	3.61632241532442e-29	0.435292089820804
Pro_B	Cerk	ceramide kinase [Source:MGI Symbol;Acc:MGI:2386052]	protein_coding	1.16712995731227e-20	0.320190489649136	0.611	0.369	2.31535240931609e-16	1.84315233845355e-29	0.443976263477805	0.632	0.325	3.65644560902416e-25	1.16712995731227e-20	3.6863046769071e-29	0.382083376563471
Pro_B	Fundc2	FUN14 domain containing 2 [Source:MGI Symbol;Acc:MGI:1914641]	protein_coding	2.01415965481482e-29	0.459852967852784	0.438	0.213	3.99568992322164e-25	1.11088019390339e-16	0.411133634253498	0.378	0.206	2.20376412866554e-12	1.11088019390339e-16	4.02831930962964e-29	0.435493301053141
Pro_B	Tomm20	translocase of outer mitochondrial membrane 20 [Source:MGI Symbol;Acc:MGI:1915202]	protein_coding	2.29705127917015e-28	0.506070253460708	0.547	0.317	4.55689032761774e-24	2.34871364909763e-29	0.597645965881457	0.526	0.284	4.65937813707987e-25	2.29705127917015e-28	4.69742729819527e-29	0.551858109671082
Pro_B	Rps27l	ribosomal protein S27-like [Source:MGI Symbol;Acc:MGI:1915191]	protein_coding	2.37472977880161e-29	0.514401638895641	0.589	0.351	4.71098893518664e-25	1.86625949073236e-13	0.437702570820367	0.511	0.346	3.70228557771486e-09	1.86625949073236e-13	4.74945955760326e-29	0.476052104858004
Pro_B	Casp4	caspase 4, apoptosis-related cysteine peptidase [Source:MGI Symbol;Acc:MGI:107700]	protein_coding	3.05914038007939e-29	0.5714607679611	0.236	0.088	6.0687226860015e-25	1.51246075101501e-18	0.463566740995041	0.206	0.082	3.00041963786357e-14	1.51246075101501e-18	6.1182807601588e-29	0.517513754478071
Pro_B	Plin3	perilipin 3 [Source:MGI Symbol;Acc:MGI:1914155]	protein_coding	3.46553354465544e-29	0.453424843090486	0.266	0.106	6.87492544588746e-25	1.47990636799868e-26	0.563051446101444	0.272	0.107	2.93583825283578e-22	1.47990636799868e-26	6.93106708931089e-29	0.508238144595965
Pro_B	Pdia3	protein disulfide isomerase associated 3 [Source:MGI Symbol;Acc:MGI:95834]	protein_coding	6.05209611951459e-21	0.449937066670466	0.602	0.394	1.2006148281893e-16	4.04661346137467e-29	0.610878810150786	0.627	0.378	8.02767178467507e-25	6.05209611951459e-21	8.09322692274941e-29	0.530407938410626
Pro_B	Csnk1a1	casein kinase 1, alpha 1 [Source:MGI Symbol;Acc:MGI:1934950]	protein_coding	4.37666045128694e-29	0.529216426580926	0.685	0.452	8.68241900326303e-25	1.06914597373223e-15	0.437557506736243	0.624	0.441	2.12097178268999e-11	1.06914597373223e-15	8.75332090257392e-29	0.483386966658584
Pro_B	Satb1	special AT-rich sequence binding protein 1 [Source:MGI Symbol;Acc:MGI:105084]	protein_coding	7.14245681233121e-23	0.538600962891968	0.36	0.185	1.41692058243026e-18	4.68543552203202e-29	0.650240270772295	0.418	0.194	9.29496698860713e-25	7.14245681233121e-23	9.37087104406412e-29	0.594420616832131
Pro_B	Klf10	Kruppel-like factor 10 [Source:MGI Symbol;Acc:MGI:1101353]	protein_coding	6.15945360992885e-29	0.512916987478292	0.2	0.068	1.22191240713768e-24	2.02621536773598e-28	0.567744793196863	0.23	0.078	4.01960604651464e-24	2.02621536773598e-28	1.23189072198577e-28	0.540330890337578
Pro_B	Aff1	AF4/FMR2 family, member 1 [Source:MGI Symbol;Acc:MGI:1100819]	protein_coding	1.95300257166079e-19	0.316380811964306	0.736	0.511	3.87436650166067e-15	7.00199953493418e-29	0.51820874665524	0.751	0.479	1.38905666774024e-24	1.95300257166079e-19	1.40039990698684e-28	0.417294779309773
Pro_B	Psmb8	proteasome (prosome, macropain) subunit, beta type 8 (large multifunctional peptidase 7) [Source:MGI Symbol;Acc:MGI:1346527]	protein_coding	2.53205759672594e-24	0.441037878328909	0.755	0.536	5.02309586038491e-20	8.68827516242953e-29	0.574522601729183	0.77	0.497	1.72358002672277e-24	2.53205759672594e-24	1.73765503248592e-28	0.507780240029046
Pro_B	Hdac2	histone deacetylase 2 [Source:MGI Symbol;Acc:MGI:1097691]	protein_coding	3.17764135786054e-17	0.359178512060103	0.321	0.172	6.30380492572374e-13	1.11915118257542e-28	0.527731051136943	0.349	0.146	2.22017211599312e-24	3.17764135786054e-17	2.23830236515083e-28	0.443454781598523
Pro_B	Nfkbie	nuclear factor of kappa light polypeptide gene enhancer in B cells inhibitor, epsilon [Source:MGI Symbol;Acc:MGI:1194908]	protein_coding	6.21551932731458e-16	0.323380458375306	0.281	0.142	1.23303472415267e-11	1.20117166935409e-28	0.520067649362736	0.336	0.135	2.38288435766464e-24	6.21551932731458e-16	2.40234333870818e-28	0.421724053869021
Pro_B	Nfia	nuclear factor I/A [Source:MGI Symbol;Acc:MGI:108056]	protein_coding	1.22555123653848e-28	0.422489998143796	0.198	0.066	2.43124854304504e-24	6.62651814462163e-16	0.373394297707035	0.177	0.07	1.31456866953004e-11	6.62651814462163e-16	2.45110247307697e-28	0.397942147925416
Pro_B	Tbca	tubulin cofactor A [Source:MGI Symbol;Acc:MGI:107549]	protein_coding	1.39418675657979e-28	0.48120216606458	0.564	0.329	2.76578768770299e-24	1.90331662456282e-20	0.557721594950076	0.534	0.337	3.77579951980773e-16	1.90331662456282e-20	2.78837351315959e-28	0.519461880507328
Pro_B	Rps6	ribosomal protein S6 [Source:MGI Symbol;Acc:MGI:98159]	protein_coding	3.7519277815631e-25	0.399259784262702	0.921	0.738	7.44307433306488e-21	1.41950466013939e-28	0.509526947888501	0.91	0.714	2.81601334478453e-24	3.7519277815631e-25	2.83900932027878e-28	0.454393366075601
Pro_B	Git2	GIT ArfGAP 2 [Source:MGI Symbol;Acc:MGI:1347053]	protein_coding	1.62346601734699e-28	0.553330006911461	0.598	0.353	3.22063188521296e-24	4.84548108187004e-24	0.530834409075153	0.566	0.337	9.61246537021378e-20	4.84548108187004e-24	3.246932034694e-28	0.542082207993307
Pro_B	Elovl5	ELOVL family member 5, elongation of long chain fatty acids (yeast) [Source:MGI Symbol;Acc:MGI:1916051]	protein_coding	1.74958984288212e-28	0.490207667946155	0.296	0.124	3.47083633030956e-24	5.39377751905873e-21	0.438138717670329	0.27	0.114	1.07001758423087e-16	5.39377751905873e-21	3.49917968576424e-28	0.464173192808242
Pro_B	Camk2b	calcium/calmodulin-dependent protein kinase II, beta [Source:MGI Symbol;Acc:MGI:88257]	protein_coding	2.435238172081e-17	0.311664183638614	0.238	0.108	4.83102548577429e-13	1.81455786425403e-28	0.538587687865063	0.214	0.066	3.59971989110714e-24	2.435238172081e-17	3.62911572850805e-28	0.425125935751838
Pro_B	Ifi203	interferon activated gene 203 [Source:MGI Symbol;Acc:MGI:96428]	protein_coding	1.79206613986262e-21	0.41590117191918	0.555	0.325	3.55510080825947e-17	1.97434060857775e-28	0.580231651586052	0.542	0.275	3.91669689929654e-24	1.79206613986262e-21	3.9486812171555e-28	0.498066411752616
Pro_B	Prdx4	peroxiredoxin 4 [Source:MGI Symbol;Acc:MGI:1859815]	protein_coding	2.11107808202186e-28	0.527890460563021	0.298	0.127	4.18795669911497e-24	2.56369706556261e-28	0.524363084584563	0.302	0.119	5.0858622386631e-24	2.56369706556261e-28	4.22215616404373e-28	0.526126772573792
Pro_B	Sh3bp5	SH3-domain binding protein 5 (BTK-associated) [Source:MGI Symbol;Acc:MGI:1344391]	protein_coding	7.89497413562148e-27	0.528451400059434	0.455	0.243	1.56620496902459e-22	2.23103491143413e-28	0.576077811637849	0.5	0.254	4.42592705730303e-24	7.89497413562148e-27	4.46206982286827e-28	0.552264605848642
Pro_B	Aopep	aminopeptidase O [Source:MGI Symbol;Acc:MGI:1919311]	protein_coding	1.84014355475031e-15	0.390170004266012	0.315	0.17	3.65047678391366e-11	2.35370250375244e-28	0.484580953710821	0.339	0.137	4.6692750269441e-24	1.84014355475031e-15	4.7074050075049e-28	0.437375478988416
Pro_B	Cacna1e	calcium channel, voltage-dependent, R type, alpha 1E subunit [Source:MGI Symbol;Acc:MGI:106217]	protein_coding	2.75290660021781e-28	0.536010713565582	0.451	0.219	5.46121611351208e-24	1.05261842143929e-23	0.670320709635732	0.392	0.181	2.08818442445126e-19	1.05261842143929e-23	5.50581320043563e-28	0.603165711600657
Pro_B	Hjurp	Holliday junction recognition protein [Source:MGI Symbol;Acc:MGI:2685821]	protein_coding	2.95028441792698e-28	0.568012329170224	0.383	0.191	5.85277422828354e-24	3.01393722212928e-18	0.532023432283377	0.37	0.2	5.97904866126007e-14	3.01393722212928e-18	5.90056883585399e-28	0.550017880726801
Pro_B	Psmb1	proteasome (prosome, macropain) subunit, beta type 1 [Source:MGI Symbol;Acc:MGI:104884]	protein_coding	1.53792118627734e-21	0.412433994793068	0.736	0.547	3.05092804933699e-17	3.26846120565412e-28	0.55127036400009	0.757	0.532	6.48397333977665e-24	1.53792118627734e-21	6.53692241130827e-28	0.481852179396579
Pro_B	Sumo2	small ubiquitin-like modifier 2 [Source:MGI Symbol;Acc:MGI:2158813]	protein_coding	3.32010557372119e-28	0.473509385716713	0.817	0.586	6.5864254371481e-24	2.8079129588657e-21	0.50073967849453	0.759	0.561	5.57033772779777e-17	2.8079129588657e-21	6.64021114744238e-28	0.487124532105621
Pro_B	Snx30	sorting nexin family member 30 [Source:MGI Symbol;Acc:MGI:2443882]	protein_coding	3.35677695074123e-28	0.561128598381973	0.443	0.221	6.65917411488045e-24	2.67226518081013e-27	0.584696648038801	0.423	0.197	5.30123966569113e-23	2.67226518081013e-27	6.71355390148247e-28	0.572912623210387
Pro_B	Rpl38	ribosomal protein L38 [Source:MGI Symbol;Acc:MGI:1914921]	protein_coding	9.57885388941204e-27	0.339666218827452	0.977	0.854	1.90025303458156e-22	3.84784671420076e-28	0.409579413356279	0.979	0.868	7.63335831163146e-24	9.57885388941204e-27	7.69569342840153e-28	0.374622816091866
Pro_B	Tomm34	translocase of outer mitochondrial membrane 34 [Source:MGI Symbol;Acc:MGI:1914395]	protein_coding	5.93679967158471e-28	0.445115912774708	0.309	0.134	1.17774231884897e-23	1.08138951343385e-19	0.415647858719947	0.294	0.133	2.14526051675008e-15	1.08138951343385e-19	1.18735993431694e-27	0.430381885747328
Pro_B	Cyb561a3	cytochrome b561 family, member A3 [Source:MGI Symbol;Acc:MGI:2686925]	protein_coding	3.35807648109376e-20	0.33133311051832	0.432	0.232	6.6617521231938e-16	7.36531704883864e-28	0.452629988203389	0.474	0.219	1.46113159614861e-23	3.35807648109376e-20	1.47306340976773e-27	0.391981549360855
Pro_B	Pdcd4	programmed cell death 4 [Source:MGI Symbol;Acc:MGI:107490]	protein_coding	9.5022828271709e-21	0.386387985331491	0.549	0.326	1.88506286725416e-16	9.5900637109452e-28	0.570705762465383	0.622	0.351	1.90247683897731e-23	9.5022828271709e-21	1.91801274218904e-27	0.478546873898437
Pro_B	Zfp326	zinc finger protein 326 [Source:MGI Symbol;Acc:MGI:1927246]	protein_coding	7.49400781740235e-22	0.353612854074325	0.304	0.142	1.48666127081628e-17	1.06817535085875e-27	0.513693013543455	0.294	0.113	2.11904626103359e-23	7.49400781740235e-22	2.1363507017175e-27	0.43365293380889
Pro_B	Man1a	mannosidase 1, alpha [Source:MGI Symbol;Acc:MGI:104677]	protein_coding	1.24846095256028e-27	0.4062464395252	0.534	0.283	2.47669683768909e-23	6.85362334192966e-13	0.312852492913251	0.46	0.286	1.35962179857201e-08	6.85362334192966e-13	2.49692190512058e-27	0.359549466219226
Pro_B	Arpc5l	actin related protein 2/3 complex, subunit 5-like [Source:MGI Symbol;Acc:MGI:1921442]	protein_coding	2.03114072267703e-27	0.463201142683952	0.674	0.412	4.02937696564669e-23	2.53828123060695e-25	0.499221938951616	0.635	0.371	5.03544230527808e-21	2.53828123060695e-25	4.06228144535406e-27	0.481211540817784
Pro_B	Zfas1	zinc finger, NFX1-type containing 1, antisense RNA 1 [Source:MGI Symbol;Acc:MGI:1916199]	lncRNA	1.025272489053e-20	0.44480269196544	0.362	0.19	2.03393556378335e-16	2.25197339011003e-27	0.514721910862438	0.392	0.175	4.46746481130028e-23	1.025272489053e-20	4.50394678022008e-27	0.479762301413939
Pro_B	Znrf1	zinc and ring finger 1 [Source:MGI Symbol;Acc:MGI:2177308]	protein_coding	3.02979472161687e-27	0.473012329746608	0.436	0.228	6.01050676874356e-23	9.2746472699886e-15	0.38509030778431	0.394	0.227	1.83990452542034e-10	9.2746472699886e-15	6.05958944323374e-27	0.429051318765459
Pro_B	Smarca5	SWI/SNF related, matrix associated, actin dependent regulator of chromatin, subfamily a, member 5 [Source:MGI Symbol;Acc:MGI:1935129]	protein_coding	3.2088831764704e-27	0.512762111386482	0.643	0.407	6.36578244548197e-23	1.22831321794478e-13	0.354301395117751	0.563	0.376	2.43672776175886e-09	1.22831321794478e-13	6.41776635294079e-27	0.433531753252116
Pro_B	Tbrg1	transforming growth factor beta regulated gene 1 [Source:MGI Symbol;Acc:MGI:1100877]	protein_coding	3.36907785089298e-27	0.446199953566659	0.398	0.196	6.6835766406015e-23	3.54878089838854e-11	0.326680125846435	0.323	0.188	7.04007154622318e-07	3.54878089838854e-11	6.73815570178596e-27	0.386440039706547
Pro_B	Cnksr3	Cnksr family member 3 [Source:MGI Symbol;Acc:MGI:2674130]	protein_coding	3.50243875689e-27	0.327404324495888	0.121	0.031	6.94813800591839e-23	1.30835001122966e-20	0.271259785360746	0.111	0.028	2.59550475227741e-16	1.30835001122966e-20	7.00487751378003e-27	0.299332054928317
Pro_B	Rpl35	ribosomal protein L35 [Source:MGI Symbol;Acc:MGI:1913739]	protein_coding	8.76015487275586e-24	0.371078993418395	0.977	0.811	1.73783952365731e-19	4.04419832545787e-27	0.474552468363762	0.971	0.794	8.02288063804333e-23	8.76015487275586e-24	8.08839665091575e-27	0.422815730891078
Pro_B	Grcc10	gene rich cluster, C10 gene [Source:MGI Symbol;Acc:MGI:1315201]	protein_coding	4.30594306160077e-27	0.480433308064312	0.734	0.507	8.54212984560361e-23	2.30495441445407e-13	0.390597072954538	0.667	0.498	4.57256856739398e-09	2.30495441445407e-13	8.61188612320157e-27	0.435515190509425
Pro_B	Usp24	ubiquitin specific peptidase 24 [Source:MGI Symbol;Acc:MGI:1919936]	protein_coding	4.39611183051656e-27	0.50480435570449	0.353	0.165	8.72100664937875e-23	9.00997084908584e-19	0.426936830463612	0.323	0.156	1.78739801704165e-14	9.00997084908584e-19	8.79222366103312e-27	0.465870593084051
Pro_B	Ak3	adenylate kinase 3 [Source:MGI Symbol;Acc:MGI:1860835]	protein_coding	4.79005333342466e-27	0.439051689345468	0.27	0.109	9.50250780284783e-23	8.96901388024668e-22	0.464509550407659	0.235	0.092	1.77927297356334e-17	8.96901388024668e-22	9.58010666684932e-27	0.451780619876563
Pro_B	Smarcc1	SWI/SNF related, matrix associated, actin dependent regulator of chromatin, subfamily c, member 1 [Source:MGI Symbol;Acc:MGI:1203524]	protein_coding	5.68909457218867e-27	0.50036811160388	0.402	0.197	1.12860258123079e-22	1.07178357957804e-21	0.479014935342764	0.362	0.174	2.12620426516691e-17	1.07178357957804e-21	1.13781891443774e-26	0.489691523473322
Pro_B	Ndufv2	NADH:ubiquinone oxidoreductase core subunit V2 [Source:MGI Symbol;Acc:MGI:1920150]	protein_coding	6.39791193536351e-27	0.534453744361846	0.519	0.312	1.26921776973741e-22	1.24369703800272e-15	0.457377355268877	0.481	0.314	2.46724618398979e-11	1.24369703800272e-15	1.27958238707271e-26	0.495915549815362
Pro_B	Uqcrb	ubiquinol-cytochrome c reductase binding protein [Source:MGI Symbol;Acc:MGI:1914780]	protein_coding	7.4939537688419e-27	0.508713147382842	0.664	0.452	1.48665054866286e-22	2.2273782658694e-16	0.482281252327594	0.603	0.435	4.41867300383171e-12	2.2273782658694e-16	1.49879075376838e-26	0.495497199855218
Pro_B	Rp9	retinitis pigmentosa 9 (human) [Source:MGI Symbol;Acc:MGI:2157166]	protein_coding	1.02501011117139e-26	0.528012509405281	0.657	0.439	2.03341505854179e-22	2.3447071048033e-23	0.568222713794731	0.64	0.418	4.65142995450879e-19	2.3447071048033e-23	2.05002022234278e-26	0.548117611600006
Pro_B	Mbtd1	mbt domain containing 1 [Source:MGI Symbol;Acc:MGI:2143977]	protein_coding	1.2757570510927e-26	0.447914341568165	0.355	0.166	2.53084683795769e-22	7.60994446555674e-13	0.385773684288435	0.296	0.16	1.50966078307715e-08	7.60994446555674e-13	2.5515141021854e-26	0.4168440129283
Pro_B	Aimp1	aminoacyl tRNA synthetase complex-interacting multifunctional protein 1 [Source:MGI Symbol;Acc:MGI:102774]	protein_coding	1.69707740771342e-12	0.302677315509747	0.398	0.253	3.36666216142188e-08	1.42559970409e-26	0.501222025730566	0.492	0.252	2.82810469297375e-22	1.69707740771342e-12	2.85119940818e-26	0.401949670620156
Pro_B	Tmem223	transmembrane protein 223 [Source:MGI Symbol;Acc:MGI:1914086]	protein_coding	1.47725754625655e-26	0.451714531961681	0.366	0.175	2.93058352026375e-22	8.99850872761138e-24	0.441725711051438	0.36	0.165	1.78512416138355e-19	8.99850872761138e-24	2.9545150925131e-26	0.446720121506559
Pro_B	Prkcb	protein kinase C, beta [Source:MGI Symbol;Acc:MGI:97596]	protein_coding	1.51706710125472e-15	0.422911015758661	0.815	0.66	3.00955771546912e-11	1.49911411050112e-26	0.543341888001226	0.847	0.593	2.97394257241212e-22	1.51706710125472e-15	2.99822822100225e-26	0.483126451879943
Pro_B	Chd3	chromodomain helicase DNA binding protein 3 [Source:MGI Symbol;Acc:MGI:1344395]	protein_coding	1.531249582577e-26	0.443565054847491	0.304	0.13	3.03769292191625e-22	1.39899294759856e-16	0.409484019479931	0.278	0.13	2.77532220944603e-12	1.39899294759856e-16	3.06249916515399e-26	0.426524537163711
Pro_B	Elk3	ELK3, member of ETS oncogene family [Source:MGI Symbol;Acc:MGI:101762]	protein_coding	4.49404563511985e-20	0.423782898146781	0.289	0.137	8.91528773095077e-16	1.9044107217876e-26	0.517691213773904	0.344	0.147	3.77796998988225e-22	4.49404563511985e-20	3.80882144357522e-26	0.470737055960342
Pro_B	Dab2ip	disabled 2 interacting protein [Source:MGI Symbol;Acc:MGI:1916851]	protein_coding	2.06321313070303e-26	0.387704903458205	0.166	0.053	4.09300220868867e-22	1.80314240422693e-20	0.399269982114479	0.153	0.049	3.57707390150538e-16	1.80314240422693e-20	4.12642626140606e-26	0.393487442786342
Pro_B	Rbm39	RNA binding motif protein 39 [Source:MGI Symbol;Acc:MGI:2157953]	protein_coding	2.08908871396503e-26	0.410968331829942	0.964	0.855	4.14433419076383e-22	2.74348984888639e-26	0.45398671046655	0.95	0.842	5.44253516222082e-22	2.74348984888639e-26	4.17817742793006e-26	0.432477521148246
Pro_B	Rps3a1	ribosomal protein S3A1 [Source:MGI Symbol;Acc:MGI:1202063]	protein_coding	1.1792656745817e-13	0.2946220547134	0.987	0.899	2.33942724523517e-09	2.51275812457002e-26	0.459890948721052	0.989	0.891	4.98480956752201e-22	1.1792656745817e-13	5.02551624914006e-26	0.377256501717226
Pro_B	Zfp292	zinc finger protein 292 [Source:MGI Symbol;Acc:MGI:1353423]	protein_coding	2.56253251510269e-26	0.491358760924171	0.557	0.32	5.08355200346072e-22	2.14617202171949e-18	0.47959110027476	0.479	0.272	4.25757605668712e-14	2.14617202171949e-18	5.12506503020538e-26	0.485474930599466
Pro_B	Calm2	calmodulin 2 [Source:MGI Symbol;Acc:MGI:103250]	protein_coding	2.57560314122693e-26	0.512039942336046	0.787	0.577	5.10948151156599e-22	4.27765420347436e-21	0.47906174021929	0.786	0.582	8.48601040885244e-17	4.27765420347436e-21	5.15120628245388e-26	0.495550841277668
Pro_B	Snrpf	small nuclear ribonucleoprotein polypeptide F [Source:MGI Symbol;Acc:MGI:1917128]	protein_coding	1.46480708791085e-23	0.410707846901788	0.655	0.417	2.90588430099754e-19	2.63950950947714e-26	0.488553469586393	0.648	0.397	5.23625896490074e-22	1.46480708791085e-23	5.27901901895427e-26	0.44963065824409
Pro_B	Ppia	peptidylprolyl isomerase A [Source:MGI Symbol;Acc:MGI:97749]	protein_coding	2.08826154957526e-21	0.483927121937211	0.966	0.794	4.1426932620474e-17	2.88021394991451e-26	0.657710535332333	0.96	0.763	5.71376843384041e-22	2.08826154957526e-21	5.76042789982905e-26	0.570818828634772
Pro_B	Prdx3	peroxiredoxin 3 [Source:MGI Symbol;Acc:MGI:88034]	protein_coding	2.9877841460875e-26	0.440459658988078	0.387	0.19	5.92716618900837e-22	8.00384814372954e-16	0.354296553542837	0.394	0.219	1.58780339475307e-11	8.00384814372954e-16	5.97556829217501e-26	0.397378106265457
Pro_B	Sipa1	signal-induced proliferation associated gene 1 [Source:MGI Symbol;Acc:MGI:107576]	protein_coding	3.2208937686482e-26	0.534842729447518	0.466	0.259	6.3896090582443e-22	3.33723487229032e-15	0.473230837037303	0.474	0.301	6.62040653964953e-11	3.33723487229032e-15	6.4417875372964e-26	0.50403678324241
Pro_B	Ino80dos	INO80 complex subunit D, opposite strand [Source:MGI Symbol;Acc:MGI:3651861]	lncRNA	5.08139019574061e-26	0.416614776882214	0.13	0.036	1.00804618703102e-21	9.21497021598893e-23	0.373802055031846	0.143	0.04	1.82806579144788e-18	9.21497021598893e-23	1.01627803914813e-25	0.39520841595703
Pro_B	Rab3a	RAB3A, member RAS oncogene family [Source:MGI Symbol;Acc:MGI:97843]	protein_coding	4.7426932479897e-23	0.295941754960992	0.16	0.052	9.40855486536197e-19	7.14900484554419e-26	0.361130825835501	0.169	0.048	1.41821958125906e-21	4.7426932479897e-23	1.42980096910885e-25	0.328536290398247
Pro_B	Mta3	metastasis associated 3 [Source:MGI Symbol;Acc:MGI:2151172]	protein_coding	7.61551229854851e-26	0.562441721408716	0.389	0.199	1.51076532978605e-21	1.73764109923477e-25	0.565653726278496	0.415	0.205	3.44713241266193e-21	1.73764109923477e-25	1.5231024597097e-25	0.564047723843606
Pro_B	Serbp1	serpine1 mRNA binding protein 1 [Source:MGI Symbol;Acc:MGI:1914120]	protein_coding	8.00476836460131e-26	0.534866386796803	0.73	0.508	1.58798594816961e-21	4.44315756833649e-16	0.458426769386576	0.69	0.512	8.81433598406592e-12	4.44315756833649e-16	1.60095367292027e-25	0.496646578091689
Pro_B	Zfp330	zinc finger protein 330 [Source:MGI Symbol;Acc:MGI:1353574]	protein_coding	2.23630496758244e-23	0.388167696259864	0.291	0.13	4.43638179469004e-19	8.044555743838e-26	0.466520148715442	0.275	0.106	1.59587896846258e-21	2.23630496758244e-23	1.6089111487676e-25	0.427343922487653
Pro_B	C1galt1	core 1 synthase, glycoprotein-N-acetylgalactosamine 3-beta-galactosyltransferase, 1 [Source:MGI Symbol;Acc:MGI:2151071]	protein_coding	8.20468996112001e-26	0.333600609131254	0.672	0.393	1.62764639448699e-21	1.44733001765508e-24	0.395117915467115	0.587	0.326	2.87121328902414e-20	1.44733001765508e-24	1.640937992224e-25	0.364359262299185
Pro_B	Tpd52	tumor protein D52 [Source:MGI Symbol;Acc:MGI:107749]	protein_coding	8.77032886207461e-26	0.421763408757584	0.602	0.349	1.73985783965836e-21	1.97485070060207e-24	0.483289529183514	0.582	0.321	3.91770881985438e-20	1.97485070060207e-24	1.75406577241492e-25	0.452526468970549
Pro_B	Cox20	cytochrome c oxidase assembly protein 20 [Source:MGI Symbol;Acc:MGI:1913609]	protein_coding	1.1140714957278e-25	0.543246465118512	0.434	0.238	2.21009503322481e-21	5.62112881291861e-12	0.489798267844771	0.399	0.26	1.11511953390679e-07	5.62112881291861e-12	2.22814299145561e-25	0.516522366481642
Pro_B	Nr1h2	nuclear receptor subfamily 1, group H, member 2 [Source:MGI Symbol;Acc:MGI:1352463]	protein_coding	1.25154976182561e-25	0.47535654030915	0.391	0.199	2.48282441750965e-21	4.56999734642686e-17	0.519897149876164	0.381	0.216	9.0659607358416e-13	4.56999734642686e-17	2.50309952365124e-25	0.497626845092657
Pro_B	Bzw2	basic leucine zipper and W2 domains 2 [Source:MGI Symbol;Acc:MGI:1914162]	protein_coding	1.36064128060593e-25	0.418757645559431	0.266	0.109	2.69924017246604e-21	3.6626520762715e-23	0.425124774875791	0.257	0.099	7.26596918890741e-19	3.6626520762715e-23	2.72128256121186e-25	0.421941210217611
Pro_B	Rps12	ribosomal protein S12 [Source:MGI Symbol;Acc:MGI:98105]	protein_coding	1.51884385181461e-25	0.374071659657128	0.97	0.876	3.01308243322982e-21	6.53943347616707e-25	0.443642453279312	0.966	0.85	1.29729281300202e-20	6.53943347616707e-25	3.03768770362922e-25	0.40885705646822
Pro_B	Cdca7l	cell division cycle associated 7 like [Source:MGI Symbol;Acc:MGI:2384982]	protein_coding	1.82335575099789e-25	0.346525648781231	0.157	0.05	3.61717313882961e-21	2.35642361021125e-16	0.264611694169199	0.127	0.041	4.67467315793707e-12	2.35642361021125e-16	3.64671150199579e-25	0.305568671475215
Pro_B	Pcm1	pericentriolar material 1 [Source:MGI Symbol;Acc:MGI:1277958]	protein_coding	2.04409312395183e-25	0.477841461811091	0.438	0.236	4.05507193929564e-21	1.69968501744295e-19	0.44408065007978	0.365	0.184	3.37183513760332e-15	1.69968501744295e-19	4.08818624790367e-25	0.460961055945435
Pro_B	Rack1	receptor for activated C kinase 1 [Source:MGI Symbol;Acc:MGI:101849]	protein_coding	1.64371728077962e-18	0.341021820392102	0.917	0.709	3.2608063416106e-14	2.0698136571105e-25	0.477889167563505	0.913	0.68	4.10609633297581e-21	1.64371728077962e-18	4.139627314221e-25	0.409455493977804
Pro_B	Mrpl54	mitochondrial ribosomal protein L54 [Source:MGI Symbol;Acc:MGI:1913297]	protein_coding	3.66325530372547e-25	0.459890395009818	0.453	0.244	7.26716587153059e-21	2.39441190402987e-25	0.506974065930156	0.45	0.225	4.75003433521447e-21	3.66325530372547e-25	4.78882380805976e-25	0.483432230469987
Pro_B	Hint1	histidine triad nucleotide binding protein 1 [Source:MGI Symbol;Acc:MGI:1321133]	protein_coding	2.59316710157284e-25	0.536802080596562	0.691	0.456	5.14432489610021e-21	8.56613244136874e-18	0.516414658473411	0.661	0.458	1.69934935371873e-13	8.56613244136874e-18	5.18633420314568e-25	0.526608369534986
Pro_B	Eef1g	eukaryotic translation elongation factor 1 gamma [Source:MGI Symbol;Acc:MGI:1914410]	protein_coding	1.86001390729378e-20	0.413185916329766	0.634	0.41	3.6898955892894e-16	2.63178400061041e-25	0.559956991722813	0.64	0.391	5.22093310041093e-21	1.86001390729378e-20	5.26356800122083e-25	0.486571454026289
Pro_B	Snu13	SNU13 homolog, small nuclear ribonucleoprotein (U4/U6.U5) [Source:MGI Symbol;Acc:MGI:893586]	protein_coding	2.93944173870931e-25	0.513904636014951	0.574	0.349	5.83126452125152e-21	5.64923612724684e-22	0.487835735987083	0.542	0.32	1.12069546292323e-17	5.64923612724684e-22	5.87888347741862e-25	0.500870186001017
Pro_B	Sub1	SUB1 homolog, transcriptional regulator [Source:MGI Symbol;Acc:MGI:104811]	protein_coding	2.40637586009685e-13	0.300807739351858	0.823	0.675	4.77376843126012e-09	3.22623632067075e-25	0.521068268614792	0.844	0.638	6.40020761294663e-21	2.40637586009685e-13	6.45247264134149e-25	0.410938003983325
Pro_B	Hspa8	heat shock protein 8 [Source:MGI Symbol;Acc:MGI:105384]	protein_coding	1.05935135217353e-21	0.461742509145655	0.883	0.711	2.10154121244184e-17	3.25428362881356e-25	0.550552332101912	0.87	0.685	6.45584786284034e-21	1.05935135217353e-21	6.50856725762713e-25	0.506147420623784
Pro_B	Tspan31	tetraspanin 31 [Source:MGI Symbol;Acc:MGI:1914375]	protein_coding	3.37851814538403e-25	0.341200430340425	0.174	0.059	6.70230429681283e-21	9.55802425748719e-12	0.261717294313273	0.156	0.067	1.89612085220031e-07	9.55802425748719e-12	6.75703629076807e-25	0.301458862326849
Pro_B	Akt3	thymoma viral proto-oncogene 3 [Source:MGI Symbol;Acc:MGI:1345147]	protein_coding	4.84911960924168e-24	0.49611172212734	0.44	0.235	9.61968348081365e-20	3.91172667952087e-25	0.441122923761257	0.429	0.204	7.7600833868335e-21	4.84911960924168e-24	7.82345335904178e-25	0.468617322944299
Pro_B	St13	suppression of tumorigenicity 13 [Source:MGI Symbol;Acc:MGI:1917606]	protein_coding	4.26776456604679e-25	0.514094647631908	0.396	0.205	8.46639134612362e-21	5.49469149936783e-14	0.410152435856402	0.36	0.205	1.09003689964459e-09	5.49469149936783e-14	8.53552913209356e-25	0.462123541744155
Pro_B	Prdx1	peroxiredoxin 1 [Source:MGI Symbol;Acc:MGI:99523]	protein_coding	5.3934713448818e-25	0.40408136987448	0.672	0.42	1.06995684539765e-20	4.2980622790908e-15	0.303391651600498	0.603	0.392	8.52649594926033e-11	4.2980622790908e-15	1.07869426897636e-24	0.353736510737489
Pro_B	Mef2d	myocyte enhancer factor 2D [Source:MGI Symbol;Acc:MGI:99533]	protein_coding	7.00757485972037e-25	0.414106135044554	0.57	0.323	1.39016270067133e-20	4.51876069474739e-22	0.406232540170353	0.542	0.293	8.96431746623986e-18	4.51876069474739e-22	1.40151497194407e-24	0.410169337607453
Pro_B	Armc10	armadillo repeat containing 10 [Source:MGI Symbol;Acc:MGI:1914461]	protein_coding	7.74408387176196e-25	0.331381589030664	0.213	0.079	1.53627135848014e-20	1.29699161942197e-20	0.306371220624758	0.206	0.075	2.57297197460931e-16	1.29699161942197e-20	1.54881677435239e-24	0.318876404827711
Pro_B	Mnat1	menage a trois 1 [Source:MGI Symbol;Acc:MGI:106207]	protein_coding	8.3043957507757e-25	0.422336204849586	0.257	0.106	1.64742602903888e-20	4.08982144699232e-11	0.25095663256545	0.183	0.085	8.11338778654336e-07	4.08982144699232e-11	1.66087915015514e-24	0.336646418707518
Pro_B	Rnf7	ring finger protein 7 [Source:MGI Symbol;Acc:MGI:1337096]	protein_coding	9.11977229587659e-25	0.453764292289694	0.509	0.286	1.809180428056e-20	1.59724647440579e-21	0.509361459722483	0.463	0.258	3.16861755592621e-17	1.59724647440579e-21	1.82395445917532e-24	0.481562876006088
Pro_B	Snrpg	small nuclear ribonucleoprotein polypeptide G [Source:MGI Symbol;Acc:MGI:1915261]	protein_coding	3.61378506645505e-22	0.437996261827232	0.791	0.585	7.16902681483353e-18	9.88149236377587e-25	0.557816008248618	0.791	0.579	1.96029045512586e-20	3.61378506645505e-22	1.97629847275518e-24	0.497906135037925
Pro_B	Ppp1ca	protein phosphatase 1 catalytic subunit alpha [Source:MGI Symbol;Acc:MGI:103016]	protein_coding	2.58240003664018e-21	0.446979194445731	0.809	0.671	5.12296519268679e-17	1.06520221759766e-24	0.554949996652779	0.807	0.653	2.11314815927025e-20	2.58240003664018e-21	2.13040443519534e-24	0.500964595549255
Pro_B	Mirt1	myocardial infarction associated transcript 1 [Source:MGI Symbol;Acc:MGI:1922001]	lncRNA	1.10924189802321e-24	0.447305392091235	0.396	0.202	2.20051407729844e-20	1.07694464861019e-17	0.504794770927892	0.368	0.196	2.13644279391289e-13	1.07694464861019e-17	2.21848379604641e-24	0.476050081509563
Pro_B	Bcl11a	B cell CLL/lymphoma 11A (zinc finger protein) [Source:MGI Symbol;Acc:MGI:106190]	protein_coding	1.15875400203591e-24	0.288475176830428	0.487	0.245	2.29873618923883e-20	1.39290177743378e-20	0.38114500775246	0.442	0.219	2.76323854607314e-16	1.39290177743378e-20	2.31750800407182e-24	0.334810092291444
Pro_B	Ppp5c	protein phosphatase 5, catalytic subunit [Source:MGI Symbol;Acc:MGI:102666]	protein_coding	2.61967780955752e-24	0.365534929547241	0.223	0.087	5.19691683860021e-20	1.26327922746146e-24	0.439873913631708	0.241	0.089	2.50609333143804e-20	2.61967780955752e-24	2.52655845492292e-24	0.402704421589474
Pro_B	Atg10	autophagy related 10 [Source:MGI Symbol;Acc:MGI:1914045]	protein_coding	1.48740155000598e-24	0.424605602496484	0.234	0.093	2.95070719490186e-20	4.74049313431694e-12	0.328017720890266	0.188	0.087	9.40419027985795e-08	4.74049313431694e-12	2.97480310001196e-24	0.376311661693375
Pro_B	Zfp945	zinc finger protein 945 [Source:MGI Symbol;Acc:MGI:2445132]	protein_coding	1.63138718693194e-24	0.293665137895966	0.149	0.046	3.23634590143558e-20	7.54949880311163e-19	0.353718197961554	0.132	0.04	1.49766957256129e-14	7.54949880311163e-19	3.26277437386388e-24	0.32369166792876
Pro_B	Jakmip1	janus kinase and microtubule interacting protein 1 [Source:MGI Symbol;Acc:MGI:1923321]	protein_coding	3.13255234911423e-19	0.309475740363658	0.289	0.134	6.21435735017281e-15	1.65508003262072e-24	0.469588895329927	0.288	0.114	3.28334776871299e-20	3.13255234911423e-19	3.31016006524145e-24	0.389532317846793
Pro_B	Tubb5	tubulin, beta 5 class I [Source:MGI Symbol;Acc:MGI:107812]	protein_coding	1.72817680435474e-24	0.486784987150199	0.636	0.393	3.42835714447893e-20	8.06327212978752e-14	0.395654854592058	0.606	0.424	1.59959192510725e-09	8.06327212978752e-14	3.45635360870948e-24	0.441219920871128
Pro_B	Hadh	hydroxyacyl-Coenzyme A dehydrogenase [Source:MGI Symbol;Acc:MGI:96009]	protein_coding	2.00801876663316e-19	0.301584768019207	0.213	0.089	3.98350762924686e-15	1.84207095943619e-24	0.349790651627225	0.233	0.082	3.65430036932952e-20	2.00801876663316e-19	3.68414191887239e-24	0.325687709823216
Pro_B	Tmem106c	transmembrane protein 106C [Source:MGI Symbol;Acc:MGI:1196384]	protein_coding	1.91011410543556e-24	0.292856600074369	0.138	0.041	3.78928436236306e-20	9.58304206801352e-20	0.269161998859033	0.14	0.042	1.90108388545252e-15	9.58304206801352e-20	3.82022821087112e-24	0.281009299466701
Pro_B	Rpl14	ribosomal protein L14 [Source:MGI Symbol;Acc:MGI:1914365]	protein_coding	1.95872831811419e-24	0.424220184102003	0.889	0.676	3.88572523747492e-20	1.70999513896593e-17	0.377317244642561	0.868	0.679	3.39228835668061e-13	1.70999513896593e-17	3.91745663622838e-24	0.400768714372282
Pro_B	Zfp386	zinc finger protein 386 (Kruppel-like) [Source:MGI Symbol;Acc:MGI:1930708]	protein_coding	2.40652288872274e-24	0.394099388508428	0.191	0.068	4.77406010664816e-20	5.39703906534882e-18	0.308771811705641	0.167	0.059	1.0706646097839e-13	5.39703906534882e-18	4.81304577744547e-24	0.351435600107034
Pro_B	Pbxip1	pre B cell leukemia transcription factor interacting protein 1 [Source:MGI Symbol;Acc:MGI:2441670]	protein_coding	2.08378600924837e-22	0.590612131471518	0.432	0.251	4.13381468514691e-18	2.5773057336646e-24	0.606712653761442	0.481	0.262	5.11285911444384e-20	2.08378600924837e-22	5.15461146732922e-24	0.59866239261648
Pro_B	Rpl3	ribosomal protein L3 [Source:MGI Symbol;Acc:MGI:1351605]	protein_coding	9.65640486413819e-18	0.333321027721068	0.913	0.736	1.91563759694773e-13	2.86536407788161e-24	0.462452498385241	0.931	0.727	5.68430925770153e-20	9.65640486413819e-18	5.73072815576321e-24	0.397886763053155
Pro_B	As3mt	arsenite methyltransferase [Source:MGI Symbol;Acc:MGI:1929882]	protein_coding	3.1690111031082e-24	0.31398360106221	0.162	0.053	6.28668422634605e-20	8.9053259080245e-15	0.310284576525954	0.146	0.053	1.7666385536339e-10	8.9053259080245e-15	6.33802220621642e-24	0.312134088794082
Pro_B	Pigp	phosphatidylinositol glycan anchor biosynthesis, class P [Source:MGI Symbol;Acc:MGI:1860433]	protein_coding	3.2322398033158e-24	0.375320046258244	0.2	0.074	6.41211732181788e-20	2.02560615077098e-16	0.306682885557053	0.177	0.068	4.01839748189947e-12	2.02560615077098e-16	6.46447960663162e-24	0.341001465907648
Pro_B	Senp6	SUMO/sentrin specific peptidase 6 [Source:MGI Symbol;Acc:MGI:1922075]	protein_coding	3.44401818178416e-19	0.484856656450396	0.555	0.366	6.83224326902342e-15	3.912542516674e-24	0.5633049613918	0.571	0.339	7.76170184457788e-20	3.44401818178416e-19	7.82508503334801e-24	0.524080808921098
Pro_B	Acvr2a	activin receptor IIA [Source:MGI Symbol;Acc:MGI:102806]	protein_coding	6.67973194441688e-22	0.250920618355513	0.1	0.026	1.32512522313342e-17	4.39164762109891e-24	0.313647394626303	0.111	0.025	8.71215055073602e-20	6.67973194441688e-22	8.78329524219787e-24	0.282284006490908
Pro_B	Bcl7c	B cell CLL/lymphoma 7C [Source:MGI Symbol;Acc:MGI:1332237]	protein_coding	3.71676867318805e-19	0.392594262247993	0.351	0.187	7.37332569387046e-15	4.56762517078899e-24	0.560865244154698	0.381	0.183	9.0612548138112e-20	3.71676867318805e-19	9.13525034157798e-24	0.476729753201346
Pro_B	Rps5	ribosomal protein S5 [Source:MGI Symbol;Acc:MGI:1097682]	protein_coding	1.63088525251239e-15	0.288130511500833	0.989	0.848	3.23535016393409e-11	5.44409311772604e-24	0.428270583800042	0.987	0.829	1.07999919269449e-19	1.63088525251239e-15	1.08881862354521e-23	0.358200547650438
Pro_B	Xxylt1	xyloside xylosyltransferase 1 [Source:MGI Symbol;Acc:MGI:2146443]	protein_coding	6.54215295923278e-24	0.336773788386511	0.149	0.047	1.2978323040526e-19	1.56497964040678e-17	0.286865669029271	0.127	0.039	3.10460661063898e-13	1.56497964040678e-17	1.30843059184656e-23	0.311819728707891
Pro_B	Cct3	chaperonin containing Tcp1, subunit 3 (gamma) [Source:MGI Symbol;Acc:MGI:104708]	protein_coding	1.82001575919651e-19	0.452889586571199	0.334	0.177	3.61054726309403e-15	7.14827811224436e-24	0.514648162929719	0.349	0.16	1.41807541190704e-19	1.82001575919651e-19	1.42965562244888e-23	0.483768874750459
Pro_B	Ppil1	peptidylprolyl isomerase (cyclophilin)-like 1 [Source:MGI Symbol;Acc:MGI:1916066]	protein_coding	7.62313683155042e-24	0.398389706545343	0.281	0.124	1.51227788464297e-19	9.48834089329811e-22	0.420038570619874	0.27	0.113	1.88229706641248e-17	9.48834089329811e-22	1.52462736631009e-23	0.409214138582608
Pro_B	Ubac2	ubiquitin associated domain containing 2 [Source:MGI Symbol;Acc:MGI:1916139]	protein_coding	7.96235651149619e-24	0.477163838802063	0.498	0.284	1.57957228475061e-19	1.47519173068653e-13	0.416134321457783	0.442	0.271	2.92648535533593e-09	1.47519173068653e-13	1.59247130229925e-23	0.446649080129923
Pro_B	Rps27a	ribosomal protein S27A [Source:MGI Symbol;Acc:MGI:1925544]	protein_coding	2.20863933649735e-21	0.282604769340508	0.989	0.943	4.38149871574344e-17	8.81098050518634e-24	0.370866962102617	0.984	0.922	1.74792231261887e-19	2.20863933649735e-21	1.76219610103727e-23	0.326735865721563
Pro_B	Abl1	c-abl oncogene 1, non-receptor tyrosine kinase [Source:MGI Symbol;Acc:MGI:87859]	protein_coding	9.03592388627231e-24	0.320860005966027	0.247	0.101	1.7925465805587e-19	3.41302853585855e-19	0.38404543521452	0.225	0.091	6.7707660094362e-15	3.41302853585855e-19	1.80718477725446e-23	0.352452720590274
Pro_B	Sae1	SUMO1 activating enzyme subunit 1 [Source:MGI Symbol;Acc:MGI:1929264]	protein_coding	9.54096099035424e-24	0.443870109075578	0.394	0.203	1.89273584126648e-19	1.07026054794303e-19	0.457000660073621	0.376	0.193	2.12318287500937e-15	1.07026054794303e-19	1.90819219807085e-23	0.4504353845746
Pro_B	Rpl5	ribosomal protein L5 [Source:MGI Symbol;Acc:MGI:102854]	protein_coding	6.78686531521531e-18	0.323779937064865	0.847	0.638	1.34637834123241e-13	9.9072849346316e-24	0.473581757805908	0.833	0.615	1.96540718533222e-19	6.78686531521531e-18	1.98145698692632e-23	0.398680847435387
Pro_B	Mapk1ip1	mitogen-activated protein kinase 1 interacting protein 1 [Source:MGI Symbol;Acc:MGI:1916796]	protein_coding	4.60018826849879e-19	0.314590624929484	0.143	0.05	9.12585348704791e-15	1.10720673054537e-23	0.404024527048907	0.169	0.052	2.19647671205591e-19	4.60018826849879e-19	2.21441346109074e-23	0.359307575989195
Pro_B	Nono	non-POU-domain-containing, octamer binding protein [Source:MGI Symbol;Acc:MGI:1855692]	protein_coding	2.30218883280529e-12	0.302015521906024	0.496	0.335	4.56708220651913e-08	1.2484714693982e-23	0.512160033676554	0.553	0.323	2.47671770099215e-19	2.30218883280529e-12	2.4969429387964e-23	0.407087777791289
Pro_B	Arid1b	AT rich interactive domain 1B (SWI-like) [Source:MGI Symbol;Acc:MGI:1926129]	protein_coding	1.43507238425077e-23	0.374250401577906	0.74	0.486	2.84689659587667e-19	4.64676779163037e-19	0.430559993368024	0.648	0.423	9.21825794503634e-15	4.64676779163037e-19	2.87014476850154e-23	0.402405197472965
Pro_B	Bptf	bromodomain PHD finger transcription factor [Source:MGI Symbol;Acc:MGI:2444008]	protein_coding	7.54639733379187e-19	0.406451676347236	0.606	0.405	1.49705430307763e-14	1.53081405379694e-23	0.520217748302958	0.619	0.385	3.03682891992238e-19	7.54639733379187e-19	3.0616281075939e-23	0.463334712325097
Pro_B	Tfg	Trk-fused gene [Source:MGI Symbol;Acc:MGI:1338041]	protein_coding	1.72406903210882e-13	0.3284876487738	0.313	0.182	3.42020814589749e-09	1.79125050717818e-23	0.453986772239336	0.352	0.162	3.55348275614008e-19	1.72406903210882e-13	3.58250101435638e-23	0.391237210506568
Pro_B	Fahd2a	fumarylacetoacetate hydrolase domain containing 2A [Source:MGI Symbol;Acc:MGI:1915376]	protein_coding	1.81346464225487e-23	0.256862817435478	0.117	0.032	3.59755115730521e-19	3.76175854871569e-19	0.297376651302732	0.111	0.03	7.46257660894218e-15	3.76175854871569e-19	3.62692928450975e-23	0.277119734369105
Pro_B	Mif	macrophage migration inhibitory factor (glycosylation-inhibiting factor) [Source:MGI Symbol;Acc:MGI:96982]	protein_coding	1.83596899814361e-23	0.752018469879702	0.585	0.358	3.6421952985173e-19	2.25743428379976e-17	0.808598090880942	0.497	0.307	4.47829813220196e-13	2.25743428379976e-17	3.67193799628723e-23	0.780308280380322
Pro_B	Gas5	growth arrest specific 5 [Source:MGI Symbol;Acc:MGI:95659]	lncRNA	2.02723641013817e-18	0.351628810827076	0.781	0.556	4.0216315904321e-14	1.91960966591342e-23	0.51967434635835	0.759	0.535	3.80812165523904e-19	2.02723641013817e-18	3.83921933182684e-23	0.435651578592713
Pro_B	Prkacb	protein kinase, cAMP dependent, catalytic, beta [Source:MGI Symbol;Acc:MGI:97594]	protein_coding	1.96535420214454e-23	0.47537414332428	0.313	0.149	3.89886966621434e-19	5.62996324413887e-10	0.373036120151881	0.265	0.151	1.11687210837227e-05	5.62996324413887e-10	3.9307084042891e-23	0.424205131738081
Pro_B	Rrs1	ribosome biogenesis regulator 1 [Source:MGI Symbol;Acc:MGI:1929721]	protein_coding	2.24372931401353e-23	0.320199058101982	0.179	0.062	4.45111021314003e-19	3.6853848192046e-11	0.277498291238889	0.135	0.056	7.31106640433809e-07	3.6853848192046e-11	4.48745862802706e-23	0.298848674670435
Pro_B	Brix1	BRX1, biogenesis of ribosomes [Source:MGI Symbol;Acc:MGI:1915082]	protein_coding	2.25478120828377e-23	0.349379198726985	0.34	0.16	4.47303496099333e-19	1.87830284505873e-14	0.33283939596358	0.286	0.144	3.7261771840275e-10	1.87830284505873e-14	4.50956241656754e-23	0.341109297345282
Pro_B	Rpl36al	ribosomal protein L36A-like [Source:MGI Symbol;Acc:MGI:1913733]	protein_coding	1.86336200480263e-16	0.320244895507021	0.857	0.655	3.69653754512745e-12	2.42426444489982e-23	0.444172011133273	0.884	0.629	4.80925580579227e-19	1.86336200480263e-16	4.84852888979964e-23	0.382208453320147
Pro_B	Dusp16	dual specificity phosphatase 16 [Source:MGI Symbol;Acc:MGI:1917936]	protein_coding	2.48603918077507e-23	0.411876723641705	0.281	0.123	4.93180452682159e-19	4.45919853790849e-23	0.420711140936868	0.291	0.119	8.84615805950286e-19	4.45919853790849e-23	4.97207836155014e-23	0.416293932289287
Pro_B	Son	Son DNA binding protein [Source:MGI Symbol;Acc:MGI:98353]	protein_coding	4.90944187073533e-19	0.348574825172595	0.872	0.74	9.73935078316474e-15	2.55032012048774e-23	0.480930575076922	0.905	0.752	5.05932505502359e-19	4.90944187073533e-19	5.1006402409755e-23	0.414752700124759
Pro_B	Nudt3	nudix (nucleotide diphosphate linked moiety X)-type motif 3 [Source:MGI Symbol;Acc:MGI:1928484]	protein_coding	2.61229470549867e-23	0.399857254143246	0.319	0.15	5.18227023676827e-19	2.26445628024807e-13	0.322140866919628	0.278	0.142	4.49222836875612e-09	2.26445628024807e-13	5.22458941099736e-23	0.360999060531437
Pro_B	Ndufc1	NADH:ubiquinone oxidoreductase subunit C1 [Source:MGI Symbol;Acc:MGI:1913627]	protein_coding	2.6464538998181e-23	0.439807459841175	0.568	0.358	5.25003524645915e-19	1.60025098796691e-08	0.317192670703863	0.471	0.344	0.000317457790992875	1.60025098796691e-08	5.29290779963619e-23	0.378500065272519
Pro_B	Hnrnpc	heterogeneous nuclear ribonucleoprotein C [Source:MGI Symbol;Acc:MGI:107795]	protein_coding	2.72384330696057e-23	0.545809175200814	0.589	0.391	5.40356035234837e-19	5.60683266588751e-13	0.386791280087742	0.513	0.359	1.11228346425876e-08	5.60683266588751e-13	5.44768661392116e-23	0.466300227644278
Pro_B	Plgrkt	plasminogen receptor, C-terminal lysine transmembrane protein [Source:MGI Symbol;Acc:MGI:1915009]	protein_coding	3.39950346367575e-23	0.43168888766133	0.377	0.188	6.74393497123995e-19	3.98797275108782e-10	0.315706588588548	0.288	0.169	7.91134034360802e-06	3.98797275108782e-10	6.79900692735148e-23	0.373697738124939
Pro_B	Rps21	ribosomal protein S21 [Source:MGI Symbol;Acc:MGI:1913731]	protein_coding	3.73995259729422e-23	0.290265546009293	0.981	0.878	7.41931796251227e-19	2.48938551191685e-17	0.271939508730189	0.971	0.865	4.93844297854065e-13	2.48938551191685e-17	7.47990519458844e-23	0.281102527369741
Pro_B	Clint1	clathrin interactor 1 [Source:MGI Symbol;Acc:MGI:2144243]	protein_coding	4.68407090508248e-23	0.475859060975613	0.796	0.609	9.29225986150261e-19	1.27381657270351e-19	0.512786699454855	0.741	0.547	2.52699731692921e-15	1.27381657270351e-19	9.36814181016494e-23	0.494322880215234
Pro_B	Dynlrb1	dynein light chain roadblock-type 1 [Source:MGI Symbol;Acc:MGI:1914318]	protein_coding	2.21670730055464e-19	0.442553482864559	0.536	0.346	4.39750394284029e-15	5.6676432743881e-23	0.550702934232656	0.545	0.325	1.12434707277311e-18	2.21670730055464e-19	1.13352865487762e-22	0.496628208548608
Pro_B	Rplp1	ribosomal protein, large, P1 [Source:MGI Symbol;Acc:MGI:1927099]	protein_coding	6.6982140212792e-23	0.304283073360755	0.974	0.831	1.32879169754137e-18	4.30282235321275e-19	0.292440937129649	0.974	0.821	8.53593898430345e-15	4.30282235321275e-19	1.33964280425584e-22	0.298362005245202
Pro_B	Capn7	calpain 7 [Source:MGI Symbol;Acc:MGI:1338030]	protein_coding	6.88901721399737e-23	0.373554442350877	0.296	0.134	1.3666432349128e-18	1.43321316720544e-13	0.328998625042683	0.251	0.122	2.84320828110216e-09	1.43321316720544e-13	1.37780344279948e-22	0.35127653369678
Pro_B	Kansl1	KAT8 regulatory NSL complex subunit 1 [Source:MGI Symbol;Acc:MGI:1923969]	protein_coding	7.3702035139621e-23	0.518391316133427	0.662	0.45	1.4621009730998e-18	1.76705348605838e-17	0.490341141014742	0.627	0.427	3.50548070564262e-13	1.76705348605838e-17	1.47404070279242e-22	0.504366228574084
Pro_B	Fkbp4	FK506 binding protein 4 [Source:MGI Symbol;Acc:MGI:95543]	protein_coding	7.01529010738527e-18	0.406584817773371	0.321	0.169	1.39169325150309e-13	7.74404266046007e-23	0.439301080098246	0.344	0.156	1.53626318298207e-18	7.01529010738527e-18	1.54880853209201e-22	0.422942948935808
Pro_B	Dynll1	dynein light chain LC8-type 1 [Source:MGI Symbol;Acc:MGI:1861457]	protein_coding	7.78364176211612e-23	0.470055128898131	0.779	0.598	1.5441188527686e-18	1.97196082748241e-18	0.534850264194323	0.749	0.564	3.9119758895596e-14	1.97196082748241e-18	1.55672835242323e-22	0.502452696546227
Pro_B	Nsfl1c	NSFL1 (p97) cofactor (p47) [Source:MGI Symbol;Acc:MGI:3042273]	protein_coding	8.10476706849401e-23	0.382826059140442	0.336	0.162	1.60782369104784e-18	1.03808208346619e-14	0.342143977726071	0.299	0.154	2.05934723718022e-10	1.03808208346619e-14	1.6209534136988e-22	0.362485018433256
Pro_B	Sipa1l1	signal-induced proliferation-associated 1 like 1 [Source:MGI Symbol;Acc:MGI:2443679]	protein_coding	8.17479994067865e-23	0.471628811780062	0.315	0.151	1.62171681223183e-18	3.20657454658338e-12	0.316738399282899	0.27	0.141	6.36120258551212e-08	3.20657454658338e-12	1.63495998813574e-22	0.39418360553148
Pro_B	Ddx39b	DEAD box helicase 39b [Source:MGI Symbol;Acc:MGI:99240]	protein_coding	1.36883991378122e-16	0.403997375597935	0.553	0.373	2.71550462095918e-12	8.83968271254115e-23	0.623627963385159	0.585	0.371	1.75361625651391e-18	1.36883991378122e-16	1.76793654250823e-22	0.513812669491547
Pro_B	Wwox	WW domain-containing oxidoreductase [Source:MGI Symbol;Acc:MGI:1931237]	protein_coding	1.00117751040709e-22	0.452625865623112	0.332	0.16	1.98613594514558e-18	1.24540323855831e-18	0.462666571886377	0.299	0.139	2.47063094465197e-14	1.24540323855831e-18	2.00235502081418e-22	0.457646218754744
Pro_B	Wls	wntless WNT ligand secretion mediator [Source:MGI Symbol;Acc:MGI:1915401]	protein_coding	1.01460550524617e-22	0.450486077500553	0.234	0.098	2.01277440130736e-18	3.24177324635351e-19	0.51853797246718	0.228	0.094	6.43102976611609e-15	3.24177324635351e-19	2.02921101049235e-22	0.484512024983867
Pro_B	Mtap	methylthioadenosine phosphorylase [Source:MGI Symbol;Acc:MGI:1914152]	protein_coding	1.04818004513842e-22	0.291138817263424	0.145	0.046	2.07937957354561e-18	1.22803144457494e-22	0.331014667165839	0.153	0.045	2.43616877974777e-18	1.22803144457494e-22	2.09636009027685e-22	0.311076742214632
Pro_B	Nudt14	nudix (nucleoside diphosphate linked moiety X)-type motif 14 [Source:MGI Symbol;Acc:MGI:1913424]	protein_coding	1.11696085447632e-22	0.323933288792834	0.228	0.091	2.21582694311012e-18	3.39757761132496e-19	0.332763424141582	0.209	0.08	6.74011446534645e-15	3.39757761132496e-19	2.23392170895264e-22	0.328348356467208
Pro_B	Eya1	EYA transcriptional coactivator and phosphatase 1 [Source:MGI Symbol;Acc:MGI:109344]	protein_coding	1.1735783119114e-22	0.455618963745495	0.196	0.073	2.32814465516983e-18	1.67462888933582e-10	0.254238653060436	0.132	0.055	3.32212879066441e-06	1.67462888933582e-10	2.3471566238228e-22	0.354928808402966
Pro_B	Prmt1	protein arginine N-methyltransferase 1 [Source:MGI Symbol;Acc:MGI:107846]	protein_coding	1.20143322679316e-22	0.409637645690403	0.402	0.213	2.38340323531227e-18	7.40030483191281e-17	0.398626957327805	0.37	0.197	1.46807247255486e-12	7.40030483191281e-17	2.40286645358633e-22	0.404132301509104
Pro_B	Rpl6	ribosomal protein L6 [Source:MGI Symbol;Acc:MGI:108057]	protein_coding	3.60492789400723e-18	0.291032592227589	0.974	0.86	7.15145595613154e-14	1.30783064010147e-22	0.387379049120592	0.984	0.87	2.5944744238333e-18	3.60492789400723e-18	2.61566128020296e-22	0.339205820674091
Pro_B	Ap1s1	adaptor protein complex AP-1, sigma 1 [Source:MGI Symbol;Acc:MGI:1098244]	protein_coding	1.88063779946328e-16	0.278051303424857	0.226	0.106	3.73080926657526e-12	1.37889339251959e-22	0.373904031761284	0.254	0.101	2.73544871208035e-18	1.88063779946328e-16	2.75778678503917e-22	0.325977667593071
Pro_B	Rpl37a	ribosomal protein L37a [Source:MGI Symbol;Acc:MGI:98068]	protein_coding	5.32698791151061e-19	0.259678563129459	0.987	0.941	1.05676786188547e-14	1.46934280526739e-22	0.361313136755117	0.984	0.927	2.91488225708945e-18	5.32698791151061e-19	2.93868561053477e-22	0.310495849942288
Pro_B	Eef1b2	eukaryotic translation elongation factor 1 beta 2 [Source:MGI Symbol;Acc:MGI:1929520]	protein_coding	1.86073482680258e-15	0.335792250133517	0.832	0.665	3.69132574941096e-11	1.48131923908231e-22	0.436872186510465	0.865	0.629	2.93864110649149e-18	1.86073482680258e-15	2.96263847816462e-22	0.386332218321991
Pro_B	Maz	MYC-associated zinc finger protein (purine-binding transcription factor) [Source:MGI Symbol;Acc:MGI:1338823]	protein_coding	1.51282779425794e-22	0.386281247436856	0.468	0.255	3.0011477782489e-18	6.07035248241385e-10	0.324762978861207	0.434	0.29	1.20423652546126e-05	6.07035248241385e-10	3.02565558851588e-22	0.355522113149032
Pro_B	Srp68	signal recognition particle 68 [Source:MGI Symbol;Acc:MGI:1917447]	protein_coding	1.67776618231029e-22	0.344254446663675	0.257	0.111	3.32835255246716e-18	4.84377329600382e-14	0.332382054496114	0.228	0.107	9.60907746461238e-10	4.84377329600382e-14	3.3555323646206e-22	0.338318250579895
Pro_B	Armc3	armadillo repeat containing 3 [Source:MGI Symbol;Acc:MGI:1918132]	protein_coding	1.73358881785098e-22	0.309991069518118	0.14	0.045	3.43909349685278e-18	5.21071004652351e-16	0.322414114030191	0.135	0.046	1.03370065902933e-11	5.21071004652351e-16	3.46717763570197e-22	0.316202591774154
Pro_B	Cpsf6	cleavage and polyadenylation specific factor 6 [Source:MGI Symbol;Acc:MGI:1913948]	protein_coding	1.80749434067791e-22	0.404008702089194	0.434	0.232	3.58570727303684e-18	3.08557748250049e-22	0.475146705066713	0.413	0.21	6.12116860978448e-18	3.08557748250049e-22	3.61498868135583e-22	0.439577703577954
Pro_B	Nt5c2	5'-nucleotidase, cytosolic II [Source:MGI Symbol;Acc:MGI:2178563]	protein_coding	6.9441279130508e-18	0.461531587323837	0.413	0.245	1.37757609539102e-13	1.87503404482504e-22	0.616067883953095	0.399	0.206	3.71969253812392e-18	6.9441279130508e-18	3.75006808965009e-22	0.538799735638466
Pro_B	Ndufb5	NADH:ubiquinone oxidoreductase subunit B5 [Source:MGI Symbol;Acc:MGI:1913296]	protein_coding	1.90739037039699e-22	0.447128615945012	0.591	0.38	3.78388101679355e-18	9.45738260782677e-19	0.496228592664669	0.54	0.342	1.87615556174067e-14	9.45738260782677e-19	3.814780740794e-22	0.47167860430484
Pro_B	Tle3	transducin-like enhancer of split 3 [Source:MGI Symbol;Acc:MGI:104634]	protein_coding	1.91330362121976e-22	0.481325665993147	0.313	0.152	3.79561172377577e-18	1.18427644173394e-10	0.424336768210605	0.286	0.167	2.34936760511179e-06	1.18427644173394e-10	3.82660724243952e-22	0.452831217101876
Pro_B	Smad3	SMAD family member 3 [Source:MGI Symbol;Acc:MGI:1201674]	protein_coding	1.98154646407785e-22	0.445637499504266	0.234	0.098	3.93099187543764e-18	4.33611613828632e-13	0.355945074778311	0.198	0.09	8.6019871951324e-09	4.33611613828632e-13	3.96309292815571e-22	0.400791287141289
Pro_B	Hsbp1	heat shock factor binding protein 1 [Source:MGI Symbol;Acc:MGI:1915446]	protein_coding	2.08578167764906e-22	0.457407859755264	0.526	0.319	4.1377736921202e-18	2.48127253587497e-17	0.422740148357115	0.487	0.294	4.92234845666876e-13	2.48127253587497e-17	4.17156335529813e-22	0.440074004056189
Pro_B	Bbx	bobby sox HMG box containing [Source:MGI Symbol;Acc:MGI:1917758]	protein_coding	2.18579036219736e-22	0.444492891517267	0.343	0.17	4.33617092052712e-18	5.01954018654908e-22	0.473321920778394	0.323	0.145	9.95776382207607e-18	5.01954018654908e-22	4.37158072439472e-22	0.45890740614783
Pro_B	Hnrnph3	heterogeneous nuclear ribonucleoprotein H3 [Source:MGI Symbol;Acc:MGI:1926462]	protein_coding	1.12217112030972e-12	0.274569954405896	0.37	0.222	2.22616306847043e-08	2.27714551514408e-22	0.530408191556165	0.418	0.213	4.51740127294283e-18	1.12217112030972e-12	4.55429103028816e-22	0.402489072981031
Pro_B	Tcf12	transcription factor 12 [Source:MGI Symbol;Acc:MGI:101877]	protein_coding	2.77108557782515e-17	0.257286109980752	0.577	0.349	5.49727956928953e-13	2.527849707435e-22	0.482836183577388	0.526	0.283	5.01474824960956e-18	2.77108557782515e-17	5.05569941487002e-22	0.37006114677907
Pro_B	Fdx1	ferredoxin 1 [Source:MGI Symbol;Acc:MGI:103224]	protein_coding	1.59929948073957e-18	0.293813851882633	0.157	0.059	3.17269030989115e-14	2.8537975578182e-22	0.373412981631394	0.172	0.055	5.66136359519975e-18	1.59929948073957e-18	5.70759511563642e-22	0.333613416757014
Pro_B	Lyl1	lymphoblastomic leukemia 1 [Source:MGI Symbol;Acc:MGI:96891]	protein_coding	3.76295166668044e-22	0.429117800267057	0.321	0.157	7.46494351636066e-18	3.88768922491386e-13	0.411196386866483	0.336	0.192	7.71239788438412e-09	3.88768922491386e-13	7.52590333336088e-22	0.42015709356677
Pro_B	Helz	helicase with zinc finger domain [Source:MGI Symbol;Acc:MGI:1925705]	protein_coding	4.23844985757712e-18	0.385807158959022	0.315	0.163	8.40823682746148e-14	4.14267575497869e-22	0.444406430788998	0.31	0.135	8.21824016272673e-18	4.23844985757712e-18	8.28535150995741e-22	0.41510679487401
Pro_B	Rabgap1l	RAB GTPase activating protein 1-like [Source:MGI Symbol;Acc:MGI:1352507]	protein_coding	2.12860300664814e-20	0.347537411535725	0.655	0.419	4.22272264458858e-16	4.73219872291384e-22	0.460907986312344	0.646	0.401	9.38773582651647e-18	2.12860300664814e-20	9.46439744582771e-22	0.404222698924034
Pro_B	Gm39556	predicted gene, 39556 [Source:MGI Symbol;Acc:MGI:5622441]	lncRNA	3.90695159011984e-10	0.326615136848296	0.194	0.106	7.75061056447973e-06	5.1425981661847e-22	0.511140583230445	0.254	0.103	1.02018862420772e-17	3.90695159011984e-10	1.02851963323694e-21	0.41887786003937
Pro_B	Psma2	proteasome subunit alpha 2 [Source:MGI Symbol;Acc:MGI:104885]	protein_coding	5.6935649998784e-22	0.465777879761186	0.7	0.513	1.12948942467588e-17	6.07170105348516e-20	0.470452295306052	0.698	0.505	1.20450405499039e-15	6.07170105348516e-20	1.13871299997569e-21	0.468115087533619
Pro_B	Eif3k	eukaryotic translation initiation factor 3, subunit K [Source:MGI Symbol;Acc:MGI:1921080]	protein_coding	1.09483702102899e-15	0.334835659111918	0.783	0.623	2.1719376823173e-11	5.71304660435579e-22	0.490506647692313	0.783	0.603	1.1333541853721e-17	1.09483702102899e-15	1.14260932087116e-21	0.412671153402116
Pro_B	Ldlrad3	low density lipoprotein receptor class A domain containing 3 [Source:MGI Symbol;Acc:MGI:2138856]	protein_coding	7.03712654347047e-13	0.320710852859206	0.251	0.134	1.39602516369367e-08	6.82154226148349e-22	0.480829197804282	0.307	0.134	1.35325755383309e-17	7.03712654347047e-13	1.3643084522967e-21	0.400770025331744
Pro_B	Nedd4	neural precursor cell expressed, developmentally down-regulated 4 [Source:MGI Symbol;Acc:MGI:97297]	protein_coding	6.93653426060302e-22	0.377350653806159	0.381	0.199	1.37606966661843e-17	2.38332179116936e-16	0.324640078802262	0.331	0.169	4.72803376932178e-12	2.38332179116936e-16	1.38730685212061e-21	0.35099536630421
Pro_B	Slc39a10	solute carrier family 39 (zinc transporter), member 10 [Source:MGI Symbol;Acc:MGI:1914515]	protein_coding	8.51673292101502e-22	0.34744325130598	0.157	0.054	1.68954947687096e-17	1.44286160021408e-18	0.316070084179293	0.143	0.045	2.8623488425047e-14	1.44286160021408e-18	1.703346584203e-21	0.331756667742636
Pro_B	Rps2	ribosomal protein S2 [Source:MGI Symbol;Acc:MGI:105110]	protein_coding	8.66707181074518e-22	0.375010692381347	0.96	0.807	1.71937370581563e-17	1.65676922685932e-21	0.451506607866809	0.955	0.789	3.28669879224351e-17	1.65676922685932e-21	1.73341436214903e-21	0.413258650124078
Pro_B	Zfp266	zinc finger protein 266 [Source:MGI Symbol;Acc:MGI:1924769]	protein_coding	8.89241778507016e-22	0.330201602950343	0.228	0.093	1.76407784020222e-17	5.7385711828404e-16	0.295218945142419	0.19	0.076	1.13841775125188e-11	5.7385711828404e-16	1.77848355701404e-21	0.312710274046381
Pro_B	Rps8	ribosomal protein S8 [Source:MGI Symbol;Acc:MGI:98166]	protein_coding	1.01489707851803e-18	0.329283585793527	0.996	0.891	2.01335282436407e-14	9.90973275793774e-22	0.398347366623065	0.997	0.878	1.96589278451969e-17	1.01489707851803e-18	1.98194655158755e-21	0.363815476208296
Pro_B	Chd9	chromodomain helicase DNA binding protein 9 [Source:MGI Symbol;Acc:MGI:1924001]	protein_coding	1.01807226424161e-21	0.447465458765846	0.545	0.327	2.0196517578025e-17	1.22854288101331e-20	0.49152705150232	0.505	0.287	2.43718336735421e-16	1.22854288101331e-20	2.03614452848322e-21	0.469496255134083
Pro_B	Myo1c	myosin IC [Source:MGI Symbol;Acc:MGI:106612]	protein_coding	6.13827160358953e-11	0.264363120935746	0.366	0.226	1.21771032072009e-06	1.03882528999721e-21	0.488541961566026	0.437	0.22	2.06082161029647e-17	6.13827160358953e-11	2.07765057999442e-21	0.376452541250886
Pro_B	Cct4	chaperonin containing Tcp1, subunit 4 (delta) [Source:MGI Symbol;Acc:MGI:104689]	protein_coding	1.22864272710404e-15	0.350286061106509	0.44	0.273	2.43738144202899e-11	1.19251344459255e-21	0.475544075666137	0.466	0.258	2.3657081713827e-17	1.22864272710404e-15	2.38502688918511e-21	0.412915068386323
Pro_B	Ndufc2	NADH:ubiquinone oxidoreductase subunit C2 [Source:MGI Symbol;Acc:MGI:1344370]	protein_coding	9.13159391791352e-18	0.381295306394	0.553	0.359	1.81152560143568e-13	1.20186219359262e-21	0.513084079750278	0.542	0.339	2.38425421964905e-17	9.13159391791352e-18	2.40372438718526e-21	0.447189693072139
Pro_B	Phtf2	putative homeodomain transcription factor 2 [Source:MGI Symbol;Acc:MGI:1916020]	protein_coding	1.20563668635506e-21	0.375471917506145	0.232	0.096	2.39174205839117e-17	2.72028815514607e-17	0.319935775822262	0.196	0.076	5.39650764217877e-13	2.72028815514607e-17	2.41127337271013e-21	0.347703846664203
Pro_B	Ipo11	importin 11 [Source:MGI Symbol;Acc:MGI:2442377]	protein_coding	5.8138612954981e-19	0.288749023831455	0.181	0.071	1.15335380380091e-14	1.34168444208738e-21	0.383208761696364	0.193	0.068	2.66163359621295e-17	5.8138612954981e-19	2.68336888417477e-21	0.33597889276391
Pro_B	Prkch	protein kinase C, eta [Source:MGI Symbol;Acc:MGI:97600]	protein_coding	2.92333968576326e-14	0.364093667505362	0.27	0.144	5.79932126861715e-10	1.5735723014066e-21	0.448867605443894	0.341	0.159	3.12165273153041e-17	2.92333968576326e-14	3.1471446028132e-21	0.406480636474628
Pro_B	Commd3	COMM domain containing 3 [Source:MGI Symbol;Acc:MGI:88218]	protein_coding	2.40900116765089e-18	0.346344743586886	0.398	0.223	4.77897651638583e-14	1.58619749772263e-21	0.503637918519137	0.402	0.206	3.14669859598214e-17	2.40900116765089e-18	3.17239499544526e-21	0.424991331053011
Pro_B	Ccnh	cyclin H [Source:MGI Symbol;Acc:MGI:1913921]	protein_coding	7.32037052960719e-19	0.385008330047875	0.309	0.156	1.45221510566347e-14	2.17042043630037e-21	0.352459562750454	0.304	0.132	4.30568006153267e-17	7.32037052960719e-19	4.34084087260073e-21	0.368733946399164
Pro_B	Pfdn5	prefoldin 5 [Source:MGI Symbol;Acc:MGI:1928753]	protein_coding	5.66769214882044e-20	0.361699599053678	0.868	0.714	1.124356768483e-15	2.18952717280002e-21	0.509536582094306	0.833	0.691	4.34358400540067e-17	5.66769214882044e-20	4.37905434560003e-21	0.435618090573992
Pro_B	Mrpl34	mitochondrial ribosomal protein L34 [Source:MGI Symbol;Acc:MGI:2137227]	protein_coding	5.08328666603328e-12	0.286631434394298	0.44	0.288	1.00842240880768e-07	2.37734218357872e-21	0.455896270661376	0.468	0.261	4.71617142378346e-17	5.08328666603328e-12	4.75468436715745e-21	0.371263852527837
Pro_B	Akap9	A kinase (PRKA) anchor protein (yotiao) 9 [Source:MGI Symbol;Acc:MGI:2178217]	protein_coding	2.50508070913001e-21	0.519048316362432	0.436	0.25	4.96957911077212e-17	3.14272086659666e-19	0.445620109032843	0.399	0.207	6.23452965515446e-15	3.14272086659666e-19	5.01016141826005e-21	0.482334212697637
Pro_B	Apc	APC, WNT signaling pathway regulator [Source:MGI Symbol;Acc:MGI:88039]	protein_coding	2.65560025360416e-21	0.49121004012985	0.449	0.255	5.26817978309993e-17	2.32360639045856e-14	0.46023585091511	0.378	0.218	4.60957035739169e-10	2.32360639045856e-14	5.31120050720834e-21	0.47572294552248
Pro_B	Immp1l	IMP1 inner mitochondrial membrane peptidase-like (S. cerevisiae) [Source:MGI Symbol;Acc:MGI:1913791]	protein_coding	6.79899117300763e-19	0.415840365966842	0.321	0.166	1.34878386890125e-14	3.58571109860956e-21	0.425916830973505	0.331	0.153	7.11333367742164e-17	6.79899117300763e-19	7.17142219721911e-21	0.420878598470173
Pro_B	Lsm8	LSM8 homolog, U6 small nuclear RNA associated [Source:MGI Symbol;Acc:MGI:1923772]	protein_coding	6.71178164940098e-21	0.446706311343444	0.491	0.298	1.33148324360817e-16	3.65031172960614e-21	0.524034309378131	0.497	0.29	7.24148840919265e-17	6.71178164940098e-21	7.3006234592123e-21	0.485370310360788
Pro_B	Snrpb	small nuclear ribonucleoprotein B [Source:MGI Symbol;Acc:MGI:98342]	protein_coding	3.98477220980213e-21	0.424473203635723	0.674	0.466	7.90499110980546e-17	2.40421004945998e-12	0.321618444561177	0.648	0.463	4.76947189611871e-08	2.40421004945998e-12	7.96954441960425e-21	0.37304582409845
Pro_B	Snrpa	small nuclear ribonucleoprotein polypeptide A [Source:MGI Symbol;Acc:MGI:1855690]	protein_coding	4.6540650560803e-12	0.270169763336866	0.334	0.202	9.2327342582521e-08	4.75086966334093e-21	0.421509839424179	0.352	0.167	9.42477523813573e-17	4.6540650560803e-12	9.50173932668188e-21	0.345839801380523
Pro_B	Atp5g3	ATP synthase, H+ transporting, mitochondrial F0 complex, subunit C3 (subunit 9) [Source:MGI Symbol;Acc:MGI:2442035]	protein_coding	5.03596046934024e-21	0.42913053023604	0.823	0.671	9.99033837907716e-17	1.15619843213911e-19	0.478838238779637	0.796	0.644	2.29366644967757e-15	1.15619843213911e-19	1.00719209386805e-20	0.453984384507838
Pro_B	Ergic3	ERGIC and golgi 3 [Source:MGI Symbol;Acc:MGI:1913616]	protein_coding	5.661050090977e-21	0.355316949017464	0.394	0.211	1.12303911704802e-16	2.19100492674357e-12	0.374194324941439	0.352	0.206	4.3465155736739e-08	2.19100492674357e-12	1.1322100181954e-20	0.364755636979451
Pro_B	Rps20	ribosomal protein S20 [Source:MGI Symbol;Acc:MGI:1914677]	protein_coding	1.45538436625492e-11	0.257342199944275	0.985	0.829	2.88719150577651e-07	6.11007716560059e-21	0.413126893604381	0.987	0.797	1.21211710811185e-16	1.45538436625492e-11	1.22201543312012e-20	0.335234546774328
Pro_B	Top3b	topoisomerase (DNA) III beta [Source:MGI Symbol;Acc:MGI:1333803]	protein_coding	8.50566002809114e-11	0.33037127843574	0.204	0.111	1.68735283637272e-06	6.15911317285405e-21	0.40811766063173	0.251	0.102	1.22184487123079e-16	8.50566002809114e-11	1.23182263457081e-20	0.369244469533735
Pro_B	Pfkfb3	6-phosphofructo-2-kinase/fructose-2,6-biphosphatase 3 [Source:MGI Symbol;Acc:MGI:2181202]	protein_coding	2.07976624910059e-16	0.367955602437009	0.349	0.194	4.12584028496575e-12	6.924011680621e-21	0.480198767015966	0.333	0.156	1.37358543720159e-16	2.07976624910059e-16	1.38480233612421e-20	0.424077184726487
Pro_B	Pde3b	phosphodiesterase 3B, cGMP-inhibited [Source:MGI Symbol;Acc:MGI:1333863]	protein_coding	8.43268839751779e-21	0.359914527794545	0.3	0.141	1.67287672429958e-16	1.76153151376945e-20	0.4250958620819	0.254	0.103	3.49452621701584e-16	1.76153151376945e-20	1.68653767950356e-20	0.392505194938222
Pro_B	Tspan2	tetraspanin 2 [Source:MGI Symbol;Acc:MGI:1917997]	protein_coding	8.6404964367204e-21	0.254972562994376	0.14	0.046	1.71410168311659e-16	2.83302752574818e-19	0.353037412684336	0.132	0.04	5.62016000557924e-15	2.83302752574818e-19	1.72809928734408e-20	0.304004987839356
Pro_B	Chordc1	cysteine and histidine-rich domain (CHORD)-containing, zinc-binding protein 1 [Source:MGI Symbol;Acc:MGI:1914167]	protein_coding	1.03840400069011e-20	0.388599725214243	0.4	0.214	2.05998585656904e-16	3.05285573519939e-16	0.427137093115436	0.328	0.17	6.05625520748854e-12	3.05285573519939e-16	2.07680800138022e-20	0.40786840916484
Pro_B	Rbis	ribosomal biogenesis factor [Source:MGI Symbol;Acc:MGI:1916376]	protein_coding	1.77547664230161e-17	0.395135692640223	0.46	0.28	3.52219056299794e-13	1.07416240236847e-20	0.51935078262579	0.466	0.264	2.13092337381858e-16	1.77547664230161e-17	2.14832480473696e-20	0.457243237633007
Pro_B	Chd6	chromodomain helicase DNA binding protein 6 [Source:MGI Symbol;Acc:MGI:1918639]	protein_coding	4.58400664881942e-16	0.313148861744169	0.389	0.221	9.09375238992797e-12	1.19436909613431e-20	0.433399964122377	0.399	0.199	2.36938941291124e-16	4.58400664881942e-16	2.38873819226862e-20	0.373274412933273
Pro_B	Srsf3	serine and arginine-rich splicing factor 3 [Source:MGI Symbol;Acc:MGI:98285]	protein_coding	1.24432263632732e-13	0.278622158986298	0.738	0.564	2.46848724594614e-09	1.2050555619203e-20	0.493504071079246	0.733	0.537	2.3905892237375e-16	1.24432263632732e-13	2.41011112384061e-20	0.386063115032772
Pro_B	Sesn1	sestrin 1 [Source:MGI Symbol;Acc:MGI:2155278]	protein_coding	1.20566362778837e-20	0.374984471617878	0.406	0.217	2.39179550480657e-16	2.2014414095303e-09	0.313332388553208	0.365	0.23	4.36721946822622e-05	2.2014414095303e-09	2.41132725557674e-20	0.344158430085543
Pro_B	Tmem256	transmembrane protein 256 [Source:MGI Symbol;Acc:MGI:1916436]	protein_coding	1.21447952022585e-20	0.45593666273293	0.574	0.382	2.40928447222405e-16	9.67110862003712e-12	0.354872991008904	0.556	0.392	1.91855452804296e-07	9.67110862003712e-12	2.42895904045172e-20	0.405404826870917
Pro_B	Phax	phosphorylated adaptor for RNA export [Source:MGI Symbol;Acc:MGI:1891839]	protein_coding	1.30576386281998e-20	0.386756158242491	0.251	0.114	2.59037435106227e-16	2.32459229541418e-18	0.353571509005015	0.254	0.111	4.61152619564265e-14	2.32459229541418e-18	2.61152772563996e-20	0.370163833623753
Pro_B	Eif2a	eukaryotic translation initiation factor 2A [Source:MGI Symbol;Acc:MGI:1098684]	protein_coding	2.01969793124552e-13	0.32957003058073	0.317	0.182	4.00667675600485e-09	1.35423221750409e-20	0.453998754930848	0.333	0.157	2.68652587308461e-16	2.01969793124552e-13	2.70846443500817e-20	0.391784392755789
Pro_B	Tgif1	TGFB-induced factor homeobox 1 [Source:MGI Symbol;Acc:MGI:1194497]	protein_coding	2.87609263035752e-19	0.3201024266974	0.204	0.084	5.70559256010326e-15	1.43872238301345e-20	0.390874795601375	0.214	0.08	2.85413746342209e-16	2.87609263035752e-19	2.87744476602691e-20	0.355488611149388
Pro_B	Imp3	IMP3, U3 small nucleolar ribonucleoprotein [Source:MGI Symbol;Acc:MGI:1916119]	protein_coding	1.52204088638313e-15	0.271387569603672	0.4	0.229	3.01942471040684e-11	1.52016961721658e-20	0.483588007894853	0.397	0.205	3.01571248663425e-16	1.52204088638313e-15	3.04033923443315e-20	0.377487788749262
Pro_B	Cox7c	cytochrome c oxidase subunit 7C [Source:MGI Symbol;Acc:MGI:103226]	protein_coding	4.92340376523168e-19	0.372327537253748	0.834	0.685	9.76704838946661e-15	1.69652716460619e-20	0.424216728335222	0.844	0.697	3.36557058914577e-16	4.92340376523168e-19	3.39305432921238e-20	0.398272132794485
Pro_B	Tufm	Tu translation elongation factor, mitochondrial [Source:MGI Symbol;Acc:MGI:1923686]	protein_coding	1.72391835200184e-20	0.341832647107736	0.313	0.153	3.41990922670125e-16	1.30879369830784e-15	0.344984613407354	0.288	0.141	2.5963849387031e-11	1.30879369830784e-15	3.44783670400369e-20	0.343408630257545
Pro_B	Kcnq1ot1	KCNQ1 overlapping transcript 1 [Source:MGI Symbol;Acc:MGI:1926855]	lncRNA	3.23094235495048e-16	0.342053154727392	0.319	0.168	6.40954344375076e-12	2.09688148155707e-20	0.496756995415743	0.291	0.127	4.15979348311292e-16	3.23094235495048e-16	4.19376296311414e-20	0.419405075071567
Pro_B	Swi5	SWI5 recombination repair homolog (yeast) [Source:MGI Symbol;Acc:MGI:1920181]	protein_coding	2.00929938847856e-15	0.41320351919128	0.581	0.415	3.98604812686378e-11	2.20868452101646e-20	0.506240822736565	0.611	0.407	4.38158835279246e-16	2.00929938847856e-15	4.41736904203293e-20	0.459722170963922
Pro_B	Blmh	bleomycin hydrolase [Source:MGI Symbol;Acc:MGI:1345186]	protein_coding	2.98583247691996e-20	0.397990552194847	0.321	0.16	5.92329446771382e-16	2.31316398543145e-20	0.445401323985503	0.315	0.148	4.58885471429892e-16	2.98583247691996e-20	4.62632797086292e-20	0.421695938090175
Pro_B	Tra2b	transformer 2 beta [Source:MGI Symbol;Acc:MGI:106016]	protein_coding	1.90259584019421e-12	0.303150032562697	0.649	0.495	3.77436962777728e-08	2.40227750792482e-20	0.514446019903505	0.72	0.504	4.76563812022126e-16	1.90259584019421e-12	4.80455501584966e-20	0.408798026233101
Pro_B	Pik3cd	phosphatidylinositol-4,5-bisphosphate 3-kinase catalytic subunit delta [Source:MGI Symbol;Acc:MGI:1098211]	protein_coding	2.49252803835663e-20	0.468429296420417	0.543	0.344	4.94467712249189e-16	4.30787355443007e-13	0.402294079775561	0.503	0.336	8.54595955727837e-09	4.30787355443007e-13	4.98505607671329e-20	0.435361688097989
Pro_B	Fbxl17	F-box and leucine-rich repeat protein 17 [Source:MGI Symbol;Acc:MGI:1354704]	protein_coding	2.75280718194466e-20	0.492934022582224	0.421	0.238	5.46101888754181e-16	7.83798543442444e-10	0.367766570783837	0.341	0.214	1.55489955048112e-05	7.83798543442444e-10	5.50561436388931e-20	0.430350296683031
Pro_B	Zfpm1	zinc finger protein, multitype 1 [Source:MGI Symbol;Acc:MGI:1095400]	protein_coding	2.8279356691893e-20	0.318544238490709	0.411	0.213	5.61005878053773e-16	3.7648092642575e-18	0.324165846873465	0.447	0.232	7.46862861843402e-14	3.7648092642575e-18	5.65587133837863e-20	0.321355042682087
Pro_B	Ndufs4	NADH:ubiquinone oxidoreductase core subunit S4 [Source:MGI Symbol;Acc:MGI:1343135]	protein_coding	2.89133178717464e-20	0.408052240330008	0.56	0.362	5.73582399939705e-16	1.67407932750126e-12	0.384212272901592	0.503	0.343	3.32103856989699e-08	1.67407932750126e-12	5.78266357434929e-20	0.3961322566158
Pro_B	U2surp	U2 snRNP-associated SURP domain containing [Source:MGI Symbol;Acc:MGI:1915208]	protein_coding	2.97555485480705e-20	0.402662003419312	0.489	0.292	5.90290572096623e-16	6.40080161655917e-13	0.397988013801727	0.437	0.28	1.26979102469301e-08	6.40080161655917e-13	5.95110970961411e-20	0.40032500861052
Pro_B	Mrps28	mitochondrial ribosomal protein S28 [Source:MGI Symbol;Acc:MGI:1913480]	protein_coding	2.99895438659799e-20	0.39381809025077	0.349	0.179	5.94932571213308e-16	8.27697763105228e-14	0.34686556010441	0.291	0.15	1.64198682244815e-09	8.27697763105228e-14	5.99790877319599e-20	0.37034182517759
Pro_B	Chchd2	coiled-coil-helix-coiled-coil-helix domain containing 2 [Source:MGI Symbol;Acc:MGI:1261428]	protein_coding	2.41237319508784e-11	0.272764814595793	0.734	0.597	4.78566594441526e-07	3.10401302380007e-20	0.508609224218975	0.749	0.606	6.15774103661459e-16	2.41237319508784e-11	6.20802604760018e-20	0.390687019407384
Pro_B	Rfx7	regulatory factor X, 7 [Source:MGI Symbol;Acc:MGI:2442675]	protein_coding	4.00523691220587e-20	0.434788355275508	0.389	0.214	7.94558898643401e-16	3.92219206310659e-13	0.376015164682703	0.336	0.188	7.78084461479085e-09	3.92219206310659e-13	8.01047382441177e-20	0.405401759979106
Pro_B	Atp5c1	ATP synthase, H+ transporting, mitochondrial F1 complex, gamma polypeptide 1 [Source:MGI Symbol;Acc:MGI:1261437]	protein_coding	9.47673169934268e-13	0.28507524669805	0.732	0.567	1.8799940345156e-08	4.05008481655469e-20	0.428625641737123	0.762	0.543	8.0345582590812e-16	9.47673169934268e-13	8.1001696331094e-20	0.356850444217587
Pro_B	Tomm7	translocase of outer mitochondrial membrane 7 [Source:MGI Symbol;Acc:MGI:1913419]	protein_coding	4.08856716625426e-20	0.443767553211747	0.726	0.554	8.11089954441519e-16	2.47163813013076e-19	0.474880458141218	0.73	0.569	4.90323572255339e-15	2.47163813013076e-19	8.17713433250851e-20	0.459324005676482
Pro_B	Cnot2	CCR4-NOT transcription complex, subunit 2 [Source:MGI Symbol;Acc:MGI:1919318]	protein_coding	4.09448132860445e-20	0.430639778837617	0.479	0.282	8.1226320596855e-16	1.54910269619212e-18	0.454456074660922	0.442	0.246	3.07310992870593e-14	1.54910269619212e-18	8.1889626572089e-20	0.44254792674927
Pro_B	Rsu1	Ras suppressor protein 1 [Source:MGI Symbol;Acc:MGI:103040]	protein_coding	4.30482004378587e-20	0.422609288750204	0.362	0.196	8.53990200286241e-16	1.67501386883861e-10	0.365925433837037	0.323	0.197	3.32289251300203e-06	1.67501386883861e-10	8.60964008757174e-20	0.394267361293621
Pro_B	Mta2	metastasis-associated gene family, member 2 [Source:MGI Symbol;Acc:MGI:1346340]	protein_coding	2.94816672438836e-15	0.453890559285554	0.381	0.234	5.84857314784163e-11	4.7286651511017e-20	0.468140326151669	0.429	0.234	9.38072592675556e-16	2.94816672438836e-15	9.45733030220339e-20	0.461015442718612
Pro_B	Vps13a	vacuolar protein sorting 13A [Source:MGI Symbol;Acc:MGI:2444304]	protein_coding	5.07391244687073e-20	0.387310083099483	0.43	0.24	1.00656275121022e-15	1.07515411145861e-14	0.409088644259524	0.376	0.212	2.1328907263116e-10	1.07515411145861e-14	1.01478248937415e-19	0.398199363679503
Pro_B	Mrps33	mitochondrial ribosomal protein S33 [Source:MGI Symbol;Acc:MGI:1338046]	protein_coding	8.57210242067035e-18	0.399453128105856	0.481	0.302	1.70053367821258e-13	5.81944782084046e-20	0.458961634689913	0.481	0.274	1.15446205869833e-15	8.57210242067035e-18	1.1638895641681e-19	0.429207381397885
Pro_B	Rpl31	ribosomal protein L31 [Source:MGI Symbol;Acc:MGI:2149632]	protein_coding	7.91397409578573e-18	0.315665829907585	0.828	0.643	1.56997418112197e-13	6.83671967865365e-20	0.376014727445152	0.823	0.634	1.35626844985131e-15	7.91397409578573e-18	1.36734393573074e-19	0.345840278676368
Pro_B	Etfb	electron transferring flavoprotein, beta polypeptide [Source:MGI Symbol;Acc:MGI:106098]	protein_coding	9.87323595010626e-15	0.31011552365902	0.455	0.294	1.95865254778208e-10	6.84436497106451e-20	0.446993716310518	0.468	0.274	1.35778512295978e-15	9.87323595010626e-15	1.36887299421291e-19	0.378554619984769
Pro_B	Exoc4	exocyst complex component 4 [Source:MGI Symbol;Acc:MGI:1096376]	protein_coding	7.1416345150024e-20	0.403499401392076	0.538	0.333	1.41675745508618e-15	2.32685418105259e-15	0.396057502385758	0.487	0.302	4.61601332437213e-11	2.32685418105259e-15	1.42832690300048e-19	0.399778451888917
Pro_B	H2-T22	histocompatibility 2, T region locus 22 [Source:MGI Symbol;Acc:MGI:95956]	protein_coding	7.23858903710006e-20	0.423155583477744	0.428	0.242	1.43599129317991e-15	8.19454663488713e-18	0.457805520396859	0.431	0.239	1.62563416142891e-13	8.19454663488713e-18	1.44771780742002e-19	0.440480551937302
Pro_B	Stx6	syntaxin 6 [Source:MGI Symbol;Acc:MGI:1926235]	protein_coding	1.55866816213024e-15	0.251147182950267	0.217	0.101	3.09208590003397e-11	7.50194903399441e-20	0.362155042058877	0.238	0.096	1.48823664936381e-15	1.55866816213024e-15	1.50038980679888e-19	0.306651112504572
Pro_B	Sin3b	transcriptional regulator, SIN3B (yeast) [Source:MGI Symbol;Acc:MGI:107158]	protein_coding	2.28102211965331e-12	0.322562820121375	0.477	0.329	4.52509168096823e-08	7.80783420302596e-20	0.518335704922647	0.524	0.327	1.54891814919629e-15	2.28102211965331e-12	1.56156684060519e-19	0.420449262522011
Pro_B	Cbfa2t3	CBFA2/RUNX1 translocation partner 3 [Source:MGI Symbol;Acc:MGI:1338013]	protein_coding	8.23997518391258e-20	0.368373629591598	0.472	0.268	1.63464627698458e-15	8.19241369661464e-16	0.458803288348558	0.429	0.247	1.62521102913441e-11	8.19241369661464e-16	1.64799503678252e-19	0.413588458970078
Pro_B	Mndal	myeloid nuclear differentiation antigen like [Source:MGI Symbol;Acc:MGI:3780953]	protein_coding	3.0381559771201e-19	0.35245036103976	0.609	0.367	6.02709382741086e-15	8.90554644379819e-20	0.400672199152668	0.563	0.315	1.76668230352068e-15	3.0381559771201e-19	1.78110928875964e-19	0.376561280096214
Pro_B	Cep164	centrosomal protein 164 [Source:MGI Symbol;Acc:MGI:2384878]	protein_coding	9.02999191375488e-20	0.424327218976359	0.251	0.116	1.79136979585069e-15	1.68711629724755e-15	0.462914436577227	0.257	0.124	3.34690131047968e-11	1.68711629724755e-15	1.80599838275098e-19	0.443620827776793
Pro_B	Tnfaip3	tumor necrosis factor, alpha-induced protein 3 [Source:MGI Symbol;Acc:MGI:1196377]	protein_coding	2.49306633213746e-14	0.314983260424241	0.321	0.178	4.9457449896943e-10	1.06654750679954e-19	0.498481429638739	0.333	0.16	2.11581694398893e-15	2.49306633213746e-14	2.1330950135991e-19	0.40673234503149
Pro_B	Gls	glutaminase [Source:MGI Symbol;Acc:MGI:95752]	protein_coding	1.07029979185956e-19	0.528647966479398	0.423	0.251	2.123260727091e-15	5.68943182872371e-09	0.292242449977627	0.333	0.21	0.000112866948618221	5.68943182872371e-09	2.14059958371914e-19	0.410445208228512
Pro_B	Hnrnph1	heterogeneous nuclear ribonucleoprotein H1 [Source:MGI Symbol;Acc:MGI:1891925]	protein_coding	1.52736645670689e-19	0.378999349132726	0.555	0.349	3.02998957681512e-15	2.44242785885161e-16	0.436920254234227	0.497	0.309	4.84528838638982e-12	2.44242785885161e-16	3.05473291341378e-19	0.407959801683477
Pro_B	Gm17018	NA	NA	4.55541579803517e-14	0.251200784135484	0.179	0.081	9.03703386014216e-10	1.65680368575346e-19	0.291012635341123	0.196	0.072	3.28676715179771e-15	4.55541579803517e-14	3.31360737150691e-19	0.271106709738304
Pro_B	Ndufab1	NADH:ubiquinone oxidoreductase subunit AB1 [Source:MGI Symbol;Acc:MGI:1917566]	protein_coding	1.85921675587661e-19	0.431460678527141	0.462	0.278	3.68831420030801e-15	1.14342774184187e-16	0.467268700122664	0.434	0.263	2.2683319542659e-12	1.14342774184187e-16	3.71843351175321e-19	0.449364689324902
Pro_B	Atp5b	ATP synthase, H+ transporting mitochondrial F1 complex, beta subunit [Source:MGI Symbol;Acc:MGI:107801]	protein_coding	1.98904450637141e-19	0.399484186159059	0.8	0.641	3.9458664917396e-15	1.40823467613725e-11	0.325982721483977	0.767	0.654	2.79365595052108e-07	1.40823467613725e-11	3.97808901274284e-19	0.362733453821518
Pro_B	Chd4	chromodomain helicase DNA binding protein 4 [Source:MGI Symbol;Acc:MGI:1344380]	protein_coding	2.28310027717906e-19	0.426388046107935	0.604	0.421	4.52921432986783e-15	9.81541285024052e-16	0.483049824622896	0.59	0.424	1.94718160123071e-11	9.81541285024052e-16	4.56620055435814e-19	0.454718935365416
Pro_B	Tmed9	transmembrane p24 trafficking protein 9 [Source:MGI Symbol;Acc:MGI:1914761]	protein_coding	8.00209151785014e-10	0.28786788968593	0.457	0.324	1.58745491531111e-05	2.36907664163034e-19	0.456345310908452	0.519	0.309	4.69977424166627e-15	8.00209151785014e-10	4.7381532832607e-19	0.372106600297191
Pro_B	Uqcc3	ubiquinol-cytochrome c reductase complex assembly factor 3 [Source:MGI Symbol;Acc:MGI:2147553]	protein_coding	2.63017757132892e-19	0.384404558054783	0.345	0.181	5.21774626600231e-15	2.72373937065871e-15	0.392349359909266	0.317	0.169	5.40335416351275e-11	2.72373937065871e-15	5.26035514265785e-19	0.388376958982024
Pro_B	Lsm7	LSM7 homolog, U6 small nuclear RNA and mRNA degradation associated [Source:MGI Symbol;Acc:MGI:1913344]	protein_coding	8.27939904984711e-13	0.282595930940319	0.404	0.255	1.64246718350867e-08	2.74480417603562e-19	0.446885894842838	0.444	0.247	5.44514252441946e-15	8.27939904984711e-13	5.48960835207126e-19	0.364740912891578
Pro_B	Drap1	Dr1 associated protein 1 (negative cofactor 2 alpha) [Source:MGI Symbol;Acc:MGI:1913806]	protein_coding	2.82221454827362e-19	0.405094537181555	0.496	0.305	5.5987092208652e-15	2.00106681473281e-14	0.439623515552342	0.476	0.306	3.96971634706696e-10	2.00106681473281e-14	5.64442909654723e-19	0.422359026366948
Pro_B	Slc12a6	solute carrier family 12, member 6 [Source:MGI Symbol;Acc:MGI:2135960]	protein_coding	3.06837739776237e-19	0.503698040842048	0.709	0.523	6.08704708168098e-15	1.62258917669288e-17	0.503597232150498	0.704	0.496	3.21889240872334e-13	1.62258917669288e-17	6.13675479552473e-19	0.503647636496273
Pro_B	Adh5	alcohol dehydrogenase 5 (class III), chi polypeptide [Source:MGI Symbol;Acc:MGI:87929]	protein_coding	3.34081852263061e-19	0.358843425825093	0.374	0.202	6.6275157851946e-15	5.24829933785494e-13	0.368777836934515	0.323	0.18	1.04115762264366e-08	5.24829933785494e-13	6.68163704526123e-19	0.363810631379804
Pro_B	Ddx50	DExD box helicase 50 [Source:MGI Symbol;Acc:MGI:2182303]	protein_coding	3.58642920289704e-19	0.362075952134656	0.364	0.194	7.11475825270715e-15	2.67634738262076e-10	0.327928529011066	0.302	0.181	5.30933793764306e-06	2.67634738262076e-10	7.1728584057941e-19	0.345002240572861
Pro_B	Pura	purine rich element binding protein A [Source:MGI Symbol;Acc:MGI:103079]	protein_coding	3.62230716570916e-19	0.414635103260719	0.343	0.184	7.18593295533382e-15	6.40048929892047e-13	0.337281134231419	0.331	0.186	1.26972906711984e-08	6.40048929892047e-13	7.24461433141833e-19	0.375958118746069
Pro_B	Ppt1	palmitoyl-protein thioesterase 1 [Source:MGI Symbol;Acc:MGI:1298204]	protein_coding	3.73286992969038e-19	0.430576901397245	0.319	0.164	7.40526736651978e-15	4.62294029481386e-19	0.441730316354734	0.32	0.154	9.17098895685174e-15	4.62294029481386e-19	7.46573985938078e-19	0.43615360887599
Pro_B	Sorcs2	sortilin-related VPS10 domain containing receptor 2 [Source:MGI Symbol;Acc:MGI:1932289]	protein_coding	3.93158438685497e-19	0.303351276615879	0.296	0.138	7.7994771066429e-15	7.07393365714774e-18	0.339714744260476	0.241	0.098	1.40332695890497e-13	7.07393365714774e-18	7.86316877370999e-19	0.321533010438177
Pro_B	Pex13	peroxisomal biogenesis factor 13 [Source:MGI Symbol;Acc:MGI:1919379]	protein_coding	4.90955494059539e-19	0.353682059045062	0.206	0.087	9.73957509115314e-15	4.01778723478953e-19	0.345160045237063	0.196	0.073	7.97048631637547e-15	4.90955494059539e-19	8.03557446957906e-19	0.349421052141063
Pro_B	Atp5a1	ATP synthase, H+ transporting, mitochondrial F1 complex, alpha subunit 1 [Source:MGI Symbol;Acc:MGI:88115]	protein_coding	4.5168934889767e-19	0.356922294856474	0.766	0.557	8.96061330343197e-15	2.56277782808871e-13	0.365853587030935	0.725	0.56	5.08403865536239e-09	2.56277782808871e-13	9.03378697795339e-19	0.361387940943705
Pro_B	Pcbp1	poly(rC) binding protein 1 [Source:MGI Symbol;Acc:MGI:1345635]	protein_coding	6.64780481416238e-18	0.396133204580738	0.713	0.538	1.31879151903353e-13	5.4720914027466e-19	0.458426914230881	0.725	0.535	1.08555349247687e-14	6.64780481416238e-18	1.09441828054932e-18	0.427280059405809
Pro_B	Nsa2	NSA2 ribosome biogenesis homolog [Source:MGI Symbol;Acc:MGI:1913883]	protein_coding	1.72859014732772e-17	0.321497386704605	0.766	0.559	3.42917713426872e-13	5.93195455946907e-19	0.46804471725731	0.746	0.537	1.17678114550747e-14	1.72859014732772e-17	1.18639091189382e-18	0.394771051980958
Pro_B	AC149090.1	NA	NA	7.4133250707099e-19	0.402286928776514	0.323	0.165	1.47065542752743e-14	2.28275523193137e-08	0.265928959810256	0.257	0.152	0.000452852982910544	2.28275523193137e-08	1.48266501414199e-18	0.334107944293385
Pro_B	U2af1	U2 small nuclear ribonucleoprotein auxiliary factor (U2AF) 1 [Source:MGI Symbol;Acc:MGI:98884]	protein_coding	2.25596799436462e-17	0.405060735122706	0.553	0.374	4.47538930722053e-13	7.44576054326647e-19	0.520195903609396	0.569	0.378	1.4770899765732e-14	2.25596799436462e-17	1.48915210865329e-18	0.462628319366051
Pro_B	Sf3b1	splicing factor 3b, subunit 1 [Source:MGI Symbol;Acc:MGI:1932339]	protein_coding	7.58515299223899e-19	0.347277186149402	0.849	0.66	1.50474265060037e-14	3.29885929505939e-14	0.43644248310332	0.77	0.634	6.54427706953883e-10	3.29885929505939e-14	1.5170305984478e-18	0.391859834626361
Pro_B	Washc1	WASH complex subunit 1 [Source:MGI Symbol;Acc:MGI:1916017]	protein_coding	7.77230662781975e-19	0.346723701727124	0.204	0.087	1.54187018882688e-14	3.54723796742206e-17	0.37260629489905	0.217	0.092	7.03701067977188e-13	3.54723796742206e-17	1.55446132556395e-18	0.359664998313087
Pro_B	Dgkd	diacylglycerol kinase, delta [Source:MGI Symbol;Acc:MGI:2138334]	protein_coding	4.93202957677589e-18	0.307095908454069	0.683	0.463	9.78416027440801e-14	7.83184732577566e-19	0.354575064387979	0.648	0.41	1.55368187248738e-14	4.93202957677589e-18	1.56636946515514e-18	0.330835486421024
Pro_B	Cenpb	centromere protein B [Source:MGI Symbol;Acc:MGI:88376]	protein_coding	9.01303410311228e-19	0.323486390297113	0.247	0.113	1.78800570537541e-14	6.82835452888254e-17	0.420108324058091	0.291	0.142	1.35460897143972e-12	6.82835452888254e-17	1.80260682062246e-18	0.371797357177602
Pro_B	Rpl41	ribosomal protein L41 [Source:MGI Symbol;Acc:MGI:1915195]	protein_coding	5.3761235110486e-17	0.296637999242727	0.991	0.971	1.06651538212182e-12	9.73145624485059e-19	0.361657360881457	0.987	0.962	1.93052628985346e-14	5.3761235110486e-17	1.94629124897012e-18	0.329147680062092
Pro_B	Setd5	SET domain containing 5 [Source:MGI Symbol;Acc:MGI:1920145]	protein_coding	1.05876486624017e-18	0.434399469579342	0.46	0.28	2.10037774164724e-14	6.97901999861e-14	0.491222807802285	0.429	0.268	1.38449798732425e-09	6.97901999861e-14	2.11752973248034e-18	0.462811138690814
Pro_B	Uhrf2	ubiquitin-like, containing PHD and RING finger domains 2 [Source:MGI Symbol;Acc:MGI:1923718]	protein_coding	1.12110506688463e-18	0.464779488425036	0.357	0.197	2.22404823168573e-14	9.64108588150945e-12	0.463478485734741	0.315	0.184	1.91259861717385e-07	9.64108588150945e-12	2.24221013376925e-18	0.464128987079889
Pro_B	Arglu1	arginine and glutamate rich 1 [Source:MGI Symbol;Acc:MGI:2442985]	protein_coding	2.27629805150188e-15	0.386109445571711	0.6	0.434	4.51572007456943e-11	1.13116822340132e-18	0.49223794100084	0.563	0.365	2.24401152158355e-14	2.27629805150188e-15	2.26233644680266e-18	0.439173693286276
Pro_B	Fubp1	far upstream element (FUSE) binding protein 1 [Source:MGI Symbol;Acc:MGI:1196294]	protein_coding	1.18692847721642e-18	0.423804364034367	0.462	0.277	2.35462871310193e-14	4.98552610383057e-11	0.332194248000416	0.37	0.231	9.89028668477909e-07	4.98552610383057e-11	2.37385695443284e-18	0.377999306017392
Pro_B	Unc93b1	unc-93 homolog B1, TLR signaling regulator [Source:MGI Symbol;Acc:MGI:1859307]	protein_coding	1.21557295160589e-12	0.307253568174626	0.796	0.578	2.41145362139577e-08	1.22647426567341e-18	0.452423325272966	0.796	0.536	2.4330796482429e-14	1.21557295160589e-12	2.45294853134681e-18	0.379838446723796
Pro_B	Fus	fused in sarcoma [Source:MGI Symbol;Acc:MGI:1353633]	protein_coding	8.92488784390737e-18	0.352021640362686	0.704	0.499	1.77051925047434e-13	1.22993315579443e-18	0.444336300255953	0.701	0.503	2.43994139446498e-14	8.92488784390737e-18	2.45986631158886e-18	0.39817897030932
Pro_B	Elob	elongin B [Source:MGI Symbol;Acc:MGI:1914923]	protein_coding	1.29562035801315e-18	0.389872339278541	0.828	0.721	2.57025166622648e-14	9.93840168575255e-08	0.264836184301107	0.794	0.712	0.00197158012641959	9.93840168575255e-08	2.5912407160263e-18	0.327354261789824
Pro_B	Cybc1	cytochrome b 245 chaperone 1 [Source:MGI Symbol;Acc:MGI:2384959]	protein_coding	3.73216232427399e-17	0.326065520815272	0.315	0.165	7.40386361889474e-13	1.30192614035628e-18	0.450062092202288	0.333	0.167	2.58276107723878e-14	3.73216232427399e-17	2.60385228071256e-18	0.38806380650878
Pro_B	H2-Q7	histocompatibility 2, Q region locus 7 [Source:MGI Symbol;Acc:MGI:95936]	protein_coding	1.98090271010713e-17	0.355884535137572	0.585	0.366	3.92971479631053e-13	1.54625500974427e-18	0.347898574212041	0.561	0.309	3.06746068833069e-14	1.98090271010713e-17	3.09251001948855e-18	0.351891554674806
Pro_B	Ypel3	yippee like 3 [Source:MGI Symbol;Acc:MGI:1913340]	protein_coding	2.00716175618581e-17	0.397257469396636	0.823	0.657	3.9818074919214e-13	1.71922227431869e-18	0.463916300539287	0.833	0.68	3.41059314779342e-14	2.00716175618581e-17	3.43844454863739e-18	0.430586884967962
Pro_B	Ptbp1	polypyrimidine tract binding protein 1 [Source:MGI Symbol;Acc:MGI:97791]	protein_coding	1.78454582659525e-18	0.366198929479734	0.402	0.227	3.54018201079965e-14	1.19091998784078e-10	0.346127769173789	0.36	0.226	2.36254707187853e-06	1.19091998784078e-10	3.5690916531905e-18	0.356163349326762
Pro_B	Tm6sf1	transmembrane 6 superfamily member 1 [Source:MGI Symbol;Acc:MGI:1933209]	protein_coding	1.83294146504013e-18	0.456696789043401	0.34	0.188	3.6361892783466e-14	1.11314677936138e-06	0.285916970593777	0.288	0.194	0.022082605808971	1.11314677936138e-06	3.66588293008027e-18	0.371306879818589
Pro_B	Srsf7	serine and arginine-rich splicing factor 7 [Source:MGI Symbol;Acc:MGI:1926232]	protein_coding	1.96758555192703e-18	0.402824762988259	0.579	0.379	3.90329621791284e-14	3.82704561960425e-15	0.415750019103441	0.556	0.371	7.59209310017091e-11	3.82704561960425e-15	3.93517110385406e-18	0.40928739104585
Pro_B	Prrc2b	proline-rich coiled-coil 2B [Source:MGI Symbol;Acc:MGI:1923304]	protein_coding	1.97365197355091e-18	0.410719345271016	0.349	0.186	3.9153307851303e-14	4.47748517919552e-11	0.336398191367462	0.315	0.182	8.88243509848807e-07	4.47748517919552e-11	3.94730394710184e-18	0.373558768319239
Pro_B	Ifi27	interferon, alpha-inducible protein 27 [Source:MGI Symbol;Acc:MGI:1277180]	protein_coding	1.46200925542299e-14	0.369029318666832	0.504	0.336	2.90033396090813e-10	2.10251643149726e-18	0.457776850347209	0.548	0.339	4.17097209680427e-14	1.46200925542299e-14	4.20503286299454e-18	0.41340308450702
Pro_B	Tspan32	tetraspanin 32 [Source:MGI Symbol;Acc:MGI:1350360]	protein_coding	2.10521640413715e-18	0.41156978176717	0.289	0.146	4.17632830252727e-14	1.20602870827741e-11	0.373606785071987	0.299	0.171	2.39251975148073e-07	1.20602870827741e-11	4.21043280827431e-18	0.392588283419578
Pro_B	Celf2	CUGBP, Elav-like family member 2 [Source:MGI Symbol;Acc:MGI:1338822]	protein_coding	2.22888242831447e-18	0.457486616268024	0.732	0.555	4.42165696129025e-14	4.24540197496222e-11	0.373343502631225	0.659	0.508	8.42202843793005e-07	4.24540197496222e-11	4.45776485662894e-18	0.415415059449625
Pro_B	Uri1	URI1, prefoldin-like chaperone [Source:MGI Symbol;Acc:MGI:1342294]	protein_coding	2.91498434811507e-18	0.367090912030157	0.304	0.154	5.78274594979068e-14	2.33994725398605e-18	0.360662439711078	0.286	0.129	4.64198736245753e-14	2.91498434811507e-18	4.6798945079721e-18	0.363876675870618
Pro_B	Tpt1	tumor protein, translationally-controlled 1 [Source:MGI Symbol;Acc:MGI:104890]	protein_coding	6.53680244039251e-18	0.274904961115843	0.979	0.954	1.29677086812507e-13	2.61757787689399e-18	0.321602803025977	0.974	0.94	5.1927509921823e-14	6.53680244039251e-18	5.23515575378801e-18	0.29825388207091
Pro_B	Romo1	reactive oxygen species modulator 1 [Source:MGI Symbol;Acc:MGI:1914317]	protein_coding	2.75600158313927e-18	0.40096093835831	0.519	0.337	5.46735594063169e-14	6.80021172776617e-12	0.348268329173122	0.484	0.329	1.34902600255425e-07	6.80021172776617e-12	5.51200316627857e-18	0.374614633765716
Pro_B	Crebzf	CREB/ATF bZIP transcription factor [Source:MGI Symbol;Acc:MGI:2675296]	protein_coding	2.89836286601141e-18	0.312294301506064	0.24	0.11	5.74977225359343e-14	3.92612557438356e-16	0.343435853408452	0.246	0.112	7.7886479144621e-12	3.92612557438356e-16	5.79672573202282e-18	0.327865077457258
Pro_B	Dut	deoxyuridine triphosphatase [Source:MGI Symbol;Acc:MGI:1346051]	protein_coding	1.48787418279801e-13	0.388716630889068	0.283	0.155	2.95164480383469e-09	2.92158279833853e-18	0.481849408348684	0.304	0.143	5.79583595534398e-14	1.48787418279801e-13	5.84316559667706e-18	0.435283019618876
Pro_B	Atp5mpl	ATP synthase membrane subunit 6.8PL [Source:MGI Symbol;Acc:MGI:1917507]	protein_coding	2.93796985076487e-18	0.370020157398511	0.768	0.602	5.82834458994734e-14	2.36858472219315e-17	0.459127010854994	0.73	0.58	4.69879837188676e-13	2.36858472219315e-17	5.87593970152974e-18	0.414573584126752
Pro_B	Ets1	E26 avian leukemia oncogene 1, 5' domain [Source:MGI Symbol;Acc:MGI:95455]	protein_coding	4.66450638724241e-16	0.308820656231994	0.666	0.454	9.25344777101149e-12	3.07942820858339e-18	0.283057189354614	0.669	0.407	6.10896968018772e-14	4.66450638724241e-16	6.15885641716679e-18	0.295938922793304
Pro_B	Rpl8	ribosomal protein L8 [Source:MGI Symbol;Acc:MGI:1350927]	protein_coding	3.92974059587423e-16	0.286495366558459	0.977	0.844	7.79581939409529e-12	3.29921095157129e-18	0.32937017410971	0.979	0.84	6.54497468572712e-14	3.92974059587423e-16	6.59842190314257e-18	0.307932770334084
Pro_B	Psmb10	proteasome (prosome, macropain) subunit, beta type 10 [Source:MGI Symbol;Acc:MGI:1096380]	protein_coding	2.19018461645495e-13	0.27018440417114	0.509	0.329	4.34488824212332e-09	3.32572012636251e-18	0.408402757485012	0.505	0.294	6.59756358667795e-14	2.19018461645495e-13	6.65144025272506e-18	0.339293580828076
Pro_B	Ubn2	ubinuclein 2 [Source:MGI Symbol;Acc:MGI:2444236]	protein_coding	4.43293798421886e-18	0.462959786861283	0.394	0.224	8.79406237309337e-14	1.49623977915068e-09	0.312707371421027	0.365	0.233	2.96824047387913e-05	1.49623977915068e-09	8.86587596843773e-18	0.387833579141155
Pro_B	Stard5	StAR-related lipid transfer (START) domain containing 5 [Source:MGI Symbol;Acc:MGI:2156765]	protein_coding	4.5108494567402e-18	0.383499651780693	0.211	0.092	8.94862315228122e-14	6.37497682427891e-16	0.368876181158051	0.212	0.091	1.26466790240045e-11	6.37497682427891e-16	9.02169891348045e-18	0.376187916469372
Pro_B	Adgre5	adhesion G protein-coupled receptor E5 [Source:MGI Symbol;Acc:MGI:1347095]	protein_coding	2.56070846983159e-14	0.466385611648617	0.734	0.568	5.07993346245191e-10	4.80428564834082e-18	0.527821561970643	0.751	0.542	9.53074186917851e-14	2.56070846983159e-14	9.60857129668161e-18	0.49710358680963
Pro_B	Twistnb	NA	NA	4.83070347190917e-18	0.332031320428592	0.321	0.166	9.58314954757341e-14	4.03208064205025e-10	0.31894651098422	0.259	0.144	7.9988415776993e-06	4.03208064205025e-10	9.66140694381839e-18	0.325488915706406
Pro_B	Tle5	TLE family member 5, transcriptional modulator [Source:MGI Symbol;Acc:MGI:95806]	protein_coding	1.77015397412294e-09	0.281004362751311	0.672	0.515	3.51163145386508e-05	5.3545895986211e-18	0.45325842836175	0.751	0.537	1.06224348457445e-13	1.77015397412294e-09	1.07091791972423e-17	0.367131395556531
Pro_B	Hsd17b10	hydroxysteroid (17-beta) dehydrogenase 10 [Source:MGI Symbol;Acc:MGI:1333871]	protein_coding	5.36303422660373e-18	0.352083210674207	0.374	0.211	1.06391872987365e-13	2.9994263466713e-09	0.350459500417228	0.323	0.208	5.95026198652652e-05	2.9994263466713e-09	1.07260684532075e-17	0.351271355545717
Pro_B	Banf1	BAF nuclear assembly factor 1 [Source:MGI Symbol;Acc:MGI:1346330]	protein_coding	5.43258960196468e-18	0.421865133657136	0.596	0.393	1.07771712523775e-13	3.5828732184308e-13	0.417350110865639	0.545	0.376	7.10770389072302e-09	3.5828732184308e-13	1.08651792039294e-17	0.419607622261387
Pro_B	Tpp2	tripeptidyl peptidase II [Source:MGI Symbol;Acc:MGI:102724]	protein_coding	5.45810147732144e-18	0.369564158663844	0.377	0.21	1.08277817107103e-13	5.18994362563708e-13	0.331795765268071	0.331	0.186	1.02958101645388e-08	5.18994362563708e-13	1.09162029546429e-17	0.350679961965957
Pro_B	Slc17a9	solute carrier family 17, member 9 [Source:MGI Symbol;Acc:MGI:1919107]	protein_coding	5.59759490303815e-18	0.352904964277752	0.17	0.069	1.11045087686471e-13	1.55631590156792e-15	0.374325497254684	0.177	0.071	3.08741948553044e-11	1.55631590156792e-15	1.11951898060763e-17	0.363615230766218
Pro_B	Tcea1	transcription elongation factor A (SII) 1 [Source:MGI Symbol;Acc:MGI:1196624]	protein_coding	6.06760226320192e-18	0.389480713076105	0.672	0.484	1.203690936974e-13	1.91457278784821e-12	0.299389065026239	0.646	0.469	3.79812949653328e-08	1.91457278784821e-12	1.21352045264039e-17	0.344434889051172
Pro_B	Snd1	staphylococcal nuclease and tudor domain containing 1 [Source:MGI Symbol;Acc:MGI:1929266]	protein_coding	6.62729078381554e-18	0.351430772220437	0.355	0.192	1.31472194569333e-13	3.86987957272657e-15	0.301664529436209	0.325	0.17	7.67706709637498e-11	3.86987957272657e-15	1.32545815676311e-17	0.326547650828323
Pro_B	Ufc1	ubiquitin-fold modifier conjugating enzyme 1 [Source:MGI Symbol;Acc:MGI:1913405]	protein_coding	7.17326294973377e-16	0.342598949816821	0.415	0.249	1.42303190396818e-11	6.98762587087372e-18	0.49944633529995	0.41	0.231	1.38620522026393e-13	7.17326294973377e-16	1.39752517417474e-17	0.421022642558385
Pro_B	Arl1	ADP-ribosylation factor-like 1 [Source:MGI Symbol;Acc:MGI:99436]	protein_coding	7.45980218701083e-18	0.357962951712312	0.291	0.148	1.47987555785921e-13	2.07244591308345e-07	0.255333546263665	0.233	0.14	0.00411131820237494	2.07244591308345e-07	1.49196043740217e-17	0.306648248987988
Pro_B	Ube2k	ubiquitin-conjugating enzyme E2K [Source:MGI Symbol;Acc:MGI:1858216]	protein_coding	7.77901323205822e-18	0.39525786218673	0.496	0.314	1.54320064497571e-13	3.69100825104907e-10	0.309458769673714	0.447	0.302	7.32222216843114e-06	3.69100825104907e-10	1.55580264641165e-17	0.352358315930222
Pro_B	Ttc3	tetratricopeptide repeat domain 3 [Source:MGI Symbol;Acc:MGI:1276539]	protein_coding	9.20191823088688e-18	0.376900653722311	0.211	0.093	1.82547653864334e-13	2.62164416064372e-14	0.424962264043652	0.193	0.083	5.20081768588502e-10	2.62164416064372e-14	1.84038364617738e-17	0.400931458882981
Pro_B	Maf1	MAF1 homolog, negative regulator of RNA polymerase III [Source:MGI Symbol;Acc:MGI:1916127]	protein_coding	9.26734994783911e-18	0.433565485508199	0.498	0.313	1.83845688265232e-13	1.10684827741335e-14	0.443397439973603	0.511	0.334	2.19576561273261e-10	1.10684827741335e-14	1.85346998956783e-17	0.438481462740901
Pro_B	Hnrnpr	heterogeneous nuclear ribonucleoprotein R [Source:MGI Symbol;Acc:MGI:1891692]	protein_coding	9.64342150306318e-18	0.398596074845556	0.413	0.238	1.91306195777767e-13	1.8572242648327e-12	0.397306210393549	0.376	0.229	3.68436149657512e-08	1.8572242648327e-12	1.92868430061263e-17	0.397951142619552
Pro_B	H2-D1	histocompatibility 2, D region locus 1 [Source:MGI Symbol;Acc:MGI:95896]	protein_coding	8.39582769669598e-16	0.262879997952909	0.987	0.918	1.66556429847055e-11	9.7122591445173e-18	0.33245717721927	0.987	0.897	1.92671796908934e-13	8.39582769669598e-16	1.94245182890347e-17	0.297668587586089
Pro_B	Kdm1a	lysine (K)-specific demethylase 1A [Source:MGI Symbol;Acc:MGI:1196256]	protein_coding	1.07686243001033e-17	0.413090985156401	0.411	0.245	2.1362796886545e-13	2.18431073273094e-17	0.454854652675756	0.394	0.219	4.33323563159164e-13	2.18431073273094e-17	2.15372486002067e-17	0.433972818916078
Pro_B	Sfr1	SWI5 dependent recombination repair 1 [Source:MGI Symbol;Acc:MGI:1915038]	protein_coding	1.30935358670593e-17	0.444409000903102	0.466	0.292	2.59749564530723e-13	1.22859636714798e-17	0.436619548466433	0.474	0.279	2.43728947314817e-13	1.30935358670593e-17	2.45719273429597e-17	0.440514274684767
Pro_B	Arl15	ADP-ribosylation factor-like 15 [Source:MGI Symbol;Acc:MGI:2442308]	protein_coding	1.02826851475866e-13	0.38678903634446	0.379	0.23	2.03987907957824e-09	1.23184804920653e-17	0.508779829646413	0.381	0.206	2.44374016001591e-13	1.02826851475866e-13	2.46369609841306e-17	0.447784432995436
Pro_B	Smim20	small integral membrane protein 20 [Source:MGI Symbol;Acc:MGI:1913528]	protein_coding	2.99625098133419e-10	0.300651685587451	0.319	0.203	5.94396269677076e-06	1.45756165858424e-17	0.51099205897382	0.36	0.19	2.89151081829942e-13	2.99625098133419e-10	2.91512331716848e-17	0.405821872280636
Pro_B	Man2a1	mannosidase 2, alpha 1 [Source:MGI Symbol;Acc:MGI:104669]	protein_coding	6.8677487566537e-17	0.393979396707829	0.464	0.289	1.36242399834496e-12	1.48937614356444e-17	0.526615951859319	0.413	0.23	2.95462439360313e-13	6.8677487566537e-17	2.97875228712888e-17	0.460297674283574
Pro_B	Ube2i	ubiquitin-conjugating enzyme E2I [Source:MGI Symbol;Acc:MGI:107365]	protein_coding	4.22047697567846e-13	0.309656290419526	0.662	0.486	8.37258222435093e-09	1.54300538686584e-17	0.429966947067743	0.653	0.473	3.06101408646444e-13	4.22047697567846e-13	3.08601077373167e-17	0.369811618743635
Pro_B	4921524J17Rik	RIKEN cDNA 4921524J17 gene [Source:MGI Symbol;Acc:MGI:1913964]	protein_coding	1.681514877729e-08	0.258765932861072	0.243	0.147	0.000333578921443878	1.60077802432221e-17	0.373673750515045	0.286	0.133	3.1756234446504e-13	1.681514877729e-08	3.20155604864444e-17	0.316219841688058
Pro_B	Galk2	galactokinase 2 [Source:MGI Symbol;Acc:MGI:1917226]	protein_coding	2.29353151110502e-17	0.289890360671544	0.196	0.083	4.54990781173015e-13	1.81522597956314e-17	0.361257117645333	0.183	0.069	3.60104529825737e-13	2.29353151110502e-17	3.6304519591263e-17	0.325573739158438
Pro_B	Ddt	D-dopachrome tautomerase [Source:MGI Symbol;Acc:MGI:1298381]	protein_coding	1.95074417048626e-17	0.292420276493438	0.317	0.162	3.86988628541065e-13	6.27551182703356e-13	0.284118142830242	0.278	0.143	1.24493603624692e-08	6.27551182703356e-13	3.90148834097252e-17	0.28826920966184
Pro_B	Cnbp	cellular nucleic acid binding protein [Source:MGI Symbol;Acc:MGI:88431]	protein_coding	3.44231061985008e-16	0.400541714627837	0.694	0.528	6.82885580765858e-12	2.02625723965431e-17	0.471226511874828	0.712	0.53	4.01968911202622e-13	3.44231061985008e-16	4.05251447930861e-17	0.435884113251333
Pro_B	Hmgn5	high-mobility group nucleosome binding domain 5 [Source:MGI Symbol;Acc:MGI:1355295]	protein_coding	2.08708330352602e-17	0.342045758104582	0.251	0.12	4.14035585753492e-13	1.62684482765246e-12	0.287032154153642	0.198	0.091	3.22733476909695e-08	1.62684482765246e-12	4.17416660705206e-17	0.314538956129112
Pro_B	St8sia4	ST8 alpha-N-acetyl-neuraminide alpha-2,8-sialyltransferase 4 [Source:MGI Symbol;Acc:MGI:106018]	protein_coding	1.273296917995e-12	0.293276341301764	0.517	0.34	2.52596642591849e-08	2.18548901763103e-17	0.385841798615429	0.516	0.295	4.33557311317643e-13	1.273296917995e-12	4.37097803526207e-17	0.339559069958596
Pro_B	Psma4	proteasome subunit alpha 4 [Source:MGI Symbol;Acc:MGI:1347060]	protein_coding	2.56231841469611e-17	0.35130827592973	0.443	0.262	5.08312727107415e-13	6.03900307959344e-10	0.319271602577007	0.381	0.246	1.19801743092975e-05	6.03900307959344e-10	5.12463682939225e-17	0.335289939253369
Pro_B	Nutf2	nuclear transport factor 2 [Source:MGI Symbol;Acc:MGI:1915301]	protein_coding	2.56454197517629e-17	0.365188742997964	0.326	0.175	5.08753837035472e-13	3.45383524745493e-11	0.386131098967535	0.278	0.158	6.85171836390109e-07	3.45383524745493e-11	5.12908395035258e-17	0.375659920982749
Pro_B	Emg1	EMG1 N1-specific pseudouridine methyltransferase [Source:MGI Symbol;Acc:MGI:1315195]	protein_coding	9.79515391248544e-14	0.370960303889267	0.5	0.338	1.94316263315886e-09	3.00242105087025e-17	0.443072059667942	0.497	0.313	5.9562028807164e-13	9.79515391248544e-14	6.0048421017405e-17	0.407016181778604
Pro_B	Cct2	chaperonin containing Tcp1, subunit 2 (beta) [Source:MGI Symbol;Acc:MGI:107186]	protein_coding	3.38318520630747e-17	0.328815971023224	0.602	0.396	6.71156281227276e-13	5.21120516140992e-11	0.30717081388456	0.508	0.349	1.0337988799205e-06	5.21120516140992e-11	6.76637041261494e-17	0.317993392453892
Pro_B	Rpl23a	ribosomal protein L23A [Source:MGI Symbol;Acc:MGI:3040672]	protein_coding	4.41002036074448e-16	0.363292959448743	0.764	0.608	8.7485983916449e-12	3.59610442609714e-17	0.422438373800911	0.783	0.618	7.1339519604915e-13	4.41002036074448e-16	7.1922088521943e-17	0.392865666624827
Pro_B	Naa38	N(alpha)-acetyltransferase 38, NatC auxiliary subunit [Source:MGI Symbol;Acc:MGI:1925554]	protein_coding	3.73406357392853e-17	0.330114708962474	0.419	0.247	7.40763531795942e-13	1.6962057770277e-09	0.314775200674729	0.378	0.252	3.36493302046755e-05	1.6962057770277e-09	7.46812714785705e-17	0.322444954818602
Pro_B	Ywhaq	tyrosine 3-monooxygenase/tryptophan 5-monooxygenase activation protein theta [Source:MGI Symbol;Acc:MGI:891963]	protein_coding	4.01542593326246e-17	0.351702044442359	0.4	0.229	7.96580196640607e-13	4.0247188627144e-17	0.415702953495063	0.389	0.21	7.98423727985282e-13	4.0247188627144e-17	8.03085186652496e-17	0.383702498968711
Pro_B	Larp7	La ribonucleoprotein 7, transcriptional regulator [Source:MGI Symbol;Acc:MGI:107634]	protein_coding	4.96239059160887e-14	0.264622655492122	0.277	0.147	9.84439045563368e-10	4.23132457891163e-17	0.354111766469008	0.302	0.144	8.39410169964489e-13	4.96239059160887e-14	8.46264915782326e-17	0.309367210980565
Pro_B	Zcchc7	zinc finger, CCHC domain containing 7 [Source:MGI Symbol;Acc:MGI:2442912]	protein_coding	4.34099016680075e-17	0.315891906438396	0.517	0.322	8.61165629289933e-13	1.0074754671853e-13	0.384371662659075	0.468	0.288	1.9986298318022e-09	1.0074754671853e-13	8.68198033360151e-17	0.350131784548736
Pro_B	Zfp141	zinc finger protein 141 [Source:MGI Symbol;Acc:MGI:3584269]	protein_coding	1.54319183071235e-12	0.262706690649494	0.138	0.06	3.06138395376716e-08	4.38117646870883e-17	0.44430028147746	0.156	0.056	8.69137787862459e-13	1.54319183071235e-12	8.76235293741769e-17	0.353503486063477
Pro_B	Qdpr	quinoid dihydropteridine reductase [Source:MGI Symbol;Acc:MGI:97836]	protein_coding	2.35563222769228e-14	0.273354167985492	0.238	0.119	4.67310321329595e-10	4.4116569593901e-17	0.350789582741083	0.249	0.11	8.75184507603808e-13	2.35563222769228e-14	8.82331391878018e-17	0.312071875363288
Pro_B	Mrps34	mitochondrial ribosomal protein S34 [Source:MGI Symbol;Acc:MGI:1930188]	protein_coding	4.64875425997483e-17	0.334668417234463	0.266	0.132	9.22219870093806e-13	7.92797608821672e-12	0.30409388691157	0.257	0.134	1.57275189638043e-07	7.92797608821672e-12	9.2975085199497e-17	0.319381152073016
Pro_B	Dgkz	diacylglycerol kinase zeta [Source:MGI Symbol;Acc:MGI:1278339]	protein_coding	4.81368354664707e-17	0.407533111056987	0.338	0.19	9.54938541983847e-13	6.44024249282279e-17	0.396969690166341	0.376	0.205	1.27761530572619e-12	6.44024249282279e-17	9.62736709329414e-17	0.402251400611664
Pro_B	Ktn1	kinectin 1 [Source:MGI Symbol;Acc:MGI:109153]	protein_coding	9.6172462486378e-13	0.281757358745236	0.402	0.245	1.90786931080477e-08	5.24063174085088e-17	0.332729544324338	0.392	0.203	1.03963652475e-12	9.6172462486378e-13	1.04812634817018e-16	0.307243451534787
Pro_B	Psma5	proteasome subunit alpha 5 [Source:MGI Symbol;Acc:MGI:1347009]	protein_coding	7.41165282426619e-17	0.344796703819252	0.487	0.304	1.47032368727793e-12	5.51375802047167e-17	0.393041164634479	0.487	0.297	1.09381931610117e-12	7.41165282426619e-17	1.10275160409434e-16	0.368918934226866
Pro_B	Mcm9	minichromosome maintenance 9 homologous recombination repair factor [Source:MGI Symbol;Acc:MGI:1918817]	protein_coding	6.01704942959649e-17	0.342893250598914	0.226	0.105	1.19366226584335e-12	1.60072605128617e-14	0.383611954572549	0.217	0.099	3.1755203405415e-10	1.60072605128617e-14	1.2034098859193e-16	0.363252602585732
Pro_B	Uck2	uridine-cytidine kinase 2 [Source:MGI Symbol;Acc:MGI:1931744]	protein_coding	9.83782826178054e-17	0.259667100115213	0.164	0.065	1.95162837057202e-12	6.48157351612267e-17	0.252766992279276	0.161	0.058	1.28581455412842e-12	9.83782826178054e-17	1.29631470322454e-16	0.256217046197245
Pro_B	Adss	adenylosuccinate synthetase, non muscle [Source:MGI Symbol;Acc:MGI:87948]	protein_coding	6.6131668080743e-17	0.405500108667046	0.406	0.24	1.31192003138578e-12	3.30269450537699e-14	0.408295513296232	0.352	0.201	6.55188535976688e-10	3.30269450537699e-14	1.32263336161487e-16	0.406897810981639
Pro_B	Ptpmt1	protein tyrosine phosphatase, mitochondrial 1 [Source:MGI Symbol;Acc:MGI:1913711]	protein_coding	6.82247632266812e-17	0.302697347865772	0.164	0.066	1.3534428528909e-12	3.42199193697694e-14	0.316393057122004	0.159	0.063	6.78854760457486e-10	3.42199193697694e-14	1.36449526453362e-16	0.309545202493888
Pro_B	Uba52	ubiquitin A-52 residue ribosomal protein fusion product 1 [Source:MGI Symbol;Acc:MGI:98887]	protein_coding	2.72452614733723e-16	0.330185890360299	0.785	0.595	5.40491497108759e-12	6.97501599663814e-17	0.375353963827564	0.794	0.616	1.38370367341307e-12	2.72452614733723e-16	1.39500319932763e-16	0.352769927093932
Pro_B	Mrps11	mitochondrial ribosomal protein S11 [Source:MGI Symbol;Acc:MGI:1915244]	protein_coding	5.46600351715311e-14	0.28422672587479	0.196	0.093	1.08434577773283e-09	7.16526157110793e-17	0.323769159346705	0.217	0.091	1.42144459047639e-12	5.46600351715311e-14	1.43305231422159e-16	0.303997942610748
Pro_B	Pan3	PAN3 poly(A) specific ribonuclease subunit [Source:MGI Symbol;Acc:MGI:1919837]	protein_coding	7.72868237717774e-17	0.436503827330926	0.511	0.338	1.53321600998452e-12	1.07926271158533e-10	0.364503106014495	0.466	0.324	2.14104136724298e-06	1.07926271158533e-10	1.54573647543555e-16	0.40050346667271
Pro_B	Ppp2r1a	protein phosphatase 2, regulatory subunit A, alpha [Source:MGI Symbol;Acc:MGI:1926334]	protein_coding	8.2614875400053e-17	0.375696957545222	0.466	0.283	1.63891389818625e-12	3.59442373453023e-11	0.316176841763841	0.431	0.28	7.13061780456108e-07	3.59442373453023e-11	1.65229750800106e-16	0.345936899654531
Pro_B	Pop5	processing of precursor 5, ribonuclease P/MRP family (S. cerevisiae) [Source:MGI Symbol;Acc:MGI:2151221]	protein_coding	8.72875923111965e-17	0.364930284174385	0.266	0.133	1.73161125626952e-12	6.08830789076283e-09	0.268581633632952	0.235	0.133	0.000120779851936953	6.08830789076283e-09	1.74575184622394e-16	0.316755958903668
Pro_B	Mtor	mechanistic target of rapamycin kinase [Source:MGI Symbol;Acc:MGI:1928394]	protein_coding	5.28346055896605e-13	0.383040336346409	0.255	0.139	1.04813290568768e-08	8.86057238462835e-17	0.515871003991418	0.275	0.134	1.75776034966257e-12	5.28346055896605e-13	1.77211447692568e-16	0.449455670168913
Pro_B	Smarcad1	SWI/SNF-related, matrix-associated actin-dependent regulator of chromatin, subfamily a, containing DEAD/H box 1 [Source:MGI Symbol;Acc:MGI:95453]	protein_coding	8.49944971759203e-14	0.293789067938999	0.296	0.163	1.68612083497591e-09	9.20838389794384e-17	0.395699426528418	0.275	0.129	1.8267591976741e-12	8.49944971759203e-14	1.84167677958877e-16	0.344744247233709
Pro_B	Got2	glutamatic-oxaloacetic transaminase 2, mitochondrial [Source:MGI Symbol;Acc:MGI:95792]	protein_coding	1.81641329816446e-16	0.338910244439749	0.313	0.168	3.60340070089865e-12	9.26911789800533e-17	0.365807247377574	0.317	0.16	1.8388076086063e-12	1.81641329816446e-16	1.85382357960107e-16	0.352358745908661
Pro_B	Btbd10	BTB (POZ) domain containing 10 [Source:MGI Symbol;Acc:MGI:1916065]	protein_coding	1.06891397762265e-16	0.323320737897217	0.232	0.11	2.12051154880781e-12	1.02858891818539e-08	0.28111098821498	0.185	0.098	0.000204051469589618	1.02858891818539e-08	2.1378279552453e-16	0.302215863056099
Pro_B	Rnf2	ring finger protein 2 [Source:MGI Symbol;Acc:MGI:1101759]	protein_coding	1.18792898099884e-16	0.289696268721075	0.243	0.115	2.35661351250551e-12	3.09524473654648e-09	0.286634222014109	0.201	0.106	6.1403465083609e-05	3.09524473654648e-09	2.37585796199769e-16	0.288165245367592
Pro_B	H2-Q6	histocompatibility 2, Q region locus 6 [Source:MGI Symbol;Acc:MGI:95935]	protein_coding	1.57251319477244e-16	0.365659068333817	0.536	0.325	3.11955167578956e-12	1.23389977545987e-16	0.48328251182404	0.492	0.28	2.44781037455728e-12	1.57251319477244e-16	2.46779955091974e-16	0.424470790078928
Pro_B	Ppif	peptidylprolyl isomerase F (cyclophilin F) [Source:MGI Symbol;Acc:MGI:2145814]	protein_coding	1.31771175021971e-16	0.291241280534318	0.189	0.082	2.61407657008586e-12	1.07671050735495e-11	0.278256164824451	0.175	0.079	2.13597830449074e-07	1.07671050735495e-11	2.63542350043943e-16	0.284748722679385
Pro_B	Rps15	ribosomal protein S15 [Source:MGI Symbol;Acc:MGI:98117]	protein_coding	1.38723383713711e-16	0.369316818176638	0.811	0.632	2.75199448611261e-12	9.02489773490353e-16	0.340154524122592	0.804	0.627	1.79035921265016e-11	9.02489773490353e-16	2.77446767427424e-16	0.354735671149615
Pro_B	Cox7b	cytochrome c oxidase subunit 7B [Source:MGI Symbol;Acc:MGI:1913392]	protein_coding	1.43337907452312e-16	0.409200909376022	0.647	0.486	2.84353740803897e-12	2.79973438051907e-10	0.328263592204391	0.614	0.481	5.55411306407374e-06	2.79973438051907e-10	2.86675814904626e-16	0.368732250790207
Pro_B	Hnrnpa3	heterogeneous nuclear ribonucleoprotein A3 [Source:MGI Symbol;Acc:MGI:1917171]	protein_coding	2.0300677400839e-07	0.253030167348997	0.74	0.638	0.00402724838277845	1.46066344191632e-16	0.43893989264679	0.799	0.616	2.89766413607359e-12	2.0300677400839e-07	2.92132688383263e-16	0.345985029997893
Pro_B	Rwdd1	RWD domain containing 1 [Source:MGI Symbol;Acc:MGI:1913771]	protein_coding	1.5146776933848e-16	0.353698878027999	0.417	0.249	3.00481760813677e-12	8.23736608596297e-12	0.344792628498444	0.368	0.224	1.63412868413333e-07	8.23736608596297e-12	3.02935538676962e-16	0.349245753263222
Pro_B	Polr2a	polymerase (RNA) II (DNA directed) polypeptide A [Source:MGI Symbol;Acc:MGI:98086]	protein_coding	1.51938982743399e-16	0.315320078937417	0.591	0.398	3.01416553966354e-12	6.39698120656176e-15	0.399555064433807	0.601	0.407	1.26903313175772e-10	6.39698120656176e-15	3.03877965486799e-16	0.357437571685612
Pro_B	Dtymk	deoxythymidylate kinase [Source:MGI Symbol;Acc:MGI:108396]	protein_coding	3.53154491010483e-15	0.317821856254714	0.321	0.177	7.00587879266597e-11	1.6429005758833e-16	0.449976372493848	0.317	0.164	3.25918616243728e-12	3.53154491010483e-15	3.28580115176661e-16	0.383899114374281
Pro_B	Zeb1	zinc finger E-box binding homeobox 1 [Source:MGI Symbol;Acc:MGI:1344313]	protein_coding	1.75054520663397e-16	0.444867641296102	0.409	0.244	3.47273158092047e-12	5.31206602552367e-10	0.30371898696983	0.37	0.231	1.05380765814338e-05	5.31206602552367e-10	3.50109041326795e-16	0.374293314132966
Pro_B	Pds5a	PDS5 cohesin associated factor A [Source:MGI Symbol;Acc:MGI:1918771]	protein_coding	1.83431317303572e-16	0.415810702910732	0.46	0.292	3.63891047266827e-12	6.05880333777431e-10	0.305768780129495	0.405	0.268	1.20194540614767e-05	6.05880333777431e-10	3.66862634607146e-16	0.360789741520113
Pro_B	Cntln	centlein, centrosomal protein [Source:MGI Symbol;Acc:MGI:2443104]	protein_coding	1.93561234070415e-16	0.26897028638108	0.151	0.059	3.83986776148888e-12	3.29751405237812e-14	0.336420822500889	0.143	0.054	6.54160837710771e-10	3.29751405237812e-14	3.8712246814083e-16	0.302695554440985
Pro_B	Ndufa2	NADH:ubiquinone oxidoreductase subunit A2 [Source:MGI Symbol;Acc:MGI:1343103]	protein_coding	2.09191707623437e-16	0.374811850436944	0.713	0.546	4.14994509583374e-12	3.28164697908768e-15	0.404593889283647	0.688	0.545	6.51013127711414e-11	3.28164697908768e-15	4.18383415246875e-16	0.389702869860295
Pro_B	Esf1	ESF1 nucleolar pre-rRNA processing protein homolog [Source:MGI Symbol;Acc:MGI:1913830]	protein_coding	2.19526244285875e-16	0.336903309949486	0.251	0.123	4.35496163414319e-12	2.42659786667028e-10	0.340785314156169	0.209	0.108	4.8138848479005e-06	2.42659786667028e-10	4.39052488571752e-16	0.338844312052828
Pro_B	Pfdn2	prefoldin 2 [Source:MGI Symbol;Acc:MGI:1276111]	protein_coding	2.25159666452769e-16	0.311512743007459	0.434	0.258	4.46671746309004e-12	3.46381634204054e-10	0.323687779629235	0.373	0.238	6.87151885934003e-06	3.46381634204054e-10	4.5031933290554e-16	0.317600261318347
Pro_B	5031425E22Rik	RIKEN cDNA 5031425E22 gene [Source:MGI Symbol;Acc:MGI:1923227]	lncRNA	5.12378194586745e-09	0.279594191725556	0.328	0.216	0.000101645586242118	2.6248474577672e-16	0.45375727346451	0.384	0.215	5.20717238671857e-12	5.12378194586745e-09	5.24969491553441e-16	0.366675732595033
Pro_B	Eif2s2	eukaryotic translation initiation factor 2, subunit 2 (beta) [Source:MGI Symbol;Acc:MGI:1914454]	protein_coding	2.81253189467399e-16	0.35730843650902	0.564	0.386	5.57950077265425e-12	1.19638759554381e-06	0.277687697135653	0.513	0.404	0.0237339371203981	1.19638759554381e-06	5.62506378934796e-16	0.317498066822337
Pro_B	Stag1	stromal antigen 1 [Source:MGI Symbol;Acc:MGI:1098658]	protein_coding	2.88067548968618e-16	0.371445665442471	0.519	0.334	5.71468403643944e-12	1.19310085968206e-11	0.335241489981335	0.471	0.317	2.36687348543727e-07	1.19310085968206e-11	5.76135097937237e-16	0.353343577711903
Pro_B	Sf3b6	splicing factor 3B, subunit 6 [Source:MGI Symbol;Acc:MGI:1913305]	protein_coding	2.95433025280928e-16	0.377595098423533	0.632	0.448	5.86080035552305e-12	1.16072610110821e-07	0.293210912022448	0.55	0.438	0.00230264843937846	1.16072610110821e-07	5.90866050561856e-16	0.33540300522299
Pro_B	Rnf138	ring finger protein 138 [Source:MGI Symbol;Acc:MGI:1929211]	protein_coding	3.21273928511109e-16	0.294641446881886	0.245	0.118	6.37343219380338e-12	2.76753236367998e-12	0.337739382531587	0.214	0.104	5.49023070306835e-08	2.76753236367998e-12	6.42547857022217e-16	0.316190414706737
Pro_B	Park7	Parkinson disease (autosomal recessive, early onset) 7 [Source:MGI Symbol;Acc:MGI:2135637]	protein_coding	4.30962042056847e-15	0.3557947791335	0.534	0.365	8.54942499032374e-11	3.24836870558468e-16	0.453729304194982	0.529	0.349	6.44411383813888e-12	4.30962042056847e-15	6.49673741116935e-16	0.404762041664241
Pro_B	Pfdn1	prefoldin 1 [Source:MGI Symbol;Acc:MGI:1914449]	protein_coding	3.33734665131183e-16	0.297579706530409	0.33	0.178	6.6206282868724e-12	1.6646477531753e-14	0.359420998780801	0.331	0.179	3.30232821274917e-10	1.6646477531753e-14	6.67469330262365e-16	0.328500352655605
Pro_B	Polr2h	polymerase (RNA) II (DNA directed) polypeptide H [Source:MGI Symbol;Acc:MGI:2384309]	protein_coding	3.38659197721316e-16	0.274567470313195	0.219	0.101	6.71832116439546e-12	5.82702786369103e-15	0.283523204523061	0.196	0.082	1.15596578759903e-10	5.82702786369103e-15	6.77318395442634e-16	0.279045337418128
Pro_B	Foxp4	forkhead box P4 [Source:MGI Symbol;Acc:MGI:1921373]	protein_coding	3.40490479240708e-16	0.300120227589104	0.257	0.126	6.75465012717717e-12	5.73711563576145e-12	0.325388162755144	0.249	0.127	1.13812899982236e-07	5.73711563576145e-12	6.80980958481417e-16	0.312754195172124
Pro_B	Lancl1	LanC (bacterial lantibiotic synthetase component C)-like 1 [Source:MGI Symbol;Acc:MGI:1336997]	protein_coding	3.57268632131671e-16	0.310406943305396	0.147	0.057	7.0874951242281e-12	1.70236532689645e-12	0.269809860515795	0.153	0.063	3.37715233549719e-08	1.70236532689645e-12	7.14537264263346e-16	0.290108401910596
Pro_B	Trp53inp1	transformation related protein 53 inducible nuclear protein 1 [Source:MGI Symbol;Acc:MGI:1926609]	protein_coding	2.05697505394619e-11	0.361834020452758	0.406	0.263	4.08062711201844e-07	3.62714183371765e-16	0.477444640952907	0.389	0.216	7.19552396972907e-12	2.05697505394619e-11	7.25428366743529e-16	0.419639330702832
Pro_B	Mettl25	methyltransferase like 25 [Source:MGI Symbol;Acc:MGI:3041259]	protein_coding	3.66569771494143e-16	0.338915892648477	0.219	0.1	7.2720111269008e-12	5.75079232853957e-16	0.395995623369229	0.206	0.087	1.14084218213568e-11	5.75079232853957e-16	7.33139542988287e-16	0.367455758008853
Pro_B	Ide	insulin degrading enzyme [Source:MGI Symbol;Acc:MGI:96412]	protein_coding	3.80830254980128e-16	0.265829756909633	0.151	0.06	7.55491059829579e-12	1.04086561411715e-15	0.294042660319735	0.153	0.056	2.0648692052856e-11	1.04086561411715e-15	7.61660509960256e-16	0.279936208614684
Pro_B	Tmem192	transmembrane protein 192 [Source:MGI Symbol;Acc:MGI:1920317]	protein_coding	4.03787854182379e-16	0.293602282279043	0.223	0.104	8.01034345127004e-12	6.69574750484264e-13	0.271454324877455	0.214	0.1	1.32830239001068e-08	6.69574750484264e-13	8.0757570836476e-16	0.282528303578249
Pro_B	Eif4e	eukaryotic translation initiation factor 4E [Source:MGI Symbol;Acc:MGI:95305]	protein_coding	4.14233108891225e-16	0.317402695563771	0.313	0.169	8.21755641418412e-12	1.04618759921874e-10	0.318758954769562	0.278	0.157	2.07542695933013e-06	1.04618759921874e-10	8.28466217782451e-16	0.318080825166666
Pro_B	Ppp2r3d	protein phosphatase 2 (formerly 2A), regulatory subunit B'', delta [Source:MGI Symbol;Acc:MGI:1335093]	protein_coding	4.71904372916912e-16	0.322345784632973	0.17	0.071	9.3616389499257e-12	5.48108532695452e-15	0.256503626149236	0.18	0.072	1.08733770716124e-10	5.48108532695452e-15	9.43808745833824e-16	0.289424705391104
Pro_B	Mri1	methylthioribose-1-phosphate isomerase 1 [Source:MGI Symbol;Acc:MGI:1915123]	protein_coding	4.90958221481258e-14	0.320957556840742	0.228	0.114	9.7396291977452e-10	4.81549064835677e-16	0.323036007245928	0.235	0.104	9.55297034821015e-12	4.90958221481258e-14	9.63098129671352e-16	0.321996782043335
Pro_B	Hsd17b11	hydroxysteroid (17-beta) dehydrogenase 11 [Source:MGI Symbol;Acc:MGI:2149821]	protein_coding	5.11201200945267e-16	0.384530113217853	0.3	0.161	1.01412094243522e-11	3.04470099675938e-09	0.346594912523614	0.272	0.163	6.04007783737126e-05	3.04470099675938e-09	1.02240240189054e-15	0.365562512870733
Pro_B	Kmt2e	lysine (K)-specific methyltransferase 2E [Source:MGI Symbol;Acc:MGI:1924825]	protein_coding	2.1039541779713e-14	0.366454339122407	0.715	0.561	4.17382429825946e-10	5.15109656073872e-16	0.466240710810863	0.728	0.539	1.02187453571935e-11	2.1039541779713e-14	1.03021931214774e-15	0.416347524966635
Pro_B	Jmjd1c	jumonji domain containing 1C [Source:MGI Symbol;Acc:MGI:1918614]	protein_coding	5.16479049230563e-16	0.403520866566363	0.581	0.405	1.02459113786359e-11	8.16111949151678e-10	0.367683691252883	0.519	0.366	1.6190028847271e-05	8.16111949151678e-10	1.03295809846113e-15	0.385602278909623
Pro_B	Mrpl23	mitochondrial ribosomal protein L23 [Source:MGI Symbol;Acc:MGI:1196612]	protein_coding	5.32325285853377e-16	0.300894089850151	0.436	0.259	1.05602690207593e-11	1.59766950163671e-10	0.251970388881781	0.392	0.242	3.1694567573469e-06	1.59766950163671e-10	1.06465057170676e-15	0.276432239365966
Pro_B	Ciao2a	cytosolic iron-sulfur assembly component 2A [Source:MGI Symbol;Acc:MGI:1915500]	protein_coding	5.6055196829424e-16	0.380029369101335	0.517	0.342	1.11202299470211e-11	6.14811837437129e-09	0.265437607998283	0.455	0.316	0.000121966372310778	6.14811837437129e-09	1.12110393658848e-15	0.322733488549809
Pro_B	Rbm26	RNA binding motif protein 26 [Source:MGI Symbol;Acc:MGI:1921463]	protein_coding	6.29837471868463e-16	0.445937788790212	0.426	0.262	1.24947157669266e-11	6.80583760339329e-12	0.375305120919493	0.36	0.215	1.35014206376116e-07	6.80583760339329e-12	1.25967494373693e-15	0.410621454854852
Pro_B	Snrpd2	small nuclear ribonucleoprotein D2 [Source:MGI Symbol;Acc:MGI:98345]	protein_coding	6.31870525637929e-16	0.353724811434866	0.574	0.39	1.25350474876052e-11	1.42826704871459e-14	0.418077011607517	0.534	0.363	2.83339617124001e-10	1.42826704871459e-14	1.26374105127586e-15	0.385900911521192
Pro_B	Ssr4	signal sequence receptor, delta [Source:MGI Symbol;Acc:MGI:1099464]	protein_coding	6.66846999239446e-16	0.357394763056195	0.553	0.371	1.32289107709121e-11	1.25658681462393e-09	0.313156846613456	0.513	0.369	2.49281692285095e-05	1.25658681462393e-09	1.3336939984789e-15	0.335275804834825
Pro_B	Nop10	NOP10 ribonucleoprotein [Source:MGI Symbol;Acc:MGI:1913431]	protein_coding	5.89311436675839e-15	0.350255670153339	0.53	0.345	1.16907602807753e-10	6.7807699113411e-16	0.42254342473829	0.508	0.312	1.34516913501185e-11	5.89311436675839e-15	1.35615398226822e-15	0.386399547445815
Pro_B	Srek1	splicing regulatory glutamine/lysine-rich protein 1 [Source:MGI Symbol;Acc:MGI:2145245]	protein_coding	7.38322395638499e-16	0.354258968139841	0.355	0.199	1.46468396846765e-11	1.15611237977365e-12	0.327772816158375	0.315	0.173	2.29349573899496e-08	1.15611237977365e-12	1.476644791277e-15	0.341015892149108
Pro_B	Cdk19	cyclin-dependent kinase 19 [Source:MGI Symbol;Acc:MGI:1925584]	protein_coding	7.44595950686476e-16	0.441738776398496	0.415	0.26	1.47712944697183e-11	2.43606934176831e-15	0.484867412639875	0.41	0.247	4.83267436019997e-11	2.43606934176831e-15	1.48919190137295e-15	0.463303094519185
Pro_B	Hnrnpa2b1	heterogeneous nuclear ribonucleoprotein A2/B1 [Source:MGI Symbol;Acc:MGI:104819]	protein_coding	7.61576615879109e-16	0.302732264576653	0.917	0.804	1.51081569058098e-11	4.32501963584038e-13	0.34268617325399	0.907	0.777	8.57997395358015e-09	4.32501963584038e-13	1.52315323175822e-15	0.322709218915322
Pro_B	Acbd6	acyl-Coenzyme A binding domain containing 6 [Source:MGI Symbol;Acc:MGI:1919732]	protein_coding	7.90643245590947e-16	0.39848072860989	0.321	0.181	1.56847807060332e-11	1.12887709192614e-10	0.36596611310081	0.296	0.173	2.23946637496308e-06	1.12887709192614e-10	1.5812864911819e-15	0.38222342085535
Pro_B	Chka	choline kinase alpha [Source:MGI Symbol;Acc:MGI:107760]	protein_coding	8.17030600357802e-16	0.32680163514028	0.209	0.097	1.62082530498981e-11	8.34086876614732e-14	0.371219544475986	0.198	0.088	1.6546615458283e-09	8.34086876614732e-14	1.63406120071561e-15	0.349010589808133
Pro_B	Nop58	NOP58 ribonucleoprotein [Source:MGI Symbol;Acc:MGI:1933184]	protein_coding	8.18139686801057e-16	0.33752621758712	0.313	0.169	1.62302551067594e-11	5.74633598850071e-14	0.3864555655485	0.272	0.138	1.13995813339877e-09	5.74633598850071e-14	1.63627937360212e-15	0.36199089156781
Pro_B	Kat6b	K(lysine) acetyltransferase 6B [Source:MGI Symbol;Acc:MGI:1858746]	protein_coding	9.49306966754871e-16	0.299344084493255	0.228	0.108	1.88323516064831e-11	1.96946233164446e-08	0.305406032860861	0.198	0.109	0.000390701937351628	1.96946233164446e-08	1.89861393350975e-15	0.302375058677058
Pro_B	Uqcc2	ubiquinol-cytochrome c reductase complex assembly factor 2 [Source:MGI Symbol;Acc:MGI:1914517]	protein_coding	1.00583408335611e-15	0.357733751926272	0.383	0.224	1.99537365456185e-11	1.21097300096198e-14	0.440521478414568	0.368	0.21	2.40232823930838e-10	1.21097300096198e-14	2.01166816671221e-15	0.39912761517042
Pro_B	Snrnp48	small nuclear ribonucleoprotein 48 (U11/U12) [Source:MGI Symbol;Acc:MGI:1915047]	protein_coding	3.66039644151068e-12	0.285690392164445	0.285	0.161	7.26149446066889e-08	1.00705987904246e-15	0.409793668711518	0.283	0.14	1.99780538804443e-11	3.66039644151068e-12	2.01411975808493e-15	0.347742030437981
Pro_B	Stk4	serine/threonine kinase 4 [Source:MGI Symbol;Acc:MGI:1929004]	protein_coding	1.1307926280741e-15	0.374923155786157	0.762	0.575	2.24326641557341e-11	1.07670027186111e-14	0.441483999278959	0.68	0.505	2.13595799931807e-10	1.07670027186111e-14	2.26158525614821e-15	0.408203577532558
Pro_B	Smim14	small integral membrane protein 14 [Source:MGI Symbol;Acc:MGI:1915802]	protein_coding	1.14845909660736e-15	0.308454955248733	0.736	0.546	2.27831315584968e-11	1.54570295226401e-15	0.383031505840179	0.701	0.502	3.06636551670134e-11	1.54570295226401e-15	2.29691819321473e-15	0.345743230544456
Pro_B	Atp5j	ATP synthase, H+ transporting, mitochondrial F0 complex, subunit F [Source:MGI Symbol;Acc:MGI:107777]	protein_coding	2.40067887960516e-10	0.295583711596427	0.709	0.618	4.76246676136071e-06	1.19644231893068e-15	0.436034266182829	0.738	0.6	2.37350227229468e-11	2.40067887960516e-10	2.39288463786137e-15	0.365808988889628
Pro_B	Asf1a	anti-silencing function 1A histone chaperone [Source:MGI Symbol;Acc:MGI:1913653]	protein_coding	1.20949319518787e-15	0.324571159874934	0.33	0.178	2.3993926006137e-11	8.45622171153022e-13	0.296896603393786	0.323	0.177	1.67754526313336e-08	8.45622171153022e-13	2.41898639037575e-15	0.31073388163436
Pro_B	Ube2e1	ubiquitin-conjugating enzyme E2E 1 [Source:MGI Symbol;Acc:MGI:107411]	protein_coding	1.31031598932281e-15	0.361004554172769	0.343	0.195	2.59940485961859e-11	3.27935450370023e-13	0.335361693777773	0.323	0.178	6.50558346444052e-09	3.27935450370023e-13	2.62063197864561e-15	0.348183123975271
Pro_B	Anp32e	acidic (leucine-rich) nuclear phosphoprotein 32 family, member E [Source:MGI Symbol;Acc:MGI:1913721]	protein_coding	1.50356746314139e-15	0.358298081740696	0.536	0.35	2.98277713337989e-11	1.36653616878079e-08	0.262655262932589	0.489	0.343	0.000271093445162732	1.36653616878079e-08	3.00713492628277e-15	0.310476672336642
Pro_B	Kdm5b	lysine (K)-specific demethylase 5B [Source:MGI Symbol;Acc:MGI:1922855]	protein_coding	5.66380120861133e-14	0.432961959931425	0.357	0.216	1.12358488376432e-09	1.54263450569246e-15	0.56176826541631	0.352	0.198	3.0602783323927e-11	5.66380120861133e-14	3.08526901138492e-15	0.497365112673868
[truncated: 25,367 more rows]

## Sheet: 3.10_cluster_abundance
Cell numbers in BM clusters (per individual)
Data for supplementary figure 5b
[truncated: 19 more rows]
