# Supplementary material for: Aire-dependent interferon signalling shapes thymocyte maturation and central tolerance in mice
Source: Commun Biol. 2025 Dec 9;9:53. doi: 10.1038/s42003-025-09317-9 (PMC12795847; doi:10.1038/s42003-025-09317-9)
Supplement: Supplementary file 6 — Supplementary Data 4 [file 42003_2025_9317_MOESM6_ESM.xlsx]

## Sheet: 4.1_IFN_score_type1_GO_based
Type I IFN module score based on genes within the GO term "response to type I IFNs" comparison across AireC313X-/- and WT mice. Wilcoxon rank sum test with Benjamini-Hochberg correction
Data for figure 6c,d
cluster	mean_AireC313X	mean_WT	median_AireC313X	median_WT	sd_AireC313X	sd_WT	p_value	p_adjusted
CD4_ISG	0.109226	0.0828964	0.0985101	0.0766076	0.0893554	0.0790203	2.28e-15	3.42e-14
CD8_ISG	0.123483	0.0990969	0.119422	0.0916984	0.0814664	0.0682288	1.56e-09	1.17e-08
B_cells_ISG	0.0874467	0.10174	0.0779669	0.0917558	0.088726	0.0897896	1.44e-05	7.22e-05
gdT	0.0468063	0.0255006	0.0393105	0.0126994	0.0795411	0.0681983	0.000558712	0.00209517
CD8	0.01972	0.0167629	0.0159649	0.0115546	0.0613587	0.0602275	0.0015491	0.00387276
monocytes	-0.00160005	0.0112682	-0.0121842	0.00227033	0.0649746	0.0720101	0.00135257	0.00387276
B_cells	-0.0196712	-0.0218499	-0.0248341	-0.0264099	0.0605801	0.059018	0.00201388	0.00431546
DCs	-0.0151763	-0.00651567	-0.021021	-0.0110803	0.0559176	0.0584394	0.00937254	0.0175735
CD4	0.0151805	0.0125298	0.0102042	0.00736573	0.0652772	0.0631516	0.0211153	0.0351921
CD4_activated	0.0235447	0.0142153	0.0170116	0.00959291	0.0716758	0.0640591	0.336708	0.505062
NK_NKT	0.00668837	0.00349961	0.000628298	0.00107733	0.054753	0.0508512	0.437934	0.547418
CD8_activated	0.0241519	0.017282	0.0206826	0.0204638	0.0618401	0.0630189	0.418674	0.547418
CD4_anergic	0.0629256	0.0593608	0.0608861	0.0592655	0.0770423	0.0765288	0.56374	0.650469
Tregs	0.0336473	0.0340558	0.0293942	0.0305565	0.072125	0.0658695	0.612694	0.656458
B_cells_prolif	-0.0313792	-0.0302431	-0.0371112	-0.0344264	0.052913	0.0573127	0.736646	0.736646

## Sheet: 4.2_IFN_score_type2_GO_based
Type II IFN module score based on genes within the GO term "response to type II IFNs" comparison across AireC313X-/- and WT mice. Wilcoxon rank sum test with Benjamini-Hochberg correction
Data for figure 6e,f
cluster	mean_AireC313X	mean_WT	median_AireC313X	median_WT	sd_AireC313X	sd_WT	p_value	p_adjusted
Late_neutrophil_prog	0.137737	0.149002	0.141679	0.151209	0.042828	0.0443858	6.27e-19	1.51e-17
Mature_neutrophils	0.141352	0.157508	0.141628	0.160172	0.0517828	0.0549359	3.87e-17	4.65e-16
T_cells	0.143056	0.163286	0.140128	0.166808	0.072195	0.0701526	6.13e-06	4.9e-05
Late_erythroid_prog	0.0103484	0.00589844	0.00596617	0.00112043	0.035703	0.0391758	0.000624343	0.00374606
Erythroid_prog_prolif	-0.00318969	0.00527705	-0.00408614	0.00198073	0.0435619	0.0442011	0.000871742	0.00418436
Late_monocyte_prog	0.219152	0.205101	0.215639	0.207565	0.073109	0.0758202	0.00358859	0.0143543
pDCs	0.141171	0.144781	0.137921	0.143806	0.0509663	0.0513357	0.0893586	0.306372
Mast_cells	0.119454	0.113204	0.120119	0.111069	0.0476892	0.0455147	0.259601	0.415362
Pre_B_1	0.0267262	0.0237873	0.0264027	0.0217065	0.0493946	0.0500718	0.16772	0.415362
Pro_B_prolif	0.00477281	0.00743455	0.00287054	0.00476054	0.039245	0.0391809	0.202466	0.415362
Early_neutrophil_prog	0.123041	0.12603	0.124615	0.125204	0.0311808	0.033258	0.184966	0.415362
Early_monocyte_prog	0.192781	0.195364	0.190327	0.195416	0.0481207	0.0474246	0.250837	0.415362
Myeloid_prog	0.0605754	0.0540878	0.0634987	0.0554804	0.0624551	0.0642734	0.230686	0.415362
Early_erythroid_prog	-0.0220597	-0.016596	-0.0223696	-0.0208262	0.0377908	0.0411604	0.236094	0.415362
HSC	0.0854823	0.0937586	0.0865054	0.0903712	0.0577896	0.0497791	0.194314	0.415362
Pro_B	0.0319841	0.0339052	0.0284074	0.0323965	0.0500073	0.0472529	0.300396	0.450594
Pro_B_rearranging	0.0223386	0.0243933	0.0203185	0.0222728	0.0474861	0.0486325	0.356452	0.47527
Immature_B	0.096637	0.100837	0.0953806	0.0997435	0.0485914	0.0536784	0.351041	0.47527
Mature_B	0.0915345	0.0930049	0.0917557	0.0928683	0.0464125	0.0455937	0.604416	0.763472
NK	0.192715	0.198031	0.192127	0.197305	0.0495782	0.0579524	0.652989	0.783587
Immature_B_prolif	0.0709214	0.0700766	0.068583	0.0678955	0.0433541	0.0453521	0.699542	0.799477
Pre_B_2	0.0551491	0.0545234	0.0534309	0.0541556	0.0526079	0.0532373	0.887749	0.888874
Mature_monocytes	0.143099	0.144704	0.14078	0.139935	0.0753301	0.0757229	0.888874	0.888874
B_ISG	0.126416	0.116877	0.126576	0.127673	0.0417924	0.0513187	0.858586	0.888874

## Sheet: 4.3_Thymic_ISG based_IFN_score
Thymic ISG DEGs-based IFN score comparison across AireC313X-/- and WT mice. Wilcoxon rank sum test with Benjamini-Hochberg correction
Data for figure 6g,h
cluster	mean_AireC313X	mean_WT	median_AireC313X	median_WT	sd_AireC313X	sd_WT	p_value	p_adjusted	mean WT- meanAireKO
Mature_neutrophils	0.134362	0.223514	0.0804571	0.150274	0.298382	0.340853	1.53e-12	3.67e-11	0.0891518
Immature_B	0.0160869	0.0955366	-0.0329422	0.0219312	0.245433	0.292736	7.79e-06	2.67e-05	0.0794498
Mature_monocytes	0.0737062	0.144664	0.0474827	0.12182	0.207587	0.243885	0.000276261	0.000828782	0.0709578
Erythroid_prog_prolif	0.144947	0.214231	0.106865	0.170592	0.237496	0.263878	1.69e-07	1.02e-06	0.0692832
T_cells	0.0169394	0.0830033	-0.0404921	-0.00531232	0.284443	0.369244	0.0252437	0.0504873	0.0660639
Mature_B	-0.0845748	-0.0307268	-0.117889	-0.0783654	0.187433	0.224881	4.43e-09	3.54e-08	0.053848
Late_erythroid_prog	0.353971	0.406416	0.301624	0.351139	0.26342	0.266762	6e-07	2.88e-06	0.0524448
Pro_B_prolif	-0.163596	-0.128744	-0.178795	-0.151724	0.135068	0.164483	1.83e-06	7.33e-06	0.0348521
Pro_B_rearranging	-0.0971859	-0.0634067	-0.115629	-0.0833274	0.161745	0.16844	1.68e-09	2.02e-08	0.0337792
HSC	-0.151282	-0.118675	-0.174183	-0.147681	0.176869	0.179213	0.0480788	0.0887609	0.0326071
B_ISG	0.761871	0.793235	0.795742	0.717721	0.258691	0.301298	0.964479	0.964479	0.0313639
NK	-0.129914	-0.0990727	-0.187319	-0.170779	0.174476	0.228745	0.661659	0.830911	0.0308414
Pre_B_1	-0.107636	-0.085677	-0.12959	-0.105381	0.146044	0.161399	0.00338786	0.0073917	0.021959
Pre_B_2	-0.0718772	-0.052561	-0.101944	-0.0808288	0.178339	0.188046	0.00202878	0.00486908	0.0193162
Late_neutrophil_prog	-0.0674731	-0.0492118	-0.102664	-0.0897832	0.149677	0.166093	0.00186137	0.00486908	0.0182613
Pro_B	-0.111171	-0.0929922	-0.144228	-0.135622	0.188787	0.187676	0.0889496	0.142319	0.0181788
Early_neutrophil_prog	-0.170843	-0.161793	-0.194649	-0.183543	0.0905697	0.0959091	0.185827	0.278741	0.00904939
Mast_cells	-0.202822	-0.194371	-0.241252	-0.239912	0.157191	0.136708	0.395175	0.557894	0.00845152
Early_monocyte_prog	0.122954	0.129302	0.0918009	0.0933156	0.217716	0.236918	0.830024	0.866112	0.0063486
Immature_B_prolif	-0.0937259	-0.0890154	-0.124305	-0.120091	0.152311	0.163007	0.815354	0.866112	0.0047105
Early_erythroid_prog	-0.0756081	-0.0719978	-0.123757	-0.108641	0.132403	0.1342	0.692426	0.830911	0.00361032
pDCs	0.19084	0.184214	0.164017	0.151443	0.240083	0.224532	0.811708	0.866112	-0.00662655
Myeloid_prog	-0.179481	-0.188341	-0.211053	-0.22178	0.160541	0.142541	0.481723	0.642297	-0.00885965
Late_monocyte_prog	0.274129	0.222524	0.153196	0.119578	0.426257	0.383985	0.0639303	0.109595	-0.0516055

## Sheet: 4.4_DEGs
Differentially expressed genes (DEGs) in LN clusters (Wilcoxon rank sum test with Bonferroni correction, (abs)log2fc >0.5, adj.p < 0.05)
cluster	gene	p_val	avg_log2FC	pct.1	pct.2	p_val_adj
B_cells	Gm42418	0	0.676223060655696	1	0.999	0
B_cells	mt-Atp8	0	0.722732454033452	0.887	0.855	0
B_cells	Ifi27l2a	1.30641925094121e-261	-0.517179969531774	0.501	0.673	2.65346814058668e-257
B_cells	Gm47283	3.51463039928378e-94	0.607037835748248	0.241	0.182	7.13856580398528e-90
B_cells_ISG	Gm42418	1.15646383277393e-94	0.828392196203414	1	1	2.34889369074714e-90
B_cells_ISG	mt-Atp8	1.29217329861176e-49	0.59334522651175	0.887	0.864	2.62453318681035e-45
B_cells_ISG	Gm47283	3.32382653251511e-11	0.552365435925134	0.27	0.191	6.75102407019145e-07
B_cells_prolif	Ttn	1.13320881071356e-20	-1.45675897465213	0	0.145	2.30166041544032e-16
B_cells_prolif	Tagln2	2.15275908622346e-13	-0.804256055677265	0.205	0.453	4.37246898002848e-09
B_cells_prolif	Itm2b	7.18375293765305e-13	-0.992409455949899	0.196	0.439	1.45909205916671e-08
B_cells_prolif	Ftl1	2.82746193782071e-10	-0.919677259934643	0.6	0.799	5.74285794190764e-06
B_cells_prolif	Psap	1.12631213207336e-09	-0.970078711311667	0.139	0.311	2.28765257145419e-05
B_cells_prolif	Lyz2	2.32662035797306e-08	-1.6795091888134	0.074	0.204	0.000472559860907907
B_cells_prolif	S100a10	3.82935927373686e-08	-0.686009137961129	0.109	0.256	0.000777781162088694
B_cells_prolif	Rnh1	6.34472031733898e-08	-0.524297301791302	0.077	0.208	0.00128867614365472
B_cells_prolif	Slc9a3r1	1.29726026234219e-07	-0.557788348371954	0.067	0.187	0.00263486531884321
B_cells_prolif	Vim	2.5872310641398e-07	-0.725206653752318	0.254	0.415	0.00525492501437435
B_cells_prolif	Hist1h4d	2.65181080735085e-07	-0.670323422519826	0.347	0.529	0.00538609293081032
B_cells_prolif	Lgals1	4.97752816807449e-07	-0.746530312358203	0.147	0.294	0.0101098574621761
B_cells_prolif	Hist1h2ab	5.44863599039085e-07	-0.666858869355154	0.216	0.391	0.0110667245600829
B_cells_prolif	Slc25a39	6.2472225079975e-07	-0.508127113132766	0.051	0.152	0.0126887336359937
B_cells_prolif	Tle5	2.407931317606e-06	-0.521921927269657	0.226	0.388	0.0489074929918954
CD4	Ttn	1.35581460753681e-241	-0.864035071702719	0.002	0.116	2.75379504936801e-237
CD4	Filip1l	2.41269552671936e-144	-0.629798179956405	0.319	0.515	4.90042588431968e-140
CD4	Uba52	6.0119757046407e-137	0.514365470292885	0.809	0.774	1.22109238536957e-132
CD4	AY036118	6.22167010452917e-130	-0.664560891527121	0.541	0.705	1.26368341493092e-125
CD4	Gm10076	4.48824777721403e-110	0.648390511669555	0.431	0.304	9.11608006029941e-106
CD4	Gm47283	5.18898023128872e-91	0.667880232223524	0.284	0.162	1.05393377477705e-86
CD4_activated	Gm42418	5.54414849180492e-12	0.608454986964028	1	1	1.1260720001705e-07
CD4_activated	E430024P14Rik	5.17828789395174e-09	-0.618837185597635	0.022	0.195	0.000105176205414054
CD4_activated	Pcbp1	1.3932615934357e-08	-0.65527298832575	0.426	0.718	0.000282985362242725
CD4_activated	Pitpnc1	4.6296350497872e-08	0.727004820062817	0.726	0.58	0.000940325174962278
CD4_activated	mt-Atp8	4.16573014928788e-07	0.552520486954218	0.926	0.891	0.00846101450621862
CD4_activated	Zfp36	4.87462918087592e-07	-0.595337556131774	0.561	0.81	0.00990085932927709
CD4_activated	Eif4a1	5.27681577281212e-07	-0.605542215867799	0.604	0.805	0.0107177405161587
CD4_activated	Filip1l	9.11174743560955e-07	-0.803606989927952	0.357	0.603	0.0185068702164666
CD4_activated	Rhog	1.03046822801856e-06	-0.54296323336835	0.335	0.615	0.0209298401792851
CD4_activated	Psmd13	1.67487478745288e-06	-0.528501960164366	0.157	0.374	0.0340183818079555
CD4_activated	Uba52	2.31414114279126e-06	0.527353727767388	0.917	0.92	0.0470025207512332
CD4_anergic	mt-Co1	2.64682016510083e-18	0.686729998670012	0.993	1	5.37595643733629e-14
CD4_anergic	Ttn	1.35564467682942e-17	-1.98015110804758	0.042	0.26	2.75344990310823e-13
CD4_anergic	Cmss1	1.02465947166887e-11	-0.719360315730034	0.942	0.98	2.08118585290664e-07
CD4_anergic	mt-Nd4	5.54958870178744e-09	0.705376662638984	0.821	0.78	0.000112717696122005
CD4_anergic	mt-Atp8	2.15613240751421e-08	0.528902195383286	0.883	0.862	0.000437932053290211
CD4_anergic	Gm47283	3.82248627172268e-07	1.04277406916237	0.191	0.062	0.00776385186649594
CD4_anergic	Rpl13a	9.72111530963525e-07	-0.595845881493255	0.273	0.461	0.0197445573054002
CD4_anergic	Memo1	1.66988577912145e-06	-0.657043535485501	0.091	0.22	0.0339170500597358
CD4_ISG	Ccnd2	1.02232097082142e-30	0.553026557657144	0.764	0.684	2.07643612383538e-26
CD4_ISG	Gm10076	3.56885077946165e-27	0.616447964347963	0.518	0.376	7.24869281816455e-23
CD4_ISG	Filip1l	4.32665180861122e-24	-0.520057429937079	0.384	0.575	8.78786248847025e-20
CD4_ISG	Slfn5	7.07069133860616e-23	0.758293964800578	0.569	0.443	1.4361281177843e-18
CD4_ISG	Gm47283	5.08381928675664e-17	0.552167727651684	0.27	0.156	1.03257453533314e-12
CD4_ISG	Isg15	1.96209678904592e-16	0.581014193993233	0.618	0.526	3.98521478823117e-12
CD4_ISG	Ifit3	3.8149735104413e-11	0.645274238545804	0.354	0.266	7.74859269705733e-07
CD4_ISG	Isg20	3.56231920848989e-09	0.524326019209429	0.3	0.218	7.23542654436382e-05
Tregs	mt-Co1	8.67432701898826e-60	0.507206494745048	1	0.998	1.76184256082671e-55
Tregs	mt-Atp8	8.67075876191719e-50	0.744742977294057	0.887	0.858	1.761117812133e-45
Tregs	Filip1l	1.41410904480813e-40	-0.760259518052833	0.245	0.503	2.87219688090979e-36
Tregs	Ttn	7.10575024089824e-33	-0.751365989904942	0.02	0.151	1.44324893142884e-28
Tregs	AY036118	6.00536839145286e-32	-0.809333836936764	0.488	0.714	1.21975037398799e-27
Tregs	Tnfrsf4	3.43482662496156e-25	-0.793867681706281	0.353	0.565	6.97647635795943e-21
Tregs	Vim	1.88559819460416e-18	-0.51583396211401	0.477	0.667	3.82983849306051e-14
Tregs	Gm47283	1.42159396770727e-16	0.70217963443799	0.237	0.125	2.88739950781024e-12
Tregs	Bcl11b	1.70646051095937e-16	0.530695745696765	0.727	0.708	3.46599194380958e-12
Tregs	Gm10076	5.37265998098413e-16	0.680274017195317	0.423	0.33	1.09124096873769e-11
Tregs	Rgs1	3.03145768614714e-15	-0.529498784577683	0.273	0.433	6.15719370633345e-11
Tregs	Lgals1	8.60565931771285e-14	-0.511991709360747	0.353	0.51	1.74789546402066e-09
Tregs	Maml2	6.38088456065083e-12	0.53264312497325	0.508	0.431	1.29602146311379e-07
Tregs	Trbv13-2	1.40451595189393e-07	-0.599547168017716	0.106	0.178	0.00285271234989175
CD8	Ttn	1.17468647798755e-206	-0.674775901005804	0.002	0.118	2.38590570544052e-202
CD8	Filip1l	6.95364670129411e-159	-0.609179933289369	0.392	0.609	1.41235518149985e-154
CD8	Gm10076	4.82637555900016e-130	0.634340530334798	0.564	0.445	9.80285139788523e-126
CD8	Gm47283	1.2758597930907e-123	0.688387076046677	0.352	0.197	2.59139882574652e-119
CD8	AY036118	5.3458296301552e-115	-0.524189091888032	0.651	0.794	1.08579145618082e-110
CD8_activated	mt-Co1	2.53000429967233e-13	0.516222581343743	1	1	5.13869173306448e-09
CD8_activated	Filip1l	1.44446270508339e-10	-0.971700764873138	0.453	0.847	2.93384820029487e-06
CD8_activated	mt-Atp8	2.82746598326505e-10	0.704430487181757	0.972	0.931	5.74286615860965e-06
CD8_activated	Myc	2.23319721680299e-09	-0.849899520394884	0.381	0.733	4.53584686704856e-05
CD8_activated	Gm42418	1.36595243448342e-08	0.517214205170488	1	1	0.000277438598967926
CD8_activated	Eif4a1	9.18258585100469e-08	-0.594050696874982	0.624	0.885	0.00186507501219756
CD8_activated	AY036118	9.71182094182879e-07	-1.12165006752114	0.641	0.863	0.0197256795149485
CD8_activated	Rab8a	2.00219902160816e-06	-0.569969819727151	0.287	0.565	0.0406666643278834
CD8_ISG	Filip1l	1.27297614772684e-33	-0.820925828602213	0.416	0.722	2.58554185364798e-29
CD8_ISG	Cdk8	4.88821609450833e-25	-0.675945671195236	0.99	0.993	9.92845570955587e-21
CD8_ISG	mt-Atp8	2.60544375410928e-24	0.506869246258042	0.959	0.955	5.29191680897137e-20
CD8_ISG	Slfn5	1.37653277094769e-23	1.01242667114073	0.586	0.425	2.79587571107185e-19
CD8_ISG	Gm10076	2.46017349178828e-21	0.703626076676643	0.635	0.512	4.99685837917118e-17
CD8_ISG	AY036118	1.54478205030338e-19	-0.607194962272094	0.687	0.842	3.1376068223712e-15
CD8_ISG	Rnf213	7.4451391878216e-13	0.504455292510752	0.808	0.763	1.51218222043845e-08
CD8_ISG	Isg15	1.09427538008263e-12	0.611058098517494	0.758	0.736	2.22258272448583e-08
CD8_ISG	Usp25	1.99205704478303e-12	0.514453389533168	0.586	0.488	4.0460670636588e-08
CD8_ISG	Rsad2	7.80880922570608e-10	0.648327549233594	0.24	0.122	1.58604724183316e-05
CD8_ISG	Gm47283	8.9654412318702e-08	0.53657602203379	0.294	0.201	0.00182097076860516
CD8_ISG	Isg20	1.38324971978505e-07	0.659015184857396	0.385	0.309	0.00280951850585542
NK_NKT	Gm10076	2.7934861010631e-26	0.668374620149647	0.77	0.649	5.67384961986926e-22
NK_NKT	Gm47283	1.96726291514023e-19	0.671678963131965	0.432	0.235	3.99570770694132e-15
NK_NKT	Filip1l	3.89836942364191e-19	-0.576926961645262	0.56	0.749	7.91797813635908e-15
NK_NKT	AY036118	1.00854525293218e-13	-0.600334908387356	0.772	0.9	2.04845626323056e-09
NK_NKT	Hexb	1.59456750112828e-08	-0.512912122389431	0.786	0.882	0.000323872605154165
gdT	Ttn	6.32002827134182e-12	-0.817623931107728	0	0.141	1.28366094219224e-07
gdT	Cdk8	6.13813753003919e-10	-0.977293227564345	0.984	1	1.24671711372626e-05
gdT	Filip1l	9.25594345117388e-09	-0.771832292304852	0.341	0.588	0.000187997467436793
gdT	Hexb	1.73474782991358e-08	-0.656172943907066	0.586	0.824	0.000352344631733747
gdT	Trdc	2.2511979980466e-07	0.669008904478296	0.656	0.477	0.00457240825383245
gdT	Ccl5	1.14880496071374e-06	-0.536059887597377	0.573	0.767	0.0233333775570567
monocytes	Ttn	1.44542058462692e-26	-1.81480658156914	0.019	0.227	2.93579374943574e-22
monocytes	Itm2b	7.25648693565514e-19	-0.737196983604426	0.701	0.848	1.47386506150092e-14
monocytes	Irf7	3.99431922486445e-16	-1.14679869781834	0.089	0.264	8.11286177762219e-12
monocytes	Cd209b	2.49092645847262e-13	-1.05533838948248	0.181	0.362	5.05932072980373e-09
monocytes	C1qb	5.20569227040062e-12	-0.588568708271044	0.414	0.584	1.05732815704107e-07
monocytes	Selenop	1.61534528640579e-11	-0.646589182478382	0.388	0.573	3.28092781121881e-07
monocytes	Uba52	2.61376327315231e-10	0.681845504323639	0.491	0.36	5.30881458409967e-06
monocytes	C1qa	5.26796812118587e-09	-0.532025939831803	0.427	0.583	0.000106997700509406
monocytes	Ctsb	6.80737280007106e-09	-0.549139710897373	0.454	0.587	0.000138264548942243
monocytes	Timd4	1.77756993623056e-08	-0.707222718571857	0.344	0.485	0.000361042229747789
monocytes	Ccl8	1.87525464373707e-08	-0.716592882392012	0.229	0.372	0.000380882970689436
monocytes	Coro1b	5.4174775694635e-08	-0.57658279125143	0.187	0.325	0.00110034386913373
monocytes	Rpl5	1.01301243914555e-07	0.506008314538586	0.539	0.426	0.00205752956514852
monocytes	Rpl23a	2.01841718845456e-07	0.50785118788582	0.44	0.321	0.00409960715147005
monocytes	Clec4n	2.80685584393433e-07	-0.776734156814039	0.074	0.167	0.00570100490461502
monocytes	Cd4	4.01876570013884e-07	-0.650370939595096	0.113	0.221	0.008162515013552
monocytes	Folr2	9.73354657217526e-07	-0.704023428692455	0.053	0.135	0.0197698064427452
DCs	Ttn	2.58548101809305e-22	-1.74265398979551	0.002	0.196	5.2513704958488e-18
DCs	Gm10076	1.19384438241029e-08	0.804403151175563	0.296	0.149	0.000242481732511354
DCs	Anxa3	5.80700966883498e-07	-0.738855860058548	0.098	0.218	0.0117946173383707
DCs	Apol7c	7.01846705984882e-07	-1.02442432487217	0.176	0.31	0.0142552084452589

## Sheet: 4.5_downreg_GO
Enrichment of Gene Ontology (GO) terms among downregulated genes in LN immune cells of AireC313X-/- mice (over-representation test, a version of Fisher's exact test, Benjamini-Hochberg correction)
cluster	ID	Description	GeneRatio	BgRatio	pvalue	p.adjust	qvalue	geneID	Count
monocytes	GO:0002460	adaptive immune response based on somatic recombination of immune receptors built from immunoglobulin superfamily domains	2014-05-01	337/13094	1.81269e-05	0.00497184	0.00325234	Irf7/Clec4n/Cd4/C1qb/C1qa	5
monocytes	GO:0019058	viral life cycle	2014-04-01	206/13094	5.26326e-05	0.00497184	0.00325234	Cd209b/Ccl8/Cd4/Ctsb	4
monocytes	GO:0044403	biological process involved in symbiotic interaction	2014-04-01	208/13094	5.46547e-05	0.00497184	0.00325234	Cd209b/Ccl8/Cd4/Ctsb	4
monocytes	GO:0098883	synapse pruning	2014-02-01	11/13094	5.80676e-05	0.00497184	0.00325234	C1qb/C1qa	2
monocytes	GO:0046718	viral entry into host cell	2014-03-01	76/13094	6.53267e-05	0.00497184	0.00325234	Cd209b/Cd4/Ctsb	3
monocytes	GO:0002250	adaptive immune response	2014-05-01	443/13094	6.73619e-05	0.00497184	0.00325234	Irf7/Clec4n/Cd4/C1qb/C1qa	5
monocytes	GO:0044409	entry into host	2014-03-01	80/13094	7.61552e-05	0.00497184	0.00325234	Cd209b/Cd4/Ctsb	3
monocytes	GO:0098543	detection of other organism	2014-02-01	15/13094	0.000110586	0.0063172	0.00413241	Cd209b/Clec4n	2
monocytes	GO:0044000	movement in host	2014-03-01	99/13094	0.000143652	0.00729431	0.00477159	Cd209b/Cd4/Ctsb	3
monocytes	GO:0016032	viral process	2014-04-01	280/13094	0.00017297	0.00790473	0.00517089	Cd209b/Ccl8/Cd4/Ctsb	4
monocytes	GO:0051606	detection of stimulus	2014-03-01	114/13094	0.000218155	0.00906333	0.00592879	Ttn/Cd209b/Clec4n	3
monocytes	GO:0150146	cell junction disassembly	2014-02-01	22/13094	0.00024225	0.00913914	0.00597839	C1qb/C1qa	2
monocytes	GO:0098581	detection of external biotic stimulus	2014-02-01	24/13094	0.000289088	0.00913914	0.00597839	Cd209b/Clec4n	2
monocytes	GO:0006959	humoral immune response	2014-03-01	127/13094	0.000299972	0.00913914	0.00597839	Ccl8/C1qb/C1qa	3
monocytes	GO:0051701	biological process involved in interaction with host	2014-03-01	127/13094	0.000299972	0.00913914	0.00597839	Cd209b/Cd4/Ctsb	3
monocytes	GO:0006958	complement activation, classical pathway	2014-02-01	26/13094	0.000339996	0.00913989	0.00597887	C1qb/C1qa	2
monocytes	GO:1903902	positive regulation of viral life cycle	2014-02-01	26/13094	0.000339996	0.00913989	0.00597887	Cd209b/Cd4	2
monocytes	GO:0009595	detection of biotic stimulus	2014-02-01	34/13094	0.000584024	0.0148277	0.00969958	Cd209b/Clec4n	2
monocytes	GO:0002455	humoral immune response mediated by circulating immunoglobulin	2014-02-01	38/13094	0.000730066	0.01756	0.0114869	C1qb/C1qa	2
monocytes	GO:0006956	complement activation	2014-02-01	39/13094	0.000769059	0.017573	0.0114954	C1qb/C1qa	2
monocytes	GO:0016064	immunoglobulin mediated immune response	2014-03-01	188/13094	0.000943542	0.0189631	0.0124048	Irf7/C1qb/C1qa	3
monocytes	GO:0002819	regulation of adaptive immune response	2014-03-01	190/13094	0.00097291	0.0189631	0.0124048	Irf7/Clec4n/Cd4	3
monocytes	GO:0019724	B cell mediated immunity	2014-03-01	190/13094	0.00097291	0.0189631	0.0124048	Irf7/C1qb/C1qa	3
monocytes	GO:0002253	activation of immune response	2014-04-01	444/13094	0.000995876	0.0189631	0.0124048	Irf7/Clec4n/C1qb/C1qa	4
monocytes	GO:0009620	response to fungus	2014-02-01	46/13094	0.00106961	0.0195524	0.0127903	Cd209b/Clec4n	2
monocytes	GO:0048524	positive regulation of viral process	2014-02-01	63/13094	0.00199746	0.0351092	0.0229668	Cd209b/Cd4	2

## Sheet: 4.6_upreg_GO
Enrichment of Gene Ontology (GO) terms among upregulated genes in LN immune cells of AireC313X-/- mice (over-representation test, a version of Fisher's exact test, Benjamini-Hochberg correction)
cluster	ID	Description	GeneRatio	BgRatio	pvalue	p.adjust	qvalue	geneID	Count
CD8_ISG	GO:0045071	negative regulation of viral genome replication	45841	43/13469	1.05144458210455e-06	0.000222906251406164	0.000130600484935091	Isg20/Rsad2/Isg15	3
CD8_ISG	GO:0045069	regulation of viral genome replication	45841	70/13469	4.63577141303296e-06	0.000491391769781493	0.000287905803546257	Isg20/Rsad2/Isg15	3
CD8_ISG	GO:0048525	negative regulation of viral process	45841	83/13469	7.75855597514074e-06	0.000548271288909946	0.000321231440374248	Isg20/Rsad2/Isg15	3
CD8_ISG	GO:0019079	viral genome replication	45841	101/13469	1.40156053785736e-05	0.0007428270850644	0.000435221430176759	Isg20/Rsad2/Isg15	3
CD8_ISG	GO:1903900	regulation of viral life cycle	45841	120/13469	2.3518964493293e-05	0.000997204094515625	0.000584260591622859	Isg20/Rsad2/Isg15	3
CD8_ISG	GO:0050792	regulation of viral process	45841	147/13469	4.31736091193916e-05	0.0015254675222185	0.000893769451945299	Isg20/Rsad2/Isg15	3
CD8_ISG	GO:0019058	viral life cycle	45841	199/13469	0.000106437520371211	0.00322353633124239	0.00188866577500796	Isg20/Rsad2/Isg15	3
CD8_ISG	GO:0051607	defense response to virus	45841	261/13469	0.000237664109003686	0.0056618791643038	0.00331728769308763	Isg20/Rsad2/Isg15	3
CD8_ISG	GO:0140546	defense response to symbiont	45841	262/13469	0.00024036279471101	0.0056618791643038	0.00331728769308763	Isg20/Rsad2/Isg15	3
CD8_ISG	GO:0016032	viral process	45841	274/13469	0.000274321133686214	0.00581560803414773	0.00340735723947086	Isg20/Rsad2/Isg15	3
CD8_ISG	GO:0009615	response to virus	45841	309/13469	0.000390835682170591	0.00753246951092411	0.00441326416230906	Isg20/Rsad2/Isg15	3
CD8_ISG	GO:0030278	regulation of ossification	45840	93/13469	0.000968405871514214	0.0171085037300844	0.0100238502490068	Rsad2/Isg15	2
monocytes	GO:0140236	translation at presynapse	45719	47/13094	4.33461672421862e-08	7.70598528749979e-07	1.94677523052626e-07	Uba52/Rpl23a/Rpl5	3
monocytes	GO:0140241	translation at synapse	45719	48/13094	4.62359117249988e-08	7.70598528749979e-07	1.94677523052626e-07	Uba52/Rpl23a/Rpl5	3
monocytes	GO:0140242	translation at postsynapse	45719	48/13094	4.62359117249988e-08	7.70598528749979e-07	1.94677523052626e-07	Uba52/Rpl23a/Rpl5	3
monocytes	GO:0002181	cytoplasmic translation	45719	133/13094	1.0246590182506e-06	1.28082377281325e-05	3.23576532079137e-06	Uba52/Rpl23a/Rpl5	3
monocytes	GO:0000027	ribosomal large subunit assembly	45718	24/13094	9.64854940848483e-06	9.64854940848483e-05	2.43752827161722e-05	Rpl23a/Rpl5	2
monocytes	GO:0042255	ribosome assembly	45718	61/13094	6.38534087135624e-05	0.000532111739279687	0.000134428228870658	Rpl23a/Rpl5	2
monocytes	GO:0042273	ribosomal large subunit biogenesis	45718	70/13094	8.4226829085207e-05	0.000601620207751479	0.0001519882630109	Rpl23a/Rpl5	2
monocytes	GO:0022618	protein-RNA complex assembly	45718	159/13094	0.000436091831772624	0.00267237507514876	0.000675126334774425	Rpl23a/Rpl5	2
monocytes	GO:0071826	protein-RNA complex organization	45718	167/13094	0.000481027513526777	0.00267237507514876	0.000675126334774425	Rpl23a/Rpl5	2
monocytes	GO:0042254	ribosome biogenesis	45718	305/13094	0.00159746037366961	0.00798730186834802	0.00201784468253003	Rpl23a/Rpl5	2
monocytes	GO:0140694	non-membrane-bounded organelle assembly	45718	349/13094	0.00208771834056731	0.00948962882076049	0.00239737991261318	Rpl23a/Rpl5	2
monocytes	GO:0022613	ribonucleoprotein complex biogenesis	45718	412/13094	0.00290125328986074	0.0111586664994644	0.00281903153670679	Rpl23a/Rpl5	2

## Sheet: 4.7_ISGs_by_qPCR_Ct values
Data for supplementary figure 6b
Triplicate values for measurment of ISG gene expression by qPCR. Relative gene expression values in supplementary figure 6b were calculated using the 2−∆∆Ct method, see table for statistics
Sample	Target	Cq	Cq Confidence	Cq Mean	Cq SD				Relative gene expression values calculated using the 2−∆∆Ct method, statistics calculated using Wilcoxon rank sum test with Benjamini-Hochberg correction
AireC313X1	Actb	22.1804	0.982932	22.2218	0.0774005					Actb	Gadph	Hprt	Ifi27l2a	Irf7	Isg15	Ly6a	Rtp4	Stat1	Usp18
AireC313X1	Actb	22.174	0.985886	22.2218	0.0774005				WTs	0.794066	1.17866	1.11096	0.367178	0.505279	0.455821	0.559729	0.322869	0.431762	0.560089
AireC313X1	Actb	22.3111	0.916125	22.2218	0.0774005					1.61609	0.788668	0.712024	1.78892	1.61488	1.87283	2.03113	1.93152	2.02054	1.74725
AireC313X2	Actb	23.805	0.988297	23.829	0.0437961					1.12564	0.802743	1.12918	2.66896	2.43052	1.34009	2.17568	2.45176	2.38725	1.70979
AireC313X2	Actb	23.8024	0.984901	23.829	0.0437961					0.692278	1.34011	1.11955	0.570414	0.50423	0.874121	0.404287	0.654028	0.480165	0.597648
AireC313X2	Actb	23.8796	0.982298	23.829	0.0437961				mean	1.05702	1.02755	1.01793	1.34887	1.26373	1.13572	1.29271	1.34004	1.32993	1.15369
AireC313X3	Actb	22.0737	0.983221	22.1377	0.062995				SD	0.41611	0.27576	0.204073	1.08105	0.937514	0.609863	0.940117	1.01506	1.0204	0.664104
AireC313X3	Actb	22.1396	0.98201	22.1377	0.062995
AireC313X3	Actb	22.1997	0.984803	22.1377	0.062995				AireC313X	1.18945	0.898811	0.921659	3.00874	2.67233	3.16054	2.78637	3.68103	2.74516	3.31104
AireC313X4	Actb	19.7889	0.981962	19.7575	0.162449					1.40837	0.78702	0.878496	0.837864	0.895465	0.45618	1.01251	0.747661	1.64349	0.419768
AireC313X4	Actb	19.5817	0.98222	19.7575	0.162449					1.49028	0.754891	0.846125	1.88855	1.18204	1.00588	1.61581	1.98303	2.7641	1.10564
AireC313X4	Actb	19.902	0.978766	19.7575	0.162449					1.4786	0.735065	0.858725	1.94009	1.29085	1.24859	1.70582	1.55896	1.75556	1.61737
WT1	Actb	22.7275	0.987296	22.726	0.0518702				mean	1.39167	0.793947	0.876252	1.91881	1.51017	1.4678	1.78013	1.99267	2.22708	1.61345
WT1	Actb	22.7771	0.988886	22.726	0.0518702				SD	0.139586	0.0731138	0.033074	0.886523	0.792516	1.17618	0.738078	1.23677	0.610928	1.2335
WT1	Actb	22.6734	0.983259	22.726	0.0518702				p.value				0.342857	0.685714	0.885714	0.885714	0.485714	1	1
WT2	Actb	19.968	0.977387	19.8882	0.111501				p.value.adj				1	1	1	1	1	1	1
WT2	Actb	19.7608	0.972318	19.8882	0.111501
WT2	Actb	19.9359	0.983108	19.8882	0.111501
WT3	Actb	24.7885	0.989126	24.7684	0.0276252
WT3	Actb	24.7369	0.952644	24.7684	0.0276252
WT3	Actb	24.7799	0.988257	24.7684	0.0276252
WT4	Actb	20.5082	0.977049	20.5535	0.0493828
WT4	Actb	20.6062	0.978433	20.5535	0.0493828
WT4	Actb	20.5462	0.984973	20.5535	0.0493828
AireC313X1	Gadph	24.9214	0.986702	24.852	0.0637879
AireC313X1	Gadph	24.8387	0.981949	24.852	0.0637879
AireC313X1	Gadph	24.7959	0.982147	24.852	0.0637879
AireC313X2	Gadph	26.9828	0.991765	26.8945	0.116356
AireC313X2	Gadph	26.7626	0.990981	26.8945	0.116356
AireC313X2	Gadph	26.9381	0.990373	26.8945	0.116356
AireC313X3	Gadph	25.4251	0.98853	25.3448	0.101988
AireC313X3	Gadph	25.2301	0.985607	25.3448	0.101988
AireC313X3	Gadph	25.3794	0.986584	25.3448	0.101988
AireC313X4	Gadph	22.9741	0.992992	22.9918	0.0303272
AireC313X4	Gadph	23.0268	0.985544	22.9918	0.0303272
AireC313X4	Gadph	22.9744	0.986325	22.9918	0.0303272
WT1	Gadph	24.4281	0.965595	24.3821	0.0423139
WT1	Gadph	24.3449	0.988014	24.3821	0.0423139
WT1	Gadph	24.3734	0.986516	24.3821	0.0423139
WT2	Gadph	23.1596	0.983533	23.1492	0.130203
WT2	Gadph	23.2739	0.982772	23.1492	0.130203
WT2	Gadph	23.0141	0.987523	23.1492	0.130203
WT3	Gadph	27.7068	0.991337	27.4821	0.201178
WT3	Gadph	27.3187	0.985997	27.4821	0.201178
WT3	Gadph	27.4208	0.988042	27.4821	0.201178
WT4	Gadph	21.788	0.981519	21.8265	0.0407397
WT4	Gadph	21.8224	0.982321	21.8265	0.0407397
WT4	Gadph	21.8692	0.991592	21.8265	0.0407397
AireC313X1	Hprt	27.1721	0.984576	27.047	0.112722
AireC313X1	Hprt	26.9533	0.978852	27.047	0.112722
AireC313X1	Hprt	27.0156	0.974423	27.047	0.112722
AireC313X2	Hprt	28.7402	0.984407	28.9671	0.324878
AireC313X2	Hprt	29.3393	0.984108	28.9671	0.324878
AireC313X2	Hprt	28.8218	0.981166	28.9671	0.324878
AireC313X3	Hprt	27.2742	0.984243	27.4115	0.122456
AireC313X3	Hprt	27.5095	0.978993	27.4115	0.122456
AireC313X3	Hprt	27.4508	0.98404	27.4115	0.122456
AireC313X4	Hprt	25.1477	0.989198	24.9987	0.136506
AireC313X4	Hprt	24.8797	0.98682	24.9987	0.136506
AireC313X4	Hprt	24.9686	0.985112	24.9987	0.136506
WT1	Hprt	26.8134	0.978897	26.6987	0.121769
WT1	Hprt	26.5709	0.982502	26.6987	0.121769
WT1	Hprt	26.7117	0.980111	26.6987	0.121769
WT2	Hprt	25.1587	0.992791	25.5279	0.424437
WT2	Hprt	25.4333	0.977901	25.5279	0.424437
WT2	Hprt	25.9917	0.956679	25.5279	0.424437
WT3	Hprt	29.2439	0.9843	29.2211	0.0212005
WT3	Hprt	29.2175	0.980816	29.2211	0.0212005
WT3	Hprt	29.2019	0.986261	29.2211	0.0212005
WT4	Hprt	24.2835	0.984654	24.3172	0.117283
WT4	Hprt	24.2205	0.972265	24.3172	0.117283
WT4	Hprt	24.4477	0.972281	24.3172	0.117283
AireC313X1	Ifi27l2a	25.0487	0.977726	25.0461	0.013478
AireC313X1	Ifi27l2a	25.0582	0.988594	25.0461	0.013478
AireC313X1	Ifi27l2a	25.0316	0.983568	25.0461	0.013478
AireC313X2	Ifi27l2a	28.9451	0.989769	28.7414	0.182987
AireC313X2	Ifi27l2a	28.5909	0.988562	28.7414	0.182987
AireC313X2	Ifi27l2a	28.6882	0.986497	28.7414	0.182987
AireC313X3	Ifi27l2a	25.9215	0.984178	25.9591	0.0348784
AireC313X3	Ifi27l2a	25.9654	0.989875	25.9591	0.0348784
AireC313X3	Ifi27l2a	25.9905	0.988259	25.9591	0.0348784
AireC313X4	Ifi27l2a	23.5977	0.987264	23.5288	0.06069
AireC313X4	Ifi27l2a	23.4834	0.98972	23.5288	0.06069
AireC313X4	Ifi27l2a	23.5052	0.986398	23.5288	0.06069
WT1	Ifi27l2a	28.0738	0.979722	28.0019	0.12652
WT1	Ifi27l2a	28.0762	0.986677	28.0019	0.12652
WT1	Ifi27l2a	27.8559	0.986782	28.0019	0.12652
WT2	Ifi27l2a	23.9576	0.990474	23.9048	0.0560335
WT2	Ifi27l2a	23.9107	0.986783	23.9048	0.0560335
WT2	Ifi27l2a	23.846	0.987458	23.9048	0.0560335
WT3	Ifi27l2a	27.8392	0.987351	27.6861	0.134334
WT3	Ifi27l2a	27.5881	0.989388	27.6861	0.134334
WT3	Ifi27l2a	27.6309	0.987964	27.6861	0.134334
WT4	Ifi27l2a	25.0603	0.982484	24.996	0.058436
WT4	Ifi27l2a	24.9817	0.984241	24.996	0.058436
WT4	Ifi27l2a	24.9461	0.988726	24.996	0.058436
AireC313X1	Irf7	27.2364	0.966393	27.2979	0.05407
AireC313X1	Irf7	27.3378	0.970954	27.2979	0.05407
AireC313X1	Irf7	27.3196	0.967957	27.2979	0.05407
AireC313X2	Irf7	30.7284	0.974311	30.7262	0.282648
AireC313X2	Irf7	30.4424	0.97222	30.7262	0.282648
AireC313X2	Irf7	31.0077	0.956878	30.7262	0.282648
AireC313X3	Irf7	28.7712	0.973906	28.7158	0.144962
AireC313X3	Irf7	28.5513	0.976517	28.7158	0.144962
AireC313X3	Irf7	28.8249	0.985236	28.7158	0.144962
AireC313X4	Irf7	26.126	0.976755	26.1973	0.103036
AireC313X4	Irf7	26.3154	0.984298	26.1973	0.103036
AireC313X4	Irf7	26.1505	0.984489	26.1973	0.103036
WT1	Irf7	29.758	0.958649	29.622	0.210158
WT1	Irf7	29.7281	0.983132	29.622	0.210158
WT1	Irf7	29.38	0.981813	29.622	0.210158
WT2	Irf7	26.0598	0.974176	26.1332	0.0737921
WT2	Irf7	26.2074	0.965078	26.1332	0.0737921
WT2	Irf7	26.1323	0.968531	26.1332	0.0737921
WT3	Irf7	29.7757	0.971974	29.9018	0.13196
WT3	Irf7	29.8907	0.970961	29.9018	0.13196
WT3	Irf7	30.039	0.968353	29.9018	0.13196
WT4	Irf7	27.0938	0.966137	27.2547	0.165638
WT4	Irf7	27.4247	0.96641	27.2547	0.165638
WT4	Irf7	27.2456	0.965737	27.2547	0.165638
AireC313X1	Isg15	29.1211	0.977266	29.1014	0.0212349
AireC313X1	Isg15	29.0789	0.976616	29.1014	0.0212349
AireC313X1	Isg15	29.1043	0.983045	29.1014	0.0212349
AireC313X2	Isg15	33.8667	0.977636	33.7448	0.317347
AireC313X2	Isg15	33.9832	0.97957	33.7448	0.317347
AireC313X2	Isg15	33.3846	0.97852	33.7448	0.317347
AireC313X3	Isg15	31.2569	0.984085	30.9943	0.228243
AireC313X3	Isg15	30.8823	0.98555	30.9943	0.228243
AireC313X3	Isg15	30.8436	0.983133	30.9943	0.228243
AireC313X4	Isg15	28.2797	0.982715	28.2909	0.0339282
AireC313X4	Isg15	28.3291	0.985751	28.2909	0.0339282
AireC313X4	Isg15	28.264	0.980667	28.2909	0.0339282
WT1	Isg15	32.1713	0.979817	31.8163	0.32624
WT1	Isg15	31.7477	0.984259	31.8163	0.32624
WT1	Isg15	31.5298	0.983933	31.8163	0.32624
WT2	Isg15	27.8596	0.986689	27.965	0.110583
WT2	Isg15	27.9553	0.985605	27.965	0.110583
WT2	Isg15	28.0801	0.978772	27.965	0.110583
WT3	Isg15	32.9814	0.979094	32.8063	0.173092
WT3	Isg15	32.6353	0.978804	32.8063	0.173092
WT3	Isg15	32.8023	0.977308	32.8063	0.173092
WT4	Isg15	28.686	0.97861	28.5065	0.15998
WT4	Isg15	28.379	0.977256	28.5065	0.15998
WT4	Isg15	28.4545	0.979996	28.5065	0.15998
AireC313X1	Ly6a	25.6965	0.983575	25.6428	0.0500417
AireC313X1	Ly6a	25.5975	0.987397	25.6428	0.0500417
AireC313X1	Ly6a	25.6344	0.986635	25.6428	0.0500417
AireC313X2	Ly6a	29.0394	0.985325	28.9541	0.0921243
AireC313X2	Ly6a	28.9666	0.987788	28.9541	0.0921243
AireC313X2	Ly6a	28.8564	0.990346	28.9541	0.0921243
AireC313X3	Ly6a	26.6393	0.98784	26.67	0.0394564
AireC313X3	Ly6a	26.6563	0.987489	26.67	0.0394564
AireC313X3	Ly6a	26.7145	0.992248	26.67	0.0394564
AireC313X4	Ly6a	24.1151	0.977996	24.2004	0.076064
AireC313X4	Ly6a	24.2612	0.972608	24.2004	0.076064
AireC313X4	Ly6a	24.2249	0.98185	24.2004	0.076064
WT1	Ly6a	27.9259	0.985916	27.8796	0.145988
WT1	Ly6a	27.9968	0.990453	27.8796	0.145988
WT1	Ly6a	27.7161	0.991	27.8796	0.145988
WT2	Ly6a	24.182	0.984288	24.2075	0.0335154
WT2	Ly6a	24.2454	0.985888	24.2075	0.0335154
WT2	Ly6a	24.1951	0.987345	24.2075	0.0335154
WT3	Ly6a	28.766	0.98764	28.4668	0.259187
WT3	Ly6a	28.3104	0.984118	28.4668	0.259187
WT3	Ly6a	28.324	0.985663	28.4668	0.259187
WT4	Ly6a	25.9948	0.988807	25.9786	0.0256216
WT4	Ly6a	25.949	0.988703	25.9786	0.0256216
WT4	Ly6a	25.9919	0.986581	25.9786	0.0256216
AireC313X1	Rtp4	27.2973	0.98003	27.3349	0.164524
AireC313X1	Rtp4	27.515	0.981124	27.3349	0.164524
AireC313X1	Rtp4	27.1925	0.980283	27.3349	0.164524
AireC313X2	Rtp4	33.1549	0.0733079	31.4855	0.489974
AireC313X2	Rtp4	31.832	0.987899	31.4855	0.489974
AireC313X2	Rtp4	31.139	0.977639	31.4855	0.489974
AireC313X3	Rtp4	28.4358	0.981397	28.4685	0.028951
AireC313X3	Rtp4	28.4911	0.987935	28.4685	0.028951
AireC313X3	Rtp4	28.4784	0.985614	28.4685	0.028951
AireC313X4	Rtp4	26.5457	0.985267	26.4241	0.114355
AireC313X4	Rtp4	26.4079	0.984723	26.4241	0.114355
AireC313X4	Rtp4	26.3187	0.981279	26.4241	0.114355
WT1	Rtp4	30.7583	0.987606	30.7672	0.157901
WT1	Rtp4	30.614	0.991025	30.7672	0.157901
WT1	Rtp4	30.9294	0.988552	30.7672	0.157901
WT2	Rtp4	26.5261	0.983494	26.3739	0.210893
WT2	Rtp4	26.1332	0.97936	26.3739	0.210893
WT2	Rtp4	26.4624	0.982935	26.3739	0.210893
WT3	Rtp4	30.3796	0.9816	30.3883	0.11265
WT3	Rtp4	30.505	0.974879	30.3883	0.11265
WT3	Rtp4	30.2802	0.979772	30.3883	0.11265
WT4	Rtp4	27.3549	0.976491	27.3784	0.217384
WT4	Rtp4	27.6066	0.968202	27.3784	0.217384
WT4	Rtp4	27.1738	0.982072	27.3784	0.217384
AireC313X1	Stat1	24.4743	0.98785	24.5011	0.100494
AireC313X1	Stat1	24.4167	0.983482	24.5011	0.100494
AireC313X1	Stat1	24.6123	0.989299	24.5011	0.100494
AireC313X2	Stat1	27.157	0.980108	27.0921	0.0669209
AireC313X2	Stat1	27.0234	0.986289	27.0921	0.0669209
AireC313X2	Stat1	27.096	0.986824	27.0921	0.0669209
AireC313X3	Stat1	24.603	0.986229	24.7323	0.152107
AireC313X3	Stat1	24.8999	0.989896	24.7323	0.152107
AireC313X3	Stat1	24.6939	0.98791	24.7323	0.152107
AireC313X4	Stat1	23.01	0.984235	22.9957	0.0430545
AireC313X4	Stat1	22.9473	0.989823	22.9957	0.0430545
AireC313X4	Stat1	23.0297	0.978681	22.9957	0.0430545
WT1	Stat1	27.1871	0.988834	27.0909	0.0841289
WT1	Stat1	27.0313	0.99037	27.0909	0.0841289
WT1	Stat1	27.0541	0.986273	27.0909	0.0841289
WT2	Stat1	23.086	0.985789	23.0518	0.0560625
WT2	Stat1	23.0823	0.982801	23.0518	0.0560625
WT2	Stat1	22.9871	0.989914	23.0518	0.0560625
WT3	Stat1	27.0692	0.98623	27.1697	0.231157
WT3	Stat1	27.4341	0.860928	27.1697	0.231157
WT3	Stat1	27.0058	0.987105	27.1697	0.231157
WT4	Stat1	24.514	0.988981	24.5672	0.054264
WT4	Stat1	24.5651	0.987745	24.5672	0.054264
WT4	Stat1	24.6225	0.98693	24.5672	0.054264
AireC313X1	Usp18	27.5152	0.980045	27.5289	0.145434
AireC313X1	Usp18	27.6807	0.98327	27.5289	0.145434
AireC313X1	Usp18	27.3907	0.990046	27.5289	0.145434
AireC313X2	Usp18	32.7335	0.985596	32.3594	0.749486
AireC313X2	Usp18	31.4965	0.982354	32.3594	0.749486
AireC313X2	Usp18	32.8482	0.986928	32.3594	0.749486
AireC313X3	Usp18	29.4582	0.986624	29.3524	0.192134
AireC313X3	Usp18	29.1306	0.984688	29.3524	0.192134
AireC313X3	Usp18	29.4683	0.99083	29.3524	0.192134
AireC313X4	Usp18	26.5937	0.984905	26.4121	0.36363
AireC313X4	Usp18	26.6493	0.986372	26.4121	0.36363
AireC313X4	Usp18	25.9935	0.992104	26.4121	0.36363
WT1	Usp18	30.1041	0.98938	30.0136	0.103505
WT1	Usp18	30.0359	0.989665	30.0136	0.103505
WT1	Usp18	29.9008	0.985294	30.0136	0.103505
WT2	Usp18	26.5897	0.982704	26.5596	0.0414127
WT2	Usp18	26.5768	0.982062	26.5596	0.0414127
WT2	Usp18	26.5124	0.981329	26.5596	0.0414127
WT3	Usp18	31.1919	0.97765	30.9494	0.336132
WT3	Usp18	31.0906	0.980898	30.9494	0.336132
WT3	Usp18	30.5657	0.976933	30.9494	0.336132
WT4	Usp18	27.3267	0.97838	27.5496	0.221433
WT4	Usp18	27.7696	0.980318	27.5496	0.221433
WT4	Usp18	27.5525	0.972446	27.5496	0.221433

## Sheet: 4.8_cluster_markers
Conserved marker genes LN immune cells clusters. Wilcoxon rank sum test with Bonferroni correction
Data for supplementary figure 6a
cluster_id	gene	Gene.description	Gene.type	WT_p_val	WT_avg_log2FC	WT_pct.1	WT_pct.2	WT_p_val_adj	AireC313X_p_val	AireC313X_avg_log2FC	AireC313X_pct.1	AireC313X_pct.2	AireC313X_p_val_adj	max_pval	minimump_p_val	avg_fc
B_cells	Cd74	CD74 antigen (invariant polypeptide of major histocompatibility complex, class II antigen-associated) [Source:MGI Symbol;Acc:MGI:96534]	protein_coding	0	2.76902449617342	0.986	0.384	0	0	3.44468123623429	0.979	0.309	0	0	0	3.10685286620385
B_cells	Cd79a	CD79A antigen (immunoglobulin-associated alpha) [Source:MGI Symbol;Acc:MGI:101774]	protein_coding	0	2.80591571541325	0.946	0.145	0	0	3.38569446577739	0.915	0.092	0	0	0	3.09580509059532
B_cells	H2-Aa	histocompatibility 2, class II antigen A, alpha [Source:MGI Symbol;Acc:MGI:95895]	protein_coding	0	2.57402116315483	0.965	0.233	0	0	3.1392136490508	0.945	0.17	0	0	0	2.85661740610281
B_cells	Ebf1	early B cell factor 1 [Source:MGI Symbol;Acc:MGI:95275]	protein_coding	0	2.56726536632299	0.965	0.229	0	0	3.06517362611081	0.958	0.233	0	0	0	2.8162194962169
B_cells	H2-Ab1	histocompatibility 2, class II antigen A, beta 1 [Source:MGI Symbol;Acc:MGI:103070]	protein_coding	0	2.54470995111126	0.951	0.185	0	0	3.05639785797078	0.922	0.124	0	0	0	2.80055390454102
B_cells	Cd79b	CD79B antigen [Source:MGI Symbol;Acc:MGI:96431]	protein_coding	0	2.61976165193154	0.923	0.164	0	0	2.97793755247532	0.846	0.098	0	0	0	2.79884960220343
B_cells	H2-Eb1	histocompatibility 2, class II antigen E beta [Source:MGI Symbol;Acc:MGI:95901]	protein_coding	0	2.53149397928034	0.959	0.198	0	0	3.06189474002801	0.931	0.136	0	0	0	2.79669435965418
B_cells	Iglc2	immunoglobulin lambda constant 2 [Source:MGI Symbol;Acc:MGI:99547]	IG_C_gene	0	2.62345921496218	0.884	0.114	0	0	2.9100606017349	0.796	0.072	0	0	0	2.76675990834854
B_cells	Bank1	B cell scaffold protein with ankyrin repeats 1 [Source:MGI Symbol;Acc:MGI:2442120]	protein_coding	0	2.47720943951303	0.966	0.25	0	0	2.98257567828462	0.952	0.242	0	0	0	2.72989255889882
B_cells	Ly6d	lymphocyte antigen 6 complex, locus D [Source:MGI Symbol;Acc:MGI:96881]	protein_coding	0	2.49463431102568	0.868	0.117	0	0	2.95885591586501	0.793	0.065	0	0	0	2.72674511344535
B_cells	Iglc3	immunoglobulin lambda constant 3 [Source:MGI Symbol;Acc:MGI:99886]	IG_C_gene	0	2.46431862480396	0.859	0.11	0	0	2.72718460775057	0.765	0.066	0	0	0	2.59575161627726
B_cells	Mef2c	myocyte enhancer factor 2C [Source:MGI Symbol;Acc:MGI:99458]	protein_coding	0	2.38844286242494	0.906	0.168	0	0	2.78353884353098	0.878	0.151	0	0	0	2.58599085297796
B_cells	Igkc	immunoglobulin kappa constant [Source:MGI Symbol;Acc:MGI:96495]	IG_C_gene	0	2.29180423992491	0.865	0.146	0	0	2.85673319849275	0.829	0.107	0	0	0	2.57426871920883
B_cells	Ighd	immunoglobulin heavy constant delta [Source:MGI Symbol;Acc:MGI:96447]	IG_C_gene	0	2.21446526956791	0.854	0.135	0	0	2.74729446781959	0.823	0.091	0	0	0	2.48087986869375
B_cells	Fcmr	Fc fragment of IgM receptor [Source:MGI Symbol;Acc:MGI:1916419]	protein_coding	0	2.28911284926532	0.825	0.107	0	0	2.53891207490344	0.708	0.058	0	0	0	2.41401246208438
B_cells	Pax5	paired box 5 [Source:MGI Symbol;Acc:MGI:97489]	protein_coding	0	2.07762460877306	0.804	0.145	0	0	2.54955043798397	0.795	0.121	0	0	0	2.31358752337851
B_cells	Ms4a1	membrane-spanning 4-domains, subfamily A, member 1 [Source:MGI Symbol;Acc:MGI:88321]	protein_coding	0	2.16378216247226	0.843	0.111	0	0	2.45422469565386	0.749	0.069	0	0	0	2.30900342906306
B_cells	Fcer2a	Fc receptor, IgE, low affinity II, alpha polypeptide [Source:MGI Symbol;Acc:MGI:95497]	protein_coding	0	2.17114159216007	0.741	0.09	0	0	2.34375140641234	0.625	0.046	0	0	0	2.25744649928621
B_cells	H2-DMb2	histocompatibility 2, class II, locus Mb2 [Source:MGI Symbol;Acc:MGI:95923]	protein_coding	0	2.12646435999986	0.819	0.109	0	0	2.32907636766002	0.665	0.054	0	0	0	2.22777036382994
B_cells	Ralgps2	Ral GEF with PH domain and SH3 binding motif 2 [Source:MGI Symbol;Acc:MGI:1925505]	protein_coding	0	1.9353537884487	0.869	0.314	0	0	2.26383725046401	0.837	0.273	0	0	0	2.09959551945636
B_cells	Lyn	LYN proto-oncogene, Src family tyrosine kinase [Source:MGI Symbol;Acc:MGI:96892]	protein_coding	0	1.80338810812485	0.775	0.151	0	0	2.26403633384961	0.726	0.109	0	0	0	2.03371222098723
B_cells	Syk	spleen tyrosine kinase [Source:MGI Symbol;Acc:MGI:99515]	protein_coding	0	1.78325411909224	0.672	0.103	0	0	2.24863030180616	0.653	0.072	0	0	0	2.0159422104492
B_cells	H2-Ob	histocompatibility 2, O region beta locus [Source:MGI Symbol;Acc:MGI:95925]	protein_coding	0	1.92051406092484	0.772	0.152	0	0	2.10885843364349	0.664	0.103	0	0	0	2.01468624728416
B_cells	Iglv1	immunoglobulin lambda variable 1 [Source:MGI Symbol;Acc:MGI:96530]	IG_V_gene	0	1.95745900066348	0.129	0.019	0	0	2.05117109292611	0.108	0.011	0	0	0	2.0043150467948
B_cells	Bcl11a	B cell CLL/lymphoma 11A (zinc finger protein) [Source:MGI Symbol;Acc:MGI:106190]	protein_coding	0	1.78966088245753	0.642	0.108	0	0	2.15936729184004	0.601	0.083	0	0	0	1.97451408714879
B_cells	Blnk	B cell linker [Source:MGI Symbol;Acc:MGI:96878]	protein_coding	0	1.82926485694601	0.725	0.113	0	0	2.11387407840495	0.644	0.077	0	0	0	1.97156946767548
B_cells	Swap70	SWA-70 protein [Source:MGI Symbol;Acc:MGI:1298390]	protein_coding	0	1.81222027466682	0.712	0.128	0	0	2.06315888720479	0.616	0.081	0	0	0	1.93768958093581
B_cells	Gm30211	predicted gene, 30211 [Source:MGI Symbol;Acc:MGI:5589370]	lncRNA	0	1.83988499464917	0.654	0.097	0	0	1.97837506884287	0.546	0.061	0	0	0	1.90913003174602
B_cells	Ighm	immunoglobulin heavy constant mu [Source:MGI Symbol;Acc:MGI:96448]	IG_C_gene	0	1.6928978365661	0.93	0.544	0	0	2.11784940064904	0.91	0.49	0	0	0	1.90537361860757
B_cells	Cd19	CD19 antigen [Source:MGI Symbol;Acc:MGI:88319]	protein_coding	0	1.80348303300809	0.673	0.08	0	0	2.00557939938744	0.561	0.038	0	0	0	1.90453121619776
B_cells	Cd22	CD22 antigen [Source:MGI Symbol;Acc:MGI:88322]	protein_coding	0	1.71419698843955	0.624	0.08	0	0	2.01751741795131	0.562	0.047	0	0	0	1.86585720319543
B_cells	March1	NA	NA	0	1.71566467332725	0.628	0.112	0	0	1.9689313822472	0.55	0.082	0	0	0	1.84229802778723
B_cells	Cd55	CD55 molecule, decay accelerating factor for complement [Source:MGI Symbol;Acc:MGI:104850]	protein_coding	0	1.69336240582108	0.703	0.224	0	0	1.95462226246881	0.635	0.164	0	0	0	1.82399233414495
B_cells	Napsa	napsin A aspartic peptidase [Source:MGI Symbol;Acc:MGI:109365]	protein_coding	0	1.75394025666657	0.676	0.09	0	0	1.88870854065559	0.534	0.042	0	0	0	1.82132439866108
B_cells	Myo1e	myosin IE [Source:MGI Symbol;Acc:MGI:106621]	protein_coding	0	1.54297502886794	0.533	0.095	0	0	1.86089116601052	0.494	0.07	0	0	0	1.70193309743923
B_cells	Cd37	CD37 antigen [Source:MGI Symbol;Acc:MGI:88330]	protein_coding	0	1.61923993220522	0.912	0.562	0	0	1.76158522750808	0.797	0.419	0	0	0	1.69041257985665
B_cells	Ciita	class II transactivator [Source:MGI Symbol;Acc:MGI:108445]	protein_coding	0	1.49076499700126	0.544	0.083	0	0	1.8808436144831	0.515	0.061	0	0	0	1.68580430574218
B_cells	Tmem163	transmembrane protein 163 [Source:MGI Symbol;Acc:MGI:1919410]	protein_coding	0	1.52899620474699	0.505	0.099	0	0	1.83087206144819	0.455	0.073	0	0	0	1.67993413309759
B_cells	Ly86	lymphocyte antigen 86 [Source:MGI Symbol;Acc:MGI:1321404]	protein_coding	0	1.4929417944994	0.71	0.125	0	0	1.8625121408511	0.59	0.068	0	0	0	1.67772696767525
B_cells	Cr2	complement receptor 2 [Source:MGI Symbol;Acc:MGI:88489]	protein_coding	0	1.51149721765567	0.483	0.067	0	0	1.82208609288745	0.434	0.041	0	0	0	1.66679165527156
B_cells	Wdfy4	WD repeat and FYVE domain containing 4 [Source:MGI Symbol;Acc:MGI:3584510]	protein_coding	0	1.49213256201478	0.576	0.106	0	0	1.81595687772907	0.532	0.079	0	0	0	1.65404471987193
B_cells	Unc93b1	unc-93 homolog B1, TLR signaling regulator [Source:MGI Symbol;Acc:MGI:1859307]	protein_coding	0	1.51471471692251	0.662	0.117	0	0	1.78555184764336	0.54	0.062	0	0	0	1.65013328228293
B_cells	Hvcn1	hydrogen voltage-gated channel 1 [Source:MGI Symbol;Acc:MGI:1921346]	protein_coding	0	1.51042093505579	0.688	0.24	0	0	1.76437845068799	0.627	0.197	0	0	0	1.63739969287189
B_cells	Plcg2	phospholipase C, gamma 2 [Source:MGI Symbol;Acc:MGI:97616]	protein_coding	0	1.47769566455617	0.53	0.082	0	0	1.78574222247275	0.487	0.057	0	0	0	1.63171894351446
B_cells	Blk	B lymphoid kinase [Source:MGI Symbol;Acc:MGI:88169]	protein_coding	0	1.51991287153718	0.507	0.063	0	0	1.69071960778838	0.427	0.036	0	0	0	1.60531623966278
B_cells	H2-Oa	histocompatibility 2, O region alpha locus [Source:MGI Symbol;Acc:MGI:95924]	protein_coding	0	1.54823727279248	0.636	0.142	0	0	1.65961926139716	0.502	0.09	0	0	0	1.60392826709482
B_cells	Cd83	CD83 antigen [Source:MGI Symbol;Acc:MGI:1328316]	protein_coding	0	1.5150504622776	0.437	0.069	0	0	1.64507334778796	0.374	0.039	0	0	0	1.58006190503278
B_cells	Bcar3	breast cancer anti-estrogen resistance 3 [Source:MGI Symbol;Acc:MGI:1352501]	protein_coding	0	1.42764736355935	0.419	0.061	0	0	1.73053814732363	0.38	0.044	0	0	0	1.57909275544149
B_cells	Fchsd2	FCH and double SH3 domains 2 [Source:MGI Symbol;Acc:MGI:2448475]	protein_coding	0	1.45941002138284	0.794	0.443	0	0	1.69794688657877	0.766	0.409	0	0	0	1.57867845398081
B_cells	Fcrla	Fc receptor-like A [Source:MGI Symbol;Acc:MGI:2138647]	protein_coding	0	1.53900990440048	0.533	0.061	0	0	1.59390824289384	0.407	0.028	0	0	0	1.56645907364716
B_cells	Chst3	carbohydrate sulfotransferase 3 [Source:MGI Symbol;Acc:MGI:1858224]	protein_coding	0	1.36433973843571	0.43	0.059	0	0	1.75552057399997	0.429	0.046	0	0	0	1.55993015621784
B_cells	Pkig	protein kinase inhibitor, gamma [Source:MGI Symbol;Acc:MGI:1343086]	protein_coding	0	1.4306357580516	0.555	0.09	0	0	1.64753248311213	0.467	0.058	0	0	0	1.53908412058186
B_cells	H2-DMa	histocompatibility 2, class II, locus DMa [Source:MGI Symbol;Acc:MGI:95921]	protein_coding	0	1.44103030731826	0.703	0.22	0	0	1.61370362483228	0.585	0.155	0	0	0	1.52736696607527
B_cells	Serinc3	serine incorporator 3 [Source:MGI Symbol;Acc:MGI:1349457]	protein_coding	0	1.37311096149703	0.806	0.365	0	0	1.66035549045945	0.705	0.27	0	0	0	1.51673322597824
B_cells	Lrrk2	leucine-rich repeat kinase 2 [Source:MGI Symbol;Acc:MGI:1913975]	protein_coding	0	1.35210681439881	0.452	0.07	0	0	1.65054947113199	0.416	0.05	0	0	0	1.5013281427654
B_cells	Ikzf3	IKAROS family zinc finger 3 [Source:MGI Symbol;Acc:MGI:1342542]	protein_coding	0	1.36628667827486	0.807	0.417	0	0	1.62701065075835	0.762	0.361	0	0	0	1.49664866451661
B_cells	Pou2f2	POU domain, class 2, transcription factor 2 [Source:MGI Symbol;Acc:MGI:101897]	protein_coding	0	1.303461940513	0.599	0.19	0	0	1.6860802311233	0.595	0.163	0	0	0	1.49477108581815
B_cells	Tnfrsf13c	tumor necrosis factor receptor superfamily, member 13c [Source:MGI Symbol;Acc:MGI:1919299]	protein_coding	0	1.44147502532315	0.488	0.059	0	0	1.54545565511526	0.392	0.031	0	0	0	1.49346534021921
B_cells	Mzb1	marginal zone B and B1 cell-specific protein 1 [Source:MGI Symbol;Acc:MGI:1917066]	protein_coding	0	1.50924747617789	0.545	0.072	0	0	1.47470663973134	0.397	0.036	0	0	0	1.49197705795462
B_cells	Fcrl1	Fc receptor-like 1 [Source:MGI Symbol;Acc:MGI:2442862]	protein_coding	0	1.40266830695493	0.487	0.064	0	0	1.58048846002937	0.416	0.036	0	0	0	1.49157838349215
B_cells	Serpinb1a	serine (or cysteine) peptidase inhibitor, clade B, member 1a [Source:MGI Symbol;Acc:MGI:1913472]	protein_coding	0	1.5123570469107	0.504	0.062	0	0	1.47062557124897	0.351	0.026	0	0	0	1.49149130907983
B_cells	Ctsh	cathepsin H [Source:MGI Symbol;Acc:MGI:107285]	protein_coding	0	1.36942038320192	0.599	0.096	0	0	1.61189571848682	0.472	0.047	0	0	0	1.49065805084437
B_cells	Iglc1	immunoglobulin lambda constant 1 [Source:MGI Symbol;Acc:MGI:99546]	IG_C_gene	0	1.47338784772207	0.414	0.048	0	0	1.49395266525256	0.313	0.027	0	0	0	1.48367025648731
B_cells	Cd180	CD180 antigen [Source:MGI Symbol;Acc:MGI:1194924]	protein_coding	0	1.33403586835411	0.44	0.059	0	0	1.60806382195756	0.403	0.04	0	0	0	1.47104984515583
B_cells	Pxk	PX domain containing serine/threonine kinase [Source:MGI Symbol;Acc:MGI:1289230]	protein_coding	0	1.36394230684482	0.632	0.212	0	0	1.57359063763803	0.559	0.169	0	0	0	1.46876647224142
B_cells	Ppp3ca	protein phosphatase 3, catalytic subunit, alpha isoform [Source:MGI Symbol;Acc:MGI:107164]	protein_coding	0	1.32650351923619	0.798	0.436	0	0	1.59677729782418	0.766	0.418	0	0	0	1.46164040853018
B_cells	Ptprj	protein tyrosine phosphatase, receptor type, J [Source:MGI Symbol;Acc:MGI:104574]	protein_coding	0	1.27427234594283	0.423	0.08	0	0	1.62140360712462	0.398	0.059	0	0	0	1.44783797653372
B_cells	Scd1	stearoyl-Coenzyme A desaturase 1 [Source:MGI Symbol;Acc:MGI:98239]	protein_coding	0	1.2998613356729	0.43	0.051	0	0	1.58583975045502	0.397	0.032	0	0	0	1.44285054306396
B_cells	Btla	B and T lymphocyte associated [Source:MGI Symbol;Acc:MGI:2658978]	protein_coding	0	1.31354510123264	0.662	0.279	0	0	1.55889361122987	0.619	0.254	0	0	0	1.43621935623125
B_cells	Gm15987	predicted gene 15987 [Source:MGI Symbol;Acc:MGI:3801849]	lncRNA	0	1.28035826664639	0.405	0.06	0	0	1.57964991739246	0.372	0.037	0	0	0	1.43000409201942
B_cells	Man1a	mannosidase 1, alpha [Source:MGI Symbol;Acc:MGI:104677]	protein_coding	0	1.26567821517055	0.782	0.479	0	0	1.58913018442523	0.764	0.442	0	0	0	1.42740419979789
B_cells	Snx2	sorting nexin 2 [Source:MGI Symbol;Acc:MGI:1915054]	protein_coding	0	1.32782882565608	0.723	0.283	0	0	1.49806574315481	0.593	0.202	0	0	0	1.41294728440545
B_cells	Arhgap24	Rho GTPase activating protein 24 [Source:MGI Symbol;Acc:MGI:1922647]	protein_coding	0	1.24774760944105	0.353	0.061	0	0	1.56261276223242	0.322	0.042	0	0	0	1.40518018583674
B_cells	Snx29	sorting nexin 29 [Source:MGI Symbol;Acc:MGI:1921728]	protein_coding	0	1.23471831897465	0.521	0.178	0	0	1.56173653881287	0.502	0.162	0	0	0	1.39822742889376
B_cells	Pik3ap1	phosphoinositide-3-kinase adaptor protein 1 [Source:MGI Symbol;Acc:MGI:1933177]	protein_coding	0	1.1928489879189	0.468	0.095	0	0	1.57793991862663	0.422	0.063	0	0	0	1.38539445327277
B_cells	Rasgrp3	RAS, guanyl releasing protein 3 [Source:MGI Symbol;Acc:MGI:3028579]	protein_coding	0	1.25488909110037	0.408	0.059	0	0	1.51106942036605	0.375	0.038	0	0	0	1.38297925573321
B_cells	Slc9a7	solute carrier family 9 (sodium/hydrogen exchanger), member 7 [Source:MGI Symbol;Acc:MGI:2444530]	protein_coding	0	1.26591148074391	0.491	0.131	0	0	1.49305085137545	0.421	0.096	0	0	0	1.37948116605968
B_cells	Vpreb3	pre-B lymphocyte gene 3 [Source:MGI Symbol;Acc:MGI:98938]	protein_coding	0	1.3197972566645	0.392	0.048	0	0	1.40939117212473	0.307	0.022	0	0	0	1.36459421439462
B_cells	Siglecg	sialic acid binding Ig-like lectin G [Source:MGI Symbol;Acc:MGI:2443630]	protein_coding	0	1.26573964922945	0.425	0.053	0	0	1.45796405237836	0.36	0.025	0	0	0	1.3618518508039
B_cells	H3f3a	H3.3 histone A [Source:MGI Symbol;Acc:MGI:1097686]	protein_coding	0	1.3540463939408	0.943	0.816	0	0	1.34962797350353	0.883	0.744	0	0	0	1.35183718372217
B_cells	Dok3	docking protein 3 [Source:MGI Symbol;Acc:MGI:1351490]	protein_coding	0	1.29687310866244	0.453	0.058	0	0	1.39056405855148	0.352	0.03	0	0	0	1.34371858360696
B_cells	Serp1	stress-associated endoplasmic reticulum protein 1 [Source:MGI Symbol;Acc:MGI:92638]	protein_coding	0	1.27821153991466	0.662	0.247	0	0	1.38492103821774	0.538	0.18	0	0	0	1.3315662890662
B_cells	Cd72	CD72 antigen [Source:MGI Symbol;Acc:MGI:88345]	protein_coding	0	1.28713315481026	0.492	0.13	0	0	1.37285501871768	0.381	0.078	0	0	0	1.32999408676397
B_cells	Dennd5b	DENN/MADD domain containing 5B [Source:MGI Symbol;Acc:MGI:2444273]	protein_coding	0	1.1919009745541	0.356	0.048	0	0	1.44982828628754	0.332	0.036	0	0	0	1.32086463042082
B_cells	Prkce	protein kinase C, epsilon [Source:MGI Symbol;Acc:MGI:97599]	protein_coding	0	1.15352455459863	0.562	0.239	0	0	1.47671276147731	0.56	0.23	0	0	0	1.31511865803797
B_cells	Setbp1	SET binding protein 1 [Source:MGI Symbol;Acc:MGI:1933199]	protein_coding	0	1.17176349718976	0.379	0.088	0	0	1.43410674754027	0.348	0.064	0	0	0	1.30293512236502
B_cells	Cd24a	CD24a antigen [Source:MGI Symbol;Acc:MGI:88323]	protein_coding	0	1.31271796380464	0.431	0.055	0	0	1.28249245318835	0.323	0.032	0	0	0	1.2976052084965
B_cells	Tec	tec protein tyrosine kinase [Source:MGI Symbol;Acc:MGI:98662]	protein_coding	0	1.21397783253387	0.472	0.137	0	0	1.36248890064726	0.397	0.105	0	0	0	1.28823336659057
B_cells	Pxdc1	PX domain containing 1 [Source:MGI Symbol;Acc:MGI:1914145]	protein_coding	0	1.2138425163359	0.365	0.043	0	0	1.3577218823802	0.308	0.023	0	0	0	1.28578219935805
B_cells	Prkcb	protein kinase C, beta [Source:MGI Symbol;Acc:MGI:97596]	protein_coding	0	1.1639102752415	0.838	0.554	0	0	1.40572022038531	0.817	0.535	0	0	0	1.2848152478134
B_cells	Btk	Bruton agammaglobulinemia tyrosine kinase [Source:MGI Symbol;Acc:MGI:88216]	protein_coding	0	1.16796341771446	0.413	0.056	0	0	1.38526572546155	0.353	0.032	0	0	0	1.276614571588
B_cells	Kcnq5	potassium voltage-gated channel, subfamily Q, member 5 [Source:MGI Symbol;Acc:MGI:1924937]	protein_coding	0	1.13216206733876	0.492	0.187	0	0	1.41805624265728	0.483	0.169	0	0	0	1.27510915499802
B_cells	Irf8	interferon regulatory factor 8 [Source:MGI Symbol;Acc:MGI:96395]	protein_coding	0	1.15057440086059	0.521	0.108	0	0	1.3912595578902	0.447	0.072	0	0	0	1.2709169793754
B_cells	Zfp36	zinc finger protein 36 [Source:MGI Symbol;Acc:MGI:99180]	protein_coding	0	1.1911940281452	0.647	0.331	0	0	1.33115830921342	0.506	0.227	0	0	0	1.26117616867931
B_cells	Arhgap17	Rho GTPase activating protein 17 [Source:MGI Symbol;Acc:MGI:1917747]	protein_coding	0	1.15250468809703	0.552	0.203	0	0	1.35989567304604	0.461	0.148	0	0	0	1.25620018057153
B_cells	Stap1	signal transducing adaptor family member 1 [Source:MGI Symbol;Acc:MGI:1926193]	protein_coding	0	1.16772122563401	0.55	0.219	0	0	1.32624667982489	0.474	0.17	0	0	0	1.24698395272945
B_cells	Snx9	sorting nexin 9 [Source:MGI Symbol;Acc:MGI:1913866]	protein_coding	0	1.1526402792854	0.462	0.116	0	0	1.33597220460165	0.399	0.089	0	0	0	1.24430624194353
B_cells	Ifi30	interferon gamma inducible protein 30 [Source:MGI Symbol;Acc:MGI:2137648]	protein_coding	0	1.06013505701346	0.554	0.181	0	0	1.42329301565226	0.469	0.119	0	0	0	1.24171403633286
B_cells	Lmo2	LIM domain only 2 [Source:MGI Symbol;Acc:MGI:102811]	protein_coding	0	1.20245198995581	0.414	0.056	0	0	1.27476783677496	0.314	0.028	0	0	0	1.23860991336538
B_cells	Gm43305	predicted gene 43305 [Source:MGI Symbol;Acc:MGI:5663442]	lncRNA	0	1.18913453383335	0.408	0.079	0	0	1.25451602405832	0.313	0.056	0	0	0	1.22182527894584
B_cells	Cd38	CD38 antigen [Source:MGI Symbol;Acc:MGI:107474]	protein_coding	0	1.14977219974219	0.394	0.063	0	0	1.27949746724088	0.307	0.034	0	0	0	1.21463483349153
B_cells	Gm31243	predicted gene, 31243 [Source:MGI Symbol;Acc:MGI:5590402]	lncRNA	0	1.30342805721554	0.403	0.046	0	0	1.11605960789154	0.242	0.016	0	0	0	1.20974383255354
B_cells	Smim14	small integral membrane protein 14 [Source:MGI Symbol;Acc:MGI:1915802]	protein_coding	0	1.17922939548083	0.626	0.272	0	0	1.23321453429236	0.523	0.217	0	0	0	1.20622196488659
B_cells	Sorl1	sortilin-related receptor, LDLR class A repeats-containing [Source:MGI Symbol;Acc:MGI:1202296]	protein_coding	0	1.07491841983975	0.552	0.247	0	0	1.32586462827442	0.521	0.226	0	0	0	1.20039152405709
B_cells	Sh3bp5	SH3-domain binding protein 5 (BTK-associated) [Source:MGI Symbol;Acc:MGI:1344391]	protein_coding	0	1.10606901625952	0.555	0.234	0	0	1.28508269929444	0.489	0.197	0	0	0	1.19557585777698
B_cells	Rnase6	ribonuclease, RNase A family, 6 [Source:MGI Symbol;Acc:MGI:1925666]	protein_coding	0	1.18209826472586	0.423	0.061	0	0	1.20302995023291	0.306	0.028	0	0	0	1.19256410747939
B_cells	Zfp318	zinc finger protein 318 [Source:MGI Symbol;Acc:MGI:1889348]	protein_coding	0	1.13668607158121	0.434	0.126	0	0	1.24461983708444	0.351	0.093	0	0	0	1.19065295433283
B_cells	Ptpn6	protein tyrosine phosphatase, non-receptor type 6 [Source:MGI Symbol;Acc:MGI:96055]	protein_coding	0	1.13978758108174	0.725	0.398	0	0	1.23476734968615	0.603	0.316	0	0	0	1.18727746538395
B_cells	Hdac9	histone deacetylase 9 [Source:MGI Symbol;Acc:MGI:1931221]	protein_coding	0	1.03839220625107	0.361	0.11	0	0	1.3303982678774	0.335	0.082	0	0	0	1.18439523706424
B_cells	Abhd17b	abhydrolase domain containing 17B [Source:MGI Symbol;Acc:MGI:1917816]	protein_coding	0	1.08311138591867	0.486	0.187	0	0	1.28451834930447	0.431	0.15	0	0	0	1.18381486761157
B_cells	Ero1lb	NA	NA	0	1.1081598956611	0.398	0.1	0	0	1.2367013563052	0.319	0.067	0	0	0	1.17243062598315
B_cells	Dennd4a	DENN/MADD domain containing 4A [Source:MGI Symbol;Acc:MGI:2142979]	protein_coding	0	1.04483559938501	0.454	0.185	0	0	1.29510454165745	0.41	0.14	0	0	0	1.16997007052123
B_cells	Gga2	golgi associated, gamma adaptin ear containing, ARF binding protein 2 [Source:MGI Symbol;Acc:MGI:1921355]	protein_coding	0	1.11433759634921	0.405	0.07	0	0	1.20628067921631	0.312	0.039	0	0	0	1.16030913778276
B_cells	Cybb	cytochrome b-245, beta polypeptide [Source:MGI Symbol;Acc:MGI:88574]	protein_coding	0	1.03701005333168	0.41	0.082	0	0	1.26474129357183	0.326	0.043	0	0	0	1.15087567345175
B_cells	Zfp608	zinc finger protein 608 [Source:MGI Symbol;Acc:MGI:2442338]	protein_coding	0	1.00634151834684	0.31	0.051	0	0	1.27913937265742	0.293	0.036	0	0	0	1.14274044550213
B_cells	Immp2l	IMP2 inner mitochondrial membrane peptidase-like (S. cerevisiae) [Source:MGI Symbol;Acc:MGI:2135611]	protein_coding	0	0.957507514483238	0.52	0.265	0	0	1.32213350149439	0.509	0.24	0	0	0	1.13982050798882
B_cells	Spib	Spi-B transcription factor (Spi-1/PU.1 related) [Source:MGI Symbol;Acc:MGI:892986]	protein_coding	0	1.04167854788946	0.338	0.04	0	0	1.23706851077794	0.302	0.026	0	0	0	1.1393735293337
B_cells	Rel	reticuloendotheliosis oncogene [Source:MGI Symbol;Acc:MGI:97897]	protein_coding	0	1.03681109174887	0.525	0.225	0	0	1.23930864916109	0.463	0.179	0	0	0	1.13805987045498
B_cells	Snn	stannin [Source:MGI Symbol;Acc:MGI:1276549]	protein_coding	0	1.04005256038005	0.341	0.05	0	0	1.23573578462783	0.294	0.03	0	0	0	1.13789417250394
B_cells	Pold4	polymerase (DNA-directed), delta 4 [Source:MGI Symbol;Acc:MGI:1916995]	protein_coding	0	1.15446064817385	0.537	0.205	0	0	1.10479830160959	0.384	0.136	0	0	0	1.12962947489172
B_cells	Ly6e	lymphocyte antigen 6 complex, locus E [Source:MGI Symbol;Acc:MGI:106651]	protein_coding	0	1.05690260556591	0.938	0.817	0	0	1.19191940422858	0.883	0.739	0	0	0	1.12441100489725
B_cells	Gm43388	predicted gene 43388 [Source:MGI Symbol;Acc:MGI:5663525]	lncRNA	0	1.04923963249944	0.291	0.039	0	0	1.18462737210439	0.239	0.022	0	0	0	1.11693350230192
B_cells	Zfp36l1	zinc finger protein 36, C3H type-like 1 [Source:MGI Symbol;Acc:MGI:107946]	protein_coding	0	1.03677578321179	0.794	0.543	0	0	1.182549336289	0.69	0.446	0	0	0	1.1096625597504
B_cells	Tnfrsf13b	tumor necrosis factor receptor superfamily, member 13b [Source:MGI Symbol;Acc:MGI:1889411]	protein_coding	0	1.04921529111702	0.421	0.11	0	0	1.16469579308435	0.358	0.091	0	0	0	1.10695554210068
B_cells	B3gnt5	UDP-GlcNAc:betaGal beta-1,3-N-acetylglucosaminyltransferase 5 [Source:MGI Symbol;Acc:MGI:2137302]	protein_coding	0	1.06083213446706	0.367	0.075	0	0	1.14893691082046	0.286	0.049	0	0	0	1.10488452264376
B_cells	Plekhm3	pleckstrin homology domain containing, family M, member 3 [Source:MGI Symbol;Acc:MGI:2443627]	protein_coding	0	0.978189166412223	0.353	0.093	0	0	1.21128982709152	0.316	0.071	0	0	0	1.09473949675187
B_cells	Xylt1	xylosyltransferase 1 [Source:MGI Symbol;Acc:MGI:2451073]	protein_coding	0	0.975115245029243	0.412	0.149	0	0	1.19710858072012	0.38	0.133	0	0	0	1.08611191287468
B_cells	2010309G21Rik	RIKEN cDNA 2010309G21 gene [Source:MGI Symbol;Acc:MGI:1917268]	lncRNA	0	1.09040569772818	0.288	0.037	0	0	1.07032742337925	0.205	0.018	0	0	0	1.08036656055372
B_cells	Pou2af1	POU domain, class 2, associating factor 1 [Source:MGI Symbol;Acc:MGI:105086]	protein_coding	0	1.03944904562083	0.356	0.065	0	0	1.11407052889299	0.294	0.048	0	0	0	1.07675978725691
B_cells	Dmxl1	Dmx-like 1 [Source:MGI Symbol;Acc:MGI:2443926]	protein_coding	0	0.98202054077262	0.514	0.244	0	0	1.16723366340195	0.458	0.208	0	0	0	1.07462710208728
B_cells	Mif4gd	MIF4G domain containing [Source:MGI Symbol;Acc:MGI:1916924]	protein_coding	0	1.101869275873	0.472	0.145	0	0	1.04382012229598	0.326	0.091	0	0	0	1.07284469908449
B_cells	Plaur	plasminogen activator, urokinase receptor [Source:MGI Symbol;Acc:MGI:97612]	protein_coding	0	0.893463330821878	0.26	0.047	0	0	1.23306735191183	0.265	0.042	0	0	0	1.06326534136685
B_cells	Lmbrd1	LMBR1 domain containing 1 [Source:MGI Symbol;Acc:MGI:1915671]	protein_coding	0	0.996213468854699	0.463	0.174	0	0	1.12837682345656	0.372	0.123	0	0	0	1.06229514615563
B_cells	Snx30	sorting nexin family member 30 [Source:MGI Symbol;Acc:MGI:2443882]	protein_coding	0	0.942887104966225	0.364	0.103	0	0	1.16663267138634	0.324	0.079	0	0	0	1.05475988817628
B_cells	Birc3	baculoviral IAP repeat-containing 3 [Source:MGI Symbol;Acc:MGI:1197007]	protein_coding	0	0.935159505557527	0.552	0.274	0	0	1.17344847150313	0.505	0.227	0	0	0	1.05430398853033
B_cells	Tmem243	transmembrane protein 243, mitochondrial [Source:MGI Symbol;Acc:MGI:3606159]	protein_coding	0	1.02744013948573	0.6	0.282	0	0	1.08062414146809	0.458	0.204	0	0	0	1.05403214047691
B_cells	Rasgef1b	RasGEF domain family, member 1B [Source:MGI Symbol;Acc:MGI:2443755]	protein_coding	0	0.98077844208011	0.281	0.042	0	0	1.11925984270576	0.237	0.026	0	0	0	1.05001914239293
B_cells	H2-DMb1	histocompatibility 2, class II, locus Mb1 [Source:MGI Symbol;Acc:MGI:95922]	protein_coding	0	0.929038210423087	0.32	0.048	0	0	1.16782787224265	0.28	0.024	0	0	0	1.04843304133287
B_cells	Icosl	icos ligand [Source:MGI Symbol;Acc:MGI:1354701]	protein_coding	0	0.929357721696348	0.312	0.051	0	0	1.16490942533428	0.276	0.028	0	0	0	1.04713357351531
B_cells	Capg	capping protein (actin filament), gelsolin-like [Source:MGI Symbol;Acc:MGI:1098259]	protein_coding	0	0.99541816442664	0.513	0.157	0	0	1.09198611016311	0.359	0.093	0	0	0	1.04370213729487
B_cells	Apobec3	apolipoprotein B mRNA editing enzyme, catalytic polypeptide 3 [Source:MGI Symbol;Acc:MGI:1933111]	protein_coding	0	0.910893013266089	0.653	0.354	0	0	1.16322064194616	0.592	0.292	0	0	0	1.03705682760612
B_cells	Tcf4	transcription factor 4 [Source:MGI Symbol;Acc:MGI:98506]	protein_coding	0	0.915140401816127	0.346	0.082	0	0	1.15681470180131	0.311	0.06	0	0	0	1.03597755180872
B_cells	Irf4	interferon regulatory factor 4 [Source:MGI Symbol;Acc:MGI:1096873]	protein_coding	0	0.958950209912034	0.28	0.047	0	0	1.11003553278601	0.25	0.034	0	0	0	1.03449287134902
B_cells	Bach2	BTB and CNC homology, basic leucine zipper transcription factor 2 [Source:MGI Symbol;Acc:MGI:894679]	protein_coding	0	0.946141785876204	0.913	0.762	0	0	1.08426784357478	0.903	0.776	0	0	0	1.01520481472549
B_cells	Bmp2k	BMP2 inducible kinase [Source:MGI Symbol;Acc:MGI:2155456]	protein_coding	0	0.884217715411805	0.445	0.164	0	0	1.14323447065305	0.385	0.128	0	0	0	1.01372609303243
B_cells	Baz2b	bromodomain adjacent to zinc finger domain, 2B [Source:MGI Symbol;Acc:MGI:2442782]	protein_coding	0	0.924349197776392	0.571	0.299	0	0	1.10098845551694	0.52	0.274	0	0	0	1.01266882664667
B_cells	Hhex	hematopoietically expressed homeobox [Source:MGI Symbol;Acc:MGI:96086]	protein_coding	0	0.986887403143484	0.32	0.038	0	0	1.03657846038643	0.234	0.015	0	0	0	1.01173293176496
B_cells	Cyp4f18	cytochrome P450, family 4, subfamily f, polypeptide 18 [Source:MGI Symbol;Acc:MGI:1919304]	protein_coding	0	0.98338772157764	0.287	0.033	0	0	1.03839149564342	0.221	0.015	0	0	0	1.01088960861053
B_cells	H2-Eb2	histocompatibility 2, class II antigen E beta2 [Source:MGI Symbol;Acc:MGI:95902]	protein_coding	0	0.992960253789391	0.314	0.035	0	0	1.027486986907	0.239	0.016	0	0	0	1.0102236203482
B_cells	Snx5	sorting nexin 5 [Source:MGI Symbol;Acc:MGI:1916428]	protein_coding	0	0.957373024668712	0.583	0.319	0	0	1.06226476351687	0.463	0.235	0	0	0	1.00981889409279
B_cells	Ccdc50	coiled-coil domain containing 50 [Source:MGI Symbol;Acc:MGI:1914751]	protein_coding	0	0.962154321027069	0.418	0.121	0	0	1.0573835196712	0.334	0.086	0	0	0	1.00976892034913
B_cells	Cxcr5	chemokine (C-X-C motif) receptor 5 [Source:MGI Symbol;Acc:MGI:103567]	protein_coding	0	0.941038786566395	0.323	0.064	0	0	1.07657288472995	0.273	0.043	0	0	0	1.00880583564817
B_cells	Cacna1e	calcium channel, voltage-dependent, R type, alpha 1E subunit [Source:MGI Symbol;Acc:MGI:106217]	protein_coding	0	0.864470557585402	0.21	0.034	0	0	1.09687550905919	0.202	0.029	0	0	0	0.980673033322297
B_cells	Eml4	echinoderm microtubule associated protein like 4 [Source:MGI Symbol;Acc:MGI:1926048]	protein_coding	0	0.867635361831887	0.621	0.38	0	0	1.06409067881706	0.572	0.338	0	0	0	0.965863020324475
B_cells	Ccr6	chemokine (C-C motif) receptor 6 [Source:MGI Symbol;Acc:MGI:1333797]	protein_coding	0	0.865131750526856	0.269	0.041	0	0	1.06621775233455	0.229	0.021	0	0	0	0.965674751430705
B_cells	Notch2	notch 2 [Source:MGI Symbol;Acc:MGI:97364]	protein_coding	0	0.836295718871036	0.349	0.131	0	0	1.09336815614166	0.314	0.096	0	0	0	0.96483193750635
B_cells	Myo1c	myosin IC [Source:MGI Symbol;Acc:MGI:106612]	protein_coding	0	0.885657089500406	0.291	0.048	0	0	1.03972714596407	0.246	0.028	0	0	0	0.962692117732238
B_cells	Rnf216	ring finger protein 216 [Source:MGI Symbol;Acc:MGI:1344349]	protein_coding	0	0.856974594780978	0.31	0.073	0	0	1.06119414842284	0.275	0.054	0	0	0	0.959084371601911
B_cells	Arhgap26	Rho GTPase activating protein 26 [Source:MGI Symbol;Acc:MGI:1918552]	lncRNA	0	0.819890640562039	0.466	0.236	0	0	1.09487901811874	0.44	0.211	0	0	0	0.957384829340388
B_cells	Arhgap26	Rho GTPase activating protein 26 [Source:MGI Symbol;Acc:MGI:1918552]	protein_coding	0	0.819890640562039	0.466	0.236	0	0	1.09487901811874	0.44	0.211	0	0	0	0.957384829340388
B_cells	Ptp4a3	protein tyrosine phosphatase 4a3 [Source:MGI Symbol;Acc:MGI:1277098]	protein_coding	0	0.917595409936698	0.546	0.28	0	0	0.994424581602818	0.428	0.209	0	0	0	0.956009995769758
B_cells	Alcam	activated leukocyte cell adhesion molecule [Source:MGI Symbol;Acc:MGI:1313266]	protein_coding	0	0.901067990954461	0.212	0.037	0	0	1.01014684419129	0.184	0.033	0	0	0	0.955607417572874
B_cells	Strbp	spermatid perinuclear RNA binding protein [Source:MGI Symbol;Acc:MGI:104626]	protein_coding	0	0.860525680262572	0.452	0.209	0	0	1.03950760066591	0.405	0.179	0	0	0	0.950016640464241
B_cells	Pgap1	post-GPI attachment to proteins 1 [Source:MGI Symbol;Acc:MGI:2443342]	protein_coding	0	0.868534241863213	0.297	0.086	0	0	1.01977464029567	0.254	0.066	0	0	0	0.94415444107944
B_cells	Rubcnl	RUN and cysteine rich domain containing beclin 1 interacting protein like [Source:MGI Symbol;Acc:MGI:2685590]	protein_coding	0	0.886461160193454	0.284	0.039	0	0	1.00169375097234	0.226	0.021	0	0	0	0.944077455582895
B_cells	Kynu	kynureninase [Source:MGI Symbol;Acc:MGI:1918039]	protein_coding	0	0.839487499060798	0.25	0.041	0	0	1.04333101691658	0.22	0.027	0	0	0	0.94140925798869
B_cells	Tmem131l	transmembrane 131 like [Source:MGI Symbol;Acc:MGI:2443399]	protein_coding	0	0.813959646458426	0.518	0.287	0	0	1.06698403048045	0.481	0.251	0	0	0	0.940471838469438
B_cells	Cd40	CD40 antigen [Source:MGI Symbol;Acc:MGI:88336]	protein_coding	0	0.837847703839583	0.27	0.043	0	0	1.04148863537804	0.233	0.021	0	0	0	0.939668169608812
B_cells	Slc12a6	solute carrier family 12, member 6 [Source:MGI Symbol;Acc:MGI:2135960]	protein_coding	0	0.852720690002925	0.512	0.265	0	0	1.0225957921263	0.471	0.248	0	0	0	0.937658241064611
B_cells	Lpgat1	lysophosphatidylglycerol acyltransferase 1 [Source:MGI Symbol;Acc:MGI:2446186]	protein_coding	0	0.823207248427951	0.347	0.115	0	0	1.04783950000446	0.316	0.088	0	0	0	0.935523374216204
B_cells	Parp1	poly (ADP-ribose) polymerase family, member 1 [Source:MGI Symbol;Acc:MGI:1340806]	protein_coding	0	0.917364506348194	0.449	0.194	0	0	0.949034302561456	0.353	0.149	0	0	0	0.933199404454825
B_cells	Plek	pleckstrin [Source:MGI Symbol;Acc:MGI:1860485]	protein_coding	0	0.761214888026377	0.305	0.074	0	0	1.10250593495863	0.289	0.051	0	0	0	0.931860411492504
B_cells	Cobll1	Cobl-like 1 [Source:MGI Symbol;Acc:MGI:2442894]	protein_coding	0	0.82423132033722	0.25	0.051	0	0	1.01917873245193	0.225	0.04	0	0	0	0.921705026394576
B_cells	Cnn3	calponin 3, acidic [Source:MGI Symbol;Acc:MGI:1919244]	protein_coding	0	0.900034456862321	0.359	0.101	0	0	0.925962732409622	0.271	0.071	0	0	0	0.912998594635972
B_cells	Il4i1	interleukin 4 induced 1 [Source:MGI Symbol;Acc:MGI:109552]	protein_coding	0	0.874943214667958	0.259	0.042	0	0	0.948563357809835	0.187	0.019	0	0	0	0.911753286238896
B_cells	E330020D12Rik	Riken cDNA E330020D12 gene [Source:MGI Symbol;Acc:MGI:3761270]	lncRNA	0	0.967527618857748	0.262	0.069	0	0	0.851224356227312	0.177	0.042	0	0	0	0.90937598754253
B_cells	Sdc4	syndecan 4 [Source:MGI Symbol;Acc:MGI:1349164]	protein_coding	0	0.821251391451016	0.265	0.039	0	0	0.989308456591929	0.219	0.017	0	0	0	0.905279924021473
B_cells	Camk2d	calcium/calmodulin-dependent protein kinase II, delta [Source:MGI Symbol;Acc:MGI:1341265]	protein_coding	0	0.77808964690106	0.649	0.419	0	0	1.02817588047593	0.594	0.362	0	0	0	0.903132763688497
B_cells	Irf5	interferon regulatory factor 5 [Source:MGI Symbol;Acc:MGI:1350924]	protein_coding	0	0.885405599586832	0.308	0.05	0	0	0.914791449008646	0.222	0.023	0	0	0	0.900098524297739
B_cells	Susd1	sushi domain containing 1 [Source:MGI Symbol;Acc:MGI:3651543]	protein_coding	0	0.817055956555462	0.266	0.074	0	0	0.979654483113227	0.224	0.049	0	0	0	0.898355219834345
B_cells	Lat2	linker for activation of T cells family, member 2 [Source:MGI Symbol;Acc:MGI:1926479]	protein_coding	0	0.904826493558733	0.292	0.036	0	0	0.889293657712466	0.199	0.016	0	0	0	0.897060075635599
B_cells	Aff3	AF4/FMR2 family, member 3 [Source:MGI Symbol;Acc:MGI:106927]	protein_coding	0	0.774786539525203	0.867	0.699	0	0	1.01575089779683	0.861	0.709	0	0	0	0.895268718661016
B_cells	Atp6v0a1	ATPase, H+ transporting, lysosomal V0 subunit A1 [Source:MGI Symbol;Acc:MGI:103286]	protein_coding	0	0.820792743373293	0.246	0.034	0	0	0.963554746461362	0.206	0.023	0	0	0	0.892173744917327
B_cells	Cerk	ceramide kinase [Source:MGI Symbol;Acc:MGI:2386052]	protein_coding	0	0.799889373990556	0.345	0.127	0	0	0.978685343238692	0.306	0.109	0	0	0	0.889287358614624
B_cells	Srgn	serglycin [Source:MGI Symbol;Acc:MGI:97756]	protein_coding	0	0.795487447675147	0.79	0.569	0	0	0.974437702248161	0.693	0.478	0	0	0	0.884962574961654
B_cells	Iglv3	immunoglobulin lambda variable 3 [Source:MGI Symbol;Acc:MGI:3645509]	IG_V_gene	0	0.883864330124422	0.169	0.022	0	0	0.880238791709904	0.11	0.008	0	0	0	0.882051560917163
B_cells	Mtss1	MTSS I-BAR domain containing 1 [Source:MGI Symbol;Acc:MGI:2384818]	protein_coding	0	0.801937461790001	0.419	0.197	0	0	0.96012899870553	0.388	0.194	0	0	0	0.881033230247765
B_cells	Ncf2	neutrophil cytosolic factor 2 [Source:MGI Symbol;Acc:MGI:97284]	protein_coding	0	0.823449686132816	0.291	0.045	0	0	0.938447900017382	0.231	0.024	0	0	0	0.880948793075099
B_cells	Rnf130	ring finger protein 130 [Source:MGI Symbol;Acc:MGI:1891717]	protein_coding	0	0.806153479967933	0.401	0.154	0	0	0.947390695570176	0.316	0.109	0	0	0	0.876772087769055
B_cells	Cyb561a3	cytochrome b561 family, member A3 [Source:MGI Symbol;Acc:MGI:2686925]	protein_coding	0	0.855837865620589	0.315	0.074	0	0	0.888541500024811	0.232	0.045	0	0	0	0.8721896828227
B_cells	Fli1	Friend leukemia integration 1 [Source:MGI Symbol;Acc:MGI:95554]	protein_coding	0	0.788840010720638	0.707	0.52	0	0	0.944448063261881	0.665	0.497	0	0	0	0.86664403699126
B_cells	Snx8	sorting nexin 8 [Source:MGI Symbol;Acc:MGI:2443816]	protein_coding	0	0.734860848224334	0.221	0.033	0	0	0.997257557243611	0.218	0.023	0	0	0	0.866059202733972
B_cells	Arpc5l	actin related protein 2/3 complex, subunit 5-like [Source:MGI Symbol;Acc:MGI:1921442]	protein_coding	0	0.87995619838845	0.571	0.314	0	0	0.851109032838084	0.429	0.241	0	0	0	0.865532615613267
B_cells	Fcgr2b	Fc receptor, IgG, low affinity IIb [Source:MGI Symbol;Acc:MGI:95499]	protein_coding	0	0.817675451682926	0.258	0.033	0	0	0.89153731582464	0.196	0.014	0	0	0	0.854606383753783
B_cells	Haao	3-hydroxyanthranilate 3,4-dioxygenase [Source:MGI Symbol;Acc:MGI:1349444]	protein_coding	0	0.82472023948639	0.298	0.082	0	0	0.883909962824484	0.222	0.05	0	0	0	0.854315101155437
B_cells	Aldh2	aldehyde dehydrogenase 2, mitochondrial [Source:MGI Symbol;Acc:MGI:99600]	protein_coding	0	0.872836539690621	0.332	0.063	0	0	0.827814681926957	0.221	0.036	0	0	0	0.850325610808789
B_cells	Plekho1	pleckstrin homology domain containing, family O member 1 [Source:MGI Symbol;Acc:MGI:1914470]	protein_coding	0	0.823615265597141	0.344	0.096	0	0	0.872853825631312	0.27	0.076	0	0	0	0.848234545614226
B_cells	Gm15675	predicted gene 15675 [Source:MGI Symbol;Acc:MGI:3783117]	lncRNA	0	0.716909876130248	0.238	0.063	0	0	0.970286256772857	0.232	0.052	0	0	0	0.843598066451552
B_cells	Kmo	kynurenine 3-monooxygenase (kynurenine 3-hydroxylase) [Source:MGI Symbol;Acc:MGI:2138151]	protein_coding	0	0.800016815074787	0.253	0.041	0	0	0.88316498593396	0.191	0.02	0	0	0	0.841590900504373
B_cells	Grb2	growth factor receptor bound protein 2 [Source:MGI Symbol;Acc:MGI:95805]	protein_coding	0	0.775266410310863	0.674	0.449	0	0	0.892366953190476	0.586	0.388	0	0	0	0.83381668175067
B_cells	Zeb2	zinc finger E-box binding homeobox 2 [Source:MGI Symbol;Acc:MGI:1344407]	protein_coding	0	0.667884311879164	0.249	0.076	0	0	0.99533143603078	0.214	0.045	0	0	0	0.831607873954972
B_cells	Csnk1g3	casein kinase 1, gamma 3 [Source:MGI Symbol;Acc:MGI:1917675]	protein_coding	0	0.751149527297052	0.426	0.22	0	0	0.897476950939385	0.369	0.185	0	0	0	0.824313239118219
B_cells	Gm20513	predicted gene 20513 [Source:MGI Symbol;Acc:MGI:5141978]	lncRNA	0	0.843682287078869	0.247	0.031	0	0	0.793959165576307	0.167	0.013	0	0	0	0.818820726327588
B_cells	Inpp5d	inositol polyphosphate-5-phosphatase D [Source:MGI Symbol;Acc:MGI:107357]	protein_coding	0	0.669918484543789	0.525	0.335	0	0	0.965227583260965	0.512	0.307	0	0	0	0.817573033902377
B_cells	Blvrb	biliverdin reductase B (flavin reductase (NADPH)) [Source:MGI Symbol;Acc:MGI:2385271]	protein_coding	0	0.774917876420668	0.356	0.086	0	0	0.845711970171386	0.255	0.052	0	0	0	0.810314923296027
B_cells	Ncf1	neutrophil cytosolic factor 1 [Source:MGI Symbol;Acc:MGI:97283]	protein_coding	0	0.769145768907287	0.297	0.068	0	0	0.848637837835961	0.223	0.041	0	0	0	0.808891803371624
B_cells	Trim7	tripartite motif-containing 7 [Source:MGI Symbol;Acc:MGI:2137353]	protein_coding	0	0.656604400690966	0.178	0.024	0	0	0.954073257524161	0.193	0.018	0	0	0	0.805338829107564
B_cells	Irak2	interleukin-1 receptor-associated kinase 2 [Source:MGI Symbol;Acc:MGI:2429603]	protein_coding	0	0.732069632972488	0.278	0.089	0	0	0.875947414931517	0.241	0.067	0	0	0	0.804008523952003
B_cells	Ms4a4c	membrane-spanning 4-domains, subfamily A, member 4C [Source:MGI Symbol;Acc:MGI:1927656]	protein_coding	0	0.732789140953951	0.525	0.267	0	0	0.875048759189137	0.384	0.18	0	0	0	0.803918950071544
B_cells	Myo5a	myosin VA [Source:MGI Symbol;Acc:MGI:105976]	protein_coding	0	0.728225747706733	0.286	0.083	0	0	0.871256602761759	0.239	0.067	0	0	0	0.799741175234246
B_cells	Sypl	synaptophysin-like protein [Source:MGI Symbol;Acc:MGI:108081]	protein_coding	0	0.76865833062649	0.325	0.104	0	0	0.812648664472642	0.242	0.069	0	0	0	0.790653497549566
B_cells	Ier5	immediate early response 5 [Source:MGI Symbol;Acc:MGI:1337072]	protein_coding	0	0.754917220591217	0.496	0.291	0	0	0.822478190195843	0.37	0.202	0	0	0	0.78869770539353
B_cells	Brwd1	bromodomain and WD repeat domain containing 1 [Source:MGI Symbol;Acc:MGI:1890651]	protein_coding	0	0.730812464091271	0.401	0.214	0	0	0.8463930113091	0.363	0.199	0	0	0	0.788602737700186
B_cells	Baz1a	bromodomain adjacent to zinc finger domain 1A [Source:MGI Symbol;Acc:MGI:1309478]	protein_coding	0	0.695778669592917	0.506	0.303	0	0	0.866109047364807	0.433	0.247	0	0	0	0.780943858478862
B_cells	Lrmp	NA	NA	0	0.721612189553527	0.37	0.18	0	0	0.835308172310261	0.314	0.151	0	0	0	0.778460180931894
B_cells	Ctss	cathepsin S [Source:MGI Symbol;Acc:MGI:107341]	protein_coding	0	0.637980458871757	0.724	0.479	0	0	0.911177031643098	0.628	0.397	0	0	0	0.774578745257427
B_cells	Tfeb	transcription factor EB [Source:MGI Symbol;Acc:MGI:103270]	protein_coding	0	0.699798068158233	0.271	0.085	0	0	0.847068871029319	0.233	0.067	0	0	0	0.773433469593776
B_cells	Gm42031	predicted gene, 42031 [Source:MGI Symbol;Acc:MGI:5624916]	lncRNA	0	0.730985224652073	0.237	0.039	0	0	0.813422059522545	0.193	0.024	0	0	0	0.772203642087309
B_cells	Nedd9	neural precursor cell expressed, developmentally down-regulated gene 9 [Source:MGI Symbol;Acc:MGI:97302]	protein_coding	0	0.674231344998035	0.713	0.547	0	0	0.86943345416079	0.681	0.53	0	0	0	0.771832399579413
B_cells	Cd81	CD81 antigen [Source:MGI Symbol;Acc:MGI:1096398]	protein_coding	0	0.762020660932678	0.373	0.102	0	0	0.77689211814094	0.245	0.054	0	0	0	0.769456389536809
B_cells	Ncf4	neutrophil cytosolic factor 4 [Source:MGI Symbol;Acc:MGI:109186]	protein_coding	0	0.735593568314386	0.368	0.159	0	0	0.79230120656679	0.263	0.094	0	0	0	0.763947387440588
B_cells	Smap2	small ArfGAP 2 [Source:MGI Symbol;Acc:MGI:1917030]	protein_coding	0	0.712891585275923	0.563	0.371	0	0	0.812187314145605	0.471	0.314	0	0	0	0.762539449710764
B_cells	Map4k1	mitogen-activated protein kinase kinase kinase kinase 1 [Source:MGI Symbol;Acc:MGI:1346882]	protein_coding	0	0.730957012038053	0.389	0.19	0	0	0.79295692213058	0.331	0.161	0	0	0	0.761956967084317
B_cells	Abca1	ATP-binding cassette, sub-family A (ABC1), member 1 [Source:MGI Symbol;Acc:MGI:99607]	protein_coding	0	0.67712681575329	0.258	0.091	0	0	0.845588545111308	0.217	0.068	0	0	0	0.761357680432299
B_cells	Mylip	myosin regulatory light chain interacting protein [Source:MGI Symbol;Acc:MGI:2388271]	protein_coding	0	0.703723218291856	0.395	0.212	0	0	0.81103458160646	0.329	0.177	0	0	0	0.757378899949158
B_cells	Plekha2	pleckstrin homology domain-containing, family A (phosphoinositide binding specific) member 2 [Source:MGI Symbol;Acc:MGI:1928144]	protein_coding	0	0.693945461024883	0.421	0.228	0	0	0.820334242272173	0.375	0.211	0	0	0	0.757139851648528
B_cells	Gpr183	G protein-coupled receptor 183 [Source:MGI Symbol;Acc:MGI:2442034]	protein_coding	0	0.662445589235788	0.467	0.314	0	0	0.842595162378609	0.425	0.271	0	0	0	0.752520375807198
B_cells	Spi1	spleen focus forming virus (SFFV) proviral integration oncogene [Source:MGI Symbol;Acc:MGI:98282]	protein_coding	0	0.666292092841568	0.336	0.068	0	0	0.820698031666856	0.239	0.033	0	0	0	0.743495062254212
B_cells	Jund	jun D proto-oncogene [Source:MGI Symbol;Acc:MGI:96648]	protein_coding	0	0.761608786852908	0.795	0.625	0	0	0.721071134165362	0.658	0.538	0	0	0	0.741339960509135
B_cells	Sipa1	signal-induced proliferation associated gene 1 [Source:MGI Symbol;Acc:MGI:107576]	protein_coding	0	0.665512256514002	0.435	0.256	0	0	0.806492213157311	0.398	0.225	0	0	0	0.736002234835656
B_cells	Pmf1	polyamine-modulated factor 1 [Source:MGI Symbol;Acc:MGI:1914287]	protein_coding	0	0.755181124110894	0.285	0.074	0	0	0.714295078914909	0.198	0.052	0	0	0	0.734738101512902
B_cells	Fgd2	FYVE, RhoGEF and PH domain containing 2 [Source:MGI Symbol;Acc:MGI:1347084]	protein_coding	0	0.626214922774181	0.187	0.029	0	0	0.83973523571727	0.175	0.016	0	0	0	0.732975079245725
B_cells	Hip1r	huntingtin interacting protein 1 related [Source:MGI Symbol;Acc:MGI:1352504]	protein_coding	0	0.636785893704665	0.218	0.06	0	0	0.819899412873606	0.192	0.04	0	0	0	0.728342653289136
B_cells	Chchd10	coiled-coil-helix-coiled-coil-helix domain containing 10 [Source:MGI Symbol;Acc:MGI:2143558]	protein_coding	0	0.680440149362118	0.37	0.151	0	0	0.775785936325987	0.279	0.11	0	0	0	0.728113042844052
B_cells	Fam111a	family with sequence similarity 111, member A [Source:MGI Symbol;Acc:MGI:1915508]	protein_coding	0	0.664416772441569	0.351	0.155	0	0	0.790186831711069	0.301	0.135	0	0	0	0.727301802076319
B_cells	Map3k1	mitogen-activated protein kinase kinase kinase 1 [Source:MGI Symbol;Acc:MGI:1346872]	protein_coding	0	0.632568593587096	0.42	0.253	0	0	0.822026077380444	0.381	0.225	0	0	0	0.72729733548377
B_cells	Pik3c2b	phosphatidylinositol-4-phosphate 3-kinase catalytic subunit type 2 beta [Source:MGI Symbol;Acc:MGI:2685045]	protein_coding	0	0.651858678659532	0.188	0.031	0	0	0.801621226525983	0.171	0.026	0	0	0	0.726739952592757
B_cells	Iqsec1	IQ motif and Sec7 domain 1 [Source:MGI Symbol;Acc:MGI:1196356]	protein_coding		0.594009193186489	0.263	0.128		0	0.85548970929175	0.261	0.117	0	2.61835872702758e-302	0	0.72474945123912
B_cells	Nfkbid	nuclear factor of kappa light polypeptide gene enhancer in B cells inhibitor, delta [Source:MGI Symbol;Acc:MGI:3041243]	protein_coding	0	0.62097278943801	0.243	0.105	0	0	0.824911676185312	0.228	0.085	0	0	0	0.722942232811661
B_cells	B3gnt8	UDP-GlcNAc:betaGal beta-1,3-N-acetylglucosaminyltransferase 8 [Source:MGI Symbol;Acc:MGI:2385269]	protein_coding	0	0.697583919184867	0.197	0.021	0	0	0.743622686148807	0.154	0.01	0	0	0	0.720603302666837
B_cells	Txndc16	thioredoxin domain containing 16 [Source:MGI Symbol;Acc:MGI:1917811]	protein_coding	0	0.658140037986451	0.262	0.097	0	0	0.781575709752411	0.225	0.08	0	0	0	0.719857873869431
B_cells	Uvrag	UV radiation resistance associated gene [Source:MGI Symbol;Acc:MGI:1925860]	protein_coding	0	0.619798003476673	0.542	0.363	0	0	0.819416356406412	0.478	0.312	0	0	0	0.719607179941543
B_cells	Rps6ka5	ribosomal protein S6 kinase, polypeptide 5 [Source:MGI Symbol;Acc:MGI:1920336]	protein_coding	0	0.647909276365939	0.259	0.107	0	0	0.786650364191496	0.226	0.089	0	0	0	0.717279820278717
B_cells	Ppp1r16b	protein phosphatase 1, regulatory subunit 16B [Source:MGI Symbol;Acc:MGI:2151841]	protein_coding	0	0.5940383644754	0.397	0.237	0	0	0.832021465175108	0.391	0.233	0	0	0	0.713029914825254
B_cells	Txndc5	thioredoxin domain containing 5 [Source:MGI Symbol;Acc:MGI:2145316]	protein_coding	0	0.728414745286197	0.287	0.1	0	0	0.692322499454321	0.205	0.07	0	0	0	0.710368622370259
B_cells	Cnr2	cannabinoid receptor 2 (macrophage) [Source:MGI Symbol;Acc:MGI:104650]	protein_coding	0	0.639278429851923	0.231	0.073	0	0	0.773175016584961	0.196	0.057	0	0	0	0.706226723218442
B_cells	Tmcc3	transmembrane and coiled coil domains 3 [Source:MGI Symbol;Acc:MGI:2442900]	protein_coding	0	0.586196822170779	0.185	0.056	0	0	0.822122837087485	0.174	0.041	0	0	0	0.704159829629132
B_cells	A630001G21Rik	RIKEN cDNA A630001G21 gene [Source:MGI Symbol;Acc:MGI:2443131]	protein_coding	0	0.626390672484285	0.329	0.153	0	0	0.774944750142395	0.296	0.139	0	0	0	0.70066771131334
B_cells	Rubcn	RUN domain and cysteine-rich domain containing, Beclin 1-interacting protein [Source:MGI Symbol;Acc:MGI:1915160]	protein_coding	0	0.630025012460607	0.206	0.052	0	0	0.767938285768535	0.185	0.042	0	0	0	0.698981649114571
B_cells	Atf6	activating transcription factor 6 [Source:MGI Symbol;Acc:MGI:1926157]	protein_coding	0	0.624754943401184	0.223	0.066	0	0	0.772527949961613	0.192	0.05	0	0	0	0.698641446681398
B_cells	Nrm	nurim (nuclear envelope membrane protein) [Source:MGI Symbol;Acc:MGI:2146855]	protein_coding	0	0.682253686992394	0.266	0.09	0	0	0.714020841920775	0.199	0.061	0	0	0	0.698137264456584
B_cells	Glcci1	glucocorticoid induced transcript 1 [Source:MGI Symbol;Acc:MGI:2179717]	protein_coding	0	0.647648512180813	0.381	0.192	0	0	0.745873732614112	0.321	0.168	0	0	0	0.696761122397463
B_cells	Prr5	proline rich 5 (renal) [Source:MGI Symbol;Acc:MGI:1924714]	protein_coding	0	0.66521142169849	0.208	0.027	0	0	0.720203458803436	0.159	0.012	0	0	0	0.692707440250963
B_cells	Plac8	placenta-specific 8 [Source:MGI Symbol;Acc:MGI:2445289]	protein_coding	0	0.703882287462115	0.385	0.228	0	6.86738256549848e-210	0.678798678133581	0.258	0.156	1.3948340728784e-205	6.86738256549848e-210	0	0.691340482797848
B_cells	1110059E24Rik	RIKEN cDNA 1110059E24 gene [Source:MGI Symbol;Acc:MGI:1913456]	protein_coding	0	0.633953273439765	0.272	0.107	0	0	0.744807125152367	0.229	0.089	0	0	0	0.689380199296066
B_cells	Iqgap1	IQ motif containing GTPase activating protein 1 [Source:MGI Symbol;Acc:MGI:1352757]	protein_coding	0	0.650572112954807	0.661	0.496	0	0	0.727015244737575	0.591	0.456	0	0	0	0.688793678846191
B_cells	Med13	mediator complex subunit 13 [Source:MGI Symbol;Acc:MGI:3029632]	protein_coding	0	0.611103617414729	0.365	0.203	0	0	0.765001677432406	0.33	0.188	0	0	0	0.688052647423568
B_cells	Sp140	Sp140 nuclear body protein [Source:MGI Symbol;Acc:MGI:3702467]	protein_coding	0	0.723596466595016	0.4	0.183	0	0	0.651364955033913	0.272	0.142	0	0	0	0.687480710814464
B_cells	Lyl1	lymphoblastomic leukemia 1 [Source:MGI Symbol;Acc:MGI:96891]	protein_coding	0	0.680571425452117	0.21	0.026	0	0	0.691912191842129	0.153	0.012	0	0	0	0.686241808647123
B_cells	Pld4	phospholipase D family, member 4 [Source:MGI Symbol;Acc:MGI:2144765]	protein_coding	0	0.6543448622633	0.23	0.038	0	0	0.717256038381829	0.164	0.014	0	0	0	0.685800450322564
B_cells	Calhm2	calcium homeostasis modulator family member 2 [Source:MGI Symbol;Acc:MGI:1919941]	protein_coding	0	0.652151640548976	0.228	0.06	0	0	0.692130345749073	0.169	0.037	0	0	0	0.672140993149025
B_cells	Ctsz	cathepsin Z [Source:MGI Symbol;Acc:MGI:1891190]	protein_coding	0	0.57373289201714	0.406	0.158	0	0	0.763292077485931	0.285	0.092	0	0	0	0.668512484751535
B_cells	Il10ra	interleukin 10 receptor, alpha [Source:MGI Symbol;Acc:MGI:96538]	protein_coding	0	0.609121825263092	0.233	0.068	0	0	0.72569174878373	0.189	0.045	0	0	0	0.667406787023411
B_cells	Aff1	AF4/FMR2 family, member 1 [Source:MGI Symbol;Acc:MGI:1100819]	protein_coding		0.525043591399801	0.337	0.205		0	0.801434249784598	0.324	0.185	0	2.87045280197287e-254	0	0.663238920592199
B_cells	Rhoq	ras homolog family member Q [Source:MGI Symbol;Acc:MGI:1931553]	protein_coding	0	0.556797092966192	0.185	0.043	0	0	0.765721703783341	0.174	0.033	0	0	0	0.661259398374766
B_cells	Klhl24	kelch-like 24 [Source:MGI Symbol;Acc:MGI:1923035]	protein_coding	0	0.642705805413828	0.33	0.154	0	0	0.676958693518118	0.256	0.125	0	0	0	0.659832249465973
B_cells	Cxxc5	CXXC finger 5 [Source:MGI Symbol;Acc:MGI:1914643]	protein_coding	0	0.601228901921854	0.233	0.081	0	0	0.711857217494365	0.193	0.06	0	0	0	0.656543059708109
B_cells	Itsn2	intersectin 2 [Source:MGI Symbol;Acc:MGI:1338049]	protein_coding	0	0.592334169268465	0.621	0.462	0	0	0.720505639179494	0.543	0.41	0	0	0	0.65641990422398
B_cells	Tpd52	tumor protein D52 [Source:MGI Symbol;Acc:MGI:107749]	protein_coding	0	0.573637096999052	0.3	0.119	0	0	0.738980746519716	0.23	0.081	0	0	0	0.656308921759384
B_cells	Cmtm7	CKLF-like MARVEL transmembrane domain containing 7 [Source:MGI Symbol;Acc:MGI:2447166]	protein_coding	0	0.63666439541766	0.4	0.215	0	0	0.67435918703731	0.304	0.166	0	0	0	0.655511791227485
B_cells	Itpr1	inositol 1,4,5-trisphosphate receptor 1 [Source:MGI Symbol;Acc:MGI:96623]	protein_coding		0.582520453551123	0.419	0.273		3.45781730162682e-292	0.71919542602175	0.385	0.258	7.02317272133423e-288	3.45781730162682e-292		0.650857939786436
B_cells	Spag9	sperm associated antigen 9 [Source:MGI Symbol;Acc:MGI:1918084]	protein_coding	0	0.596361933521054	0.403	0.241	0	0	0.704178428733166	0.349	0.213	0	0	0	0.65027018112711
B_cells	Gm8369	predicted gene 8369 [Source:MGI Symbol;Acc:MGI:3645380]	protein_coding	0	0.659140325349181	0.566	0.385	0	6.81615770112064e-269	0.638932707246675	0.41	0.292	1.38442979067461e-264	6.81615770112064e-269	0	0.649036516297928
B_cells	Ly6a	lymphocyte antigen 6 complex, locus A [Source:MGI Symbol;Acc:MGI:107527]	protein_coding	0	0.729982246004112	0.637	0.385	0	7.82668257586087e-264	0.566853356560677	0.439	0.304	1.5896774979831e-259	7.82668257586087e-264	0	0.648417801282395
B_cells	Mast4	microtubule associated serine/threonine kinase family member 4 [Source:MGI Symbol;Acc:MGI:1918885]	protein_coding	0	0.579397937456937	0.237	0.095	0	0	0.716705641430028	0.209	0.077	0	0	0	0.648051789443483
B_cells	Tgfb1	transforming growth factor, beta 1 [Source:MGI Symbol;Acc:MGI:98725]	protein_coding	0	0.600767208663396	0.486	0.311	0	0	0.692573887590556	0.401	0.255	0	0	0	0.646670548126976
B_cells	Cacna1i	calcium channel, voltage-dependent, alpha 1I subunit [Source:MGI Symbol;Acc:MGI:2178051]	protein_coding	0	0.552600075518111	0.141	0.022	0	0	0.737238380784058	0.137	0.015	0	0	0	0.644919228151085
B_cells	Pip5k1b	phosphatidylinositol-4-phosphate 5-kinase, type 1 beta [Source:MGI Symbol;Acc:MGI:107930]	protein_coding	0	0.54053707470525	0.164	0.049	0	0	0.748123116910459	0.162	0.042	0	0	0	0.644330095807854
B_cells	Syvn1	synovial apoptosis inhibitor 1, synoviolin [Source:MGI Symbol;Acc:MGI:1921376]	protein_coding	0	0.615825255993306	0.234	0.072	0	0	0.671125145052184	0.18	0.047	0	0	0	0.643475200522745
B_cells	Csk	c-src tyrosine kinase [Source:MGI Symbol;Acc:MGI:88537]	protein_coding	0	0.622541670050923	0.581	0.415	0	0	0.664012128929094	0.464	0.339	0	0	0	0.643276899490008
B_cells	Pkib	protein kinase inhibitor beta, cAMP dependent, testis specific [Source:MGI Symbol;Acc:MGI:101937]	protein_coding	0	0.532974554414273	0.235	0.068	0	0	0.751564375355573	0.185	0.035	0	0	0	0.642269464884923
B_cells	Lgmn	legumain [Source:MGI Symbol;Acc:MGI:1330838]	protein_coding	0	0.660178829733552	0.23	0.048	0	0	0.62407925908347	0.149	0.028	0	0	0	0.642129044408511
B_cells	Vars	valyl-tRNA synthetase [Source:MGI Symbol;Acc:MGI:90675]	protein_coding	0	0.59013549497746	0.366	0.199	0	0	0.69247890496025	0.301	0.155	0	0	0	0.641307199968855
B_cells	Srpk3	serine/arginine-rich protein specific kinase 3 [Source:MGI Symbol;Acc:MGI:1891338]	protein_coding	0	0.613432240684849	0.171	0.02	0	0	0.667462180085925	0.136	0.008	0	0	0	0.640447210385387
B_cells	Prkcd	protein kinase C, delta [Source:MGI Symbol;Acc:MGI:97598]	protein_coding	0	0.591235988557987	0.267	0.105	0	0	0.688128021962492	0.215	0.075	0	0	0	0.639682005260239
B_cells	Sbk1	SH3-binding kinase 1 [Source:MGI Symbol;Acc:MGI:2135937]	protein_coding	0	0.54350090471067	0.202	0.077	0	0	0.734763577714844	0.204	0.075	0	0	0	0.639132241212757
B_cells	Gm16341	predicted gene 16341 [Source:MGI Symbol;Acc:MGI:3840137]	lncRNA	0	0.515380436969658	0.137	0.026	0	0	0.757150911319708	0.15	0.021	0	0	0	0.636265674144683
B_cells	Slc4a7	solute carrier family 4, sodium bicarbonate cotransporter, member 7 [Source:MGI Symbol;Acc:MGI:2443878]	protein_coding	0	0.549927706857955	0.256	0.113	0	0	0.718217408373296	0.228	0.089	0	0	0	0.634072557615625
B_cells	Ptk2b	PTK2 protein tyrosine kinase 2 beta [Source:MGI Symbol;Acc:MGI:104908]	protein_coding	0	0.574305485170136	0.586	0.438	0	0	0.693366461027166	0.541	0.422	0	0	0	0.633835973098651
B_cells	Ublcp1	ubiquitin-like domain containing CTD phosphatase 1 [Source:MGI Symbol;Acc:MGI:1933105]	protein_coding	0	0.634778401963249	0.258	0.091	0	0	0.621090263883507	0.183	0.066	0	0	0	0.627934332923378
B_cells	Mgrn1	mahogunin, ring finger 1 [Source:MGI Symbol;Acc:MGI:2447670]	protein_coding	0	0.567005291341963	0.257	0.104	0	0	0.683813388950101	0.213	0.081	0	0	0	0.625409340146032
B_cells	Eif2ak3	eukaryotic translation initiation factor 2 alpha kinase 3 [Source:MGI Symbol;Acc:MGI:1341830]	protein_coding	0	0.594790970741919	0.229	0.087	0	1.56874623480028e-302	0.65016272578563	0.193	0.081	3.18628047750285e-298	1.56874623480028e-302	0	0.622476848263775
B_cells	Foxn3	forkhead box N3 [Source:MGI Symbol;Acc:MGI:1918625]	protein_coding	0	0.510444067612895	0.802	0.66	0	0	0.73393728853449	0.784	0.649	0	0	0	0.622190678073692
B_cells	Bmyc	brain expressed myelocytomatosis oncogene [Source:MGI Symbol;Acc:MGI:88184]	protein_coding	0	0.631498842968246	0.318	0.141	0	0	0.61237916111795	0.219	0.098	0	0	0	0.621939002043098
B_cells	Sgms1	sphingomyelin synthase 1 [Source:MGI Symbol;Acc:MGI:2444110]	protein_coding	0	0.601574558358672	0.373	0.217	0	1.52252814985082e-198	0.637381968347748	0.319	0.216	3.09240692516201e-194	1.52252814985082e-198	0	0.61947826335321
B_cells	Fry	FRY microtubule binding protein [Source:MGI Symbol;Acc:MGI:2443895]	protein_coding		0.49670007977416	0.338	0.229		1.28330224081894e-244	0.740497255035142	0.343	0.229	2.60651518132735e-240	8.07925562366962e-180		0.618598667404651
B_cells	Ppdpf	pancreatic progenitor cell differentiation and proliferation factor [Source:MGI Symbol;Acc:MGI:1913746]	protein_coding	0	0.64515447516133	0.542	0.377	0	1.28464846602905e-238	0.585656500821544	0.418	0.317	2.60924949935159e-234	1.28464846602905e-238	0	0.615405487991437
B_cells	Bin1	bridging integrator 1 [Source:MGI Symbol;Acc:MGI:108092]	protein_coding	0	0.613932888767693	0.449	0.287	0	1.55071091137709e-256	0.611179266759398	0.344	0.229	3.14964893209801e-252	1.55071091137709e-256	0	0.612556077763545
B_cells	Akt3	thymoma viral proto-oncogene 3 [Source:MGI Symbol;Acc:MGI:1345147]	protein_coding		0.497800359415317	0.415	0.279		4.30799901463226e-303	0.719326779489931	0.39	0.258	8.74997679861957e-299	1.88561449779592e-248		0.608563569452624
B_cells	Ctsc	cathepsin C [Source:MGI Symbol;Acc:MGI:109553]	protein_coding	0	0.527495856506562	0.393	0.213	0	0	0.684228792995675	0.29	0.144	0	0	0	0.605862324751118
B_cells	Irgc1	immunity-related GTPase family, cinema 1 [Source:MGI Symbol;Acc:MGI:2685948]	protein_coding	0	0.522422813683925	0.135	0.02	0	0	0.687754494556574	0.129	0.012	0	0	0	0.60508865412025
B_cells	Dusp2	dual specificity phosphatase 2 [Source:MGI Symbol;Acc:MGI:101911]	protein_coding	0	0.644201287884799	0.446	0.304	0	5.12649078707579e-143	0.554524943337732	0.336	0.259	1.04124154376296e-138	5.12649078707579e-143	0	0.599363115611265
B_cells	Bend5	BEN domain containing 5 [Source:MGI Symbol;Acc:MGI:1914871]	protein_coding	0	0.608298423433656	0.195	0.041	0	0	0.588958822639487	0.138	0.025	0	0	0	0.598628623036571
B_cells	Gns	glucosamine (N-acetyl)-6-sulfatase [Source:MGI Symbol;Acc:MGI:1922862]	protein_coding	0	0.547666966314565	0.238	0.086	0	0	0.644831071052217	0.179	0.056	0	0	0	0.596249018683391
B_cells	Slc15a4	solute carrier family 15, member 4 [Source:MGI Symbol;Acc:MGI:2140796]	protein_coding	0	0.572655471283942	0.203	0.054	0	0	0.619409235389297	0.148	0.035	0	0	0	0.59603235333662
B_cells	Nrros	negative regulator of reactive oxygen species [Source:MGI Symbol;Acc:MGI:2445095]	protein_coding		0.534971983159745	0.37	0.226		6.18702553957413e-269	0.656818688800921	0.314	0.194	1.2566467573429e-264	6.18702553957413e-269		0.595895335980333
B_cells	Mir142hg	Mir142 host gene (non-protein coding) [Source:MGI Symbol;Acc:MGI:1925841]	lncRNA	0	0.623430834013566	0.737	0.612	0	1.87227561681389e-306	0.562573293011178	0.659	0.604	3.80277900531069e-302	1.87227561681389e-306	0	0.593002063512372
B_cells	Pml	promyelocytic leukemia [Source:MGI Symbol;Acc:MGI:104662]	protein_coding	0	0.568965611732433	0.385	0.203	0	1.0483248813681e-297	0.615297092856328	0.298	0.167	2.12925266654675e-293	1.0483248813681e-297	0	0.592131352294381
B_cells	Sh3bp2	SH3-domain binding protein 2 [Source:MGI Symbol;Acc:MGI:1346349]	protein_coding	0	0.564610787736514	0.183	0.05	0	0	0.614238420563457	0.142	0.033	0	0	0	0.589424604149986
B_cells	Pten	phosphatase and tensin homolog [Source:MGI Symbol;Acc:MGI:109583]	protein_coding	0	0.553305586831065	0.495	0.352	0	2.63713380225853e-259	0.619279818524406	0.414	0.304	5.35628246576729e-255	2.63713380225853e-259	0	0.586292702677736
B_cells	Bcl6	B cell leukemia/lymphoma 6 [Source:MGI Symbol;Acc:MGI:107187]	protein_coding	0	0.573298131668494	0.206	0.076	0	3.72360693147415e-290	0.594844406256468	0.171	0.067	7.56301803851714e-286	3.72360693147415e-290	0	0.584071268962481
B_cells	Hmgn1	high mobility group nucleosomal binding domain 1 [Source:MGI Symbol;Acc:MGI:96120]	protein_coding	0	0.665008832339165	0.56	0.386	0	3.55632887956253e-196	0.503031522553404	0.428	0.341	7.22325958727944e-192	3.55632887956253e-196	0	0.584020177446284
B_cells	Phtf2	putative homeodomain transcription factor 2 [Source:MGI Symbol;Acc:MGI:1916020]	protein_coding		0.504846658612382	0.259	0.125		2.2945841051695e-293	0.66148509954654	0.22	0.102	4.66052977600978e-289	2.51253953058993e-288		0.583165879079461
B_cells	Erp29	endoplasmic reticulum protein 29 [Source:MGI Symbol;Acc:MGI:1914647]	protein_coding	0	0.566237960891724	0.434	0.272	0	5.22582659392132e-253	0.591966394922978	0.321	0.207	1.06141763949136e-248	5.22582659392132e-253	0	0.579102177907351
B_cells	Themis2	thymocyte selection associated family member 2 [Source:MGI Symbol;Acc:MGI:2446213]	protein_coding	0	0.551919048663556	0.174	0.027	0	0	0.604128828066857	0.13	0.013	0	0	0	0.578023938365206
B_cells	Far1	fatty acyl CoA reductase 1 [Source:MGI Symbol;Acc:MGI:1914670]	protein_coding	0	0.531927757673144	0.281	0.137	0	1.39413668526408e-280	0.622864180030374	0.222	0.108	2.83163102143987e-276	1.39413668526408e-280	0	0.577395968851759
B_cells	St6gal1	beta galactoside alpha 2,6 sialyltransferase 1 [Source:MGI Symbol;Acc:MGI:108470]	protein_coding		0.5069201462485	0.568	0.461		5.4893143637438e-236	0.642924966695085	0.544	0.465	1.11493464042e-231	5.4893143637438e-236		0.574922556471792
B_cells	Cyba	cytochrome b-245, alpha polypeptide [Source:MGI Symbol;Acc:MGI:1316658]	protein_coding	0	0.517215072203848	0.812	0.707	0	0	0.630891960017129	0.7	0.618	0	0	0	0.574053516110488
B_cells	Dipk1a	divergent protein kinase domain 1A [Source:MGI Symbol;Acc:MGI:1914516]	protein_coding		0.513394595175417	0.514	0.39		6.95184928506699e-219	0.623300163026955	0.448	0.356	1.41199010828996e-214	6.95184928506699e-219		0.568347379101186
B_cells	Rnf144a	ring finger protein 144A [Source:MGI Symbol;Acc:MGI:1344401]	protein_coding		0.499520500755143	0.241	0.127		4.55294945927433e-240	0.630438692856998	0.215	0.112	9.2474956467321e-236	1.24275296372074e-230		0.564979596806071
B_cells	Grap	GRB2-related adaptor protein [Source:MGI Symbol;Acc:MGI:1918770]	protein_coding		0.550102320129368	0.419	0.297		2.9856787074312e-169	0.570564844399654	0.317	0.23	6.06421202266352e-165	2.9856787074312e-169		0.560333582264511
B_cells	Pip4p1	phosphatidylinositol-4,5-bisphosphate 4-phosphatase 1 [Source:MGI Symbol;Acc:MGI:2448501]	protein_coding	0	0.550033764194408	0.284	0.132	0	2.00551053637086e-288	0.564783159211964	0.195	0.085	4.07339245042284e-284	2.00551053637086e-288	0	0.557408461703186
B_cells	Tut4	terminal uridylyl transferase 4 [Source:MGI Symbol;Acc:MGI:2445126]	protein_coding	0	0.542982968198286	0.686	0.545	0	0	0.571743614661261	0.588	0.493	0	0	0	0.557363291429774
B_cells	Usp6nl	USP6 N-terminal like [Source:MGI Symbol;Acc:MGI:2138893]	protein_coding		0.459403158305302	0.198	0.092		2.21433549111649e-295	0.652988119289863	0.194	0.082	4.49753681600671e-291	1.03415101648283e-226		0.556195638797583
B_cells	Btg1	BTG anti-proliferation factor 1 [Source:MGI Symbol;Acc:MGI:88215]	protein_coding	0	0.537822617847979	0.84	0.733	0	0	0.574145231876534	0.769	0.703	0	0	0	0.555983924862256
B_cells	St8sia4	ST8 alpha-N-acetyl-neuraminide alpha-2,8-sialyltransferase 4 [Source:MGI Symbol;Acc:MGI:106018]	protein_coding		0.491299252087809	0.364	0.235		7.01297266342458e-200	0.619398612483001	0.311	0.208	1.42440487766817e-195	7.01297266342458e-200		0.555348932285405
B_cells	Heg1	heart development protein with EGF-like domains 1 [Source:MGI Symbol;Acc:MGI:1924696]	protein_coding		0.460374939565164	0.258	0.148		1.00646885581953e-254	0.649626920769041	0.237	0.125	2.04423889305505e-250	1.50834171738638e-199		0.555000930167103
B_cells	Malt1	MALT1 paracaspase [Source:MGI Symbol;Acc:MGI:2445027]	protein_coding		0.496659986934947	0.463	0.334		9.2835204744775e-235	0.610505404611695	0.41	0.303	1.88557584357112e-230	9.2835204744775e-235		0.553582695773321
B_cells	Ap1s3	adaptor-related protein complex AP-1, sigma 3 [Source:MGI Symbol;Acc:MGI:1891304]	protein_coding		0.465265372251492	0.22	0.107		1.16278763108254e-252	0.641352288417643	0.206	0.101	2.36173795749174e-248	1.7415843776985e-233		0.553308830334567
B_cells	Dgkd	diacylglycerol kinase, delta [Source:MGI Symbol;Acc:MGI:2138334]	protein_coding		0.428769129119594	0.468	0.368		4.76412835115525e-276	0.674100419824882	0.461	0.351	9.67642109403143e-272	6.52880023161038e-177		0.551434774472238
B_cells	Map2k1	mitogen-activated protein kinase kinase 1 [Source:MGI Symbol;Acc:MGI:1346866]	protein_coding		0.491634914125364	0.297	0.169		5.65509676086719e-255	0.610668540556693	0.248	0.135	1.14860670309974e-250	5.65509676086719e-255		0.551151727341029
B_cells	Ttpal	tocopherol (alpha) transfer protein-like [Source:MGI Symbol;Acc:MGI:1923330]	protein_coding	0	0.554654896673861	0.226	0.082	0	2.18831249681628e-305	0.547550871054551	0.162	0.058	4.44468151228355e-301	2.18831249681628e-305	0	0.551102883864206
B_cells	Gimap6	GTPase, IMAP family member 6 [Source:MGI Symbol;Acc:MGI:1918876]	protein_coding	0	0.509010092223249	0.709	0.591	0	0	0.592693552736884	0.621	0.534	0	0	0	0.550851822480066
B_cells	Aff4	AF4/FMR2 family, member 4 [Source:MGI Symbol;Acc:MGI:2136171]	protein_coding		0.524295890715862	0.391	0.258		1.68389334174042e-191	0.569626790777887	0.327	0.229	3.42015576640897e-187	1.68389334174042e-191		0.546961340746875
B_cells	Neurl3	neuralized E3 ubiquitin protein ligase 3 [Source:MGI Symbol;Acc:MGI:2429944]	protein_coding		0.513071430373292	0.286	0.169		4.18348783384186e-206	0.580133088997344	0.228	0.131	8.4970821393162e-202	4.18348783384186e-206		0.546602259685318
B_cells	Clec2i	C-type lectin domain family 2, member i [Source:MGI Symbol;Acc:MGI:2136650]	protein_coding		0.539919744206039	0.287	0.167		5.44002365175925e-185	0.551920483037173	0.212	0.123	1.10492320390882e-180	5.44002365175925e-185		0.545920113621606
B_cells	Fam214a	NA	NA		0.495014156655409	0.247	0.134		2.1183219141778e-188	0.593195902298064	0.204	0.114	4.30252363988653e-184	2.1183219141778e-188		0.544105029476736
B_cells	Prcp	prolylcarboxypeptidase (angiotensinase C) [Source:MGI Symbol;Acc:MGI:1919711]	protein_coding	0	0.503247298952748	0.214	0.076	0	0	0.581639412580912	0.163	0.054	0	0	0	0.54244335576683
B_cells	St6galnac3	ST6 (alpha-N-acetyl-neuraminyl-2,3-beta-galactosyl-1,3)-N-acetylgalactosaminide alpha-2,6-sialyltransferase 3 [Source:MGI Symbol;Acc:MGI:1341828]	protein_coding		0.398613020711688	0.29	0.174		4.52273651186101e-261	0.679133210604825	0.27	0.149	9.18613012924089e-257	3.28266369361802e-191		0.538873115658257
B_cells	Vav2	vav 2 oncogene [Source:MGI Symbol;Acc:MGI:102718]	protein_coding	0	0.455173546960942	0.158	0.046	0	0	0.621842694377868	0.136	0.031	0	0	0	0.538508120669405
B_cells	Gpx1	glutathione peroxidase 1 [Source:MGI Symbol;Acc:MGI:104887]	protein_coding	0	0.508187766565698	0.733	0.566	0	0	0.568232307625461	0.576	0.471	0	0	0	0.538210037095579
B_cells	Pde7a	phosphodiesterase 7A [Source:MGI Symbol;Acc:MGI:1202402]	protein_coding		0.438341501266833	0.54	0.415		1.99988191529635e-291	0.637361169428099	0.476	0.356	4.06196015815841e-287	3.04235759230601e-238		0.537851335347466
B_cells	Lrch1	leucine-rich repeats and calponin homology (CH) domain containing 1 [Source:MGI Symbol;Acc:MGI:2443390]	protein_coding		0.442345398927093	0.483	0.367		1.76689129620046e-246	0.632703962296759	0.446	0.339	3.58873291171276e-242	5.54684305879561e-213		0.537524680611926
B_cells	Jun	jun proto-oncogene [Source:MGI Symbol;Acc:MGI:96646]	protein_coding		0.532195416211735	0.251	0.143		5.59069185833866e-188	0.538823483137315	0.145	0.067	1.13552542334716e-183	5.59069185833866e-188		0.535509449674525
B_cells	Rab30	RAB30, member RAS oncogene family [Source:MGI Symbol;Acc:MGI:1923235]	protein_coding	0	0.499975338129823	0.145	0.02	0	0	0.570117237451568	0.113	0.013	0	0	0	0.535046287790695
B_cells	Trp53i11	transformation related protein 53 inducible protein 11 [Source:MGI Symbol;Acc:MGI:2670995]	protein_coding		0.458391132128644	0.222	0.095		0	0.611367425231416	0.195	0.072	0	1.00298893907481e-298	0	0.53487927868003
B_cells	Cd200	CD200 molecule [Source:MGI Symbol;Acc:MGI:1196990]	protein_coding	0	0.484053661564792	0.219	0.073	0	0	0.575820902986448	0.18	0.059	0	0	0	0.52993728227562
B_cells	Gm11342	predicted gene 11342 [Source:MGI Symbol;Acc:MGI:3652098]	lncRNA		0.454529833810055	0.141	0.053		1.72320797986672e-279	0.603286061462004	0.128	0.041	3.5000077279073e-275	2.31433549567485e-222		0.52890794763603
B_cells	Arap1	ArfGAP with RhoGAP domain, ankyrin repeat and PH domain 1 [Source:MGI Symbol;Acc:MGI:1916960]	protein_coding		0.4467954737102	0.204	0.09		1.05953650185477e-284	0.608372806359883	0.183	0.077	2.15202458891722e-280	7.67191187040969e-260		0.527584140035042
B_cells	Mcl1	myeloid cell leukemia sequence 1 [Source:MGI Symbol;Acc:MGI:101769]	protein_coding	0	0.505655674293402	0.65	0.529	0	2.34072122636374e-245	0.547730904600307	0.518	0.435	4.75423888286739e-241	2.34072122636374e-245	0	0.526693289446854
B_cells	Otulin	OTU deubiquitinase with linear linkage specificity [Source:MGI Symbol;Acc:MGI:3577015]	protein_coding		0.469899754988768	0.408	0.293		6.10615582618443e-195	0.582447347820782	0.37	0.275	1.24022130985632e-190	6.10615582618443e-195		0.526173551404775
B_cells	Tmod3	tropomodulin 3 [Source:MGI Symbol;Acc:MGI:1355315]	protein_coding		0.481804062908268	0.416	0.301		8.67215033775203e-181	0.566962699274248	0.325	0.233	1.76140045510081e-176	8.67215033775203e-181		0.524383381091258
B_cells	Cpm	carboxypeptidase M [Source:MGI Symbol;Acc:MGI:1917824]	protein_coding		0.457315478720664	0.208	0.102		4.67794527225955e-235	0.586410730930324	0.188	0.09	9.50137464248637e-231	4.23557400014024e-222		0.521863104825494
B_cells	Stx7	syntaxin 7 [Source:MGI Symbol;Acc:MGI:1858210]	protein_coding	0	0.454857568050861	0.243	0.099	0	0	0.586026495342742	0.185	0.065	0	0	0	0.520442031696802
B_cells	Gnaq	guanine nucleotide binding protein, alpha q polypeptide [Source:MGI Symbol;Acc:MGI:95776]	protein_coding		0.441365357056949	0.183	0.068		0	0.598177773782795	0.158	0.053	0	1.18043811736924e-283	0	0.519771565419872
B_cells	Hck	hemopoietic cell kinase [Source:MGI Symbol;Acc:MGI:96052]	protein_coding	0	0.440119784152341	0.158	0.042	0	0	0.598287019195343	0.128	0.018	0	0	0	0.519203401673842
B_cells	Hspa5	heat shock protein 5 [Source:MGI Symbol;Acc:MGI:95835]	protein_coding		0.52511018638975	0.519	0.415		5.23166817891945e-103	0.512090585235571	0.363	0.309	1.06260412382033e-98	5.23166817891945e-103		0.51860038581266
B_cells	Rabep2	rabaptin, RAB GTPase binding effector protein 2 [Source:MGI Symbol;Acc:MGI:1917564]	protein_coding	0	0.48523121061855	0.197	0.076	0	1.16919371278045e-290	0.545861639552198	0.153	0.055	2.37474935002837e-286	1.16919371278045e-290	0	0.515546425085374
B_cells	H3f3b	H3.3 histone B [Source:MGI Symbol;Acc:MGI:1101768]	protein_coding	0	0.530075890956536	0.9	0.816	0	0	0.491014632857273	0.812	0.781	0	0	0	0.510545261906905
B_cells	Bfsp2	beaded filament structural protein 2, phakinin [Source:MGI Symbol;Acc:MGI:1333828]	protein_coding	0	0.497181371676076	0.139	0.02	0	0	0.519447550971014	0.112	0.013	0	0	0	0.508314461323545
B_cells	Rftn1	raftlin lipid raft linker 1 [Source:MGI Symbol;Acc:MGI:1923688]	protein_coding		0.454344395354301	0.401	0.301		1.41339515635657e-121	0.559700056592047	0.344	0.275	2.87074690207583e-117	1.41339515635657e-121		0.507022225973174
B_cells	BE692007	expressed sequence BE692007 [Source:MGI Symbol;Acc:MGI:3035348]	lncRNA		0.432652103270687	0.461	0.354		2.0706787080211e-210	0.581297782184078	0.391	0.287	4.20575552386165e-206	1.56045696192188e-185		0.506974942727383
B_cells	Id3	inhibitor of DNA binding 3 [Source:MGI Symbol;Acc:MGI:96398]	protein_coding	0	0.55496916939491	0.435	0.256	0	1.59089129929942e-173	0.455849170778397	0.315	0.214	3.23125931800704e-169	1.59089129929942e-173	0	0.505409170086653
B_cells	Nfkbia	nuclear factor of kappa light polypeptide gene enhancer in B cells inhibitor, alpha [Source:MGI Symbol;Acc:MGI:104741]	protein_coding		0.438091325659553	0.539	0.388		6.51658988633966e-249	0.570568472948251	0.402	0.283	1.32358457181445e-244	6.51658988633966e-249		0.504329899303902
B_cells	Pde4b	phosphodiesterase 4B, cAMP specific [Source:MGI Symbol;Acc:MGI:99557]	protein_coding		0.46459085194815	0.454	0.342		6.2254878059824e-161	0.533945533211703	0.388	0.305	1.26445882827308e-156	6.2254878059824e-161		0.499268192579927
B_cells	Lrrk1	leucine-rich repeat kinase 1 [Source:MGI Symbol;Acc:MGI:2142227]	protein_coding		0.398540271479512	0.149	0.046		0	0.599211958186418	0.136	0.03	0	3.76493385598408e-283	0	0.498876114832965
B_cells	Nap1l1	nucleosome assembly protein 1-like 1 [Source:MGI Symbol;Acc:MGI:1855693]	protein_coding		0.49266280495351	0.459	0.328		1.05307107698112e-175	0.497541945307547	0.398	0.312	2.13889266445636e-171	1.05307107698112e-175		0.495102375130529
B_cells	Fam43a	family with sequence similarity 43, member A [Source:MGI Symbol;Acc:MGI:2676309]	protein_coding	0	0.448992969812384	0.135	0.018	0	0	0.533977655970039	0.109	0.009	0	0	0	0.491485312891212
B_cells	Fuca1	fucosidase, alpha-L- 1, tissue [Source:MGI Symbol;Acc:MGI:95593]	protein_coding		0.444769144317003	0.258	0.137		1.3117510681303e-240	0.535958809027044	0.201	0.099	2.66429759447945e-236	1.3117510681303e-240		0.490363976672023
B_cells	Atp6v0b	ATPase, H+ transporting, lysosomal V0 subunit B [Source:MGI Symbol;Acc:MGI:1890510]	protein_coding		0.445375040676353	0.348	0.214		6.41914601528122e-197	0.5321214346781	0.263	0.164	1.30379274716377e-192	6.41914601528122e-197		0.488748237677226
B_cells	Pecam1	platelet/endothelial cell adhesion molecule 1 [Source:MGI Symbol;Acc:MGI:97537]	protein_coding		0.416946578902315	0.533	0.42		2.76892388898508e-214	0.559679682891207	0.509	0.418	5.6239613109176e-210	4.6830750457681e-203		0.488313130896761
B_cells	Stk17b	serine/threonine kinase 17b (apoptosis-inducing) [Source:MGI Symbol;Acc:MGI:2138162]	protein_coding		0.439905685218414	0.737	0.654		1.61778357797826e-287	0.53657278611672	0.681	0.624	3.28588022523164e-283	1.2825350225872e-280		0.488239235667567
B_cells	Irf2	interferon regulatory factor 2 [Source:MGI Symbol;Acc:MGI:96591]	protein_coding		0.452779409208277	0.582	0.468		6.79420280995489e-180	0.51926380798337	0.489	0.418	1.37997053272994e-175	6.79420280995489e-180		0.486021608595823
B_cells	Gripap1	GRIP1 associated protein 1 [Source:MGI Symbol;Acc:MGI:1859616]	protein_coding		0.43518255265963	0.244	0.142		1.95901522501331e-166	0.534244604898775	0.21	0.125	3.97895582352454e-162	1.95901522501331e-166		0.484713578779203
B_cells	Sh3pxd2a	SH3 and PX domains 2A [Source:MGI Symbol;Acc:MGI:1298393]	protein_coding		0.398769650757704	0.278	0.175		5.56202197903711e-167	0.569881635207274	0.262	0.172	1.12970228416223e-162	5.56202197903711e-167		0.484325642982489
B_cells	Mgat1	mannoside acetylglucosaminyltransferase 1 [Source:MGI Symbol;Acc:MGI:96973]	protein_coding		0.455766287447338	0.225	0.107		1.44982909987003e-212	0.511474067707506	0.176	0.085	2.94474788474602e-208	1.44982909987003e-212		0.483620177577422
B_cells	Cep85	centrosomal protein 85 [Source:MGI Symbol;Acc:MGI:1917262]	protein_coding	0	0.523347673369738	0.219	0.09	0	8.26959002795621e-191	0.44262777702662	0.155	0.073	1.67963643057819e-186	8.26959002795621e-191	0	0.482987725198179
B_cells	Dapp1	dual adaptor for phosphotyrosine and 3-phosphoinositides 1 [Source:MGI Symbol;Acc:MGI:1347063]	protein_coding		0.414381834528716	0.258	0.156		1.18316583835814e-191	0.547064419502197	0.227	0.132	2.40312813428922e-187	1.29478188939803e-177		0.480723127015457
B_cells	Susd3	sushi domain containing 3 [Source:MGI Symbol;Acc:MGI:1913579]	protein_coding		0.463176996382348	0.216	0.096		8.98295781834669e-251	0.49462813355949	0.163	0.068	1.8245285624844e-246	8.98295781834669e-251		0.478902564970919
B_cells	Elmsan1	NA	NA		0.399511806388306	0.361	0.269		9.25823818087638e-168	0.55804304549289	0.335	0.248	1.8804407569178e-163	7.63538143512076e-147		0.478777425940598
B_cells	Traf5	TNF receptor-associated factor 5 [Source:MGI Symbol;Acc:MGI:107548]	protein_coding		0.423183922730286	0.322	0.215		3.25872799300694e-165	0.530528649144555	0.267	0.176	6.6188024265964e-161	3.25872799300694e-165		0.476856285937421
B_cells	Irak3	interleukin-1 receptor-associated kinase 3 [Source:MGI Symbol;Acc:MGI:1921164]	protein_coding	0	0.415446059014695	0.114	0.021	0	0	0.538245914160577	0.104	0.014	0	0	0	0.476845986587636
B_cells	Syngr2	synaptogyrin 2 [Source:MGI Symbol;Acc:MGI:1328324]	protein_coding	0	0.446433179927126	0.286	0.143	0	1.22592577224718e-275	0.506805961106101	0.197	0.088	2.48997783601125e-271	1.22592577224718e-275	0	0.476619570516614
B_cells	Nfkb2	nuclear factor of kappa light polypeptide gene enhancer in B cells 2, p49/p100 [Source:MGI Symbol;Acc:MGI:1099800]	protein_coding		0.402965748663301	0.207	0.097		0	0.550045482852876	0.179	0.068	0	3.92923819229463e-236	0	0.476505615758088
B_cells	Nuak2	NUAK family, SNF1-like kinase, 2 [Source:MGI Symbol;Acc:MGI:1921387]	protein_coding	0	0.44602219492675	0.127	0.02	0	0	0.506435702309537	0.101	0.011	0	0	0	0.476228948618144
B_cells	Hsp90b1	heat shock protein 90, beta (Grp94), member 1 [Source:MGI Symbol;Acc:MGI:98817]	protein_coding		0.482667780645087	0.529	0.441		2.18101385707173e-90	0.469382187311051	0.396	0.353	4.42985724509839e-86	2.18101385707173e-90		0.476024983978069
B_cells	Polr2a	polymerase (RNA) II (DNA directed) polypeptide A [Source:MGI Symbol;Acc:MGI:98086]	protein_coding		0.475128875912908	0.482	0.369		5.7715566689777e-127	0.476143607354362	0.379	0.312	1.17226087503606e-122	5.7715566689777e-127		0.475636241633635
B_cells	Ehd4	EH-domain containing 4 [Source:MGI Symbol;Acc:MGI:1919619]	protein_coding	0	0.402669376990979	0.178	0.059	0	0	0.548391148549476	0.135	0.034	0	0	0	0.475530262770227
B_cells	Xist	inactive X specific transcripts [Source:MGI Symbol;Acc:MGI:98974]	lncRNA	0	0.632676800172289	0.345	0.188	0	2.35175474825291e-06	0.308450545153812	0.208	0.204	0.0477664906917648	2.35175474825291e-06	0	0.470563672663051
B_cells	Zfp706	zinc finger protein 706 [Source:MGI Symbol;Acc:MGI:1915286]	protein_coding	0	0.499336883266374	0.538	0.405	0	5.77717237656635e-141	0.439737741461106	0.417	0.351	1.17340148140439e-136	5.77717237656635e-141	0	0.46953731236374
B_cells	Ctso	cathepsin O [Source:MGI Symbol;Acc:MGI:2139628]	protein_coding		0.443517044808285	0.246	0.135		3.91144791460596e-171	0.494547959720113	0.187	0.103	7.94454185935617e-167	3.91144791460596e-171		0.469032502264199
B_cells	Kctd12	potassium channel tetramerisation domain containing 12 [Source:MGI Symbol;Acc:MGI:2145823]	protein_coding	0	0.380130739846901	0.17	0.046	0	0	0.556647402439717	0.139	0.026	0	0	0	0.468389071143309
B_cells	Samsn1	SAM domain, SH3 domain and nuclear localization signals, 1 [Source:MGI Symbol;Acc:MGI:1914992]	protein_coding		0.399846885548797	0.23	0.136		4.07947526473673e-161	0.535746821431517	0.202	0.118	8.28582221020677e-157	2.76180273493615e-160		0.467796853490157
B_cells	Pgls	6-phosphogluconolactonase [Source:MGI Symbol;Acc:MGI:1913421]	protein_coding		0.48289363786602	0.461	0.328		1.20730939742064e-128	0.445360854724781	0.332	0.26	2.45216611710106e-124	1.20730939742064e-128		0.464127246295401
B_cells	Scpep1	serine carboxypeptidase 1 [Source:MGI Symbol;Acc:MGI:1921867]	protein_coding	0	0.468638692567314	0.158	0.029	0	0	0.458062708235913	0.104	0.015	0	0	0	0.463350700401613
B_cells	Gm20559	predicted gene, 20559 [Source:MGI Symbol;Acc:MGI:5295666]	lncRNA		0.43206550373531	0.339	0.233		1.04580676630756e-118	0.491494735357651	0.264	0.189	2.12413812304728e-114	1.04580676630756e-118		0.46178011954648
B_cells	Ubl3	ubiquitin-like 3 [Source:MGI Symbol;Acc:MGI:1344373]	protein_coding		0.43771273226237	0.313	0.187		1.28737258119988e-175	0.483351699326368	0.249	0.155	2.61478244967508e-171	1.28737258119988e-175		0.460532215794369
B_cells	Zdhhc14	zinc finger, DHHC domain containing 14 [Source:MGI Symbol;Acc:MGI:2653229]	protein_coding		0.360668526003365	0.141	0.071		3.4657082642237e-183	0.559758891948592	0.133	0.058	7.03920005546475e-179	4.87592501764305e-128		0.460213708975978
B_cells	Junb	jun B proto-oncogene [Source:MGI Symbol;Acc:MGI:96647]	protein_coding		0.425144145102649	0.435	0.356		4.57943259874725e-99	0.494713236277419	0.326	0.263	9.30128555131554e-95	4.57943259874725e-99		0.459928690690034
B_cells	5031439G07Rik	RIKEN cDNA 5031439G07 gene [Source:MGI Symbol;Acc:MGI:2444899]	protein_coding		0.370706777900221	0.151	0.052		0	0.543060278380914	0.138	0.038	0	1.16442887474059e-254	0	0.456883528140567
B_cells	Dazap2	DAZ associated protein 2 [Source:MGI Symbol;Acc:MGI:1344344]	protein_coding	0	0.487726141136437	0.509	0.369	0	5.26738560809397e-118	0.426030565710092	0.357	0.291	1.06985869085997e-113	5.26738560809397e-118	0	0.456878353423264
B_cells	Zcchc7	zinc finger, CCHC domain containing 7 [Source:MGI Symbol;Acc:MGI:2442912]	protein_coding		0.3810860929126	0.609	0.531		6.37645227623055e-175	0.52889360418409	0.543	0.484	1.29512122182519e-170	1.84173552614659e-164		0.454989848548345
B_cells	Arhgap25	Rho GTPase activating protein 25 [Source:MGI Symbol;Acc:MGI:2443687]	protein_coding		0.424350969395511	0.388	0.268		8.7571191226229e-142	0.478911079866812	0.322	0.238	1.77865846499594e-137	8.7571191226229e-142		0.451631024631161
B_cells	Dnase2a	deoxyribonuclease II alpha [Source:MGI Symbol;Acc:MGI:1329019]	protein_coding	0	0.442204029085423	0.18	0.061	0	6.70473020582307e-250	0.457596326627484	0.129	0.044	1.36179775210472e-245	6.70473020582307e-250	0	0.449900177856454
B_cells	Sh3bgrl3	SH3 domain binding glutamic acid-rich protein-like 3 [Source:MGI Symbol;Acc:MGI:1920973]	protein_coding	0	0.466974563274859	0.886	0.822	0	3.76354802559485e-297	0.431706902368211	0.784	0.782	7.64414239478569e-293	3.76354802559485e-297	0	0.449340732821535
B_cells	Lcp1	lymphocyte cytosolic protein 1 [Source:MGI Symbol;Acc:MGI:104808]	protein_coding	0	0.408646712096445	0.829	0.756	0	0	0.489937470159601	0.732	0.688	0	0	0	0.449292091128023
B_cells	Tbc1d5	TBC1 domain family, member 5 [Source:MGI Symbol;Acc:MGI:1919488]	protein_coding		0.352891111252691	0.374	0.282		2.62102179034194e-132	0.545278690208726	0.344	0.268	5.32355735836352e-128	2.62102179034194e-132		0.449084900730708
B_cells	Marcksl1	MARCKS-like 1 [Source:MGI Symbol;Acc:MGI:97143]	protein_coding	0	0.385913217078354	0.195	0.066	0	0	0.511223469745723	0.151	0.045	0	0	0	0.448568343412039
B_cells	Lpcat1	lysophosphatidylcholine acyltransferase 1 [Source:MGI Symbol;Acc:MGI:2384812]	protein_coding		0.396883583631532	0.162	0.067		3.06463058776057e-245	0.493110394043384	0.14	0.052	6.2245711868005e-241	1.03073047508023e-216		0.444996988837458
B_cells	Helz2	helicase with zinc finger 2, transcriptional coactivator [Source:MGI Symbol;Acc:MGI:2385169]	protein_coding		0.392251268660813	0.272	0.166		1.46710704808267e-160	0.497721899557057	0.232	0.145	2.9798411253607e-156	1.46710704808267e-160		0.444986584108935
B_cells	Atg16l2	autophagy related 16-like 2 (S. cerevisiae) [Source:MGI Symbol;Acc:MGI:1920933]	protein_coding		0.409928912111449	0.188	0.094		1.15562025618873e-180	0.479441924969221	0.149	0.071	2.34718030234493e-176	1.15562025618873e-180		0.444685418540335
B_cells	Skap2	src family associated phosphoprotein 2 [Source:MGI Symbol;Acc:MGI:1889206]	protein_coding		0.349073742808528	0.174	0.077		1.46562712914104e-266	0.535657016711888	0.144	0.051	2.97683526199837e-262	2.95567708233611e-203		0.442365379760208
B_cells	Gpr18	G protein-coupled receptor 18 [Source:MGI Symbol;Acc:MGI:107859]	protein_coding		0.432426599076554	0.403	0.306		5.24809181794939e-109	0.452268028579796	0.306	0.24	1.0659399291437e-104	5.24809181794939e-109		0.442347313828175
B_cells	Fh1	fumarate hydratase 1 [Source:MGI Symbol;Acc:MGI:95530]	protein_coding		0.467392916926975	0.219	0.098		1.36198819381526e-179	0.41569215135347	0.142	0.066	2.76633422045817e-175	1.36198819381526e-179		0.441542534140222
B_cells	Atp8a1	ATPase, aminophospholipid transporter (APLT), class I, type 8A, member 1 [Source:MGI Symbol;Acc:MGI:1330848]	protein_coding		0.345708505910535	0.324	0.24		7.67678099464781e-133	0.536541022129059	0.309	0.23	1.55923098782292e-128	2.38611018380366e-110		0.441124764019797
B_cells	Rcsd1	RCSD domain containing 1 [Source:MGI Symbol;Acc:MGI:2676394]	protein_coding		0.359150970628498	0.494	0.395		7.06893826797694e-164	0.522682693142553	0.432	0.351	1.4357720516088e-159	7.06893826797694e-164		0.440916831885526
B_cells	Atp2a3	ATPase, Ca++ transporting, ubiquitous [Source:MGI Symbol;Acc:MGI:1194503]	protein_coding		0.377050973533737	0.313	0.234		6.35520493821526e-116	0.504588542683769	0.279	0.209	1.2908056750009e-111	5.11245053571272e-114		0.440819758108753
B_cells	Foxp1	forkhead box P1 [Source:MGI Symbol;Acc:MGI:1914004]	protein_coding	0	0.382951647072001	0.953	0.888	0	0	0.495757688367729	0.943	0.903	0	0	0	0.439354667719865
B_cells	Slamf1	signaling lymphocytic activation molecule family member 1 [Source:MGI Symbol;Acc:MGI:1351314]	protein_coding		0.417572822965067	0.17	0.071		2.59450327573037e-192	0.460500276469531	0.131	0.055	5.26969560333595e-188	2.59450327573037e-192		0.439036549717299
B_cells	Rfc1	replication factor C (activator 1) 1 [Source:MGI Symbol;Acc:MGI:97891]	protein_coding		0.425971415198371	0.339	0.231		1.60375214115616e-108	0.450352859545845	0.283	0.213	3.25738097390228e-104	1.60375214115616e-108		0.438162137372108
B_cells	Dennd3	DENN/MADD domain containing 3 [Source:MGI Symbol;Acc:MGI:2146009]	protein_coding		0.359943476649828	0.114	0.032		0	0.515383350381519	0.111	0.024	0	2.40138820433662e-240	0	0.437663413515674
B_cells	Retreg1	reticulophagy regulator 1 [Source:MGI Symbol;Acc:MGI:1913520]	protein_coding		0.359128191153541	0.45	0.362		3.61043350563869e-137	0.510010171762825	0.403	0.33	7.33315149330275e-133	4.26999831334704e-135		0.434569181458183
B_cells	Ptbp3	polypyrimidine tract binding protein 3 [Source:MGI Symbol;Acc:MGI:1923334]	protein_coding		0.410934249504486	0.628	0.533		1.00510430761119e-179	0.457908931834976	0.551	0.492	2.04146735918909e-175	1.00510430761119e-179		0.434421590669731
B_cells	Pdia6	protein disulfide isomerase associated 6 [Source:MGI Symbol;Acc:MGI:1919103]	protein_coding		0.471283306339712	0.276	0.17		8.22737244779044e-98	0.39653908817886	0.18	0.119	1.67106161787072e-93	8.22737244779044e-98		0.433911197259286
B_cells	Dclk2	doublecortin-like kinase 2 [Source:MGI Symbol;Acc:MGI:1918012]	protein_coding		0.355803000420287	0.1	0.027		4.21566791890091e-287	0.511086812994709	0.101	0.023	8.56244311007963e-283	5.40132374468711e-211		0.433444906707498
B_cells	Phip	pleckstrin homology domain interacting protein [Source:MGI Symbol;Acc:MGI:1932404]	protein_coding		0.386050545699416	0.46	0.359		6.54829263271152e-136	0.479408343208214	0.407	0.334	1.33002371663004e-131	6.54829263271152e-136		0.432729444453815
B_cells	Scaf11	SR-related CTD-associated factor 11 [Source:MGI Symbol;Acc:MGI:1919443]	protein_coding		0.416569502524544	0.527	0.428		3.14841197456307e-138	0.440609310575133	0.476	0.413	6.39473956153505e-134	3.14841197456307e-138		0.428589406549838
B_cells	Tbc1d14	TBC1 domain family, member 14 [Source:MGI Symbol;Acc:MGI:1098708]	protein_coding		0.375729993388439	0.221	0.126		3.25344492914674e-145	0.479749977393885	0.192	0.114	6.60807199558994e-141	3.25344492914674e-145		0.427739985391162
B_cells	Zc3h12a	zinc finger CCCH type containing 12A [Source:MGI Symbol;Acc:MGI:2385891]	protein_coding		0.357710461793828	0.157	0.077		1.2943806956418e-204	0.49469152429357	0.146	0.064	2.62901663091807e-200	9.039232853072e-158		0.426200993043699
B_cells	Tax1bp1	Tax1 (human T cell leukemia virus type I) binding protein 1 [Source:MGI Symbol;Acc:MGI:1289308]	protein_coding		0.410669798344964	0.55	0.46		3.10975784768961e-125	0.441442499922481	0.44	0.383	6.31622916444237e-121	3.10975784768961e-125		0.426056149133723
B_cells	Aim2	absent in melanoma 2 [Source:MGI Symbol;Acc:MGI:2686159]	protein_coding		0.391256224139762	0.265	0.16		1.48651027559219e-146	0.460439841885267	0.203	0.123	3.01925102075529e-142	1.48651027559219e-146		0.425848033012515
B_cells	Trim59	tripartite motif-containing 59 [Source:MGI Symbol;Acc:MGI:1914199]	protein_coding		0.410612267372258	0.29	0.191		4.22130245330668e-136	0.440522230576532	0.218	0.139	8.5738874129112e-132	4.22130245330668e-136		0.425567248974395
B_cells	Add3	adducin 3 (gamma) [Source:MGI Symbol;Acc:MGI:1351615]	protein_coding		0.380393706117379	0.613	0.562		7.85357714602061e-100	0.468795793712184	0.547	0.529	1.59514005412825e-95	7.85357714602061e-100		0.424594749914781
B_cells	Map3k5	mitogen-activated protein kinase kinase kinase 5 [Source:MGI Symbol;Acc:MGI:1346876]	protein_coding		0.360858291091033	0.268	0.176		2.26242855882385e-123	0.486383887751628	0.242	0.165	4.59521864582712e-119	2.26242855882385e-123		0.42362108942133
B_cells	Gimap1	GTPase, IMAP family member 1 [Source:MGI Symbol;Acc:MGI:109368]	protein_coding		0.447899923990694	0.583	0.476		1.12763716588842e-104	0.395184892533029	0.454	0.407	2.29034384763596e-100	1.12763716588842e-104		0.421542408261862
B_cells	Ift140	intraflagellar transport 140 [Source:MGI Symbol;Acc:MGI:2146906]	protein_coding		0.39566108783845	0.15	0.061		1.82238941748424e-189	0.446987724730172	0.13	0.055	3.70145514585224e-185	1.82238941748424e-189		0.421324406284311
B_cells	Arid1b	AT rich interactive domain 1B (SWI-like) [Source:MGI Symbol;Acc:MGI:1926129]	protein_coding		0.298811724330337	0.493	0.421		2.80437709314459e-161	0.541190731285774	0.485	0.414	5.69597031388597e-157	2.95096445430759e-100		0.420001227808056
B_cells	Limd1	LIM domains containing 1 [Source:MGI Symbol;Acc:MGI:1352502]	protein_coding		0.364984086375509	0.252	0.169		1.16107379811518e-124	0.470892243821946	0.223	0.149	2.35825699135175e-120	1.16107379811518e-124		0.417938165098728
B_cells	Hsp90aa1	heat shock protein 90, alpha (cytosolic), class A member 1 [Source:MGI Symbol;Acc:MGI:96250]	protein_coding		0.493107913109951	0.57	0.458		2.12607998517877e-65	0.34257847422795	0.41	0.38	4.3182810578966e-61	2.12607998517877e-65		0.41784319366895
B_cells	Sh2b3	SH2B adaptor protein 3 [Source:MGI Symbol;Acc:MGI:893598]	protein_coding		0.362154917760078	0.148	0.061		2.48622240655026e-225	0.471927128852845	0.131	0.05	5.04976632994424e-221	1.32061971936987e-197		0.417041023306462
B_cells	Slc38a2	solute carrier family 38, member 2 [Source:MGI Symbol;Acc:MGI:1915010]	protein_coding		0.405178019079512	0.321	0.227		3.28903667572505e-92	0.426994931473915	0.252	0.19	6.68036239206515e-88	3.28903667572505e-92		0.416086475276714
B_cells	Lpp	LIM domain containing preferred translocation partner in lipoma [Source:MGI Symbol;Acc:MGI:2441849]	protein_coding		0.350886272780405	0.403	0.326		9.11256891091961e-84	0.48113182117332	0.375	0.324	1.85085387149688e-79	9.11256891091961e-84		0.416009046976862
B_cells	Fth1	ferritin heavy polypeptide 1 [Source:MGI Symbol;Acc:MGI:95588]	protein_coding	0	0.298594790128387	0.932	0.886	0	0	0.532825372761791	0.87	0.846	0	0	0	0.415710081445089
B_cells	Pold1	polymerase (DNA directed), delta 1, catalytic subunit [Source:MGI Symbol;Acc:MGI:97741]	protein_coding		0.413515308426412	0.148	0.047		4.75087267825592e-244	0.417268388755603	0.112	0.035	9.64949749680559e-240	4.75087267825592e-244		0.415391848591008
B_cells	Ints4	integrator complex subunit 4 [Source:MGI Symbol;Acc:MGI:1917164]	protein_coding		0.395156533553775	0.176	0.086		3.56130268174005e-148	0.435209031547351	0.135	0.067	7.23336187688222e-144	3.56130268174005e-148		0.415182782550563
B_cells	Lax1	lymphocyte transmembrane adaptor 1 [Source:MGI Symbol;Acc:MGI:2443362]	protein_coding		0.377658183480454	0.237	0.16		2.81741545209556e-119	0.449307114179514	0.198	0.128	5.72245252475129e-115	2.00547407176348e-115		0.413482648829984
B_cells	Klf2	Kruppel-like factor 2 (lung) [Source:MGI Symbol;Acc:MGI:1342772]	protein_coding		0.44084233476568	0.743	0.671		9.28585328924974e-80	0.383257801126623	0.591	0.582	1.88604966157952e-75	9.28585328924974e-80		0.412050067946152
B_cells	Gch1	GTP cyclohydrolase 1 [Source:MGI Symbol;Acc:MGI:95675]	protein_coding		0.390917697537835	0.154	0.065		6.04189887923796e-173	0.433116470173517	0.119	0.05	1.22717008136202e-168	6.04189887923796e-173		0.412017083855676
B_cells	Slamf7	SLAM family member 7 [Source:MGI Symbol;Acc:MGI:1922595]	protein_coding		0.421021590015708	0.163	0.054		2.60573793397355e-233	0.402416628929787	0.109	0.034	5.29251431769367e-229	2.60573793397355e-233		0.411719109472748
B_cells	Gng10	guanine nucleotide binding protein (G protein), gamma 10 [Source:MGI Symbol;Acc:MGI:1336169]	protein_coding		0.434836988194169	0.293	0.171		1.13372668093979e-128	0.385401829136215	0.197	0.123	2.3027122616568e-124	1.13372668093979e-128		0.410119408665192
B_cells	H2-Q6	histocompatibility 2, Q region locus 6 [Source:MGI Symbol;Acc:MGI:95935]	protein_coding		0.323120223295067	0.424	0.338		1.46187681238895e-165	0.495013557655902	0.343	0.251	2.9692179936432e-161	7.55322299664889e-123		0.409066890475485
B_cells	Traf3	TNF receptor-associated factor 3 [Source:MGI Symbol;Acc:MGI:108041]	protein_coding		0.282841486058832	0.358	0.294		2.46550407593297e-126	0.530455264515914	0.352	0.279	5.00768532862745e-122	7.00671748321491e-74		0.406648375287373
B_cells	Lpxn	leupaxin [Source:MGI Symbol;Acc:MGI:2147677]	protein_coding		0.349744194247528	0.288	0.205		1.00747507298848e-147	0.463541034578498	0.222	0.14	2.0462826207469e-143	6.46220906043896e-122		0.406642614413013
B_cells	Gng2	guanine nucleotide binding protein (G protein), gamma 2 [Source:MGI Symbol;Acc:MGI:102705]	protein_coding		0.344125323261093	0.319	0.223		2.10231790406808e-125	0.469125720410914	0.258	0.18	4.27001789495268e-121	2.10231790406808e-125		0.406625521836003
B_cells	Tcf3	transcription factor 3 [Source:MGI Symbol;Acc:MGI:98510]	protein_coding		0.36812367979218	0.272	0.179		3.53392308524865e-126	0.444729704448774	0.214	0.14	7.17775117844853e-122	3.53392308524865e-126		0.406426692120477
B_cells	Umad1	UMAP1-MVP12 associated (UMA) domain containing 1 [Source:MGI Symbol;Acc:MGI:3840148]	protein_coding		0.354138861657694	0.148	0.072		8.56528261348208e-157	0.456682172496399	0.133	0.063	1.73969455162434e-152	1.68560194830497e-146		0.405410517077046
B_cells	Qk	NA	NA		0.345647713624078	0.293	0.193		8.3181008002137e-138	0.464966396779239	0.247	0.165	1.68948945353141e-133	8.3181008002137e-138		0.405307055201658
B_cells	Ktn1	kinectin 1 [Source:MGI Symbol;Acc:MGI:109153]	protein_coding		0.346707011926488	0.329	0.245		6.62339177780806e-116	0.460956549321241	0.298	0.226	1.3452771039906e-111	6.62339177780806e-116		0.403831780623864
B_cells	Fam49b	NA	NA		0.31874513853401	0.665	0.605		9.13170892836972e-181	0.487816860236312	0.6	0.549	1.85474140044117e-176	2.11609870064458e-148		0.403280999385161
B_cells	Trim34a	tripartite motif-containing 34A [Source:MGI Symbol;Acc:MGI:2137359]	protein_coding		0.411005448212262	0.249	0.149		7.01356805934194e-88	0.390568387610614	0.185	0.125	1.42452580853294e-83	7.01356805934194e-88		0.400786917911438
B_cells	Rassf3	Ras association (RalGDS/AF-6) domain family member 3 [Source:MGI Symbol;Acc:MGI:2179722]	protein_coding		0.349081003575696	0.208	0.119		2.88961349721704e-129	0.451643631503146	0.185	0.113	5.86909397419754e-125	2.88961349721704e-129		0.400362317539421
B_cells	Maml3	mastermind like transcriptional coactivator 3 [Source:MGI Symbol;Acc:MGI:2389461]	protein_coding		0.294549800836385	0.212	0.162		1.0251085118273e-59	0.503176401443387	0.209	0.161	2.08209789837243e-55	4.32661383167893e-51		0.398863101139886
B_cells	Cltc	clathrin, heavy polypeptide (Hc) [Source:MGI Symbol;Acc:MGI:2388633]	protein_coding		0.363389679387214	0.371	0.273		6.47667126964454e-126	0.43069585768991	0.299	0.222	1.3154767015775e-121	6.47667126964454e-126		0.397042768538562
B_cells	P2ry10	purinergic receptor P2Y, G-protein coupled 10 [Source:MGI Symbol;Acc:MGI:1926076]	protein_coding		0.319034854203973	0.154	0.087		2.8934578830419e-151	0.47308862923887	0.156	0.082	5.87690230624641e-147	3.38312893463898e-112		0.396061741721422
B_cells	Arid5b	AT rich interactive domain 5B (MRF1-like) [Source:MGI Symbol;Acc:MGI:2175912]	protein_coding		0.333711820166348	0.405	0.326		7.75748759814518e-95	0.453369794532287	0.38	0.321	1.57562330605927e-90	7.75748759814518e-95		0.393540807349318
B_cells	Ppm1l	protein phosphatase 1 (formerly 2C)-like [Source:MGI Symbol;Acc:MGI:2139740]	protein_coding		0.306063164307113	0.114	0.054		1.44282150371139e-175	0.480587506077509	0.114	0.045	2.93051475618821e-171	1.95286625339739e-112		0.393325335192311
B_cells	Snap29	synaptosomal-associated protein 29 [Source:MGI Symbol;Acc:MGI:1914724]	protein_coding		0.375983968299596	0.197	0.095		2.60305222654037e-162	0.410191905932812	0.142	0.069	5.28705937732615e-158	2.60305222654037e-162		0.393087937116204
B_cells	Rhoa	ras homolog family member A [Source:MGI Symbol;Acc:MGI:1096342]	protein_coding		0.376921727118533	0.737	0.662		2.12644490899026e-160	0.407756277576441	0.57	0.529	4.31902225465012e-156	2.12644490899026e-160		0.392339002347487
B_cells	Ube2w	ubiquitin-conjugating enzyme E2W (putative) [Source:MGI Symbol;Acc:MGI:1914049]	protein_coding		0.372824601327973	0.241	0.152		9.51919242265052e-98	0.409759591930523	0.194	0.131	1.93344317296455e-93	9.51919242265052e-98		0.391292096629248
B_cells	Cnpy3	canopy FGF signaling regulator 3 [Source:MGI Symbol;Acc:MGI:1919279]	protein_coding		0.367577812297254	0.185	0.092		6.78990911510695e-166	0.413703136773176	0.138	0.065	1.37909844036937e-161	6.78990911510695e-166		0.390640474535215
B_cells	Slc38a1	solute carrier family 38, member 1 [Source:MGI Symbol;Acc:MGI:2145895]	protein_coding		0.332895008082967	0.369	0.301		7.71241316096745e-85	0.448253383422346	0.316	0.262	1.5664682371241e-80	7.71241316096745e-85		0.390574195752656
B_cells	Tpst1	protein-tyrosine sulfotransferase 1 [Source:MGI Symbol;Acc:MGI:1298231]	protein_coding		0.327191606569914	0.129	0.045		1.89615357485103e-258	0.446347786334269	0.103	0.027	3.85127752587993e-254	6.01059434836821e-206		0.386769696452091
B_cells	Ddx5	DEAD box helicase 5 [Source:MGI Symbol;Acc:MGI:105037]	protein_coding	0	0.370734915893588	0.884	0.817	0	5.81068034807199e-283	0.399892737026301	0.788	0.761	1.1802072854969e-278	5.81068034807199e-283	0	0.385313826459944
B_cells	Bcl10	B cell leukemia/lymphoma 10 [Source:MGI Symbol;Acc:MGI:1337994]	protein_coding		0.349310222385974	0.282	0.199		8.44395259067281e-105	0.420093563036953	0.242	0.175	1.71505121069155e-100	8.44395259067281e-105		0.384701892711463
B_cells	Epb41l2	erythrocyte membrane protein band 4.1 like 2 [Source:MGI Symbol;Acc:MGI:103009]	protein_coding		0.322750124970637	0.223	0.139		1.47051650398713e-115	0.446653567609067	0.187	0.117	2.98676607124826e-111	1.47051650398713e-115		0.384701846289852
B_cells	Cybc1	cytochrome b 245 chaperone 1 [Source:MGI Symbol;Acc:MGI:2384959]	protein_coding		0.394934157498682	0.216	0.122		1.58179164979433e-111	0.374287120275779	0.153	0.09	3.21277701989726e-107	1.58179164979433e-111		0.384610638887231
B_cells	Ezr	ezrin [Source:MGI Symbol;Acc:MGI:98931]	protein_coding		0.348621354416069	0.526	0.468		3.52305177685086e-93	0.420093782772359	0.438	0.397	7.15567046396178e-89	3.52305177685086e-93		0.384357568594214
B_cells	Ppp1r15a	protein phosphatase 1, regulatory subunit 15A [Source:MGI Symbol;Acc:MGI:1927072]	protein_coding		0.422589686672616	0.216	0.124		1.70079078359033e-85	0.343255143697514	0.125	0.074	3.45447616055031e-81	1.70079078359033e-85		0.382922415185065
B_cells	Etnk1	ethanolamine kinase 1 [Source:MGI Symbol;Acc:MGI:1922570]	protein_coding		0.321359644065678	0.422	0.343		6.48452733407259e-98	0.444340479640418	0.377	0.32	1.31707234682348e-93	6.48452733407259e-98		0.382850061853048
B_cells	Gpd2	glycerol phosphate dehydrogenase 2, mitochondrial [Source:MGI Symbol;Acc:MGI:99778]	protein_coding		0.311359778168736	0.156	0.09		2.06853121455288e-128	0.451619905225673	0.155	0.088	4.20139374987836e-124	1.42203627991442e-106		0.381489841697205
B_cells	Ubc	ubiquitin C [Source:MGI Symbol;Acc:MGI:98889]	protein_coding		0.380103136008869	0.545	0.449		7.18396745188405e-93	0.382815409546967	0.4	0.352	1.45913562915217e-88	7.18396745188405e-93		0.381459272777918
B_cells	Dexi	dexamethasone-induced transcript [Source:MGI Symbol;Acc:MGI:1926236]	protein_coding		0.400833626098421	0.173	0.078		5.57723046882502e-121	0.36160169266627	0.119	0.06	1.13279128052305e-116	5.57723046882502e-121		0.381217659382346
B_cells	Abi3	ABI family member 3 [Source:MGI Symbol;Acc:MGI:1913860]	protein_coding		0.365756261439073	0.227	0.133		2.43529552414759e-115	0.396584598932492	0.169	0.103	4.94632873909617e-111	2.43529552414759e-115		0.381170430185782
B_cells	Trappc5	trafficking protein particle complex 5 [Source:MGI Symbol;Acc:MGI:1913932]	protein_coding		0.406601321835734	0.216	0.116		5.34265804864375e-103	0.355544784560714	0.147	0.088	1.08514727626003e-98	5.34265804864375e-103		0.381073053198224
B_cells	Cd69	CD69 antigen [Source:MGI Symbol;Acc:MGI:88343]	protein_coding		0.373746149374298	0.325	0.263		1.71661378449434e-48	0.388222502462485	0.25	0.209	3.48661425768645e-44	1.71661378449434e-48		0.380984325918392
B_cells	Chsy1	chondroitin sulfate synthase 1 [Source:MGI Symbol;Acc:MGI:2681120]	protein_coding		0.314581775884256	0.153	0.083		2.448722527912e-168	0.446585235420921	0.129	0.058	4.97360032644207e-164	9.81404757931563e-123		0.380583505652589
B_cells	Clasp1	CLIP associating protein 1 [Source:MGI Symbol;Acc:MGI:1923957]	protein_coding		0.300406268404847	0.213	0.146		4.24750121950133e-103	0.45783770019221	0.203	0.136	8.62709972692916e-99	2.71872578587357e-86		0.379121984298529
B_cells	Herc4	hect domain and RLD 4 [Source:MGI Symbol;Acc:MGI:1914595]	protein_coding		0.331859390768397	0.377	0.303		2.21591462144594e-80	0.425106327096879	0.33	0.277	4.50074418761885e-76	2.21591462144594e-80		0.378482858932638
B_cells	Btg2	BTG anti-proliferation factor 2 [Source:MGI Symbol;Acc:MGI:108384]	protein_coding		0.407725285337867	0.482	0.397		9.82764005362297e-55	0.347221620403107	0.344	0.31	1.99609197129136e-50	9.82764005362297e-55		0.377473452870487
B_cells	Rnf41	ring finger protein 41 [Source:MGI Symbol;Acc:MGI:1914838]	protein_coding		0.363019097719638	0.174	0.084		1.22395329020997e-132	0.387333668694585	0.126	0.063	2.48597152774547e-128	1.22395329020997e-132		0.375176383207111
B_cells	Cdk13	cyclin-dependent kinase 13 [Source:MGI Symbol;Acc:MGI:1916812]	protein_coding		0.32080165614691	0.454	0.382		3.0643591783321e-92	0.429027547334542	0.381	0.329	6.22401992711033e-88	3.0643591783321e-92		0.374914601740726
B_cells	Ggta1	glycoprotein galactosyltransferase alpha 1, 3 [Source:MGI Symbol;Acc:MGI:95704]	protein_coding		0.310863512637748	0.142	0.072		1.62762113218134e-139	0.438746265334869	0.127	0.062	3.30586128157352e-135	5.19125426514558e-128		0.374804888986308
B_cells	Atp6ap1	ATPase, H+ transporting, lysosomal accessory protein 1 [Source:MGI Symbol;Acc:MGI:109629]	protein_coding		0.371378146079744	0.249	0.158		2.13762480414268e-103	0.376139884477211	0.171	0.109	4.34172973969421e-99	2.13762480414268e-103		0.373759015278478
B_cells	Lamb3	laminin, beta 3 [Source:MGI Symbol;Acc:MGI:99915]	protein_coding		0.320910277904991	0.186	0.123		9.58800759646873e-94	0.425787710502977	0.155	0.098	1.94742022291876e-89	2.86503117356271e-89		0.373348994203984
B_cells	Ftx	Ftx transcript, Xist regulator (non-protein coding) [Source:MGI Symbol;Acc:MGI:1926128]	lncRNA		0.353860851669916	0.147	0.064		4.26169040219132e-135	0.392134726008546	0.117	0.055	8.6559193758908e-131	4.26169040219132e-135		0.372997788839231
B_cells	Rraga	Ras-related GTP binding A [Source:MGI Symbol;Acc:MGI:1915691]	protein_coding		0.387670243029269	0.21	0.11		9.45275133129339e-119	0.351311790769092	0.137	0.075	1.919948322899e-114	9.45275133129339e-119		0.369491016899181
B_cells	AB124611	cDNA sequence AB124611 [Source:MGI Symbol;Acc:MGI:3043001]	protein_coding		0.343223243007156	0.276	0.207		1.22468592508161e-73	0.392105882238059	0.209	0.158	2.48745958243326e-69	1.22468592508161e-73		0.367664562622607
B_cells	Zfand5	zinc finger, AN1-type domain 5 [Source:MGI Symbol;Acc:MGI:1278334]	protein_coding		0.378823363814456	0.253	0.162		1.14620071636662e-79	0.354914807292503	0.173	0.118	2.32804827501224e-75	1.14620071636662e-79		0.366869085553479
B_cells	Plp2	proteolipid protein 2 [Source:MGI Symbol;Acc:MGI:1298382]	protein_coding		0.39203788393418	0.202	0.105		2.14954863135664e-115	0.341512394101468	0.131	0.071	4.36594822514846e-111	2.14954863135664e-115		0.366775139017824
B_cells	Bicral	BRD4 interacting chromatin remodeling complex associated protein like [Source:MGI Symbol;Acc:MGI:2673855]	protein_coding		0.315834764934855	0.169	0.099		3.34717052387801e-101	0.41405245614836	0.165	0.103	6.79843805104862e-97	3.34717052387801e-101		0.364943610541607
B_cells	Otud7b	OTU domain containing 7B [Source:MGI Symbol;Acc:MGI:2654703]	protein_coding		0.316752791810824	0.147	0.08		1.61440032864044e-124	0.412794548994602	0.136	0.072	3.2790085075016e-120	1.6093657740051e-114		0.364773670402713
B_cells	Ier2	immediate early response 2 [Source:MGI Symbol;Acc:MGI:104815]	protein_coding		0.357572101587368	0.339	0.277		1.41655745867236e-51	0.371903799069944	0.253	0.213	2.87716985430943e-47	1.41655745867236e-51		0.364737950328656
B_cells	Tmem108	transmembrane protein 108 [Source:MGI Symbol;Acc:MGI:1932411]	protein_coding		0.35404000106486	0.237	0.178		1.29436867791322e-38	0.375324283791232	0.195	0.162	2.62899222170954e-34	1.29436867791322e-38		0.364682142428046
B_cells	Acsf2	acyl-CoA synthetase family member 2 [Source:MGI Symbol;Acc:MGI:2388287]	protein_coding		0.326140517965014	0.129	0.055		6.84622515220302e-188	0.401923187204733	0.105	0.038	1.39053679066396e-183	4.03528466900207e-166		0.364031852584873
B_cells	Tnfaip8	tumor necrosis factor, alpha-induced protein 8 [Source:MGI Symbol;Acc:MGI:2147191]	protein_coding		0.308097523799326	0.44	0.364		5.68108837698099e-93	0.418389765807815	0.376	0.319	1.15388586024861e-88	5.68108837698099e-93		0.363243644803571
B_cells	Gmip	Gem-interacting protein [Source:MGI Symbol;Acc:MGI:1926066]	protein_coding		0.328915327109165	0.316	0.235		8.75758002518471e-72	0.395061757582929	0.257	0.205	1.77875207891527e-67	8.75758002518471e-72		0.361988542346047
B_cells	Dmac2	distal membrane arm assembly complex 2 [Source:MGI Symbol;Acc:MGI:1913599]	protein_coding		0.357818737870986	0.168	0.087		1.86350833945551e-111	0.365321098313471	0.12	0.064	3.78497178826808e-107	1.86350833945551e-111		0.361569918092228
B_cells	Nfkbie	nuclear factor of kappa light polypeptide gene enhancer in B cells inhibitor, epsilon [Source:MGI Symbol;Acc:MGI:1194908]	protein_coding		0.349885693041184	0.165	0.08		9.92268169078816e-142	0.373218490891567	0.126	0.061	2.01539587821598e-137	9.92268169078816e-142		0.361552091966375
B_cells	Litaf	LPS-induced TN factor [Source:MGI Symbol;Acc:MGI:1929512]	protein_coding		0.269934778361774	0.13	0.044		1.35481898509462e-248	0.450650799769703	0.106	0.03	2.75177284062569e-244	1.2403086225719e-213		0.360292789065738
B_cells	Snx25	sorting nexin 25 [Source:MGI Symbol;Acc:MGI:2142610]	protein_coding		0.300339170063143	0.158	0.093		4.30551632903871e-109	0.419921894439915	0.144	0.083	8.74493421591053e-105	7.98667229462244e-102		0.360130532251529
B_cells	Slc30a5	solute carrier family 30 (zinc transporter), member 5 [Source:MGI Symbol;Acc:MGI:1916298]	protein_coding		0.329295519971385	0.188	0.113		6.29303538387317e-95	0.390205897743133	0.158	0.1	1.27817841681848e-90	6.29303538387317e-95		0.359750708857259
B_cells	Fgfr1op	NA	NA		0.314466040913081	0.142	0.07		4.24825772642695e-147	0.403975160181267	0.117	0.053	8.62863626814578e-143	8.2489164910216e-137		0.359220600547174
B_cells	Plcl2	phospholipase C-like 2 [Source:MGI Symbol;Acc:MGI:1352756]	protein_coding		0.288144929535027	0.438	0.374		2.40253770611008e-69	0.429641450973872	0.413	0.378	4.87979433488017e-65	2.40253770611008e-69		0.358893190254449
B_cells	Epn1	epsin 1 [Source:MGI Symbol;Acc:MGI:1333763]	protein_coding		0.336593080462054	0.239	0.155		2.72956917933976e-98	0.380573869270313	0.194	0.131	5.54402796015698e-94	2.72956917933976e-98		0.358583474866183
B_cells	Samd9l	sterile alpha motif domain containing 9-like [Source:MGI Symbol;Acc:MGI:1343184]	protein_coding		0.343861059377902	0.413	0.314		5.34580734690537e-86	0.372041981051371	0.326	0.266	1.08578693022995e-81	5.34580734690537e-86		0.357951520214637
B_cells	Sh3bgrl	SH3-binding domain glutamic acid-rich protein like [Source:MGI Symbol;Acc:MGI:1930849]	protein_coding		0.295218528606499	0.229	0.137		1.43292813381675e-147	0.416236036350788	0.182	0.103	2.91042033259521e-143	5.96490512998485e-145		0.355727282478643
B_cells	Cpsf2	cleavage and polyadenylation specific factor 2 [Source:MGI Symbol;Acc:MGI:1861601]	protein_coding		0.37866461315823	0.206	0.116		5.12359796749737e-83	0.329437763635754	0.15	0.097	1.04065398317839e-78	5.12359796749737e-83		0.354051188396992
B_cells	Rb1	RB transcriptional corepressor 1 [Source:MGI Symbol;Acc:MGI:97874]	protein_coding		0.325741387797305	0.27	0.187		5.13451338180971e-84	0.382238274035699	0.227	0.165	1.04287101297937e-79	5.13451338180971e-84		0.353989830916502
B_cells	Phlpp1	PH domain and leucine rich repeat protein phosphatase 1 [Source:MGI Symbol;Acc:MGI:2138327]	protein_coding		0.263908956954643	0.13	0.071		5.83120205607061e-138	0.441352533801059	0.122	0.059	1.1843754496085e-133	3.28371406317409e-94		0.352630745377851
B_cells	Eea1	early endosome antigen 1 [Source:MGI Symbol;Acc:MGI:2442192]	protein_coding		0.306761824882552	0.145	0.061		6.00582095986514e-212	0.398350232212721	0.124	0.046	1.21984229515821e-207	1.61002462116661e-180		0.352556028547637
B_cells	Tm6sf1	transmembrane 6 superfamily member 1 [Source:MGI Symbol;Acc:MGI:1933209]	protein_coding		0.317575059833696	0.179	0.107		6.87291836297102e-106	0.385669204996662	0.141	0.082	1.39595844870304e-101	6.87291836297102e-106		0.351622132415179
B_cells	Card11	caspase recruitment domain family, member 11 [Source:MGI Symbol;Acc:MGI:1916978]	protein_coding		0.26803288546357	0.466	0.411		8.9053705786828e-81	0.434501565553606	0.432	0.394	1.80876981823626e-76	1.47574488413083e-72		0.351267225508588
B_cells	Plxnc1	plexin C1 [Source:MGI Symbol;Acc:MGI:1890127]	protein_coding		0.300439289724998	0.142	0.066		1.25832434502422e-153	0.400741813460465	0.121	0.054	2.55578257717869e-149	2.12060240550348e-152		0.350590551592732
B_cells	Pqbp1	polyglutamine binding protein 1 [Source:MGI Symbol;Acc:MGI:1859638]	protein_coding		0.3642260193148	0.216	0.13		1.64307257879445e-78	0.336426400610389	0.161	0.108	3.33724471478941e-74	1.64307257879445e-78		0.350326209962594
B_cells	Dennd6a	DENN/MADD domain containing 6A [Source:MGI Symbol;Acc:MGI:2442980]	protein_coding		0.29398498524188	0.211	0.136		7.43016744166121e-86	0.405095300117261	0.188	0.13	1.50914130907581e-81	7.43016744166121e-86		0.349540142679571
B_cells	Gm26740	predicted gene, 26740 [Source:MGI Symbol;Acc:MGI:5477234]	lncRNA		0.259851505355706	0.645	0.578		1.00726587284768e-174	0.438200138184247	0.597	0.538	2.04585771434093e-170	2.41253086781067e-119		0.349025821769976
B_cells	AC149090.1	NA	NA		0.348616355510919	0.261	0.184		7.41567685300447e-53	0.34854687171098	0.171	0.127	1.50619812561374e-48	7.41567685300447e-53		0.34858161361095
B_cells	Nfkb1	nuclear factor of kappa light polypeptide gene enhancer in B cells 1, p105 [Source:MGI Symbol;Acc:MGI:97312]	protein_coding		0.272617938804292	0.476	0.404		1.80124933384741e-117	0.423115055147575	0.435	0.372	3.65851752197748e-113	3.07312061887323e-100		0.347866496975933
B_cells	Arf6	ADP-ribosylation factor 6 [Source:MGI Symbol;Acc:MGI:99435]	protein_coding		0.351611213081837	0.397	0.316		4.99340874843668e-61	0.343315395108669	0.268	0.223	1.01421125089497e-56	4.99340874843668e-61		0.347463304095253
B_cells	Mtdh	metadherin [Source:MGI Symbol;Acc:MGI:1914404]	protein_coding		0.337947773650043	0.505	0.432		1.07948990416533e-67	0.356822259495768	0.425	0.395	2.19255194435019e-63	1.07948990416533e-67		0.347385016572906
B_cells	Galnt1	polypeptide N-acetylgalactosaminyltransferase 1 [Source:MGI Symbol;Acc:MGI:894693]	protein_coding		0.294161277480712	0.334	0.271		1.4219899295231e-71	0.399912013063477	0.291	0.24	2.88820374585438e-67	1.4219899295231e-71		0.347036645272094
B_cells	Ppp3cc	protein phosphatase 3, catalytic subunit, gamma isoform [Source:MGI Symbol;Acc:MGI:107162]	protein_coding		0.305758216369851	0.341	0.277		8.23806105634222e-64	0.387775138677034	0.305	0.26	1.67323258115367e-59	8.23806105634222e-64		0.346766677523442
B_cells	Zbtb7a	zinc finger and BTB domain containing 7a [Source:MGI Symbol;Acc:MGI:1335091]	protein_coding		0.315646464605997	0.316	0.251		4.45738832624175e-65	0.377539751378493	0.262	0.214	9.05340142942962e-61	4.45738832624175e-65		0.346593107992245
B_cells	Cux1	cut-like homeobox 1 [Source:MGI Symbol;Acc:MGI:88568]	protein_coding		0.300231155855266	0.348	0.285		1.83105725330082e-57	0.392903096704628	0.318	0.277	3.7190603871793e-53	1.83105725330082e-57		0.346567126279947
B_cells	Ap1m1	adaptor-related protein complex AP-1, mu subunit 1 [Source:MGI Symbol;Acc:MGI:102776]	protein_coding		0.358871280061257	0.272	0.192		6.72404286451452e-56	0.327880823850186	0.184	0.14	1.36572034621154e-51	6.72404286451452e-56		0.343376051955721
B_cells	CAAA01147332.1	NA	NA		0.32973592636948	0.287	0.197		3.42430950560144e-112	0.355214795804169	0.173	0.107	6.95511503682708e-108	3.42430950560144e-112		0.342475361086825
B_cells	Atf4	activating transcription factor 4 [Source:MGI Symbol;Acc:MGI:88096]	protein_coding		0.321122486426961	0.215	0.144		4.4123528627881e-69	0.360543938151998	0.178	0.128	8.96192989960891e-65	4.4123528627881e-69		0.34083321228948
B_cells	Ptp4a2	protein tyrosine phosphatase 4a2 [Source:MGI Symbol;Acc:MGI:1277117]	protein_coding		0.311728642171785	0.621	0.551		7.28218621538378e-106	0.369879612270754	0.543	0.514	1.4790848422066e-101	7.28218621538378e-106		0.340804127221269
B_cells	Rere	arginine glutamic acid dipeptide (RE) repeats [Source:MGI Symbol;Acc:MGI:2683486]	protein_coding		0.294612833445366	0.408	0.34		2.01806172681064e-63	0.385866245455489	0.373	0.333	4.09888517332509e-59	2.01806172681064e-63		0.340239539450428
B_cells	Inpp5f	inositol polyphosphate-5-phosphatase F [Source:MGI Symbol;Acc:MGI:2141867]	protein_coding		0.317801666315723	0.189	0.106		4.22331619031932e-101	0.361508513871362	0.148	0.088	8.57797751415758e-97	4.22331619031932e-101		0.339655090093543
B_cells	Hivep1	human immunodeficiency virus type I enhancer binding protein 1 [Source:MGI Symbol;Acc:MGI:96100]	protein_coding		0.299749380857264	0.185	0.12		3.17628970964134e-77	0.379305489962659	0.153	0.1	6.45136202925253e-73	3.17628970964134e-77		0.339527435409961
B_cells	C1galt1	core 1 synthase, glycoprotein-N-acetylgalactosamine 3-beta-galactosyltransferase, 1 [Source:MGI Symbol;Acc:MGI:2151071]	protein_coding		0.305158336194574	0.244	0.18		2.30919926786698e-71	0.373574089371047	0.194	0.141	4.69021463296463e-67	2.30919926786698e-71		0.339366212782811
B_cells	Setd2	SET domain containing 2 [Source:MGI Symbol;Acc:MGI:1918177]	protein_coding		0.307762528879563	0.371	0.299		4.37477313030045e-66	0.37032801930914	0.307	0.26	8.88560170495325e-62	4.37477313030045e-66		0.339045274094352
B_cells	Clic1	chloride intracellular channel 1 [Source:MGI Symbol;Acc:MGI:2148924]	protein_coding		0.343302124919723	0.708	0.64		3.73609456631651e-85	0.330844629255196	0.535	0.522	7.58838167364547e-81	3.73609456631651e-85		0.337073377087459
B_cells	Srebf2	sterol regulatory element binding factor 2 [Source:MGI Symbol;Acc:MGI:107585]	protein_coding		0.283835348221314	0.237	0.176		1.83573842434059e-71	0.388879371772321	0.231	0.177	3.72856831367818e-67	1.83573842434059e-71		0.336357359996817
B_cells	Lbh	limb-bud and heart [Source:MGI Symbol;Acc:MGI:1925139]	protein_coding		0.33256703377446	0.447	0.382		1.18300528241377e-51	0.339962303734315	0.407	0.386	2.40280202911061e-47	1.18300528241377e-51		0.336264668754387
B_cells	Gpcpd1	glycerophosphocholine phosphodiesterase 1 [Source:MGI Symbol;Acc:MGI:104898]	protein_coding		0.314401756352509	0.34	0.266		2.28254845007961e-52	0.357797644500738	0.27	0.228	4.63608415695669e-48	2.28254845007961e-52		0.336099700426624
B_cells	Sesn1	sestrin 1 [Source:MGI Symbol;Acc:MGI:2155278]	protein_coding		0.274768758149305	0.334	0.281		1.0399642154791e-66	0.396770003774593	0.283	0.233	2.11227131805959e-62	5.27996875538234e-59		0.335769380961949
B_cells	Ehd1	EH-domain containing 1 [Source:MGI Symbol;Acc:MGI:1341878]	protein_coding		0.25186116525737	0.179	0.109		8.19160042256176e-156	0.417434413979031	0.143	0.071	1.66379596182652e-151	4.3339301101336e-109		0.3346477896182
B_cells	Pafah1b3	platelet-activating factor acetylhydrolase, isoform 1b, subunit 3 [Source:MGI Symbol;Acc:MGI:108414]	protein_coding		0.326939146743013	0.14	0.053		9.45210288106844e-193	0.342103677767281	0.102	0.035	1.91981661617381e-188	9.45210288106844e-193		0.334521412255147
B_cells	Rock2	Rho-associated coiled-coil containing protein kinase 2 [Source:MGI Symbol;Acc:MGI:107926]	protein_coding		0.272914021877298	0.321	0.26		1.45579782908837e-66	0.395987299732897	0.282	0.233	2.95687097066139e-62	1.45579782908837e-66		0.334450660805097
B_cells	Fmnl3	formin-like 3 [Source:MGI Symbol;Acc:MGI:109569]	protein_coding		0.324471537618556	0.173	0.102		7.2688258108156e-87	0.343375668269868	0.137	0.083	1.47637121043476e-82	7.2688258108156e-87		0.333923602944212
B_cells	Dleu2	deleted in lymphocytic leukemia, 2 [Source:MGI Symbol;Acc:MGI:1934030]	lncRNA		0.291677245781034	0.312	0.241		6.54093933844978e-57	0.371910643798977	0.272	0.226	1.32853018903253e-52	6.54093933844978e-57		0.331793944790005
B_cells	Rnf13	ring finger protein 13 [Source:MGI Symbol;Acc:MGI:1346341]	protein_coding		0.281737353479879	0.205	0.138		2.42778288581785e-87	0.37897698594541	0.155	0.099	4.93106981938464e-83	2.42778288581785e-87		0.330357169712644
B_cells	Calr	calreticulin [Source:MGI Symbol;Acc:MGI:88252]	protein_coding		0.337874408884058	0.363	0.298		3.71685962563323e-31	0.322744845086724	0.278	0.256	7.54931358562366e-27	3.71685962563323e-31		0.330309626985391
B_cells	Itpr3	inositol 1,4,5-triphosphate receptor 3 [Source:MGI Symbol;Acc:MGI:96624]	protein_coding		0.277428014775727	0.23	0.172		2.13324534772259e-65	0.382788128506322	0.21	0.16	4.33283462575935e-61	2.13324534772259e-65		0.330108071641025
B_cells	Dhx57	DEAH (Asp-Glu-Ala-Asp/His) box polypeptide 57 [Source:MGI Symbol;Acc:MGI:2147067]	protein_coding		0.308787707815026	0.171	0.104		6.31506237345908e-68	0.349212143615315	0.138	0.091	1.28265231867327e-63	6.31506237345908e-68		0.32899992571517
B_cells	Tpm4	tropomyosin 4 [Source:MGI Symbol;Acc:MGI:2449202]	protein_coding		0.295491053247112	0.365	0.295		4.42677365277191e-67	0.361886458630378	0.296	0.248	8.99121996614503e-63	4.42677365277191e-67		0.328688755938745
B_cells	Il4ra	interleukin 4 receptor, alpha [Source:MGI Symbol;Acc:MGI:105367]	protein_coding		0.291881427938816	0.278	0.215		3.38582554784388e-52	0.365417548763404	0.236	0.195	6.8769502702257e-48	3.38582554784388e-52		0.32864948835111
B_cells	Nfatc1	nuclear factor of activated T cells, cytoplasmic, calcineurin dependent 1 [Source:MGI Symbol;Acc:MGI:102469]	protein_coding		0.266606791438987	0.306	0.261		6.80334038371151e-52	0.390472513178581	0.277	0.238	1.38182646533564e-47	1.12324055298616e-47		0.328539652308784
B_cells	Ifngr2	interferon gamma receptor 2 [Source:MGI Symbol;Acc:MGI:107654]	protein_coding		0.279042466684404	0.21	0.131		2.19667511399379e-99	0.375123927884588	0.169	0.107	4.46166682403278e-95	2.19667511399379e-99		0.327083197284496
B_cells	Pdia4	protein disulfide isomerase associated 4 [Source:MGI Symbol;Acc:MGI:104864]	protein_coding		0.345012983038103	0.251	0.172		7.81436585283295e-60	0.308632865007069	0.156	0.111	1.5871758483689e-55	7.81436585283295e-60		0.326822924022586
B_cells	Il21r	interleukin 21 receptor [Source:MGI Symbol;Acc:MGI:1890475]	protein_coding		0.272682933041723	0.376	0.338		1.53784885076353e-42	0.380582200924293	0.309	0.281	3.12352480078581e-38	1.53784885076353e-42		0.326632566983008
B_cells	Kdm3b	KDM3B lysine (K)-specific demethylase 3B [Source:MGI Symbol;Acc:MGI:1923356]	protein_coding		0.274871293497709	0.268	0.206		5.07151490824422e-65	0.378071659688914	0.218	0.168	1.03007539301348e-60	5.07151490824422e-65		0.326471476593311
B_cells	Ep300	E1A binding protein p300 [Source:MGI Symbol;Acc:MGI:1276116]	protein_coding		0.290542048682869	0.323	0.26		7.16047924136805e-54	0.358958793118261	0.263	0.221	1.45436493871426e-49	7.16047924136805e-54		0.324750420900565
B_cells	Mknk2	MAP kinase-interacting serine/threonine kinase 2 [Source:MGI Symbol;Acc:MGI:894279]	protein_coding		0.3102646328787	0.309	0.234		3.48915772767745e-56	0.339197825754727	0.244	0.2	7.08682826068567e-52	3.48915772767745e-56		0.324731229316714
B_cells	Rin3	Ras and Rab interactor 3 [Source:MGI Symbol;Acc:MGI:2385708]	protein_coding		0.270049417226167	0.244	0.188		1.04460836164428e-63	0.379070670807708	0.206	0.157	2.12170404333569e-59	7.71941336878131e-63		0.324560044016938
B_cells	Ppp1r11	protein phosphatase 1, regulatory inhibitor subunit 11 [Source:MGI Symbol;Acc:MGI:1923747]	protein_coding		0.321097057277178	0.289	0.218		5.43393067508893e-64	0.326766099151037	0.212	0.163	1.10368565941731e-59	5.43393067508893e-64		0.323931578214107
B_cells	Pikfyve	phosphoinositide kinase, FYVE type zinc finger containing [Source:MGI Symbol;Acc:MGI:1335106]	protein_coding		0.266373123162872	0.157	0.099		7.20769289453477e-84	0.380024249892859	0.139	0.086	1.46395450380896e-79	1.38592902672255e-80		0.323198686527866
B_cells	Nckap1l	NCK associated protein 1 like [Source:MGI Symbol;Acc:MGI:1926063]	protein_coding		0.2917470381589	0.271	0.2		6.75543967891529e-62	0.353464494352267	0.221	0.172	1.37209735318448e-57	6.75543967891529e-62		0.322605766255584
B_cells	Fam204a	family with sequence similarity 204, member A [Source:MGI Symbol;Acc:MGI:1289174]	protein_coding		0.31614983378199	0.191	0.122		9.18904238383847e-65	0.328398862606356	0.153	0.106	1.86638639858143e-60	9.18904238383847e-65		0.322274348194173
B_cells	Mapre2	microtubule-associated protein, RP/EB family, member 2 [Source:MGI Symbol;Acc:MGI:106271]	protein_coding		0.279009858423575	0.167	0.103		8.88749835455297e-100	0.363428527532274	0.131	0.074	1.80513979079325e-95	1.50948106641829e-95		0.321219192977924
B_cells	Il10rb	interleukin 10 receptor, beta [Source:MGI Symbol;Acc:MGI:109380]	protein_coding		0.298472730273526	0.237	0.163		1.29205847164103e-78	0.343254959973504	0.18	0.125	2.62429996175011e-74	1.29205847164103e-78		0.320863845123515
B_cells	Usf3	upstream transcription factor family member 3 [Source:MGI Symbol;Acc:MGI:2685454]	protein_coding		0.276862235511766	0.158	0.101		9.43907962303972e-73	0.362989535164002	0.138	0.09	1.9171714622356e-68	9.43907962303972e-73		0.319925885337884
B_cells	Pglyrp1	peptidoglycan recognition protein 1 [Source:MGI Symbol;Acc:MGI:1345092]	protein_coding		0.280005966241281	0.211	0.154		5.98525774107917e-85	0.357810027715984	0.168	0.112	1.21566569979059e-80	7.40512930703389e-71		0.318907996978632
B_cells	Gorasp2	golgi reassembly stacking protein 2 [Source:MGI Symbol;Acc:MGI:2135962]	protein_coding		0.310560742838025	0.232	0.164		3.81915291108963e-59	0.326329099029698	0.169	0.123	7.75708147771414e-55	3.81915291108963e-59		0.318444920933861
B_cells	Lats2	large tumor suppressor 2 [Source:MGI Symbol;Acc:MGI:1354386]	protein_coding		0.250397025566955	0.2	0.141		6.89927478602981e-85	0.385372066132702	0.179	0.122	1.40131170179051e-80	2.91931051641785e-71		0.317884545849828
B_cells	Gemin7	gem nuclear organelle associated protein 7 [Source:MGI Symbol;Acc:MGI:1916981]	protein_coding		0.310404528070499	0.249	0.18		6.85065559895591e-63	0.324898357348184	0.184	0.137	1.39143665870394e-58	6.85065559895591e-63		0.317651442709342
B_cells	Hcls1	hematopoietic cell specific Lyn substrate 1 [Source:MGI Symbol;Acc:MGI:104568]	protein_coding		0.326029863737734	0.362	0.28		7.60519547701579e-56	0.307439114244277	0.274	0.23	1.54469125333668e-51	7.60519547701579e-56		0.316734488991005
B_cells	Farsb	phenylalanyl-tRNA synthetase, beta subunit [Source:MGI Symbol;Acc:MGI:1346035]	protein_coding		0.301192070859077	0.25	0.187		1.88685875495023e-57	0.328186154505669	0.187	0.141	3.83239881717941e-53	1.88685875495023e-57		0.314689112682373
B_cells	Strn4	striatin, calmodulin binding protein 4 [Source:MGI Symbol;Acc:MGI:2142346]	protein_coding		0.320655801066885	0.197	0.116		1.05930646915134e-71	0.305972644916465	0.139	0.09	2.15155736949328e-67	1.05930646915134e-71		0.313314222991675
B_cells	Lactb	lactamase, beta [Source:MGI Symbol;Acc:MGI:1933395]	protein_coding		0.301434578880236	0.169	0.099		6.7785764560269e-87	0.325115107550193	0.123	0.072	1.37679666398362e-82	6.7785764560269e-87		0.313274843215214
B_cells	Reep5	receptor accessory protein 5 [Source:MGI Symbol;Acc:MGI:1270152]	protein_coding		0.302500226558925	0.421	0.348		1.49108229350834e-55	0.322496086997065	0.333	0.294	3.02853724634479e-51	1.49108229350834e-55		0.312498156777995
B_cells	Yeats4	YEATS domain containing 4 [Source:MGI Symbol;Acc:MGI:1927224]	protein_coding		0.329408452371042	0.252	0.178		7.15015478915496e-43	0.294031868644369	0.2	0.161	1.45226793922526e-38	7.15015478915496e-43		0.311720160507706
B_cells	Cnp	2',3'-cyclic nucleotide 3' phosphodiesterase [Source:MGI Symbol;Acc:MGI:88437]	protein_coding		0.33578428302644	0.404	0.33		5.29487666191751e-29	0.287363546602998	0.269	0.247	1.07544239880207e-24	5.29487666191751e-29		0.311573914814719
B_cells	Ltb	lymphotoxin B [Source:MGI Symbol;Acc:MGI:104796]	protein_coding		0.288823547754112	0.844	0.782		4.76330055324026e-132	0.332845238384797	0.749	0.747	9.67473975368628e-128	4.76330055324026e-132		0.310834393069454
B_cells	Ephx1	epoxide hydrolase 1, microsomal [Source:MGI Symbol;Acc:MGI:95405]	protein_coding		0.351102926552899	0.239	0.173		1.40452405333202e-25	0.269143075878668	0.17	0.143	2.85272880472268e-21	1.40452405333202e-25		0.310123001215784
B_cells	Sept11	NA	NA		0.289839256795908	0.167	0.11		6.57744228469827e-57	0.329685568155977	0.137	0.094	1.33594430244506e-52	6.57744228469827e-57		0.309762412475942
B_cells	Mtpn	myotrophin [Source:MGI Symbol;Acc:MGI:99445]	protein_coding		0.297023346714067	0.274	0.2		7.74254625713778e-49	0.318306999679983	0.199	0.158	1.57258857028725e-44	7.74254625713778e-49		0.307665173197025
B_cells	Gdi2	guanosine diphosphate (GDP) dissociation inhibitor 2 [Source:MGI Symbol;Acc:MGI:99845]	protein_coding		0.318165330861413	0.493	0.407		2.45146428783792e-55	0.29542865502314	0.353	0.316	4.97916911502761e-51	2.45146428783792e-55		0.306796992942276
B_cells	Hnrnph2	heterogeneous nuclear ribonucleoprotein H2 [Source:MGI Symbol;Acc:MGI:1201779]	protein_coding		0.276957991876187	0.25	0.19		1.81487885038085e-55	0.334268720758757	0.202	0.157	3.68620043300855e-51	1.81487885038085e-55		0.305613356317472
B_cells	Tor1aip1	torsin A interacting protein 1 [Source:MGI Symbol;Acc:MGI:3582693]	protein_coding		0.286323650533981	0.366	0.291		1.4987949999689e-48	0.324536686421169	0.311	0.274	3.04420252443683e-44	1.4987949999689e-48		0.305430168477575
B_cells	Xbp1	X-box binding protein 1 [Source:MGI Symbol;Acc:MGI:98970]	protein_coding		0.312343553353576	0.165	0.088		1.40698941947232e-86	0.29808458425371	0.113	0.064	2.85773620989023e-82	1.40698941947232e-86		0.305214068803643
B_cells	Rufy1	RUN and FYVE domain containing 1 [Source:MGI Symbol;Acc:MGI:2429762]	protein_coding		0.266778182746703	0.135	0.073		6.04397370806351e-97	0.343083324265471	0.112	0.061	1.22759149984478e-92	6.04397370806351e-97		0.304930753506087
B_cells	BC004004	cDNA sequence BC004004 [Source:MGI Symbol;Acc:MGI:2136782]	protein_coding		0.289641593165215	0.204	0.134		6.47193688158171e-63	0.320156607929977	0.154	0.108	1.31451510001806e-58	6.47193688158171e-63		0.304899100547596
B_cells	Lyst	lysosomal trafficking regulator [Source:MGI Symbol;Acc:MGI:107448]	protein_coding		0.279672920554391	0.296	0.259		2.69845419219996e-24	0.32904721089131	0.248	0.227	5.48083030977734e-20	2.69845419219996e-24		0.304360065722851
B_cells	mt-Nd5	mitochondrially encoded NADH dehydrogenase 5 [Source:MGI Symbol;Acc:MGI:102496]	protein_coding		0.269000617694062	0.847	0.793		5.14509659276956e-188	0.337967807626973	0.796	0.781	1.04502056895742e-183	5.14509659276956e-188		0.303484212660518
B_cells	Rab4b	RAB4B, member RAS oncogene family [Source:MGI Symbol;Acc:MGI:105071]	protein_coding		0.305331787548082	0.305	0.237		7.04933682071528e-41	0.300884722676987	0.215	0.179	1.43179080165548e-36	7.04933682071528e-41		0.303108255112535
B_cells	Eif4a2	eukaryotic translation initiation factor 4A2 [Source:MGI Symbol;Acc:MGI:106906]	protein_coding		0.303241909913444	0.442	0.384		8.20033957113689e-36	0.301162976779552	0.334	0.313	1.66557097029361e-31	8.20033957113689e-36		0.302202443346498
B_cells	S100a11	S100 calcium binding protein A11 [Source:MGI Symbol;Acc:MGI:1338798]	protein_coding		0.315893821263954	0.504	0.387		6.28126266531697e-76	0.288146405971587	0.347	0.296	1.27578725995253e-71	6.28126266531697e-76		0.302020113617771
B_cells	Clk1	CDC-like kinase 1 [Source:MGI Symbol;Acc:MGI:107403]	protein_coding		0.26759571729149	0.389	0.34		2.01107352679832e-39	0.332261996710513	0.331	0.306	4.08469144028007e-35	2.01107352679832e-39		0.299928857001002
B_cells	Aida	axin interactor, dorsalization associated [Source:MGI Symbol;Acc:MGI:1919737]	protein_coding		0.272859628943477	0.171	0.111		1.20957555325457e-65	0.326599345135879	0.136	0.09	2.45676890621536e-61	1.20957555325457e-65		0.299729487039678
B_cells	Dip2b	disco interacting protein 2 homolog B [Source:MGI Symbol;Acc:MGI:2145977]	protein_coding		0.251468466149454	0.445	0.398		2.90010783391481e-49	0.347858346552845	0.401	0.377	5.89040902146437e-45	2.90010783391481e-49		0.29966340635115
B_cells	B3gnt2	UDP-GlcNAc:betaGal beta-1,3-N-acetylglucosaminyltransferase 2 [Source:MGI Symbol;Acc:MGI:1889505]	protein_coding		0.260551099238629	0.34	0.281		1.45548464576967e-43	0.337596775065915	0.284	0.247	2.95623486402277e-39	1.45548464576967e-43		0.299073937152272
B_cells	Arid4b	AT rich interactive domain 4B (RBP1-like) [Source:MGI Symbol;Acc:MGI:2137512]	protein_coding		0.26446663267138	0.445	0.39		6.64660722563048e-47	0.33348353025266	0.379	0.353	1.34999239359781e-42	6.64660722563048e-47		0.29897508146202
B_cells	N4bp2	NEDD4 binding protein 2 [Source:MGI Symbol;Acc:MGI:2684414]	protein_coding		0.276771616706839	0.182	0.123		1.34071870171798e-47	0.320730473854079	0.153	0.113	2.72313375505939e-43	1.34071870171798e-47		0.298751045280459
B_cells	Ptma	prothymosin alpha [Source:MGI Symbol;Acc:MGI:97803]	protein_coding	0	0.342244555917415	0.919	0.877	0	7.21191018388475e-165	0.254162817295766	0.837	0.848	1.46481107744883e-160	7.21191018388475e-165	0	0.298203686606591
B_cells	Zmym5	zinc finger, MYM-type 5 [Source:MGI Symbol;Acc:MGI:3041170]	protein_coding		0.28191353371599	0.211	0.155		2.97867564112569e-34	0.31243280575077	0.163	0.131	6.04998809469038e-30	2.97867564112569e-34		0.29717316973338
B_cells	Crebrf	CREB3 regulatory factor [Source:MGI Symbol;Acc:MGI:1924378]	protein_coding		0.285968680785161	0.289	0.23		1.57712660814301e-33	0.307708237032069	0.239	0.208	3.20330185379928e-29	1.57712660814301e-33		0.296838458908615
B_cells	Snrnp25	small nuclear ribonucleoprotein 25 (U11/U12) [Source:MGI Symbol;Acc:MGI:1925622]	protein_coding		0.276721166129553	0.134	0.074		1.60032242662651e-88	0.314194614169287	0.102	0.054	3.25041488072111e-84	1.60032242662651e-88		0.29545789014942
B_cells	Safb2	scaffold attachment factor B2 [Source:MGI Symbol;Acc:MGI:2146808]	protein_coding		0.273639535288575	0.275	0.213		9.76185106118218e-39	0.313435350463905	0.227	0.192	1.98272956903671e-34	9.76185106118218e-39		0.29353744287624
B_cells	March3	NA	NA		0.264789245866684	0.117	0.069		6.85337187726609e-60	0.321959942150386	0.11	0.069	1.39198836199151e-55	6.85337187726609e-60		0.293374594008535
B_cells	Hnrnph1	heterogeneous nuclear ribonucleoprotein H1 [Source:MGI Symbol;Acc:MGI:1891925]	protein_coding		0.312292115625168	0.324	0.251		3.20299306892868e-23	0.273586912479084	0.255	0.235	6.50559922230104e-19	3.20299306892868e-23		0.292939514052126
B_cells	Gabarap	gamma-aminobutyric acid receptor associated protein [Source:MGI Symbol;Acc:MGI:1861742]	protein_coding		0.270188107832709	0.579	0.491		9.36097289636248e-89	0.313792052767345	0.44	0.398	1.90130720498018e-84	9.36097289636248e-89		0.291990080300027
B_cells	Tubb4b	tubulin, beta 4B class IVB [Source:MGI Symbol;Acc:MGI:1915472]	protein_coding		0.316256665049246	0.355	0.295		1.08483289771197e-29	0.267529941757627	0.246	0.22	2.20340409854278e-25	1.08483289771197e-29		0.291893303403436
B_cells	Arpc3	actin related protein 2/3 complex, subunit 3 [Source:MGI Symbol;Acc:MGI:1928375]	protein_coding		0.299210385505936	0.682	0.612		4.04756566499765e-68	0.282304978414083	0.512	0.501	8.22101062217673e-64	4.04756566499765e-68		0.29075768196001
B_cells	Ddx41	DEAD box helicase 41 [Source:MGI Symbol;Acc:MGI:1920185]	protein_coding		0.273224228884866	0.212	0.15		2.51555360816497e-56	0.3075360673236	0.155	0.111	5.10934093354387e-52	2.51555360816497e-56		0.290380148104233
B_cells	Mndal	myeloid nuclear differentiation antigen like [Source:MGI Symbol;Acc:MGI:3780953]	protein_coding		0.287837305619453	0.649	0.569		3.74691831506866e-71	0.291451725239478	0.532	0.506	7.61036578973596e-67	3.74691831506866e-71		0.289644515429466
B_cells	Atp6v0d1	ATPase, H+ transporting, lysosomal V0 subunit D1 [Source:MGI Symbol;Acc:MGI:1201778]	protein_coding		0.275009615401594	0.239	0.166		3.71823350737882e-58	0.302750613374505	0.171	0.125	7.55210407683713e-54	3.71823350737882e-58		0.28888011438805
B_cells	Lrp10	low-density lipoprotein receptor-related protein 10 [Source:MGI Symbol;Acc:MGI:1929480]	protein_coding		0.250854140121742	0.304	0.253		5.68946439814079e-52	0.325059715176642	0.251	0.209	1.15558711390638e-47	5.68946439814079e-52		0.287956927649192
B_cells	Tmbim4	transmembrane BAX inhibitor motif containing 4 [Source:MGI Symbol;Acc:MGI:1915462]	protein_coding		0.257781947716291	0.198	0.133		5.70085918195077e-74	0.317611239769892	0.146	0.095	1.15790150844602e-69	5.70085918195077e-74		0.287696593743092
B_cells	Nt5c2	5'-nucleotidase, cytosolic II [Source:MGI Symbol;Acc:MGI:2178563]	protein_coding		0.264320041226848	0.152	0.093		2.72246544078945e-54	0.306844650156031	0.118	0.078	5.52959955678746e-50	2.72246544078945e-54		0.28558234569144
B_cells	Rab21	RAB21, member RAS oncogene family [Source:MGI Symbol;Acc:MGI:894308]	protein_coding		0.256402906804704	0.379	0.326		8.23379169519282e-42	0.313004847927896	0.305	0.274	1.67236543121061e-37	8.23379169519282e-42		0.2847038773663
B_cells	Gnas	GNAS (guanine nucleotide binding protein, alpha stimulating) complex locus [Source:MGI Symbol;Acc:MGI:95777]	protein_coding		0.251881032324899	0.754	0.692		1.91987697723831e-114	0.316599449452549	0.621	0.601	3.89946212846873e-110	1.91987697723831e-114		0.284240240888724
B_cells	Cdt1	chromatin licensing and DNA replication factor 1 [Source:MGI Symbol;Acc:MGI:1914427]	protein_coding		0.282309076066419	0.144	0.087		4.90170992646268e-53	0.285779130744438	0.107	0.07	9.95586303163835e-49	4.90170992646268e-53		0.284044103405428
B_cells	Herpud1	homocysteine-inducible, endoplasmic reticulum stress-inducible, ubiquitin-like domain member 1 [Source:MGI Symbol;Acc:MGI:1927406]	protein_coding		0.28319998216854	0.2	0.138		7.12681274439591e-53	0.282694928830349	0.139	0.098	1.44752693651425e-48	7.12681274439591e-53		0.282947455499445
B_cells	Tsc22d3	TSC22 domain family, member 3 [Source:MGI Symbol;Acc:MGI:1196284]	protein_coding		0.2731526401162	0.275	0.238		1.21460837271573e-20	0.291670174607796	0.204	0.184	2.46699106582293e-16	1.21460837271573e-20		0.282411407361998
B_cells	Cep170	centrosomal protein 170 [Source:MGI Symbol;Acc:MGI:1918348]	protein_coding		0.255017444019759	0.136	0.074		5.69106271935539e-89	0.308316969966445	0.106	0.057	1.15591174892827e-84	5.69106271935539e-89		0.281667206993102
B_cells	Lsp1	lymphocyte specific 1 [Source:MGI Symbol;Acc:MGI:96832]	protein_coding		0.271190247921731	0.676	0.611		9.29321384935184e-74	0.289697950555643	0.534	0.52	1.88754466494185e-69	9.29321384935184e-74		0.280444099238687
B_cells	H2-M3	histocompatibility 2, M region locus 3 [Source:MGI Symbol;Acc:MGI:95915]	protein_coding		0.294936859703417	0.229	0.157		1.39888258654075e-40	0.264342364950608	0.155	0.119	2.84127042152293e-36	1.39888258654075e-40		0.279639612327012
B_cells	Colgalt1	collagen beta(1-O)galactosyltransferase 1 [Source:MGI Symbol;Acc:MGI:1924348]	protein_coding		0.2584544445081	0.164	0.104		3.16442929158369e-68	0.300135151513083	0.123	0.078	6.42727233413564e-64	3.16442929158369e-68		0.279294798010591
B_cells	Uchl3	ubiquitin carboxyl-terminal esterase L3 (ubiquitin thiolesterase) [Source:MGI Symbol;Acc:MGI:1355274]	protein_coding		0.280026080580001	0.274	0.212		5.81603145134165e-40	0.277486323675947	0.214	0.177	1.181294148082e-35	5.81603145134165e-40		0.278756202127974
B_cells	Cdk9	cyclin-dependent kinase 9 (CDC2-related kinase) [Source:MGI Symbol;Acc:MGI:1328368]	protein_coding		0.302691177841233	0.251	0.181		5.04859579643209e-32	0.254142672560429	0.173	0.142	1.02542029221332e-27	5.04859579643209e-32		0.278416925200831
B_cells	Tmf1	TATA element modulatory factor 1 [Source:MGI Symbol;Acc:MGI:2684999]	protein_coding		0.273369925890037	0.227	0.168		2.08590662995534e-39	0.282248762628967	0.17	0.134	4.23668495610228e-35	2.08590662995534e-39		0.277809344259502
B_cells	Chd9	chromodomain helicase DNA binding protein 9 [Source:MGI Symbol;Acc:MGI:1924001]	protein_coding		0.256969831480823	0.322	0.25		8.52840243800733e-37	0.297304851219116	0.264	0.229	1.73220381918367e-32	8.52840243800733e-37		0.277137341349969
B_cells	Prr13	proline rich 13 [Source:MGI Symbol;Acc:MGI:1913401]	protein_coding		0.269083577300012	0.288	0.194		6.22783263820258e-77	0.277815497973227	0.194	0.136	1.26493508714533e-72	6.22783263820258e-77		0.27344953763662
B_cells	Hps3	HPS3, biogenesis of lysosomal organelles complex 2 subunit 1 [Source:MGI Symbol;Acc:MGI:2153839]	protein_coding		0.250584494629632	0.154	0.103		2.90492033882078e-46	0.295015488062518	0.129	0.092	5.90018370017888e-42	2.90492033882078e-46		0.272799991346075
B_cells	Sft2d1	SFT2 domain containing 1 [Source:MGI Symbol;Acc:MGI:1918689]	protein_coding		0.275604047490921	0.257	0.202		2.35885801610997e-29	0.268364637383722	0.182	0.153	4.79107651652095e-25	2.35885801610997e-29		0.271984342437322
B_cells	Rfc2	replication factor C (activator 1) 2 [Source:MGI Symbol;Acc:MGI:1341868]	protein_coding		0.269497036990879	0.182	0.122		1.45606810900571e-57	0.271720190510222	0.135	0.092	2.9574199362015e-53	1.45606810900571e-57		0.270608613750551
B_cells	Crlf2	cytokine receptor-like factor 2 [Source:MGI Symbol;Acc:MGI:1889506]	protein_coding		0.276275975972542	0.215	0.151		3.31744568321657e-50	0.264105288169968	0.142	0.101	6.73806392718117e-46	3.31744568321657e-50		0.270190632071255
B_cells	Snx20	sorting nexin 20 [Source:MGI Symbol;Acc:MGI:1918857]	protein_coding		0.270450800725242	0.27	0.2		1.82123722122985e-46	0.26775170434319	0.202	0.16	3.69911492003995e-42	1.82123722122985e-46		0.269101252534216
B_cells	Txndc11	thioredoxin domain containing 11 [Source:MGI Symbol;Acc:MGI:1923620]	protein_coding		0.259994050277126	0.162	0.106		3.36954034470789e-37	0.277098713615254	0.128	0.095	6.84387339413619e-33	3.36954034470789e-37		0.26854638194619
B_cells	Cat	catalase [Source:MGI Symbol;Acc:MGI:88271]	protein_coding		0.266510699192327	0.202	0.14		4.74895779554566e-44	0.268145485107036	0.136	0.099	9.64560817853278e-40	4.74895779554566e-44		0.267328092149681
B_cells	Mpc1	mitochondrial pyruvate carrier 1 [Source:MGI Symbol;Acc:MGI:1915240]	protein_coding		0.261844253161835	0.29	0.229		6.19367379419084e-33	0.272135145574981	0.212	0.182	1.2579970843381e-28	6.19367379419084e-33		0.266989699368408
B_cells	Ripk2	receptor (TNFRSF)-interacting serine-threonine kinase 2 [Source:MGI Symbol;Acc:MGI:1891456]	protein_coding		0.25285999706951	0.138	0.084		1.93127845824331e-57	0.279390659990045	0.102	0.064	3.92261967653799e-53	1.93127845824331e-57		0.266125328529778
B_cells	Rbm39	RNA binding motif protein 39 [Source:MGI Symbol;Acc:MGI:2157953]	protein_coding		0.276520434739618	0.856	0.805		2.48295147263567e-112	0.255553548883537	0.766	0.766	5.0431227360703e-108	2.48295147263567e-112		0.266036991811578
B_cells	Abhd17a	abhydrolase domain containing 17A [Source:MGI Symbol;Acc:MGI:106388]	protein_coding		0.250124333816726	0.31	0.24		2.03393882821048e-45	0.281658325288371	0.218	0.179	4.1311331539783e-41	2.03393882821048e-45		0.265891329552548
B_cells	Pcmtd1	protein-L-isoaspartate (D-aspartate) O-methyltransferase domain containing 1 [Source:MGI Symbol;Acc:MGI:2441773]	protein_coding		0.254619249298626	0.295	0.254		8.81174434641117e-18	0.276433887500467	0.243	0.227	1.78975339419957e-13	8.81174434641117e-18		0.265526568399546
B_cells	Atp2c1	ATPase, Ca++-sequestering [Source:MGI Symbol;Acc:MGI:1889008]	protein_coding		0.250089998259453	0.194	0.143		7.0905230172526e-45	0.277999909873541	0.153	0.113	1.44015613003418e-40	7.0905230172526e-45		0.264044954066497
B_cells	Clta	clathrin, light polypeptide (Lca) [Source:MGI Symbol;Acc:MGI:894297]	protein_coding		0.263093667828163	0.642	0.577		3.60102362658773e-53	0.263399299695882	0.485	0.479	7.31403908796233e-49	3.60102362658773e-53		0.263246483762023
B_cells	Ppp1r2	protein phosphatase 1, regulatory inhibitor subunit 2 [Source:MGI Symbol;Acc:MGI:1914099]	protein_coding		0.255950776283919	0.193	0.138		4.92863476415316e-44	0.26646180595061	0.147	0.109	1.00105500694715e-39	4.92863476415316e-44		0.261206291117264
B_cells	Dbnl	drebrin-like [Source:MGI Symbol;Acc:MGI:700006]	protein_coding		0.265640143964995	0.371	0.312		1.56202402875952e-23	0.25523065092223	0.256	0.236	3.17262700481347e-19	1.56202402875952e-23		0.260435397443613
B_cells	Tob2	transducer of ERBB2, 2 [Source:MGI Symbol;Acc:MGI:1888525]	protein_coding		0.253716612129	0.166	0.113		5.44270484206852e-34	0.256517078696625	0.138	0.106	1.10546778047254e-29	5.44270484206852e-34		0.255116845412813
B_cells_ISG	Ifit3	interferon-induced protein with tetratricopeptide repeats 3 [Source:MGI Symbol;Acc:MGI:1101055]	protein_coding	0	2.17738881535023	0.526	0.051	0	0	1.65369491234078	0.386	0.055	0	0	0	1.9155418638455
B_cells_ISG	Slfn5	schlafen 5 [Source:MGI Symbol;Acc:MGI:1329004]	protein_coding	0	1.84162735484076	0.602	0.137	0	0	1.67513526550878	0.524	0.146	0	0	0	1.75838131017477
B_cells_ISG	A330040F15Rik	RIKEN cDNA A330040F15 gene [Source:MGI Symbol;Acc:MGI:3698434]	lncRNA	0	1.60929780738505	0.674	0.164	0	0	1.69023218069227	0.59	0.129	0	0	0	1.64976499403866
B_cells_ISG	Ifi209	interferon activated gene 209 [Source:MGI Symbol;Acc:MGI:2138243]	protein_coding	0	1.62268813434347	0.876	0.43	0	0	1.60161132355715	0.771	0.331	0	0	0	1.61214972895031
B_cells_ISG	Ifi27l2a	interferon, alpha-inducible protein 27 like 2A [Source:MGI Symbol;Acc:MGI:1924183]	protein_coding	0	1.56131021785748	0.97	0.68	0	0	1.6466821242696	0.94	0.563	0	0	0	1.60399617106354
B_cells_ISG	Ms4a4c	membrane-spanning 4-domains, subfamily A, member 4C [Source:MGI Symbol;Acc:MGI:1927656]	protein_coding	0	1.51114091550714	0.834	0.378	0	0	1.62818347819428	0.719	0.257	0	0	0	1.56966219685071
B_cells_ISG	Ly6a	lymphocyte antigen 6 complex, locus A [Source:MGI Symbol;Acc:MGI:107527]	protein_coding	0	1.57686674996349	0.901	0.495	0	1.27139677535267e-288	1.53568695999458	0.77	0.352	2.58233399041881e-284	1.27139677535267e-288	0	1.55627685497904
B_cells_ISG	Irf7	interferon regulatory factor 7 [Source:MGI Symbol;Acc:MGI:1859212]	protein_coding	0	1.59214704560452	0.637	0.152	0	0	1.46024060995352	0.455	0.11	0	0	0	1.52619382777902
B_cells_ISG	Trim30a	tripartite motif-containing 30A [Source:MGI Symbol;Acc:MGI:98178]	protein_coding	0	1.51402722295604	0.8	0.309	0	9.44328899858646e-282	1.35911624005348	0.676	0.265	1.9180264285029e-277	9.44328899858646e-282	0	1.43657173150476
B_cells_ISG	Tor3a	torsin family 3, member A [Source:MGI Symbol;Acc:MGI:1353652]	protein_coding	0	1.39101590359449	0.515	0.098	0	0	1.45306208577381	0.42	0.065	0	0	0	1.42203899468415
B_cells_ISG	Rnf213	ring finger protein 213 [Source:MGI Symbol;Acc:MGI:1289196]	protein_coding	0	1.38266074516148	0.748	0.305	0	9.69759945443771e-265	1.34253087669969	0.695	0.289	1.96967942519084e-260	9.69759945443771e-265	0	1.36259581093059
B_cells_ISG	Pkib	protein kinase inhibitor beta, cAMP dependent, testis specific [Source:MGI Symbol;Acc:MGI:101937]	protein_coding	0	1.3171764067198	0.524	0.135	0	0	1.39443772688932	0.447	0.091	0	0	0	1.35580706680456
B_cells_ISG	Oasl1	2'-5' oligoadenylate synthetase-like 1 [Source:MGI Symbol;Acc:MGI:2180849]	protein_coding	0	1.32040289772319	0.45	0.06	0	0	1.30715635670143	0.352	0.037	0	0	0	1.31377962721231
B_cells_ISG	Phf11b	PHD finger protein 11B [Source:MGI Symbol;Acc:MGI:3645789]	protein_coding	0	1.36351624471956	0.536	0.14	0	8.96767845768304e-255	1.26070825146995	0.391	0.098	1.82142517154e-250	8.96767845768304e-255	0	1.31211224809475
B_cells_ISG	Usp18	ubiquitin specific peptidase 18 [Source:MGI Symbol;Acc:MGI:1344364]	protein_coding	0	1.3734168313946	0.436	0.079	0	0	1.20945037814894	0.338	0.059	0	0	0	1.29143360477177
B_cells_ISG	Ly86	lymphocyte antigen 86 [Source:MGI Symbol;Acc:MGI:1321404]	protein_coding	0	1.19514990594011	0.874	0.403	0	0	1.36590295539389	0.77	0.282	0	0	0	1.280526430667
B_cells_ISG	Pml	promyelocytic leukemia [Source:MGI Symbol;Acc:MGI:104662]	protein_coding	0	1.24493138918463	0.695	0.277	0	2.9146397408649e-243	1.27524613256723	0.585	0.214	5.91992477767069e-239	2.9146397408649e-243	0	1.26008876087593
B_cells_ISG	Cybb	cytochrome b-245, beta polypeptide [Source:MGI Symbol;Acc:MGI:88574]	protein_coding	0	1.21745413910043	0.653	0.23	0	0	1.29521845055772	0.563	0.155	0	0	0	1.25633629482908
B_cells_ISG	Ifitm3	interferon induced transmembrane protein 3 [Source:MGI Symbol;Acc:MGI:1913391]	protein_coding	0	1.38540563671239	0.253	0.024	0	0	1.11151562102104	0.177	0.013	0	0	0	1.24846062886671
B_cells_ISG	Ifi203	interferon activated gene 203 [Source:MGI Symbol;Acc:MGI:96428]	protein_coding	0	1.26622950706716	0.868	0.53	0	3.00529935218703e-205	1.22180683888475	0.778	0.457	6.10406351422709e-201	3.00529935218703e-205	0	1.24401817297596
B_cells_ISG	Ly6d	lymphocyte antigen 6 complex, locus D [Source:MGI Symbol;Acc:MGI:96881]	protein_coding	0	1.06524846924018	0.964	0.48	0	0	1.39193014986588	0.936	0.367	0	0	0	1.22858930955303
B_cells_ISG	Rtp4	receptor transporter protein 4 [Source:MGI Symbol;Acc:MGI:1915025]	protein_coding	0	1.312482769853	0.588	0.154	0	7.5148414131311e-209	1.13333593848015	0.429	0.132	1.52633943942106e-204	7.5148414131311e-209	0	1.22290935416657
B_cells_ISG	Ifi213	interferon activated gene 213 [Source:MGI Symbol;Acc:MGI:3695276]	protein_coding	0	1.36970921224847	0.713	0.265	0	3.34706729980771e-180	1.0602709812638	0.539	0.216	6.79822839263944e-176	3.34706729980771e-180	0	1.21499009675614
B_cells_ISG	Isg15	ISG15 ubiquitin-like modifier [Source:MGI Symbol;Acc:MGI:1855694]	protein_coding	0	1.45595536810893	0.455	0.115	0	4.27182810990216e-126	0.94548438165115	0.336	0.115	8.67651007402228e-122	4.27182810990216e-126	0	1.20071987488004
B_cells_ISG	Ifi214	interferon activated gene 214 [Source:MGI Symbol;Acc:MGI:3584522]	protein_coding	0	1.20171874398493	0.543	0.179	0	1.00342018915097e-235	1.19021248138181	0.465	0.142	2.03804674618453e-231	1.00342018915097e-235	0	1.19596561268337
B_cells_ISG	Eif2ak2	eukaryotic translation initiation factor 2-alpha kinase 2 [Source:MGI Symbol;Acc:MGI:1353449]	protein_coding	0	1.13991084572218	0.438	0.107	0	9.20082369926327e-275	1.22043134325283	0.395	0.093	1.86877930155736e-270	9.20082369926327e-275	0	1.1801710944875
B_cells_ISG	Xaf1	XIAP associated factor 1 [Source:MGI Symbol;Acc:MGI:3772572]	protein_coding	0	1.20617156646068	0.517	0.134	0	1.11380570538302e-205	1.09709019088186	0.399	0.117	2.26225076820346e-201	1.11380570538302e-205	0	1.15163087867127
B_cells_ISG	Parp14	poly (ADP-ribose) polymerase family, member 14 [Source:MGI Symbol;Acc:MGI:1919489]	protein_coding	0	1.1217780203721	0.582	0.22	0	8.43401047439374e-208	1.17207021035537	0.528	0.193	1.71303186745411e-203	8.43401047439374e-208	0	1.14692411536373
B_cells_ISG	Cd79a	CD79A antigen (immunoglobulin-associated alpha) [Source:MGI Symbol;Acc:MGI:101774]	protein_coding	0	0.985315865905983	0.998	0.534	0	0	1.29726937006766	0.995	0.435	0	0	0	1.14129261798682
B_cells_ISG	Ifi206	interferon activated gene 206 [Source:MGI Symbol;Acc:MGI:3646410]	protein_coding	0	1.26366015443869	0.702	0.295	0	8.80725012891393e-140	1.01109299442559	0.553	0.262	1.78884057368371e-135	8.80725012891393e-140	0	1.13737657443214
B_cells_ISG	Plac8	placenta-specific 8 [Source:MGI Symbol;Acc:MGI:2445289]	protein_coding		1.14769833023431	0.632	0.292		1.08973487331193e-138	1.12404838421802	0.467	0.193	2.21336050118385e-134	1.08973487331193e-138		1.13587335722616
B_cells_ISG	Bst2	bone marrow stromal cell antigen 2 [Source:MGI Symbol;Acc:MGI:1916800]	protein_coding	0	1.14909447802599	0.575	0.24	0	3.29916646187825e-131	1.092340960793	0.458	0.199	6.70093700072091e-127	3.29916646187825e-131	0	1.1207177194095
B_cells_ISG	Ifi208	interferon activated gene 208 [Source:MGI Symbol;Acc:MGI:2442822]	protein_coding	0	1.25130998315372	0.609	0.241	0	2.86820246681147e-115	0.985013643601197	0.46	0.21	5.82560603034078e-111	2.86820246681147e-115	0	1.11816181337746
B_cells_ISG	Ms4a1	membrane-spanning 4-domains, subfamily A, member 1 [Source:MGI Symbol;Acc:MGI:88321]	protein_coding	0	1.0023087611707	0.917	0.465	0	0	1.21945588313672	0.883	0.35	0	0	0	1.11088232215371
B_cells_ISG	Mndal	myeloid nuclear differentiation antigen like [Source:MGI Symbol;Acc:MGI:3780953]	protein_coding	0	1.09176286382676	0.884	0.596	0	2.05865064809315e-204	1.12846571074924	0.823	0.509	4.181325331342e-200	2.05865064809315e-204	0	1.110114287288
B_cells_ISG	Zbp1	Z-DNA binding protein 1 [Source:MGI Symbol;Acc:MGI:1927449]	protein_coding	0	1.17830455188018	0.471	0.141	0	8.44606756634807e-127	0.991644778984554	0.373	0.14	1.71548078340096e-122	8.44606756634807e-127	0	1.08497466543237
B_cells_ISG	Cd74	CD74 antigen (invariant polypeptide of major histocompatibility complex, class II antigen-associated) [Source:MGI Symbol;Acc:MGI:96534]	protein_coding		0.909517524621332	1	0.678		4.07711779060143e-304	1.25888870446905	1	0.59	8.28103394449055e-300	1.70096535410566e-302		1.08420311454519
B_cells_ISG	Slfn8	schlafen 8 [Source:MGI Symbol;Acc:MGI:2672859]	protein_coding	0	1.1192447591325	0.616	0.252	0	4.25919076201489e-144	1.03703575887726	0.525	0.238	8.65084235672844e-140	4.25919076201489e-144	0	1.07814025900488
B_cells_ISG	Igkc	immunoglobulin kappa constant [Source:MGI Symbol;Acc:MGI:96495]	IG_C_gene	0	0.97675835118556	0.94	0.494	0	6.25193607517014e-298	1.17182789468848	0.933	0.407	1.26983073622781e-293	6.25193607517014e-298	0	1.07429312293702
B_cells_ISG	Fcmr	Fc fragment of IgM receptor [Source:MGI Symbol;Acc:MGI:1916419]	protein_coding	0	0.916642114664352	0.911	0.454	0	7.05983428899789e-290	1.21842751367637	0.832	0.327	1.43392294243836e-285	7.05983428899789e-290	0	1.06753481417036
B_cells_ISG	Trim30d	tripartite motif-containing 30D [Source:MGI Symbol;Acc:MGI:3035181]	protein_coding	0	1.05296591452196	0.432	0.104	0	8.328606332756e-243	1.06793780716666	0.335	0.074	1.69162323224607e-238	8.328606332756e-243	0	1.06045186084431
B_cells_ISG	Lgals9	lectin, galactose binding, soluble 9 [Source:MGI Symbol;Acc:MGI:109496]	protein_coding		1.08344465246162	0.684	0.359		1.21108719966607e-119	1.00285116520511	0.536	0.279	2.45983921124175e-115	1.21108719966607e-119		1.04314790883336
B_cells_ISG	Ifi47	interferon gamma inducible protein 47 [Source:MGI Symbol;Acc:MGI:99448]	protein_coding		1.16724430889687	0.626	0.297		3.18358416878898e-82	0.868589429226699	0.466	0.251	6.4661778052273e-78	3.18358416878898e-82		1.01791686906178
B_cells_ISG	Helz2	helicase with zinc finger 2, transcriptional coactivator [Source:MGI Symbol;Acc:MGI:2385169]	protein_coding		0.954703969760104	0.521	0.205		3.84806784987375e-171	1.07480043865759	0.473	0.175	7.81581060987858e-167	3.84806784987375e-171		1.01475220420885
B_cells_ISG	Ifit2	interferon-induced protein with tetratricopeptide repeats 2 [Source:MGI Symbol;Acc:MGI:99449]	protein_coding	0	1.12083469352789	0.302	0.061	0	2.46132377457999e-128	0.907360211904115	0.225	0.058	4.99919471854942e-124	2.46132377457999e-128	0	1.014097452716
B_cells_ISG	Oasl2	2'-5' oligoadenylate synthetase-like 2 [Source:MGI Symbol;Acc:MGI:1344390]	protein_coding	0	1.04217531629724	0.327	0.043	0	9.12677906383231e-240	0.964688653453996	0.241	0.041	1.85374009565498e-235	9.12677906383231e-240	0	1.00343198487562
B_cells_ISG	H2-Eb1	histocompatibility 2, class II antigen E beta [Source:MGI Symbol;Acc:MGI:95901]	protein_coding		0.831729397359422	0.995	0.568		2.81971408140172e-298	1.15912608378663	0.995	0.468	5.72712127073503e-294	1.65128586907432e-277		0.995427740573025
B_cells_ISG	Cd79b	CD79B antigen [Source:MGI Symbol;Acc:MGI:96431]	protein_coding		0.826073328430922	0.981	0.532		3.40637086416259e-293	1.15612667601906	0.945	0.409	6.91867986220065e-289	5.59413247400221e-290		0.991100002224992
B_cells_ISG	H2-Aa	histocompatibility 2, class II antigen A, alpha [Source:MGI Symbol;Acc:MGI:95895]	protein_coding		0.809901210500272	0.998	0.589		3.5195440053125e-285	1.16122075292263	0.998	0.493	7.14854582919022e-281	7.0214456691439e-257		0.985560981711453
B_cells_ISG	Isg20	interferon-stimulated protein [Source:MGI Symbol;Acc:MGI:1928895]	protein_coding	0	1.07071988522648	0.332	0.068	0	1.64062240168715e-138	0.898435992700989	0.243	0.063	3.33226816006676e-134	1.64062240168715e-138	0	0.984577938963732
B_cells_ISG	Irgm1	immunity-related GTPase family M member 1 [Source:MGI Symbol;Acc:MGI:107567]	protein_coding	0	1.05692690205353	0.445	0.151	0	3.48946577064587e-101	0.881668292024444	0.332	0.131	7.08745392675884e-97	3.48946577064587e-101	0	0.969297597038989
B_cells_ISG	H2-Ab1	histocompatibility 2, class II antigen A, beta 1 [Source:MGI Symbol;Acc:MGI:103070]	protein_coding		0.814937917787379	0.996	0.557		1.5350621468321e-283	1.10695167242264	0.991	0.457	3.11786472643068e-279	1.5350621468321e-283		0.960944795105009
B_cells_ISG	Zup1	zinc finger containing ubiquitin peptidase 1 [Source:MGI Symbol;Acc:MGI:1919830]	protein_coding		0.976958226734908	0.58	0.282		3.70418659343928e-116	0.929957418845259	0.499	0.239	7.52357338993452e-112	3.70418659343928e-116		0.953457822790084
B_cells_ISG	Samd9l	sterile alpha motif domain containing 9-like [Source:MGI Symbol;Acc:MGI:1343184]	protein_coding		0.941525947144888	0.671	0.35		4.69065178873013e-139	0.941739665622404	0.58	0.284	9.52718284808977e-135	4.69065178873013e-139		0.941632806383646
B_cells_ISG	Ly6e	lymphocyte antigen 6 complex, locus E [Source:MGI Symbol;Acc:MGI:106651]	protein_coding	0	0.827867948105101	0.996	0.873	0	1.00747331916289e-281	1.05296730604511	0.984	0.797	2.04627905855174e-277	1.00747331916289e-281	0	0.940417627075105
B_cells_ISG	Cmpk2	cytidine monophosphate (UMP-CMP) kinase 2, mitochondrial [Source:MGI Symbol;Acc:MGI:99830]	protein_coding	0	0.929588633969557	0.273	0.033	0	5.23337850780464e-294	0.92322415269934	0.226	0.03	1.0629515087202e-289	5.23337850780464e-294	0	0.926406393334448
B_cells_ISG	Stat2	signal transducer and activator of transcription 2 [Source:MGI Symbol;Acc:MGI:103039]	protein_coding		0.923617703347243	0.388	0.127		2.20765164859788e-119	0.914436205470735	0.335	0.119	4.48396126346715e-115	2.20765164859788e-119		0.919026954408989
B_cells_ISG	Ighd	immunoglobulin heavy constant delta [Source:MGI Symbol;Acc:MGI:96447]	IG_C_gene		0.783990182409484	0.897	0.485		4.69673542469799e-243	1.03768557851643	0.891	0.396	9.53953932110409e-239	4.69673542469799e-243		0.910837880462955
B_cells_ISG	Ddx58	NA	NA		0.939077408645033	0.533	0.23		7.8752832175914e-114	0.868675212299909	0.461	0.208	1.59954877432499e-109	7.8752832175914e-114		0.903876310472471
B_cells_ISG	Iglc3	immunoglobulin lambda constant 3 [Source:MGI Symbol;Acc:MGI:99886]	IG_C_gene		0.756255618648075	0.913	0.473		1.47934435466472e-248	1.05019062798532	0.86	0.356	3.00469631875951e-244	1.47934435466472e-248		0.903223123316698
B_cells_ISG	Gm30211	predicted gene, 30211 [Source:MGI Symbol;Acc:MGI:5589370]	lncRNA		0.787485605646931	0.729	0.366		6.69973162090523e-179	1.0185401253398	0.633	0.262	1.36078248952206e-174	6.69973162090523e-179		0.903012865493366
B_cells_ISG	Unc93b1	unc-93 homolog B1, TLR signaling regulator [Source:MGI Symbol;Acc:MGI:1859307]	protein_coding		0.787972611112344	0.74	0.38		6.23839534716268e-202	1.00560782659766	0.654	0.259	1.26708047896221e-197	6.23839534716268e-202		0.896790218855001
B_cells_ISG	Napsa	napsin A aspartic peptidase [Source:MGI Symbol;Acc:MGI:109365]	protein_coding		0.794845537323722	0.77	0.372		1.73524178814856e-186	0.998448182698782	0.619	0.246	3.52444959590853e-182	1.73524178814856e-186		0.896646860011252
B_cells_ISG	Gm8369	predicted gene 8369 [Source:MGI Symbol;Acc:MGI:3645380]	protein_coding		0.851546547125217	0.745	0.465		2.68535232172553e-120	0.915058340459079	0.614	0.336	5.45421910065672e-116	2.68535232172553e-120		0.883302443792148
B_cells_ISG	Samhd1	SAM domain and HD domain, 1 [Source:MGI Symbol;Acc:MGI:1927468]	protein_coding		0.884293292906436	0.793	0.53		6.73398802163889e-120	0.878979873203334	0.734	0.478	1.36774030707508e-115	6.73398802163889e-120		0.881636583054885
B_cells_ISG	Slfn2	schlafen 2 [Source:MGI Symbol;Acc:MGI:1313258]	protein_coding		0.882464593466463	0.827	0.566		1.05287308703989e-109	0.8726461422178	0.724	0.479	2.13849052708672e-105	1.05287308703989e-109		0.877555367842132
B_cells_ISG	Ifi35	interferon-induced protein 35 [Source:MGI Symbol;Acc:MGI:1917360]	protein_coding		0.961970664530503	0.493	0.203		3.75462438824597e-79	0.782295486689012	0.335	0.151	7.62601759496638e-75	3.75462438824597e-79		0.872133075609757
B_cells_ISG	Stat1	signal transducer and activator of transcription 1 [Source:MGI Symbol;Acc:MGI:103063]	protein_coding	0	0.950790376208184	0.869	0.521	0	1.18445729370887e-133	0.790371683169918	0.797	0.479	2.40575120925209e-129	1.18445729370887e-133	0	0.870581029689051
B_cells_ISG	Iglc2	immunoglobulin lambda constant 2 [Source:MGI Symbol;Acc:MGI:99547]	IG_C_gene		0.684471726211284	0.917	0.489		6.34329732656953e-239	1.01723474593818	0.878	0.373	1.28838711999954e-234	1.66317592229158e-215		0.850853236074733
B_cells_ISG	H2-DMb2	histocompatibility 2, class II, locus Mb2 [Source:MGI Symbol;Acc:MGI:95923]	protein_coding		0.783360680705756	0.876	0.453		1.62186718924532e-182	0.911305087019707	0.724	0.309	3.29417444807618e-178	1.62186718924532e-182		0.847332883862732
B_cells_ISG	Fam111a	family with sequence similarity 111, member A [Source:MGI Symbol;Acc:MGI:1915508]	protein_coding		0.790725950470681	0.514	0.242		1.25980654314904e-131	0.895325082083402	0.475	0.2	2.55879306979002e-127	1.25980654314904e-131		0.843025516277041
B_cells_ISG	H2-Ob	histocompatibility 2, O region beta locus [Source:MGI Symbol;Acc:MGI:95925]	protein_coding		0.709487171623978	0.823	0.453		6.84863531382336e-189	0.939450768234404	0.747	0.336	1.39102631859066e-184	6.84863531382336e-189		0.824468969929191
B_cells_ISG	Sp100	nuclear antigen Sp100 [Source:MGI Symbol;Acc:MGI:109561]	protein_coding		0.873606344889077	0.922	0.723		3.55158003653039e-112	0.766259173223338	0.843	0.669	7.21361421219687e-108	3.55158003653039e-112		0.819932759056207
B_cells_ISG	Smchd1	SMC hinge domain containing 1 [Source:MGI Symbol;Acc:MGI:1921605]	protein_coding		0.866811775475635	0.784	0.529		5.30034191986498e-84	0.767130046743445	0.669	0.459	1.07655244734378e-79	5.30034191986498e-84		0.81697091110954
B_cells_ISG	Ifit3b	interferon-induced protein with tetratricopeptide repeats 3B [Source:MGI Symbol;Acc:MGI:3698419]	protein_coding	0	0.903727524926165	0.188	0.012	0	4.26943028292019e-173	0.725876798895101	0.131	0.017	8.6716398476392e-169	4.26943028292019e-173	0	0.814802161910633
B_cells_ISG	Herc6	hect domain and RLD 6 [Source:MGI Symbol;Acc:MGI:1914388]	protein_coding		0.888857693154721	0.394	0.155		2.17521175400952e-66	0.730400600181959	0.31	0.142	4.41807259356873e-62	2.17521175400952e-66		0.80962914666834
B_cells_ISG	Snx2	sorting nexin 2 [Source:MGI Symbol;Acc:MGI:1915054]	protein_coding		0.774965313917328	0.824	0.493		1.16210341484685e-141	0.841138412159165	0.697	0.363	2.36034824589543e-137	1.16210341484685e-141		0.808051863038246
B_cells_ISG	H2-Oa	histocompatibility 2, O region alpha locus [Source:MGI Symbol;Acc:MGI:95924]	protein_coding		0.738190603571809	0.71	0.38		1.45721283727562e-135	0.854869351925621	0.578	0.261	2.95974499379052e-131	1.45721283727562e-135		0.796529977748715
B_cells_ISG	Ctss	cathepsin S [Source:MGI Symbol;Acc:MGI:107341]	protein_coding		0.656636306215138	0.854	0.593		9.69253866842195e-156	0.919481490462447	0.793	0.489	1.96865152894318e-151	9.69253866842195e-156		0.788058898338793
B_cells_ISG	H2-T23	histocompatibility 2, T region locus 23 [Source:MGI Symbol;Acc:MGI:95957]	protein_coding		0.764323080441486	0.873	0.655		1.49360453117742e-99	0.785121181445503	0.778	0.557	3.03366016327445e-95	1.49360453117742e-99		0.774722130943495
B_cells_ISG	Serpina3g	serine (or cysteine) peptidase inhibitor, clade A, member 3G [Source:MGI Symbol;Acc:MGI:105046]	protein_coding		0.69736435227444	0.208	0.057		2.09225340650234e-136	0.850208558209501	0.194	0.042	4.24957589394691e-132	2.09225340650234e-136		0.773786455241971
B_cells_ISG	Hsh2d	hematopoietic SH2 domain containing [Source:MGI Symbol;Acc:MGI:2676364]	protein_coding		0.749443426566519	0.349	0.121		1.87900231755214e-129	0.793804782792219	0.281	0.084	3.81644160718014e-125	1.87900231755214e-129		0.771624104679369
B_cells_ISG	Shisa5	shisa family member 5 [Source:MGI Symbol;Acc:MGI:1915044]	protein_coding	0	0.781366327398579	0.985	0.85	0	4.18828669601731e-140	0.756935930152218	0.956	0.796	8.50682910828076e-136	4.18828669601731e-140	0	0.769151128775398
B_cells_ISG	Setdb2	SET domain, bifurcated 2 [Source:MGI Symbol;Acc:MGI:2685139]	protein_coding		0.768181313482192	0.333	0.124		7.06039561734683e-105	0.766986488843747	0.278	0.094	1.43403695383931e-100	7.06039561734683e-105		0.767583901162969
B_cells_ISG	Ighm	immunoglobulin heavy constant mu [Source:MGI Symbol;Acc:MGI:96448]	IG_C_gene		0.668790008916976	0.963	0.731		7.37672328608424e-189	0.853655406586403	0.958	0.664	1.49828626663657e-184	7.37672328608424e-189		0.76122270775169
B_cells_ISG	Cd19	CD19 antigen [Source:MGI Symbol;Acc:MGI:88319]	protein_coding		0.67789512599905	0.722	0.367		1.11605677624819e-149	0.842850280450611	0.604	0.256	2.26682291823769e-145	1.11605677624819e-149		0.760372703224831
B_cells_ISG	Mzb1	marginal zone B and B1 cell-specific protein 1 [Source:MGI Symbol;Acc:MGI:1917066]	protein_coding		0.731643480011872	0.633	0.299		1.32865162783843e-114	0.783844670831128	0.453	0.186	2.69862432130263e-110	1.32865162783843e-114		0.7577440754215
B_cells_ISG	Serinc3	serine incorporator 3 [Source:MGI Symbol;Acc:MGI:1349457]	protein_coding		0.655252310733932	0.862	0.578		1.90841285129654e-168	0.855098436960112	0.813	0.449	3.8761773422684e-164	1.90841285129654e-168		0.755175373847022
B_cells_ISG	Trim34a	tripartite motif-containing 34A [Source:MGI Symbol;Acc:MGI:2137359]	protein_coding		0.718542413499612	0.435	0.188		4.69664424208683e-96	0.79164486360363	0.354	0.146	9.53935412010255e-92	4.69664424208683e-96		0.755093638551621
B_cells_ISG	Tpst1	protein-tyrosine sulfotransferase 1 [Source:MGI Symbol;Acc:MGI:1298231]	protein_coding		0.746397396915799	0.288	0.078		2.45406334356409e-141	0.753601578733086	0.231	0.056	4.98444805711302e-137	2.45406334356409e-141		0.749999487824442
B_cells_ISG	Tlr7	toll-like receptor 7 [Source:MGI Symbol;Acc:MGI:2176882]	protein_coding		0.725116927589042	0.276	0.064		5.08669169239212e-174	0.770165702565963	0.213	0.042	1.03315794964176e-169	5.08669169239212e-174		0.747641315077503
B_cells_ISG	Parp9	poly (ADP-ribose) polymerase family, member 9 [Source:MGI Symbol;Acc:MGI:1933117]	protein_coding		0.77773317366131	0.395	0.151		4.28330821652216e-69	0.714684845684777	0.326	0.151	8.69982731857815e-65	4.28330821652216e-69		0.746209009673044
B_cells_ISG	Blnk	B cell linker [Source:MGI Symbol;Acc:MGI:96878]	protein_coding		0.701509513617659	0.786	0.409		8.69235768650816e-163	0.790644405387159	0.703	0.313	1.76550476970667e-158	8.69235768650816e-163		0.746076959502409
B_cells_ISG	Rnase6	ribonuclease, RNase A family, 6 [Source:MGI Symbol;Acc:MGI:1925666]	protein_coding		0.659273481334168	0.502	0.234		4.18009643133919e-130	0.817139414335689	0.395	0.142	8.49019386169302e-126	4.18009643133919e-130		0.738206447834928
B_cells_ISG	Trim12c	tripartite motif-containing 12C [Source:MGI Symbol;Acc:MGI:4821183]	protein_coding		0.763316010534279	0.47	0.222		2.24203104660558e-71	0.704080455571968	0.376	0.187	4.55378925876059e-67	2.24203104660558e-71		0.733698233053124
B_cells_ISG	Trafd1	TRAF type zinc finger domain containing 1 [Source:MGI Symbol;Acc:MGI:1923551]	protein_coding		0.751443167297718	0.291	0.092		2.16989504943846e-88	0.715450567889283	0.221	0.072	4.40727383491446e-84	2.16989504943846e-88		0.7334468675935
B_cells_ISG	Tmem243	transmembrane protein 243, mitochondrial [Source:MGI Symbol;Acc:MGI:3606159]	protein_coding		0.707062648581478	0.713	0.432		3.56941583784866e-94	0.751764574666486	0.562	0.308	7.24984050825442e-90	3.56941583784866e-94		0.729413611623982
B_cells_ISG	Pik3ap1	phosphoinositide-3-kinase adaptor protein 1 [Source:MGI Symbol;Acc:MGI:1933177]	protein_coding		0.687903336489926	0.583	0.272		6.6435293880894e-133	0.762028108669044	0.515	0.211	1.34936725401484e-128	6.6435293880894e-133		0.724965722579485
B_cells_ISG	Daxx	Fas death domain-associated protein [Source:MGI Symbol;Acc:MGI:1197015]	protein_coding		0.819911721600302	0.376	0.151		3.89072371608532e-56	0.619465431418582	0.278	0.13	7.90244893974089e-52	3.89072371608532e-56		0.719688576509442
B_cells_ISG	Lyn	LYN proto-oncogene, Src family tyrosine kinase [Source:MGI Symbol;Acc:MGI:96892]	protein_coding		0.661132453509538	0.833	0.453		7.77117458219872e-159	0.771551567997524	0.766	0.366	1.57840326939038e-154	7.77117458219872e-159		0.716342010753531
B_cells_ISG	Hck	hemopoietic cell kinase [Source:MGI Symbol;Acc:MGI:96052]	protein_coding		0.697308459222107	0.315	0.091		8.69034154399997e-127	0.724028107253794	0.235	0.061	1.76509527100183e-122	8.69034154399997e-127		0.71066828323795
B_cells_ISG	Apobec3	apolipoprotein B mRNA editing enzyme, catalytic polypeptide 3 [Source:MGI Symbol;Acc:MGI:1933111]	protein_coding		0.613834708526376	0.761	0.495		8.534791085651e-120	0.801486919980503	0.71	0.414	1.73350141740658e-115	8.534791085651e-120		0.707660814253439
B_cells_ISG	Rsad2	radical S-adenosyl methionine domain containing 2 [Source:MGI Symbol;Acc:MGI:1929628]	protein_coding	0	0.814940502736437	0.179	0.01	0	7.64821548742271e-147	0.585765521713198	0.122	0.017	1.55342904765043e-142	7.64821548742271e-147	0	0.700353012224817
B_cells_ISG	Zeb2	zinc finger E-box binding homeobox 2 [Source:MGI Symbol;Acc:MGI:1344407]	protein_coding		0.636237170576561	0.385	0.154		2.07869569320627e-94	0.748648477037824	0.308	0.113	4.22203882247125e-90	2.07869569320627e-94		0.692442823807192
B_cells_ISG	Cd37	CD37 antigen [Source:MGI Symbol;Acc:MGI:88330]	protein_coding		0.614991902906022	0.956	0.731		8.17736374755816e-136	0.761346104619061	0.857	0.576	1.66090435076654e-131	8.17736374755816e-136		0.688169003762541
B_cells_ISG	Ifit1bl1	interferon induced protein with tetratricpeptide repeats 1B like 1 [Source:MGI Symbol;Acc:MGI:3650685]	protein_coding		0.701056226259289	0.218	0.065		8.20305351970143e-76	0.671405181762081	0.187	0.06	1.66612220038656e-71	8.20305351970143e-76		0.686230704010685
B_cells_ISG	Iglv1	immunoglobulin lambda variable 1 [Source:MGI Symbol;Acc:MGI:96530]	IG_V_gene		0.711750501524994	0.13	0.073		1.33574817801033e-16	0.660086413418934	0.106	0.051	2.71303812435678e-12	1.33574817801033e-16		0.685918457471964
B_cells_ISG	Sp140	Sp140 nuclear body protein [Source:MGI Symbol;Acc:MGI:3702467]	protein_coding		0.720672358173642	0.536	0.282		1.13978699508842e-65	0.649465593065988	0.383	0.194	2.3150213657241e-61	1.13978699508842e-65		0.685068975619815
B_cells_ISG	Mef2c	myocyte enhancer factor 2C [Source:MGI Symbol;Acc:MGI:99458]	protein_coding		0.597295326042053	0.92	0.528		1.58518048996653e-177	0.769849149507415	0.901	0.455	3.21966009317101e-173	1.58518048996653e-177		0.683572237774734
B_cells_ISG	Ctsh	cathepsin H [Source:MGI Symbol;Acc:MGI:107285]	protein_coding		0.589569413952938	0.643	0.34		1.7441463519068e-121	0.776107246031176	0.52	0.224	3.54253565535791e-117	1.7441463519068e-121		0.682838329992057
B_cells_ISG	Bank1	B cell scaffold protein with ankyrin repeats 1 [Source:MGI Symbol;Acc:MGI:2442120]	protein_coding		0.603594138717968	0.974	0.6		9.35693828656982e-187	0.758507461193099	0.957	0.54	1.9004877353852e-182	9.35693828656982e-187		0.681050799955534
B_cells_ISG	Oas1a	2'-5' oligoadenylate synthetase 1A [Source:MGI Symbol;Acc:MGI:2180860]	protein_coding		0.660867536674459	0.204	0.038		1.81319817678625e-236	0.694991124626293	0.154	0.017	3.68278681687054e-232	1.81319817678625e-236		0.677929330650376
B_cells_ISG	Tcf4	transcription factor 4 [Source:MGI Symbol;Acc:MGI:98506]	protein_coding		0.609588554545998	0.451	0.206		7.00809547421804e-100	0.741237188112928	0.397	0.163	1.42341427176843e-95	7.00809547421804e-100		0.675412871329463
B_cells_ISG	H2-DMa	histocompatibility 2, class II, locus DMa [Source:MGI Symbol;Acc:MGI:95921]	protein_coding		0.615834122035302	0.739	0.454		7.86364240919973e-110	0.721637848168751	0.642	0.334	1.59718440973256e-105	7.86364240919973e-110		0.668735985102027
B_cells_ISG	Trim30b	tripartite motif-containing 30B [Source:MGI Symbol;Acc:MGI:4821256]	protein_coding		0.672717236471787	0.259	0.057		1.74268000117112e-164	0.660992953007053	0.173	0.03	3.53955735037867e-160	1.74268000117112e-164		0.66685509473942
B_cells_ISG	Ifi30	interferon gamma inducible protein 30 [Source:MGI Symbol;Acc:MGI:2137648]	protein_coding		0.496207314608685	0.591	0.362		7.98193332459541e-97	0.828080638074323	0.529	0.264	1.62121047755857e-92	2.59598813705363e-92		0.662143976341504
B_cells_ISG	Serp1	stress-associated endoplasmic reticulum protein 1 [Source:MGI Symbol;Acc:MGI:92638]	protein_coding		0.596034122096678	0.711	0.447		2.52458269539617e-94	0.723442750731885	0.596	0.328	5.12767991261916e-90	2.52458269539617e-94		0.659738436414281
B_cells_ISG	Rasgrp3	RAS, guanyl releasing protein 3 [Source:MGI Symbol;Acc:MGI:3028579]	protein_coding		0.580707017747686	0.467	0.227		2.70619160607783e-110	0.737707806929718	0.435	0.178	5.49654577110468e-106	2.70619160607783e-110		0.659207412338702
B_cells_ISG	Serpinb1a	serine (or cysteine) peptidase inhibitor, clade B, member 1a [Source:MGI Symbol;Acc:MGI:1913472]	protein_coding		0.611763403056793	0.538	0.276		1.58608463896988e-88	0.702704176992164	0.383	0.161	3.22149651021172e-84	1.58608463896988e-88		0.657233790024479
B_cells_ISG	Cd55	CD55 molecule, decay accelerating factor for complement [Source:MGI Symbol;Acc:MGI:104850]	protein_coding		0.531902906779561	0.72	0.457		6.22310803281324e-121	0.777393798747455	0.685	0.361	1.2639754725447e-116	3.38656491213775e-118		0.654648352763508
B_cells_ISG	Fcer2a	Fc receptor, IgE, low affinity II, alpha polypeptide [Source:MGI Symbol;Acc:MGI:95497]	protein_coding		0.559336258742677	0.748	0.408		9.9197333777817e-128	0.74506706050541	0.634	0.288	2.01479704636124e-123	9.9197333777817e-128		0.652201659624043
B_cells_ISG	Oas3	2'-5' oligoadenylate synthetase 3 [Source:MGI Symbol;Acc:MGI:2180850]	protein_coding		0.676550648449769	0.191	0.036		1.32700459106357e-74	0.624795067700076	0.141	0.038	2.69527902490921e-70	1.32700459106357e-74		0.650672858074922
B_cells_ISG	Vpreb3	pre-B lymphocyte gene 3 [Source:MGI Symbol;Acc:MGI:98938]	protein_coding		0.598566557057502	0.438	0.214		1.46965539262077e-86	0.682350426320863	0.35	0.141	2.98501706795205e-82	1.46965539262077e-86		0.640458491689182
B_cells_ISG	Gm4070	NA	NA		0.666279037127556	0.288	0.086		9.46468889456907e-98	0.613561114765046	0.207	0.06	1.92237296137592e-93	9.46468889456907e-98		0.639920075946301
B_cells_ISG	Cnn3	calponin 3, acidic [Source:MGI Symbol;Acc:MGI:1919244]	protein_coding		0.580197951774289	0.449	0.223		3.04592254491989e-86	0.694502747568303	0.359	0.153	6.18657328098678e-82	3.04592254491989e-86		0.637350349671296
B_cells_ISG	Trim14	tripartite motif-containing 14 [Source:MGI Symbol;Acc:MGI:1921985]	protein_coding		0.584731431634769	0.394	0.209		5.02387849732225e-62	0.689585301903717	0.369	0.19	1.02039996159112e-57	5.02387849732225e-62		0.637158366769243
B_cells_ISG	Fcrl1	Fc receptor-like 1 [Source:MGI Symbol;Acc:MGI:2442862]	protein_coding		0.506097625444635	0.514	0.269		1.72944144395458e-111	0.755217714923403	0.462	0.194	3.51266851681614e-107	1.72944144395458e-111		0.630657670184019
B_cells_ISG	Swap70	SWA-70 protein [Source:MGI Symbol;Acc:MGI:1298390]	protein_coding		0.524300357981794	0.745	0.412		1.63785276985224e-124	0.725919281065499	0.643	0.305	3.32664276084688e-120	1.63785276985224e-124		0.625109819523647
B_cells_ISG	Iglc1	immunoglobulin lambda constant 1 [Source:MGI Symbol;Acc:MGI:99546]	IG_C_gene		0.523793240787598	0.42	0.226		1.83523790912063e-75	0.722166005967614	0.341	0.146	3.72755171721492e-71	1.83523790912063e-75		0.622979623377606
B_cells_ISG	Pkig	protein kinase inhibitor, gamma [Source:MGI Symbol;Acc:MGI:1343086]	protein_coding		0.526480808269626	0.597	0.315		8.95108228823634e-116	0.718572172247212	0.523	0.228	1.81805432356368e-111	8.95108228823634e-116		0.622526490258419
B_cells_ISG	Trim30c	tripartite motif-containing 30C [Source:MGI Symbol;Acc:MGI:4821257]	protein_coding	0	0.705240511885522	0.188	0.019	0	7.65374013837314e-146	0.528366026591608	0.107	0.014	1.55455115950497e-141	7.65374013837314e-146	0	0.616803269238565
B_cells_ISG	H3f3a	H3.3 histone A [Source:MGI Symbol;Acc:MGI:1097686]	protein_coding		0.518949157464236	0.98	0.876		1.19196366047667e-144	0.705975048200142	0.956	0.8	2.42099739079417e-140	1.19196366047667e-144		0.612462102832189
B_cells_ISG	Gm20559	predicted gene, 20559 [Source:MGI Symbol;Acc:MGI:5295666]	lncRNA		0.634597562189469	0.506	0.277		7.15035458529222e-66	0.583265337329891	0.416	0.217	1.4523085198187e-61	7.15035458529222e-66		0.60893144975968
B_cells_ISG	Cd22	CD22 antigen [Source:MGI Symbol;Acc:MGI:88322]	protein_coding		0.505130854566808	0.625	0.346		7.74304218294317e-107	0.711401172793753	0.56	0.263	1.57268929777759e-102	7.74304218294317e-107		0.608266013680281
B_cells_ISG	Siglecg	sialic acid binding Ig-like lectin G [Source:MGI Symbol;Acc:MGI:2443630]	protein_coding		0.565725890509834	0.486	0.232		1.10470852726608e-86	0.643546589558208	0.389	0.165	2.24377348973014e-82	1.10470852726608e-86		0.604636240034021
B_cells_ISG	Sp110	Sp110 nuclear body protein [Source:MGI Symbol;Acc:MGI:1923364]	protein_coding		0.658703823702938	0.582	0.362		3.55092905792124e-31	0.534438322072942	0.438	0.311	7.21229200954383e-27	3.55092905792124e-31		0.59657107288794
B_cells_ISG	Tnfrsf13c	tumor necrosis factor receptor superfamily, member 13c [Source:MGI Symbol;Acc:MGI:1919299]	protein_coding		0.494331513764724	0.49	0.268		1.03068109321253e-102	0.695113291703026	0.435	0.181	2.09341636842397e-98	1.81523544612321e-96		0.594722402733875
B_cells_ISG	Mitd1	MIT, microtubule interacting and transport, domain containing 1 [Source:MGI Symbol;Acc:MGI:1916278]	protein_coding		0.632860929091183	0.382	0.191		8.06401119592951e-36	0.553109861002216	0.324	0.193	1.63788131400524e-31	8.06401119592951e-36		0.5929853950467
B_cells_ISG	Icosl	icos ligand [Source:MGI Symbol;Acc:MGI:1354701]	protein_coding		0.54793162662626	0.379	0.175		1.70295994352487e-85	0.631193138428837	0.33	0.131	3.45888194129336e-81	1.70295994352487e-85		0.589562382527548
B_cells_ISG	Pxk	PX domain containing serine/threonine kinase [Source:MGI Symbol;Acc:MGI:1289230]	protein_coding		0.487382885045874	0.688	0.415		5.18951251777044e-98	0.678043044739061	0.613	0.331	1.05404188748435e-93	5.18951251777044e-98		0.582712964892468
B_cells_ISG	Kmo	kynurenine 3-monooxygenase (kynurenine 3-hydroxylase) [Source:MGI Symbol;Acc:MGI:2138151]	protein_coding		0.567582275088068	0.345	0.14		8.69809243223398e-82	0.596473312417892	0.256	0.09	1.76666955391104e-77	8.69809243223398e-82		0.58202779375298
B_cells_ISG	Dok3	docking protein 3 [Source:MGI Symbol;Acc:MGI:1351490]	protein_coding		0.491645462614482	0.469	0.25		3.8295102527423e-92	0.672112391399384	0.391	0.164	7.77811827434488e-88	3.8295102527423e-92		0.581878927006933
B_cells_ISG	Ifit1	interferon-induced protein with tetratricopeptide repeats 1 [Source:MGI Symbol;Acc:MGI:99450]	protein_coding		0.705492493997693	0.184	0.042		2.72345046694822e-34	0.453655970022444	0.146	0.06	5.53160024341853e-30	2.72345046694822e-34		0.579574232010068
B_cells_ISG	Gbp9	guanylate-binding protein 9 [Source:MGI Symbol;Acc:MGI:3605620]	protein_coding		0.625797187260795	0.368	0.174		1.61864699905301e-39	0.530482749764279	0.241	0.121	3.28763391977657e-35	1.61864699905301e-39		0.578139968512537
B_cells_ISG	Gm43305	predicted gene 43305 [Source:MGI Symbol;Acc:MGI:5663442]	lncRNA		0.520062677822291	0.439	0.238		4.76688539407643e-78	0.62738523038283	0.37	0.162	9.68202092390863e-74	4.76688539407643e-78		0.57372395410256
B_cells_ISG	Fcrla	Fc receptor-like A [Source:MGI Symbol;Acc:MGI:2138647]	protein_coding		0.507699882161659	0.54	0.291		1.23735480938001e-83	0.637097734481196	0.419	0.186	2.51319135333173e-79	1.23735480938001e-83		0.572398808321427
B_cells_ISG	Gm31243	predicted gene, 31243 [Source:MGI Symbol;Acc:MGI:5590402]	lncRNA		0.533727947948302	0.439	0.219		8.88112194877777e-76	0.610910723390293	0.284	0.11	1.80384467901625e-71	8.88112194877777e-76		0.572319335669297
B_cells_ISG	Tor1aip1	torsin A interacting protein 1 [Source:MGI Symbol;Acc:MGI:3582693]	protein_coding		0.582671741813763	0.51	0.32		1.30184907838499e-40	0.55838912167191	0.441	0.286	2.64418566310776e-36	1.30184907838499e-40		0.570530431742836
B_cells_ISG	Irf8	interferon regulatory factor 8 [Source:MGI Symbol;Acc:MGI:96395]	protein_coding		0.48571525838517	0.557	0.308		7.13592121845685e-99	0.652596264390593	0.5	0.228	1.44937695868077e-94	7.13592121845685e-99		0.569155761387882
B_cells_ISG	Trim25	tripartite motif-containing 25 [Source:MGI Symbol;Acc:MGI:102749]	protein_coding		0.625853387417795	0.377	0.183		1.94003788253015e-46	0.510742074291628	0.286	0.143	3.94041094320698e-42	1.94003788253015e-46		0.568297730854711
B_cells_ISG	BC051226	cDNA sequence BC051226 [Source:MGI Symbol;Acc:MGI:3039585]	lncRNA		0.564151050106241	0.203	0.062		5.12322227953403e-75	0.572052635023779	0.16	0.046	1.04057767719616e-70	5.12322227953403e-75		0.56810184256501
B_cells_ISG	Pax5	paired box 5 [Source:MGI Symbol;Acc:MGI:97489]	protein_coding		0.435040301173928	0.805	0.468		4.71446925803471e-144	0.697405709270741	0.797	0.404	9.5755585099943e-140	4.71446925803471e-144		0.566223005222334
B_cells_ISG	Tapbp	TAP binding protein [Source:MGI Symbol;Acc:MGI:1201689]	protein_coding		0.595077755094557	0.566	0.372		2.7017881895849e-34	0.529657800543215	0.467	0.335	5.48760199186589e-30	2.7017881895849e-34		0.562367777818886
B_cells_ISG	Cd69	CD69 antigen [Source:MGI Symbol;Acc:MGI:88343]	protein_coding		0.593595784846446	0.446	0.287		2.85013814717461e-32	0.529152954280098	0.357	0.223	5.78891559072635e-28	2.85013814717461e-32		0.561374369563272
B_cells_ISG	Baz1a	bromodomain adjacent to zinc finger domain 1A [Source:MGI Symbol;Acc:MGI:1309478]	protein_coding		0.535061374500547	0.614	0.396		1.70326302343093e-60	0.581570279426103	0.524	0.322	3.45949752689057e-56	1.70326302343093e-60		0.558315826963325
B_cells_ISG	Dhx58	DEXH (Asp-Glu-X-His) box polypeptide 58 [Source:MGI Symbol;Acc:MGI:1931560]	protein_coding		0.566995829885595	0.19	0.04		1.67464793994257e-97	0.549450510204155	0.149	0.034	3.40137743081736e-93	1.67464793994257e-97		0.558223170044875
B_cells_ISG	Oas2	2'-5' oligoadenylate synthetase 2 [Source:MGI Symbol;Acc:MGI:2180852]	protein_coding		0.591053427761345	0.178	0.029		2.45033424378267e-111	0.521106683373691	0.117	0.02	4.97687388254699e-107	2.45033424378267e-111		0.556080055567518
B_cells_ISG	B3gnt5	UDP-GlcNAc:betaGal beta-1,3-N-acetylglucosaminyltransferase 5 [Source:MGI Symbol;Acc:MGI:2137302]	protein_coding		0.509397939319371	0.424	0.215		8.97310425734246e-72	0.602023220501552	0.336	0.147	1.82252720570883e-67	8.97310425734246e-72		0.555710579910462
B_cells_ISG	Cyb561a3	cytochrome b561 family, member A3 [Source:MGI Symbol;Acc:MGI:2686925]	protein_coding		0.482818065383276	0.366	0.189		5.71097904139433e-90	0.628594713239816	0.316	0.121	1.1599569530976e-85	1.19652164106656e-86		0.555706389311546
B_cells_ISG	Lmo2	LIM domain only 2 [Source:MGI Symbol;Acc:MGI:102811]	protein_coding		0.457628700890343	0.449	0.23		4.06993278765275e-88	0.65311363819076	0.36	0.147	8.26644048500151e-84	4.06993278765275e-88		0.555371169540552
B_cells_ISG	Cxcr5	chemokine (C-X-C motif) receptor 5 [Source:MGI Symbol;Acc:MGI:103567]	protein_coding		0.501177287495554	0.378	0.188		4.50555944988466e-71	0.606602228904121	0.322	0.138	9.15124179866074e-67	4.50555944988466e-71		0.553889758199838
B_cells_ISG	Cd47	CD47 antigen (Rh-related antigen, integrin-associated signal transducer) [Source:MGI Symbol;Acc:MGI:96617]	protein_coding		0.535380746407233	0.765	0.578		1.00821870174562e-53	0.571145848245706	0.662	0.494	2.04779300511554e-49	1.00821870174562e-53		0.55326329732647
B_cells_ISG	Bcl11a	B cell CLL/lymphoma 11A (zinc finger protein) [Source:MGI Symbol;Acc:MGI:106190]	protein_coding		0.467339913739127	0.663	0.368		1.13683438803087e-122	0.637641187341721	0.637	0.299	2.30902432552949e-118	1.13683438803087e-122		0.552490550540424
B_cells_ISG	Aida	axin interactor, dorsalization associated [Source:MGI Symbol;Acc:MGI:1919737]	protein_coding		0.498819133253362	0.287	0.135		4.06576506670984e-58	0.59976689399228	0.25	0.106	8.25797542699436e-54	4.06576506670984e-58		0.549293013622821
B_cells_ISG	Zfp36	zinc finger protein 36 [Source:MGI Symbol;Acc:MGI:99180]	protein_coding		0.522609026891959	0.697	0.483		1.89152998602659e-49	0.575710633143583	0.53	0.344	3.84188655461861e-45	1.89152998602659e-49		0.549159830017771
B_cells_ISG	Rnf114	ring finger protein 114 [Source:MGI Symbol;Acc:MGI:1933159]	protein_coding		0.595950419448853	0.442	0.255		1.19552679292123e-34	0.501862967380872	0.342	0.212	2.42823446910231e-30	1.19552679292123e-34		0.548906693414862
B_cells_ISG	Vars	valyl-tRNA synthetase [Source:MGI Symbol;Acc:MGI:90675]	protein_coding		0.462638418711185	0.456	0.276		1.23395948370591e-67	0.631287970271837	0.411	0.213	2.50629510735507e-63	1.23395948370591e-67		0.546963194491511
B_cells_ISG	Nmi	N-myc (and STAT) interactor [Source:MGI Symbol;Acc:MGI:1928368]	protein_coding		0.531947275265742	0.379	0.221		1.86305634631194e-35	0.558733706444501	0.322	0.193	3.78405374499418e-31	1.86305634631194e-35		0.545340490855121
B_cells_ISG	Morc3	microrchidia 3 [Source:MGI Symbol;Acc:MGI:2136841]	protein_coding		0.48549925372456	0.443	0.27		4.89635005803489e-52	0.601709621854432	0.38	0.212	9.94497660287466e-48	4.89635005803489e-52		0.543604437789496
B_cells_ISG	Adar	adenosine deaminase, RNA-specific [Source:MGI Symbol;Acc:MGI:1889575]	protein_coding		0.537741978006617	0.37	0.193		1.00666136104079e-47	0.54865576188083	0.322	0.171	2.04462989040994e-43	1.00666136104079e-47		0.543198869943723
B_cells_ISG	Blk	B lymphoid kinase [Source:MGI Symbol;Acc:MGI:88169]	protein_coding		0.466561223157826	0.5	0.281		6.90109232175384e-93	0.616867091874943	0.455	0.199	1.40168086147142e-88	1.11839019331366e-88		0.541714157516385
B_cells_ISG	H2-T24	histocompatibility 2, T region locus 24 [Source:MGI Symbol;Acc:MGI:95958]	protein_coding		0.618381682958987	0.279	0.092		3.64611375229313e-47	0.461626654534674	0.175	0.068	7.40562164228258e-43	3.64611375229313e-47		0.540004168746831
B_cells_ISG	Lpgat1	lysophosphatidylglycerol acyltransferase 1 [Source:MGI Symbol;Acc:MGI:2446186]	protein_coding		0.47282085253662	0.417	0.225		5.70654447962484e-58	0.604958870116188	0.363	0.182	1.1590562492566e-53	5.70654447962484e-58		0.538889861326404
B_cells_ISG	Ppdpf	pancreatic progenitor cell differentiation and proliferation factor [Source:MGI Symbol;Acc:MGI:1913746]	protein_coding		0.504049307952908	0.626	0.454		2.18536950938163e-48	0.572723398571236	0.526	0.356	4.43870401050502e-44	2.18536950938163e-48		0.538386353262072
B_cells_ISG	Fchsd2	FCH and double SH3 domains 2 [Source:MGI Symbol;Acc:MGI:2448475]	protein_coding		0.412359315221111	0.836	0.613		1.18246534081362e-109	0.66183889257851	0.826	0.557	2.40170535372655e-105	1.42742831456939e-105		0.537099103899811
B_cells_ISG	Irf9	interferon regulatory factor 9 [Source:MGI Symbol;Acc:MGI:107587]	protein_coding		0.530333531005077	0.395	0.223		6.14779377446419e-37	0.537334164245038	0.302	0.172	1.24867839353142e-32	6.14779377446419e-37		0.533833847625057
B_cells_ISG	Ebf1	early B cell factor 1 [Source:MGI Symbol;Acc:MGI:95275]	protein_coding		0.452639312653301	0.971	0.589		7.87240295919894e-158	0.601704742604575	0.956	0.537	1.5989637650429e-153	7.87240295919894e-158		0.527172027628938
B_cells_ISG	Tgtp2	T cell specific GTPase 2 [Source:MGI Symbol;Acc:MGI:3710083]	protein_coding		0.648068188946658	0.283	0.12		2.0912719895912e-16	0.400114887544615	0.174	0.105	4.24758253805869e-12	2.0912719895912e-16		0.524091538245637
B_cells_ISG	Ube2l6	ubiquitin-conjugating enzyme E2L 6 [Source:MGI Symbol;Acc:MGI:1914500]	protein_coding		0.510892230285867	0.166	0.034		1.96305512124222e-152	0.533576393224432	0.13	0.019	3.98716125675506e-148	1.96305512124222e-152		0.52223431175515
B_cells_ISG	Syk	spleen tyrosine kinase [Source:MGI Symbol;Acc:MGI:99515]	protein_coding		0.469615163385799	0.667	0.381		4.54160536068008e-99	0.570063685923217	0.637	0.316	9.2244546480773e-95	4.54160536068008e-99		0.519839424654508
B_cells_ISG	Spib	Spi-B transcription factor (Spi-1/PU.1 related) [Source:MGI Symbol;Acc:MGI:892986]	protein_coding		0.37726714252687	0.333	0.186		8.32363414107878e-84	0.659407811314901	0.344	0.141	1.69061333039451e-79	6.59917097949129e-57		0.518337476920886
B_cells_ISG	Arpc5l	actin related protein 2/3 complex, subunit 5-like [Source:MGI Symbol;Acc:MGI:1921442]	protein_coding		0.497237332484679	0.65	0.436		7.38666733781923e-48	0.539059192199751	0.496	0.318	1.50030600298446e-43	7.38666733781923e-48		0.518148262342215
B_cells_ISG	Cnp	2',3'-cyclic nucleotide 3' phosphodiesterase [Source:MGI Symbol;Acc:MGI:88437]	protein_coding		0.51800556965154	0.539	0.36		5.47363520266142e-37	0.512022360474714	0.397	0.253	1.11175004601256e-32	5.47363520266142e-37		0.515013965063127
B_cells_ISG	Ehd4	EH-domain containing 4 [Source:MGI Symbol;Acc:MGI:1919619]	protein_coding		0.466141035097806	0.261	0.113		5.56508749805213e-72	0.562934989804812	0.215	0.074	1.13032492172937e-67	5.56508749805213e-72		0.514538012451309
B_cells_ISG	Pou2af1	POU domain, class 2, associating factor 1 [Source:MGI Symbol;Acc:MGI:105086]	protein_coding		0.439981843968014	0.383	0.206		5.15534142353803e-69	0.586481631324604	0.337	0.15	1.04710139653481e-64	5.15534142353803e-69		0.513231737646309
B_cells_ISG	BE692007	expressed sequence BE692007 [Source:MGI Symbol;Acc:MGI:3035348]	lncRNA		0.450985684138815	0.578	0.4		4.5034605486836e-56	0.574929346063596	0.525	0.327	9.14697872043125e-52	4.5034605486836e-56		0.512957515101205
B_cells_ISG	Ralgps2	Ral GEF with PH domain and SH3 binding motif 2 [Source:MGI Symbol;Acc:MGI:1925505]	protein_coding		0.433176228285985	0.863	0.586		1.05962637104729e-109	0.591939694206717	0.83	0.51	2.15220712223415e-105	1.05962637104729e-109		0.512557961246351
B_cells_ISG	Ptpn6	protein tyrosine phosphatase, non-receptor type 6 [Source:MGI Symbol;Acc:MGI:96055]	protein_coding		0.429112045266501	0.746	0.557		4.29007878393129e-57	0.594933895651588	0.634	0.435	8.71357901804284e-53	4.29007878393129e-57		0.512022970459044
B_cells_ISG	Capg	capping protein (actin filament), gelsolin-like [Source:MGI Symbol;Acc:MGI:1098259]	protein_coding		0.464125637071974	0.542	0.329		3.00472490660349e-56	0.547579908025187	0.396	0.204	6.10289675780235e-52	3.00472490660349e-56		0.50585277254858
B_cells_ISG	A530040E14Rik	RIKEN cDNA A530040E14 gene [Source:MGI Symbol;Acc:MGI:3612703]	lncRNA		0.566857167856536	0.219	0.061		2.63413734079657e-76	0.442641020525321	0.127	0.031	5.35019635289191e-72	2.63413734079657e-76		0.504749094190928
B_cells_ISG	Ccdc50	coiled-coil domain containing 50 [Source:MGI Symbol;Acc:MGI:1914751]	protein_coding		0.445852696193544	0.471	0.264		1.46639402531595e-60	0.563200207395721	0.379	0.188	2.97839290481922e-56	1.46639402531595e-60		0.504526451794633
B_cells_ISG	Hmox2	heme oxygenase 2 [Source:MGI Symbol;Acc:MGI:109373]	protein_coding		0.495386449951657	0.383	0.21		6.42233015556758e-31	0.512185549007447	0.257	0.147	1.30443947789733e-26	6.42233015556758e-31		0.503785999479552
B_cells_ISG	Gga2	golgi associated, gamma adaptin ear containing, ARF binding protein 2 [Source:MGI Symbol;Acc:MGI:1921355]	protein_coding		0.460490905004197	0.435	0.233		1.66233079595764e-70	0.546542707951743	0.347	0.152	3.37636007966956e-66	1.66233079595764e-70		0.50351680647797
B_cells_ISG	Tap1	transporter 1, ATP-binding cassette, sub-family B (MDR/TAP) [Source:MGI Symbol;Acc:MGI:98483]	protein_coding		0.505709618562307	0.509	0.332		3.03052179502809e-32	0.499816859404652	0.425	0.287	6.15529281788156e-28	3.03052179502809e-32		0.50276323898348
B_cells_ISG	Hspa5	heat shock protein 5 [Source:MGI Symbol;Acc:MGI:95835]	protein_coding		0.505024684922212	0.623	0.461		4.81267136848902e-32	0.492348948479552	0.47	0.329	9.77501681653805e-28	4.81267136848902e-32		0.498686816700882
B_cells_ISG	Blvrb	biliverdin reductase B (flavin reductase (NADPH)) [Source:MGI Symbol;Acc:MGI:2385271]	protein_coding		0.437974943398074	0.413	0.215		1.12704449437333e-58	0.558791812325704	0.299	0.136	2.28914007252168e-54	1.12704449437333e-58		0.498383377861889
B_cells_ISG	Cd40	CD40 antigen [Source:MGI Symbol;Acc:MGI:88336]	protein_coding		0.444139664694317	0.324	0.151		1.14839747954538e-64	0.551398880248951	0.268	0.109	2.33251012070461e-60	1.14839747954538e-64		0.497769272471634
B_cells_ISG	Scd1	stearoyl-Coenzyme A desaturase 1 [Source:MGI Symbol;Acc:MGI:98239]	protein_coding		0.414311437477207	0.426	0.236		1.60341643095427e-65	0.577902037562114	0.386	0.185	3.25669911291123e-61	1.60341643095427e-65		0.496106737519661
B_cells_ISG	Srgn	serglycin [Source:MGI Symbol;Acc:MGI:97756]	protein_coding		0.42194242160591	0.843	0.675		4.21175537798566e-66	0.562952124873287	0.762	0.566	8.55449634822668e-62	4.21175537798566e-66		0.492447273239599
B_cells_ISG	Lrrk2	leucine-rich repeat kinase 2 [Source:MGI Symbol;Acc:MGI:1913975]	protein_coding		0.431978458559889	0.464	0.256		5.70588300594513e-77	0.551250904835995	0.437	0.203	1.15892189733751e-72	5.70588300594513e-77		0.491614681697942
B_cells_ISG	Cd24a	CD24a antigen [Source:MGI Symbol;Acc:MGI:88323]	protein_coding		0.42277425561919	0.428	0.239		1.35440634241448e-56	0.557156425419721	0.326	0.154	2.75093472207806e-52	1.35440634241448e-56		0.489965340519456
B_cells_ISG	Carmil1	capping protein regulator and myosin 1 linker 1 [Source:MGI Symbol;Acc:MGI:1915982]	protein_coding		0.500786349402182	0.203	0.06		1.84193660847033e-76	0.473630850455325	0.153	0.041	3.74115744546409e-72	1.84193660847033e-76		0.487208599928754
B_cells_ISG	Apobec1	apolipoprotein B mRNA editing enzyme, catalytic polypeptide 1 [Source:MGI Symbol;Acc:MGI:103298]	protein_coding		0.453852242856516	0.251	0.105		7.60934296730682e-71	0.515031547601957	0.206	0.071	1.54553365008969e-66	7.60934296730682e-71		0.484441895229237
B_cells_ISG	Arhgap17	Rho GTPase activating protein 17 [Source:MGI Symbol;Acc:MGI:1917747]	protein_coding		0.448202130535658	0.604	0.371		5.27390288964526e-61	0.520211707007085	0.494	0.278	1.07118241591585e-56	5.27390288964526e-61		0.484206918771372
B_cells_ISG	Zcchc2	zinc finger, CCHC domain containing 2 [Source:MGI Symbol;Acc:MGI:2444114]	protein_coding		0.488632854366795	0.275	0.126		2.0257850837191e-39	0.475480995794727	0.216	0.102	4.11457208354186e-35	2.0257850837191e-39		0.482056925080761
B_cells_ISG	9930111J21Rik2	RIKEN cDNA 9930111J21 gene 2 [Source:MGI Symbol;Acc:MGI:3711310]	protein_coding		0.421669803265531	0.471	0.303		1.85578859796867e-36	0.541465011864158	0.432	0.288	3.76929222133416e-32	1.85578859796867e-36		0.481567407564844
B_cells_ISG	Etnk1	ethanolamine kinase 1 [Source:MGI Symbol;Acc:MGI:1922570]	protein_coding		0.468277767759027	0.561	0.375		2.48851084391665e-39	0.49281952176629	0.503	0.341	5.0544143750791e-35	2.48851084391665e-39		0.480548644762658
B_cells_ISG	Nampt	nicotinamide phosphoribosyltransferase [Source:MGI Symbol;Acc:MGI:1929865]	protein_coding		0.475547079076216	0.227	0.086		2.35329353366446e-38	0.473833922039572	0.177	0.077	4.77977449622589e-34	2.35329353366446e-38		0.474690500557894
B_cells_ISG	Btk	Bruton agammaglobulinemia tyrosine kinase [Source:MGI Symbol;Acc:MGI:88216]	protein_coding		0.442279711297055	0.424	0.23		9.89845136027599e-59	0.506420480787175	0.351	0.166	2.01047445578566e-54	9.89845136027599e-59		0.474350096042115
B_cells_ISG	Tmem184b	transmembrane protein 184b [Source:MGI Symbol;Acc:MGI:2445179]	protein_coding		0.438670120994368	0.184	0.059		4.78353056392586e-59	0.507372666114076	0.161	0.053	9.71582892838981e-55	4.78353056392586e-59		0.473021393554222
B_cells_ISG	Birc3	baculoviral IAP repeat-containing 3 [Source:MGI Symbol;Acc:MGI:1197007]	protein_coding		0.355715450666293	0.553	0.41		2.08175957629905e-68	0.589534464358852	0.572	0.341	4.22826187542099e-64	2.28921877138238e-43		0.472624957512572
B_cells_ISG	Hvcn1	hydrogen voltage-gated channel 1 [Source:MGI Symbol;Acc:MGI:1921346]	protein_coding		0.409461043859222	0.674	0.46		3.19189070406831e-65	0.528137760648114	0.621	0.378	6.48304920903315e-61	3.19189070406831e-65		0.468799402253668
B_cells_ISG	Cd180	CD180 antigen [Source:MGI Symbol;Acc:MGI:1194924]	protein_coding		0.422576272239011	0.443	0.245		8.50176331311812e-61	0.508467623843143	0.392	0.192	1.72679314652742e-56	8.50176331311812e-61		0.465521948041077
B_cells_ISG	Usp25	ubiquitin specific peptidase 25 [Source:MGI Symbol;Acc:MGI:1353655]	protein_coding		0.517484903093704	0.462	0.295		1.12871096205118e-26	0.410434437381444	0.416	0.291	2.29252483502215e-22	1.12871096205118e-26		0.463959670237574
B_cells_ISG	Ogfr	opioid growth factor receptor [Source:MGI Symbol;Acc:MGI:1919325]	protein_coding		0.490062245901952	0.278	0.136		5.17107679851212e-33	0.430801757606633	0.19	0.092	1.0502974085458e-28	5.17107679851212e-33		0.460432001754293
B_cells_ISG	Zdhhc14	zinc finger, DHHC domain containing 14 [Source:MGI Symbol;Acc:MGI:2653229]	protein_coding		0.423373320286643	0.245	0.1		1.99549017835609e-56	0.496669659018026	0.22	0.087	4.05304010125904e-52	1.99549017835609e-56		0.460021489652334
B_cells_ISG	Gm15987	predicted gene 15987 [Source:MGI Symbol;Acc:MGI:3801849]	lncRNA		0.361371845479116	0.41	0.229		1.4357680183343e-68	0.55604991103623	0.381	0.177	2.91618842203881e-64	1.80207862891714e-68		0.458710878257673
B_cells_ISG	Plcg2	phospholipase C, gamma 2 [Source:MGI Symbol;Acc:MGI:97616]	protein_coding		0.349396910384044	0.526	0.302		1.19714929070897e-81	0.562352522329976	0.488	0.237	2.43152992435899e-77	1.19714929070897e-81		0.45587471635701
B_cells_ISG	Phip	pleckstrin homology domain interacting protein [Source:MGI Symbol;Acc:MGI:1932404]	protein_coding		0.42875288538106	0.557	0.404		8.40102083231029e-40	0.477084712959347	0.525	0.361	1.70633134125054e-35	8.40102083231029e-40		0.452918799170204
B_cells_ISG	Cd72	CD72 antigen [Source:MGI Symbol;Acc:MGI:88345]	protein_coding		0.438598185759027	0.493	0.307		7.50451292046923e-45	0.465072053484286	0.376	0.205	1.52424161927651e-40	7.50451292046923e-45		0.451835119621657
B_cells_ISG	Irf5	interferon regulatory factor 5 [Source:MGI Symbol;Acc:MGI:1350924]	protein_coding		0.424732629443557	0.349	0.174		2.33572938951133e-53	0.47706400485804	0.248	0.106	4.74409996303646e-49	2.33572938951133e-53		0.450898317150798
B_cells_ISG	Nrm	nurim (nuclear envelope membrane protein) [Source:MGI Symbol;Acc:MGI:2146855]	protein_coding		0.380655967113744	0.305	0.174		1.74759557794343e-47	0.520312210563789	0.253	0.117	3.5495413783609e-43	1.74759557794343e-47		0.450484088838767
B_cells_ISG	Sh3bp2	SH3-domain binding protein 2 [Source:MGI Symbol;Acc:MGI:1346349]	protein_coding		0.394712206910652	0.252	0.111		1.03407081284477e-53	0.504639289121099	0.199	0.077	2.10030122796902e-49	1.03407081284477e-53		0.449675748015876
B_cells_ISG	Ctsc	cathepsin C [Source:MGI Symbol;Acc:MGI:109553]	protein_coding		0.462082622420299	0.487	0.296		7.25957988685005e-39	0.433696121863198	0.355	0.203	1.47449327081811e-34	7.25957988685005e-39		0.447889372141749
B_cells_ISG	Gm43388	predicted gene 43388 [Source:MGI Symbol;Acc:MGI:5663525]	lncRNA		0.39326249570035	0.324	0.16		3.46995999185919e-60	0.501454477873779	0.268	0.112	7.04783573946519e-56	3.46995999185919e-60		0.447358486787065
B_cells_ISG	Cmtr1	cap methyltransferase 1 [Source:MGI Symbol;Acc:MGI:1921407]	protein_coding		0.369061811867029	0.271	0.154		1.97510901562919e-40	0.516255851356046	0.264	0.136	4.01164392164445e-36	1.97510901562919e-40		0.442658831611538
B_cells_ISG	Slamf7	SLAM family member 7 [Source:MGI Symbol;Acc:MGI:1922595]	protein_coding		0.438455031632671	0.227	0.104		8.55444067880598e-48	0.445995861958025	0.169	0.064	1.73749244627228e-43	8.55444067880598e-48		0.442225446795348
B_cells_ISG	Rel	reticuloendotheliosis oncogene [Source:MGI Symbol;Acc:MGI:97897]	protein_coding		0.394347228062346	0.559	0.37		1.24424863414394e-54	0.48562029029799	0.507	0.297	2.52719340080976e-50	1.24424863414394e-54		0.439983759180168
B_cells_ISG	Dtx3l	deltex 3-like, E3 ubiquitin ligase [Source:MGI Symbol;Acc:MGI:2656973]	protein_coding		0.42587404748733	0.262	0.141		6.72815918079294e-19	0.450136415013155	0.236	0.152	1.36655641121085e-14	6.72815918079294e-19		0.438005231250243
B_cells_ISG	Serpini1	serine (or cysteine) peptidase inhibitor, clade I, member 1 [Source:MGI Symbol;Acc:MGI:1194506]	protein_coding		0.406784838604684	0.214	0.092		1.84097558178519e-42	0.466969903861656	0.182	0.076	3.73920550416389e-38	1.84097558178519e-42		0.43687737123317
B_cells_ISG	Tnfrsf13b	tumor necrosis factor receptor superfamily, member 13b [Source:MGI Symbol;Acc:MGI:1889411]	protein_coding		0.397841170021127	0.43	0.261		8.27016517617211e-43	0.474620138947801	0.365	0.202	1.67975324893232e-38	8.27016517617211e-43		0.436230654484464
B_cells_ISG	Wdfy4	WD repeat and FYVE domain containing 4 [Source:MGI Symbol;Acc:MGI:3584510]	protein_coding		0.356674855485183	0.581	0.336		1.20341794165784e-86	0.513103675910979	0.545	0.268	2.44426218130125e-82	1.20341794165784e-86		0.434889265698081
B_cells_ISG	Itpr1	inositol 1,4,5-trisphosphate receptor 1 [Source:MGI Symbol;Acc:MGI:96623]	protein_coding		0.446061516996169	0.537	0.338		1.13582315801376e-44	0.423633980595824	0.49	0.308	2.30697041624175e-40	1.13582315801376e-44		0.434847748795997
B_cells_ISG	Smim14	small integral membrane protein 14 [Source:MGI Symbol;Acc:MGI:1915802]	protein_coding		0.380153040655843	0.641	0.444		1.54181254944209e-50	0.488970449111525	0.544	0.345	3.13157546917182e-46	1.54181254944209e-50		0.434561744883684
B_cells_ISG	Btla	B and T lymphocyte associated [Source:MGI Symbol;Acc:MGI:2658978]	protein_coding		0.393311821637183	0.658	0.467		3.36541889799566e-59	0.47500581081762	0.635	0.407	6.83550232371898e-55	3.36541889799566e-59		0.434158816227402
B_cells_ISG	Coro2a	coronin, actin binding protein 2A [Source:MGI Symbol;Acc:MGI:1345966]	protein_coding		0.394385170040226	0.267	0.126		2.72457819136848e-51	0.472413268483234	0.242	0.104	5.53389076448851e-47	2.72457819136848e-51		0.43339921926173
B_cells_ISG	Clec2d	C-type lectin domain family 2, member d [Source:MGI Symbol;Acc:MGI:2135589]	protein_coding		0.441593235135396	0.669	0.506		1.94599807562255e-29	0.42511016736727	0.57	0.434	3.95251669139696e-25	1.94599807562255e-29		0.433351701251333
B_cells_ISG	Camk2d	calcium/calmodulin-dependent protein kinase II, delta [Source:MGI Symbol;Acc:MGI:1341265]	protein_coding		0.410317301788637	0.711	0.528		9.47421392601024e-52	0.44565061838889	0.658	0.458	1.92430759051194e-47	9.47421392601024e-52		0.427983960088763
B_cells_ISG	Snx30	sorting nexin family member 30 [Source:MGI Symbol;Acc:MGI:2443882]	protein_coding		0.414923970690502	0.405	0.229		4.96810931556282e-43	0.436657078083116	0.34	0.181	1.00907268308396e-38	4.96810931556282e-43		0.425790524386809
B_cells_ISG	Zfp36l1	zinc finger protein 36, C3H type-like 1 [Source:MGI Symbol;Acc:MGI:107946]	protein_coding		0.370052249513814	0.846	0.664		1.46992818582181e-47	0.480781951710611	0.717	0.548	2.98557113822268e-43	1.46992818582181e-47		0.425417100612213
B_cells_ISG	Sdc4	syndecan 4 [Source:MGI Symbol;Acc:MGI:1349164]	protein_coding		0.377847213622302	0.291	0.148		3.11854950514753e-52	0.472974211693348	0.24	0.101	6.33408589990516e-48	3.11854950514753e-52		0.425410712657825
B_cells_ISG	Pold4	polymerase (DNA-directed), delta 4 [Source:MGI Symbol;Acc:MGI:1916995]	protein_coding		0.412432688191922	0.545	0.367		2.94927564023113e-36	0.435568823517376	0.395	0.24	5.99027375287345e-32	2.94927564023113e-36		0.424000755854649
B_cells_ISG	Treml2	triggering receptor expressed on myeloid cells-like 2 [Source:MGI Symbol;Acc:MGI:2147038]	protein_coding		0.42957345424055	0.354	0.22		1.59106965820368e-24	0.41473913297483	0.301	0.191	3.2316215827775e-20	1.59106965820368e-24		0.42215629360769
B_cells_ISG	March1	NA	NA		0.385519890802683	0.629	0.364		4.36995586186462e-70	0.455460230482601	0.533	0.278	8.87581735103322e-66	4.36995586186462e-70		0.420490060642642
B_cells_ISG	Ciita	class II transactivator [Source:MGI Symbol;Acc:MGI:108445]	protein_coding		0.393697406056592	0.531	0.309		1.1129305953391e-64	0.446348204647716	0.489	0.252	2.26047333219324e-60	1.1129305953391e-64		0.420022805352154
B_cells_ISG	Smap2	small ArfGAP 2 [Source:MGI Symbol;Acc:MGI:1917030]	protein_coding		0.350641903898162	0.612	0.463		2.08916512804287e-39	0.488808451117109	0.541	0.378	4.24330329156787e-35	2.08916512804287e-39		0.419725177507635
B_cells_ISG	Ero1lb	NA	NA		0.383814678596279	0.426	0.245		9.83609379462771e-50	0.454938410501751	0.341	0.172	1.99780901062683e-45	9.83609379462771e-50		0.419376544549015
B_cells_ISG	Traf5	TNF receptor-associated factor 5 [Source:MGI Symbol;Acc:MGI:107548]	protein_coding		0.402409595926416	0.435	0.262		2.51421852518095e-35	0.428646641721929	0.354	0.212	5.10662924649503e-31	2.51421852518095e-35		0.415528118824173
B_cells_ISG	Tut4	terminal uridylyl transferase 4 [Source:MGI Symbol;Acc:MGI:2445126]	protein_coding		0.410339965609409	0.776	0.609		9.50184285403731e-35	0.420111349884381	0.66	0.531	1.92991930208352e-30	9.50184285403731e-35		0.415225657746895
B_cells_ISG	Selenow	selenoprotein W [Source:MGI Symbol;Acc:MGI:1100878]	protein_coding		0.464297735325636	0.801	0.666		5.82131310684547e-20	0.359752797520976	0.646	0.552	1.18236690513138e-15	5.82131310684547e-20		0.412025266423306
B_cells_ISG	Dnajc7	DnaJ heat shock protein family (Hsp40) member C7 [Source:MGI Symbol;Acc:MGI:1928373]	protein_coding		0.458707140350416	0.525	0.378		6.44290461485532e-17	0.363921789946343	0.401	0.309	1.30861835632326e-12	6.44290461485532e-17		0.411314465148379
B_cells_ISG	Lpxn	leupaxin [Source:MGI Symbol;Acc:MGI:2147677]	protein_coding		0.415231868588663	0.373	0.241		1.57126945842834e-25	0.406551851504412	0.284	0.173	3.1914053970138e-21	1.57126945842834e-25		0.410891860046537
B_cells_ISG	Sypl	synaptophysin-like protein [Source:MGI Symbol;Acc:MGI:108081]	protein_coding		0.340592037332976	0.355	0.211		1.94478825651113e-40	0.480749418035163	0.276	0.14	3.95005942779976e-36	1.94478825651113e-40		0.410670727684069
B_cells_ISG	Abhd17b	abhydrolase domain containing 17B [Source:MGI Symbol;Acc:MGI:1917816]	protein_coding		0.332539865941379	0.497	0.333		5.64131136896185e-52	0.485766972657917	0.465	0.267	1.14580675214984e-47	2.47558838846793e-50		0.409153419299648
B_cells_ISG	Sell	selectin, lymphocyte [Source:MGI Symbol;Acc:MGI:98279]	protein_coding		0.394708234704001	0.766	0.619		6.5291122769468e-27	0.418807672221058	0.664	0.545	1.32612799457066e-22	6.5291122769468e-27		0.406757953462529
B_cells_ISG	Ier5	immediate early response 5 [Source:MGI Symbol;Acc:MGI:1337072]	protein_coding		0.30736207517852	0.508	0.391		4.91397707839583e-41	0.50611400237746	0.43	0.271	9.98077884392977e-37	7.53617922313635e-32		0.40673803877799
B_cells_ISG	Aldh2	aldehyde dehydrogenase 2, mitochondrial [Source:MGI Symbol;Acc:MGI:99600]	protein_coding		0.3296860251527	0.339	0.194		3.00774399970088e-47	0.483358867582962	0.25	0.113	6.10902883779246e-43	3.00774399970088e-47		0.406522446367831
B_cells_ISG	Tent5a	terminal nucleotidyltransferase 5A [Source:MGI Symbol;Acc:MGI:2670964]	protein_coding		0.434012900709794	0.233	0.118		4.22968542046728e-18	0.373977431503681	0.172	0.1	8.59091405751108e-14	4.22968542046728e-18		0.403995166106737
B_cells_ISG	Rubcnl	RUN and cysteine rich domain containing beclin 1 interacting protein like [Source:MGI Symbol;Acc:MGI:2685590]	protein_coding		0.392050479511369	0.316	0.157		6.94256988812249e-42	0.412313931240438	0.233	0.107	1.41010536997656e-37	6.94256988812249e-42		0.402182205375903
B_cells_ISG	Pmf1	polyamine-modulated factor 1 [Source:MGI Symbol;Acc:MGI:1914287]	protein_coding		0.33766185487126	0.294	0.177		3.69722096569776e-38	0.466621989339521	0.232	0.112	7.50942550342871e-34	3.69722096569776e-38		0.402141922105391
B_cells_ISG	Mgat1	mannoside acetylglucosaminyltransferase 1 [Source:MGI Symbol;Acc:MGI:96973]	protein_coding		0.37815958881226	0.287	0.162		7.50365670472835e-28	0.425751509578079	0.224	0.122	1.52406771329738e-23	7.50365670472835e-28		0.40195554919517
B_cells_ISG	Ikzf3	IKAROS family zinc finger 3 [Source:MGI Symbol;Acc:MGI:1342542]	protein_coding		0.339129262893939	0.807	0.608		9.97162771166286e-66	0.464314930057192	0.766	0.529	2.02533730451584e-61	9.97162771166286e-66		0.401722096475566
B_cells_ISG	Psmb9	proteasome (prosome, macropain) subunit, beta type 9 (large multifunctional peptidase 2) [Source:MGI Symbol;Acc:MGI:1346526]	protein_coding		0.421959151209249	0.596	0.458		4.61016917061639e-23	0.37990059387379	0.5	0.386	9.36371460243895e-19	4.61016917061639e-23		0.400929872541519
B_cells_ISG	Ltb	lymphotoxin B [Source:MGI Symbol;Acc:MGI:104796]	protein_coding		0.347518554896672	0.924	0.809		2.32424358760658e-53	0.45333209517528	0.887	0.744	4.72077115078773e-49	2.32424358760658e-53		0.400425325035976
B_cells_ISG	Pou2f2	POU domain, class 2, transcription factor 2 [Source:MGI Symbol;Acc:MGI:101897]	protein_coding		0.349499928982694	0.581	0.391		1.89133652222442e-58	0.446412393321262	0.585	0.344	3.84149361029002e-54	1.89133652222442e-58		0.397956161151978
B_cells_ISG	Tdrd7	tudor domain containing 7 [Source:MGI Symbol;Acc:MGI:2140279]	protein_coding		0.39071354626819	0.142	0.038		6.17695889033783e-62	0.404768792037534	0.11	0.028	1.25460212021652e-57	6.17695889033783e-62		0.397741169152862
B_cells_ISG	Parp1	poly (ADP-ribose) polymerase family, member 1 [Source:MGI Symbol;Acc:MGI:1340806]	protein_coding		0.347166215658416	0.457	0.318		3.36132443999763e-31	0.447264168127997	0.371	0.234	6.82718607007919e-27	3.36132443999763e-31		0.397215191893207
B_cells_ISG	Taldo1	transaldolase 1 [Source:MGI Symbol;Acc:MGI:1274789]	protein_coding		0.364214331952705	0.549	0.42		2.26571005599526e-22	0.429630917727207	0.401	0.294	4.60188369473197e-18	2.26571005599526e-22		0.396922624839956
B_cells_ISG	Ctsz	cathepsin Z [Source:MGI Symbol;Acc:MGI:1891190]	protein_coding		0.315921156183901	0.439	0.277		1.58575313928536e-46	0.473423565154526	0.331	0.172	3.2208232012025e-42	1.58575313928536e-46		0.394672360669213
B_cells_ISG	Dennd5b	DENN/MADD domain containing 5B [Source:MGI Symbol;Acc:MGI:2444273]	protein_coding		0.284175552445454	0.338	0.2		3.56713235419648e-57	0.504089931085149	0.337	0.16	7.24520252460847e-53	3.71366475872401e-46		0.394132741765301
B_cells_ISG	Mcl1	myeloid cell leukemia sequence 1 [Source:MGI Symbol;Acc:MGI:101769]	protein_coding		0.376792704269997	0.714	0.585		1.13172862822418e-33	0.411033350028573	0.619	0.467	2.29865401678613e-29	1.13172862822418e-33		0.393913027149285
B_cells_ISG	Lmbrd1	LMBR1 domain containing 1 [Source:MGI Symbol;Acc:MGI:1915671]	protein_coding		0.320022442095555	0.476	0.315		1.76284427903522e-45	0.46777611963293	0.4	0.227	3.58051301514844e-41	1.76284427903522e-45		0.393899280864242
B_cells_ISG	Ncf1	neutrophil cytosolic factor 1 [Source:MGI Symbol;Acc:MGI:97283]	protein_coding		0.302905780425954	0.31	0.179		4.93878144409987e-49	0.48377540787201	0.257	0.117	1.00311589911112e-44	2.01567893433796e-46		0.393340594148982
B_cells_ISG	Mylip	myosin regulatory light chain interacting protein [Source:MGI Symbol;Acc:MGI:2388271]	protein_coding		0.322592234996226	0.434	0.3		5.66801541991984e-32	0.457092457602299	0.379	0.239	1.15123061193992e-27	5.66801541991984e-32		0.389842346299263
B_cells_ISG	Cyp4f18	cytochrome P450, family 4, subfamily f, polypeptide 18 [Source:MGI Symbol;Acc:MGI:1919304]	protein_coding		0.351071849308894	0.283	0.157		4.58841393427084e-43	0.42841811513565	0.227	0.102	9.3195275418975e-39	4.58841393427084e-43		0.389744982222272
B_cells_ISG	Myo1c	myosin IC [Source:MGI Symbol;Acc:MGI:106612]	protein_coding		0.302428943150316	0.292	0.166		3.72076557887745e-49	0.47636809636712	0.263	0.119	7.55724696725799e-45	7.68497352367471e-46		0.389398519758718
B_cells_ISG	Gvin1	GTPase, very large interferon inducible 1 [Source:MGI Symbol;Acc:MGI:1921808]	protein_coding		0.361309608649083	0.175	0.068		3.06332644345418e-39	0.416383426954222	0.146	0.057	6.22192233929979e-35	3.06332644345418e-39		0.388846517801653
B_cells_ISG	Hhex	hematopoietically expressed homeobox [Source:MGI Symbol;Acc:MGI:96086]	protein_coding		0.387896478042572	0.331	0.175		2.7036776485456e-38	0.38852188830156	0.229	0.107	5.49143967196097e-34	2.7036776485456e-38		0.388209183172066
B_cells_ISG	Ncf4	neutrophil cytosolic factor 4 [Source:MGI Symbol;Acc:MGI:109186]	protein_coding		0.312961379394317	0.391	0.26		1.42369253470554e-32	0.462561404929611	0.289	0.164	2.89166190724042e-28	1.42369253470554e-32		0.387761392161964
B_cells_ISG	2010309G21Rik	RIKEN cDNA 2010309G21 gene [Source:MGI Symbol;Acc:MGI:1917268]	lncRNA		0.33316460494159	0.281	0.16		7.01209287729962e-39	0.44046453580888	0.212	0.097	1.42422618430833e-34	7.01209287729962e-39		0.386814570375235
B_cells_ISG	Ap1s3	adaptor-related protein complex AP-1, sigma 3 [Source:MGI Symbol;Acc:MGI:1891304]	protein_coding		0.366770496841986	0.298	0.158		5.02771927221351e-30	0.405583909128687	0.261	0.144	1.02118006137929e-25	5.02771927221351e-30		0.386177202985336
B_cells_ISG	Il10ra	interleukin 10 receptor, alpha [Source:MGI Symbol;Acc:MGI:96538]	protein_coding		0.316302519851794	0.255	0.148		8.61162242151076e-51	0.451141110709479	0.241	0.104	1.74910663003305e-46	2.77377284222275e-39		0.383721815280637
B_cells_ISG	Snx9	sorting nexin 9 [Source:MGI Symbol;Acc:MGI:1913866]	protein_coding		0.324148228214412	0.456	0.286		4.20033827167486e-41	0.442506790221255	0.385	0.219	8.53130706359881e-37	4.20033827167486e-41		0.383327509217834
B_cells_ISG	Cr2	complement receptor 2 [Source:MGI Symbol;Acc:MGI:88489]	protein_coding		0.395238981624916	0.461	0.271		3.35305737114691e-38	0.370679465154185	0.376	0.208	6.81039482653648e-34	3.35305737114691e-38		0.38295922338955
B_cells_ISG	H2-Eb2	histocompatibility 2, class II antigen E beta2 [Source:MGI Symbol;Acc:MGI:95902]	protein_coding		0.380302162708113	0.308	0.172		3.29673102347563e-32	0.383107393289974	0.221	0.11	6.69599038178134e-28	3.29673102347563e-32		0.381704777999044
B_cells_ISG	Tor1aip2	torsin A interacting protein 2 [Source:MGI Symbol;Acc:MGI:3582695]	protein_coding		0.370616430627059	0.326	0.209		2.02491789446832e-21	0.383318789931861	0.273	0.175	4.1128107354546e-17	2.02491789446832e-21		0.37696761027946
B_cells_ISG	Trp53i11	transformation related protein 53 inducible protein 11 [Source:MGI Symbol;Acc:MGI:2670995]	protein_coding		0.276684977033031	0.268	0.154		1.97144411114465e-40	0.475078508931232	0.251	0.122	4.00420013414589e-36	1.97144411114465e-40		0.375881742982131
B_cells_ISG	Prkcd	protein kinase C, delta [Source:MGI Symbol;Acc:MGI:97598]	protein_coding		0.34188474998224	0.319	0.181		3.85814287123722e-34	0.40915493439284	0.255	0.133	7.83627398576991e-30	3.85814287123722e-34		0.37551984218754
B_cells_ISG	Fgd2	FYVE, RhoGEF and PH domain containing 2 [Source:MGI Symbol;Acc:MGI:1347084]	protein_coding		0.343320607192915	0.221	0.105		1.26784488510614e-37	0.407279824877364	0.187	0.082	2.57511974613909e-33	1.26784488510614e-37		0.375300216035139
B_cells_ISG	H2-DMb1	histocompatibility 2, class II, locus Mb1 [Source:MGI Symbol;Acc:MGI:95922]	protein_coding		0.339444299586679	0.328	0.18		1.88000024338593e-39	0.409428018377286	0.266	0.131	3.81846849434117e-35	1.88000024338593e-39		0.374436158981983
B_cells_ISG	Ptp4a3	protein tyrosine phosphatase 4a3 [Source:MGI Symbol;Acc:MGI:1277098]	protein_coding		0.3275246709426	0.564	0.409		8.64340373352242e-30	0.417253484654557	0.44	0.301	1.75556173231574e-25	8.64340373352242e-30		0.372389077798579
B_cells_ISG	Themis2	thymocyte selection associated family member 2 [Source:MGI Symbol;Acc:MGI:2446213]	protein_coding		0.306777795431887	0.202	0.097		1.62623102732369e-56	0.430171715514629	0.176	0.061	3.30303783959714e-52	5.09026594436208e-52		0.368474755473258
B_cells_ISG	Kynu	kynureninase [Source:MGI Symbol;Acc:MGI:1918039]	protein_coding		0.29141223354507	0.26	0.143		7.41505370814323e-50	0.439866028973288	0.246	0.108	1.50607155866097e-45	1.51788550323759e-45		0.365639131259179
B_cells_ISG	Prr5	proline rich 5 (renal) [Source:MGI Symbol;Acc:MGI:1924714]	protein_coding		0.339426423559528	0.229	0.114		3.47281567116948e-40	0.387831021395429	0.177	0.073	7.05363590971233e-36	3.47281567116948e-40		0.363628722477478
B_cells_ISG	Snn	stannin [Source:MGI Symbol;Acc:MGI:1276549]	protein_coding		0.30864552978198	0.334	0.192		2.89376096488693e-39	0.417934903881725	0.28	0.141	5.87751789578184e-35	2.89376096488693e-39		0.363290216831853
B_cells_ISG	Dennd4a	DENN/MADD domain containing 4A [Source:MGI Symbol;Acc:MGI:2142979]	protein_coding		0.260117187647444	0.461	0.316		8.5855860226204e-50	0.463120576332691	0.443	0.252	1.74381837705443e-45	2.04079120919046e-40		0.361618881990067
B_cells_ISG	Ncf2	neutrophil cytosolic factor 2 [Source:MGI Symbol;Acc:MGI:97284]	protein_coding		0.305820777003814	0.297	0.165		5.58184113171759e-41	0.416439077795292	0.237	0.11	1.13372775226316e-36	5.58184113171759e-41		0.361129927399553
B_cells_ISG	Ppp3ca	protein phosphatase 3, catalytic subunit, alpha isoform [Source:MGI Symbol;Acc:MGI:107164]	protein_coding		0.3096202396907	0.83	0.611		1.73518555902628e-66	0.411848050723538	0.792	0.563	3.52433538893827e-62	1.73518555902628e-66		0.360734145207119
B_cells_ISG	Ddx24	DEAD box helicase 24 [Source:MGI Symbol;Acc:MGI:1351337]	protein_coding		0.335407128469177	0.538	0.419		7.46417897539492e-24	0.385693059902331	0.467	0.356	1.51604939169246e-19	7.46417897539492e-24		0.360550094185754
B_cells_ISG	Dpp4	dipeptidylpeptidase 4 [Source:MGI Symbol;Acc:MGI:94919]	protein_coding		0.32922067637639	0.368	0.266		8.07792025772923e-16	0.390086335441018	0.313	0.229	1.64070638354738e-11	8.07792025772923e-16		0.359653505908704
B_cells_ISG	Cd86	CD86 antigen [Source:MGI Symbol;Acc:MGI:101773]	protein_coding		0.37990251505499	0.232	0.115		4.01919493307239e-25	0.335220030926494	0.183	0.094	8.16338682856333e-21	4.01919493307239e-25		0.357561272990742
B_cells_ISG	Mif4gd	MIF4G domain containing [Source:MGI Symbol;Acc:MGI:1916924]	protein_coding		0.262085852139708	0.444	0.307		3.97359832472652e-38	0.451396262284603	0.338	0.189	8.07077555735204e-34	1.75560462754479e-34		0.356741057212155
B_cells_ISG	Stap1	signal transducing adaptor family member 1 [Source:MGI Symbol;Acc:MGI:1926193]	protein_coding		0.281519763717806	0.534	0.381		1.97153102096526e-43	0.431727352534158	0.484	0.297	4.00437665668254e-39	7.12636032184378e-41		0.356623558125982
B_cells_ISG	Gns	glucosamine (N-acetyl)-6-sulfatase [Source:MGI Symbol;Acc:MGI:1922862]	protein_coding		0.302746698467035	0.275	0.158		3.55118967783068e-36	0.409866547422988	0.221	0.107	7.21282135464189e-32	3.55118967783068e-36		0.356306622945011
B_cells_ISG	Gm12185	predicted gene 12185 [Source:MGI Symbol;Acc:MGI:3652173]	protein_coding		0.410091730294197	0.371	0.231		3.13620668296663e-12	0.299070897563357	0.289	0.214	6.36994939377351e-08	3.13620668296663e-12		0.354581313928777
B_cells_ISG	Arhgap26	Rho GTPase activating protein 26 [Source:MGI Symbol;Acc:MGI:1918552]	lncRNA		0.313191371866619	0.543	0.345		1.00094502081911e-52	0.395600595760723	0.513	0.305	2.03301943178569e-48	1.00094502081911e-52		0.354395983813671
B_cells_ISG	Arhgap26	Rho GTPase activating protein 26 [Source:MGI Symbol;Acc:MGI:1918552]	protein_coding		0.313191371866619	0.543	0.345		1.00094502081911e-52	0.395600595760723	0.513	0.305	2.03301943178569e-48	1.00094502081911e-52		0.354395983813671
B_cells_ISG	Gpr18	G protein-coupled receptor 18 [Source:MGI Symbol;Acc:MGI:107859]	protein_coding		0.316788915713424	0.461	0.35		6.99562070425465e-15	0.391126345805248	0.349	0.267	1.42088052124116e-10	6.99562070425465e-15		0.353957630759336
B_cells_ISG	Plekha2	pleckstrin homology domain-containing, family A (phosphoinositide binding specific) member 2 [Source:MGI Symbol;Acc:MGI:1928144]	protein_coding		0.273164186484574	0.457	0.321		4.79137923569876e-37	0.434281732004014	0.436	0.278	9.73177036562774e-33	4.79137923569876e-37		0.353722959244294
B_cells_ISG	Sh3bp5	SH3-domain binding protein 5 (BTK-associated) [Source:MGI Symbol;Acc:MGI:1344391]	protein_coding		0.269416294624433	0.546	0.392		2.29555634597701e-44	0.437370201266536	0.507	0.319	4.66250449431391e-40	1.73766667287976e-42		0.353393247945485
B_cells_ISG	Casp4	caspase 4, apoptosis-related cysteine peptidase [Source:MGI Symbol;Acc:MGI:107700]	protein_coding		0.287344507349576	0.116	0.038		1.76961370328382e-61	0.418820890165978	0.111	0.028	3.59426239273977e-57	1.76961370328382e-61		0.353082698757777
B_cells_ISG	Haao	3-hydroxyanthranilate 3,4-dioxygenase [Source:MGI Symbol;Acc:MGI:1349444]	protein_coding		0.329482435162987	0.318	0.187		4.52497443111231e-31	0.3763431209449	0.234	0.122	9.19067556703221e-27	4.52497443111231e-31		0.352912778053944
B_cells_ISG	Lyl1	lymphoblastomic leukemia 1 [Source:MGI Symbol;Acc:MGI:96891]	protein_coding		0.31567128964767	0.216	0.116		7.56997250383659e-38	0.386181153579267	0.169	0.07	1.53753711525425e-33	7.56997250383659e-38		0.350926221613469
B_cells_ISG	Cd38	CD38 antigen [Source:MGI Symbol;Acc:MGI:107474]	protein_coding		0.311799744180654	0.391	0.225		3.79869246651189e-40	0.387700663597764	0.294	0.149	7.71552426873229e-36	3.79869246651189e-40		0.349750203889209
B_cells_ISG	Ogfrl1	opioid growth factor receptor-like 1 [Source:MGI Symbol;Acc:MGI:1917405]	protein_coding		0.328734377975853	0.118	0.036		6.49681993570347e-64	0.366488375121375	0.104	0.024	1.31956909714073e-59	6.49681993570347e-64		0.347611376548614
B_cells_ISG	Psme1	proteasome (prosome, macropain) activator subunit 1 (PA28 alpha) [Source:MGI Symbol;Acc:MGI:1096367]	protein_coding		0.323986361291929	0.805	0.676		5.3763355314956e-23	0.371065930105774	0.712	0.604	1.09198750980207e-18	5.3763355314956e-23		0.347526145698852
B_cells_ISG	Gimap1	GTPase, IMAP family member 1 [Source:MGI Symbol;Acc:MGI:109368]	protein_coding		0.33368064668784	0.669	0.524		5.91818442827091e-21	0.361149800680493	0.53	0.424	1.2020424392261e-16	5.91818442827091e-21		0.347415223684166
B_cells_ISG	Cd81	CD81 antigen [Source:MGI Symbol;Acc:MGI:1096398]	protein_coding		0.27798952690278	0.378	0.234		1.17944845059067e-40	0.410152860025189	0.271	0.133	2.39557774799471e-36	1.17944845059067e-40		0.344071193463984
B_cells_ISG	Cmtm7	CKLF-like MARVEL transmembrane domain containing 7 [Source:MGI Symbol;Acc:MGI:2447166]	protein_coding		0.328642820002244	0.438	0.304		1.00847145120139e-21	0.358438280956928	0.335	0.223	2.04830636453514e-17	1.00847145120139e-21		0.343540550479586
B_cells_ISG	Pxdc1	PX domain containing 1 [Source:MGI Symbol;Acc:MGI:1914145]	protein_coding		0.306384398245975	0.348	0.201		4.69671239097017e-41	0.377970350042772	0.29	0.143	9.53949253729951e-37	4.69671239097017e-41		0.342177374144374
B_cells_ISG	Gm20513	predicted gene 20513 [Source:MGI Symbol;Acc:MGI:5141978]	lncRNA		0.373837705733399	0.267	0.135		1.29432279869473e-24	0.30925870024526	0.16	0.077	2.62889903642886e-20	1.29432279869473e-24		0.34154820298933
B_cells_ISG	Lgals3bp	lectin, galactoside-binding, soluble, 3 binding protein [Source:MGI Symbol;Acc:MGI:99554]	protein_coding		0.361856440245544	0.213	0.109		3.66154734439154e-13	0.319023936333385	0.161	0.101	7.43696881119365e-09	3.66154734439154e-13		0.340440188289465
B_cells_ISG	Gem	GTP binding protein (gene overexpressed in skeletal muscle) [Source:MGI Symbol;Acc:MGI:99844]	protein_coding		0.374740620087227	0.199	0.094		6.81890001787882e-30	0.302179345670648	0.122	0.049	1.38498678263137e-25	6.81890001787882e-30		0.338459982878938
B_cells_ISG	Map2k1	mitogen-activated protein kinase kinase 1 [Source:MGI Symbol;Acc:MGI:1346866]	protein_coding		0.357314078231544	0.381	0.227		5.46857185469866e-21	0.319381889098841	0.285	0.181	1.11072162940785e-16	5.46857185469866e-21		0.338347983665193
B_cells_ISG	Man1a	mannosidase 1, alpha [Source:MGI Symbol;Acc:MGI:104677]	protein_coding		0.288107338611966	0.78	0.627		4.28408677540134e-48	0.388536085945825	0.751	0.577	8.70140864951765e-44	4.28408677540134e-48		0.338321712278896
B_cells_ISG	H2-Q6	histocompatibility 2, Q region locus 6 [Source:MGI Symbol;Acc:MGI:95935]	protein_coding		0.273758562870139	0.477	0.377		2.85704057753967e-27	0.394862344738425	0.42	0.287	5.80293511704083e-23	2.925169329229e-23		0.334310453804282
B_cells_ISG	Irf2	interferon regulatory factor 2 [Source:MGI Symbol;Acc:MGI:96591]	protein_coding		0.302919484833653	0.656	0.52		1.99540690544394e-25	0.360809170708825	0.565	0.446	4.05287096564718e-21	1.99540690544394e-25		0.331864327771239
B_cells_ISG	Iglv3	immunoglobulin lambda variable 3 [Source:MGI Symbol;Acc:MGI:3645509]	IG_V_gene		0.378825548231804	0.197	0.092		2.54307654415917e-43	0.28345466813643	0.141	0.05	5.16524276884169e-39	2.54307654415917e-43		0.331140108184117
B_cells_ISG	Laptm4a	lysosomal-associated protein transmembrane 4A [Source:MGI Symbol;Acc:MGI:108017]	protein_coding		0.257097521603851	0.432	0.339		2.40030832188227e-21	0.40326748804092	0.346	0.239	4.87526623257508e-17	2.40030832188227e-21		0.330182504822385
B_cells_ISG	Map3k8	mitogen-activated protein kinase kinase kinase 8 [Source:MGI Symbol;Acc:MGI:1346878]	protein_coding		0.317850857800814	0.176	0.082		4.46189498081275e-31	0.340937901259847	0.127	0.051	9.06255489552877e-27	4.46189498081275e-31		0.329394379530331
B_cells_ISG	Plekhm3	pleckstrin homology domain containing, family M, member 3 [Source:MGI Symbol;Acc:MGI:2443627]	protein_coding		0.279400047774813	0.371	0.219		8.53555458543174e-38	0.378169226264056	0.321	0.174	1.73365649184704e-33	8.53555458543174e-38		0.328784637019434
B_cells_ISG	Uvrag	UV radiation resistance associated gene [Source:MGI Symbol;Acc:MGI:1925860]	protein_coding		0.326294056643514	0.622	0.446		2.03788162961699e-29	0.330234837418697	0.528	0.38	4.13914137791506e-25	2.03788162961699e-29		0.328264447031106
B_cells_ISG	Lat2	linker for activation of T cells family, member 2 [Source:MGI Symbol;Acc:MGI:1926479]	protein_coding		0.350387955021279	0.29	0.161		8.54644849994044e-27	0.302699857736259	0.187	0.093	1.7358691548229e-22	8.54644849994044e-27		0.326543906378769
B_cells_ISG	Txndc5	thioredoxin domain containing 5 [Source:MGI Symbol;Acc:MGI:2145316]	protein_coding		0.266045736784407	0.287	0.191		8.40026245541293e-31	0.386135622461576	0.237	0.126	1.70617730731892e-26	1.19846208623509e-26		0.326090679622991
B_cells_ISG	Fcgr2b	Fc receptor, IgG, low affinity IIb [Source:MGI Symbol;Acc:MGI:95499]	protein_coding		0.355136225020547	0.272	0.142		7.15382244174825e-21	0.29348336869946	0.172	0.091	1.45301287614349e-16	7.15382244174825e-21		0.324309796860003
B_cells_ISG	Trim59	tripartite motif-containing 59 [Source:MGI Symbol;Acc:MGI:1914199]	protein_coding		0.347476743928972	0.359	0.236		2.12145121973923e-15	0.300603109883233	0.255	0.171	4.30887957241235e-11	2.12145121973923e-15		0.324039926906103
B_cells_ISG	Zc3hav1	zinc finger CCCH type, antiviral 1 [Source:MGI Symbol;Acc:MGI:1926031]	protein_coding		0.343107520953103	0.52	0.373		4.27824181563613e-15	0.303604532260553	0.45	0.362	8.68953695173855e-11	4.27824181563613e-15		0.323356026606828
B_cells_ISG	Dbnl	drebrin-like [Source:MGI Symbol;Acc:MGI:700006]	protein_coding		0.344500522044684	0.456	0.337		3.38058596143541e-15	0.301334354104466	0.331	0.243	6.86630814627147e-11	3.38058596143541e-15		0.322917438074575
B_cells_ISG	Sorl1	sortilin-related receptor, LDLR class A repeats-containing [Source:MGI Symbol;Acc:MGI:1202296]	protein_coding		0.256726454215502	0.546	0.396		5.46458232472127e-36	0.388852997322093	0.52	0.35	1.10991131597414e-31	5.46458232472127e-36		0.322789725768797
B_cells_ISG	Cnr2	cannabinoid receptor 2 (macrophage) [Source:MGI Symbol;Acc:MGI:104650]	protein_coding		0.280231955244928	0.262	0.149		1.28014510484969e-31	0.361912234521013	0.226	0.115	2.6001027224602e-27	1.28014510484969e-31		0.321072094882971
B_cells_ISG	Syvn1	synovial apoptosis inhibitor 1, synoviolin [Source:MGI Symbol;Acc:MGI:1921376]	protein_coding		0.343698337387445	0.264	0.149		6.51903293521672e-19	0.296166837410583	0.182	0.103	1.32408077947187e-14	6.51903293521672e-19		0.319932587399014
B_cells_ISG	H2-T22	histocompatibility 2, T region locus 22 [Source:MGI Symbol;Acc:MGI:95956]	protein_coding		0.336958332046946	0.461	0.361		9.47223692650145e-11	0.299419218707119	0.361	0.291	1.92390604214171e-06	9.47223692650145e-11		0.318188775377032
B_cells_ISG	Ppm1k	protein phosphatase 1K (PP2C domain containing) [Source:MGI Symbol;Acc:MGI:2442111]	protein_coding		0.278517491363545	0.138	0.068		3.0999842077404e-28	0.355578534095577	0.134	0.059	6.29637792434153e-24	3.0999842077404e-28		0.317048012729561
B_cells_ISG	Irf4	interferon regulatory factor 4 [Source:MGI Symbol;Acc:MGI:1096873]	protein_coding		0.267769090707052	0.264	0.162		8.07871193338848e-32	0.365310758645953	0.242	0.125	1.64086718079053e-27	8.07871193338848e-32		0.316539924676502
B_cells_ISG	Pgls	6-phosphogluconolactonase [Source:MGI Symbol;Acc:MGI:1913421]	protein_coding		0.250699945475878	0.497	0.391		5.6807518317427e-20	0.379855972770497	0.395	0.289	1.15381750454526e-15	5.6807518317427e-20		0.315277959123187
B_cells_ISG	Arf4	ADP-ribosylation factor 4 [Source:MGI Symbol;Acc:MGI:99433]	protein_coding		0.28900613887758	0.379	0.281		3.28638676873886e-16	0.33867641866166	0.286	0.198	6.6749801659855e-12	3.28638676873886e-16		0.31384127876962
B_cells_ISG	Cep85	centrosomal protein 85 [Source:MGI Symbol;Acc:MGI:1917262]	protein_coding		0.282029505793323	0.242	0.152		9.30525557109005e-21	0.345358842948483	0.189	0.106	1.8899904590441e-16	9.30525557109005e-21		0.313694174370903
B_cells_ISG	Ddx60	DExD/H box helicase 60 [Source:MGI Symbol;Acc:MGI:2384570]	protein_coding		0.349548508471426	0.191	0.101		6.84895016873353e-08	0.27775390830015	0.15	0.105	0.00139109026877147	6.84895016873353e-08		0.313651208385788
B_cells_ISG	Tec	tec protein tyrosine kinase [Source:MGI Symbol;Acc:MGI:98662]	protein_coding		0.267746505395276	0.477	0.3		6.05365258636636e-38	0.359427201517432	0.391	0.227	1.22955737681687e-33	6.05365258636636e-38		0.313586853456354
B_cells_ISG	Ezr	ezrin [Source:MGI Symbol;Acc:MGI:98931]	protein_coding		0.283397714082853	0.58	0.494		4.89507260244775e-16	0.342685339647818	0.5	0.412	9.94238196283163e-12	4.89507260244775e-16		0.313041526865335
B_cells_ISG	Snx5	sorting nexin 5 [Source:MGI Symbol;Acc:MGI:1916428]	protein_coding		0.275973406254824	0.581	0.448		1.03534219816916e-19	0.348717043414355	0.445	0.331	2.10288353870138e-15	1.03534219816916e-19		0.31234522483459
B_cells_ISG	Snx8	sorting nexin 8 [Source:MGI Symbol;Acc:MGI:2443816]	protein_coding		0.258048431807031	0.229	0.125		1.33718796199583e-38	0.363351686476463	0.226	0.104	2.71596246960972e-34	1.33718796199583e-38		0.310700059141747
B_cells_ISG	Bend5	BEN domain containing 5 [Source:MGI Symbol;Acc:MGI:1914871]	protein_coding		0.291963545235443	0.209	0.116		8.77443525912909e-26	0.328905964575702	0.152	0.072	1.78217554548171e-21	8.77443525912909e-26		0.310434754905572
B_cells_ISG	Gimap6	GTPase, IMAP family member 6 [Source:MGI Symbol;Acc:MGI:1918876]	protein_coding		0.26160911929501	0.744	0.647		1.32336027043039e-25	0.35703086743296	0.683	0.569	2.68787704527116e-21	1.32336027043039e-25		0.309319993363985
B_cells_ISG	Prkce	protein kinase C, epsilon [Source:MGI Symbol;Acc:MGI:97599]	protein_coding		0.270164922960907	0.599	0.396		1.49031475676771e-44	0.347582909518323	0.57	0.368	3.0269783024709e-40	1.49031475676771e-44		0.308873916239615
B_cells_ISG	Zfp608	zinc finger protein 608 [Source:MGI Symbol;Acc:MGI:2442338]	protein_coding		0.255020795172198	0.307	0.178		6.90600824077476e-36	0.361607593059442	0.281	0.144	1.40267933378376e-31	6.90600824077476e-36		0.30831419411582
B_cells_ISG	Plek	pleckstrin [Source:MGI Symbol;Acc:MGI:1860485]	protein_coding		0.251427112703413	0.315	0.187		1.22658796137613e-32	0.364293179770896	0.281	0.151	2.49132280835106e-28	1.22658796137613e-32		0.307860146237155
B_cells_ISG	Tmbim6	transmembrane BAX inhibitor motif containing 6 [Source:MGI Symbol;Acc:MGI:99682]	protein_coding		0.289802176650914	0.629	0.521		4.01652563080111e-19	0.325646910278718	0.531	0.431	8.15796520872013e-15	4.01652563080111e-19		0.307724543464816
B_cells_ISG	Zfp318	zinc finger protein 318 [Source:MGI Symbol;Acc:MGI:1889348]	protein_coding		0.286533958321991	0.416	0.277		9.53093108712807e-31	0.326706853737832	0.342	0.201	1.93582741310658e-26	9.53093108712807e-31		0.306620406029912
B_cells_ISG	Tmem163	transmembrane protein 163 [Source:MGI Symbol;Acc:MGI:1919410]	protein_coding		0.256228356051394	0.471	0.299		2.37776692535158e-46	0.353873836170692	0.425	0.234	4.8294824020816e-42	2.37776692535158e-46		0.305051096111043
B_cells_ISG	Bmyc	brain expressed myelocytomatosis oncogene [Source:MGI Symbol;Acc:MGI:88184]	protein_coding		0.254261424116359	0.317	0.227		1.61835594789557e-16	0.355132584146014	0.231	0.149	3.28704276577069e-12	1.61835594789557e-16		0.304697004131186
B_cells_ISG	Clic4	chloride intracellular channel 4 (mitochondrial) [Source:MGI Symbol;Acc:MGI:1352754]	protein_coding		0.280932452972758	0.199	0.104		2.10863699904406e-22	0.326813405795602	0.173	0.091	4.28285260875839e-18	2.10863699904406e-22		0.30387292938418
B_cells_ISG	Notch2	notch 2 [Source:MGI Symbol;Acc:MGI:97364]	protein_coding		0.307618369603011	0.376	0.236		2.50458809373309e-23	0.29937403721417	0.303	0.187	5.08706887718129e-19	2.50458809373309e-23		0.303496203408591
B_cells_ISG	Irf1	interferon regulatory factor 1 [Source:MGI Symbol;Acc:MGI:96590]	protein_coding		0.276008670393048	0.368	0.287		5.93806369623617e-11	0.326958505087859	0.326	0.254	1.20608011734253e-06	5.93806369623617e-11		0.301483587740453
B_cells_ISG	H3f3b	H3.3 histone B [Source:MGI Symbol;Acc:MGI:1101768]	protein_coding		0.264055594300314	0.948	0.855		3.17154422613605e-33	0.336663815335761	0.888	0.792	6.44172347770493e-29	3.17154422613605e-33		0.300359704818038
B_cells_ISG	Sipa1	signal-induced proliferation associated gene 1 [Source:MGI Symbol;Acc:MGI:107576]	protein_coding		0.30082861616094	0.469	0.342		3.10291975988814e-18	0.294004944254463	0.407	0.297	6.3023403243088e-14	3.10291975988814e-18		0.297416780207701
B_cells_ISG	Calhm2	calcium homeostasis modulator family member 2 [Source:MGI Symbol;Acc:MGI:1919941]	protein_coding		0.259550421103648	0.24	0.141		8.01700298291806e-26	0.334433869715867	0.182	0.092	1.62833347586049e-21	8.01700298291806e-26		0.296992145409758
B_cells_ISG	Baz2b	bromodomain adjacent to zinc finger domain, 2B [Source:MGI Symbol;Acc:MGI:2442782]	protein_coding		0.275167820862628	0.6	0.43		4.86063890291327e-28	0.313533651492935	0.521	0.377	9.87244367570713e-24	4.86063890291327e-28		0.294350736177781
B_cells_ISG	Zfp706	zinc finger protein 706 [Source:MGI Symbol;Acc:MGI:1915286]	protein_coding		0.285709042107058	0.585	0.468		1.22568667969336e-18	0.299756873203039	0.48	0.377	2.48949221512517e-14	1.22568667969336e-18		0.292732957655049
B_cells_ISG	Tcof1	treacle ribosome biogenesis factor 1 [Source:MGI Symbol;Acc:MGI:892003]	protein_coding		0.285527673890881	0.443	0.359		6.14725918002197e-12	0.292337359924706	0.395	0.318	1.24856981205426e-07	6.14725918002197e-12		0.288932516907793
B_cells_ISG	A630001G21Rik	RIKEN cDNA A630001G21 gene [Source:MGI Symbol;Acc:MGI:2443131]	protein_coding		0.258395616468203	0.361	0.237		1.30366147050594e-20	0.315347550272352	0.311	0.204	2.64786681274461e-16	1.30366147050594e-20		0.286871583370277
B_cells_ISG	Pld4	phospholipase D family, member 4 [Source:MGI Symbol;Acc:MGI:2144765]	protein_coding		0.294503949217969	0.244	0.131		8.53848234647727e-26	0.270608572129985	0.162	0.077	1.734251149393e-21	8.53848234647727e-26		0.282556260673977
B_cells_ISG	Uba7	ubiquitin-like modifier activating enzyme 7 [Source:MGI Symbol;Acc:MGI:1349462]	protein_coding		0.310964850963933	0.224	0.129		5.54578240922998e-11	0.252665028633961	0.181	0.121	1.1264038651387e-06	5.54578240922998e-11		0.281814939798947
B_cells_ISG	Ublcp1	ubiquitin-like domain containing CTD phosphatase 1 [Source:MGI Symbol;Acc:MGI:1933105]	protein_coding		0.285073620112089	0.271	0.172		1.97324604614597e-15	0.275786685583859	0.188	0.115	4.00786004432708e-11	1.97324604614597e-15		0.280430152847974
B_cells_ISG	Pip4p1	phosphatidylinositol-4,5-bisphosphate 4-phosphatase 1 [Source:MGI Symbol;Acc:MGI:2448501]	protein_coding		0.278851832906525	0.311	0.205		1.59440337950774e-17	0.280572291602471	0.213	0.131	3.23839270411817e-13	1.59440337950774e-17		0.279712062254498
B_cells_ISG	Hmgn1	high mobility group nucleosomal binding domain 1 [Source:MGI Symbol;Acc:MGI:96120]	protein_coding		0.266116059018519	0.576	0.47		6.79732818233676e-15	0.292188294690499	0.47	0.376	1.38060532711442e-10	6.79732818233676e-15		0.279152176854509
B_cells_ISG	Ctso	cathepsin O [Source:MGI Symbol;Acc:MGI:2139628]	protein_coding		0.253487126646189	0.284	0.188		5.07658829267338e-18	0.301257468247723	0.222	0.137	1.03110584812489e-13	5.07658829267338e-18		0.277372297446956
B_cells_ISG	Xrn2	5'-3' exoribonuclease 2 [Source:MGI Symbol;Acc:MGI:894687]	protein_coding		0.291160586479303	0.584	0.473		2.42135112155048e-10	0.260617818962355	0.464	0.393	4.91800626298117e-06	2.42135112155048e-10		0.275889202720829
B_cells_ISG	Irgm2	immunity-related GTPase family M member 2 [Source:MGI Symbol;Acc:MGI:1926262]	protein_coding		0.277975140512459	0.159	0.081		8.98242621726817e-09	0.263934808251352	0.133	0.088	0.000182442058898934	8.98242621726817e-09		0.270954974381906
B_cells_ISG	Tspo	translocator protein [Source:MGI Symbol;Acc:MGI:88222]	protein_coding		0.265548750376844	0.525	0.436		5.27902268895559e-10	0.272728653944343	0.435	0.371	1.07222229835377e-05	5.27902268895559e-10		0.269138702160593
B_cells_ISG	Mir142hg	Mir142 host gene (non-protein coding) [Source:MGI Symbol;Acc:MGI:1925841]	lncRNA		0.254040221762509	0.771	0.671		1.89495903219006e-15	0.282240700483953	0.699	0.626	3.84885129028124e-11	1.89495903219006e-15		0.268140461123231
B_cells_ISG	Gbp4	guanylate binding protein 4 [Source:MGI Symbol;Acc:MGI:97072]	protein_coding		0.263270216758582	0.214	0.137		9.41890286706317e-10	0.266908128365119	0.193	0.136	1.9130733613292e-05	9.41890286706317e-10		0.265089172561851
B_cells_ISG	Txndc16	thioredoxin domain containing 16 [Source:MGI Symbol;Acc:MGI:1917811]	protein_coding		0.275588078989171	0.302	0.176		3.0585456072458e-16	0.254388866947789	0.225	0.141	6.21221198287694e-12	3.0585456072458e-16		0.26498847296848
B_cells_ISG	5430427O19Rik	NA	NA		0.25296541917078	0.129	0.059		6.51627918886778e-26	0.272780425678891	0.1	0.039	1.32352146605093e-21	6.51627918886778e-26		0.262872922424835
B_cells_ISG	Ubc	ubiquitin C [Source:MGI Symbol;Acc:MGI:98889]	protein_coding		0.267701593862635	0.597	0.493		3.22034715547274e-12	0.25746464720539	0.455	0.371	6.54084710748068e-08	3.22034715547274e-12		0.262583120534013
B_cells_ISG	Psmb10	proteasome (prosome, macropain) subunit, beta type 10 [Source:MGI Symbol;Acc:MGI:1096380]	protein_coding		0.259427911937945	0.453	0.363		5.40042016935399e-08	0.257398026489398	0.341	0.286	0.00109687934059749	5.40042016935399e-08		0.258412969213672
B_cells_prolif	Hist1h2ae	NA	NA		3.6383179126563	0.557	0.081		0	3.40079856569042	0.491	0.054	0	2.84712915941636e-218	0	3.51955823917336
B_cells_prolif	Hmgb2	high mobility group box 2 [Source:MGI Symbol;Acc:MGI:96157]	protein_coding		3.41115750094907	0.872	0.301		0	3.58916400834676	0.865	0.253	0	7.39864956046784e-192	0	3.50016075464791
B_cells_prolif	Hist1h1b	NA	NA	0	3.47173934594492	0.522	0.02	0	0	3.19890560516688	0.432	0.021	0	0	0	3.3353224755559
B_cells_prolif	Pclaf	PCNA clamp associated factor [Source:MGI Symbol;Acc:MGI:1915276]	protein_coding	0	2.90511977429082	0.529	0.003	0	0	3.29448218635013	0.551	0.005	0	0	0	3.09980098032048
B_cells_prolif	Stmn1	stathmin 1 [Source:MGI Symbol;Acc:MGI:96739]	protein_coding	0	2.98808045284031	0.581	0.054	0	0	2.97441816402905	0.551	0.047	0	0	0	2.98124930843468
B_cells_prolif	Top2a	topoisomerase (DNA) II alpha [Source:MGI Symbol;Acc:MGI:98790]	protein_coding	0	2.67442312140821	0.478	0.02	0	0	3.07272273319516	0.502	0.02	0	0	0	2.87357292730168
B_cells_prolif	Hist1h2ap	NA	NA		2.44576575969077	0.384	0.056		0	3.27487852005458	0.484	0.063	0	1.38962060048197e-138	0	2.86032213987267
B_cells_prolif	H2afz	NA	NA		2.60430036540533	0.83	0.48		4.98507808724624e-264	2.84028530930171	0.856	0.401	1.01251921030058e-259	2.30927971123928e-106		2.72229283735352
B_cells_prolif	Hist1h1e	NA	NA		2.57520941725235	0.526	0.223		5.83913103368906e-78	2.05597103896494	0.402	0.159	1.18598590425258e-73	1.17908167974149e-55		2.31559022810865
B_cells_prolif	Hist1h4d	NA	NA		2.57754707490913	0.529	0.214		2.36289244109695e-61	2.0409332976503	0.347	0.142	4.79927083711201e-57	3.07000027131055e-61		2.30924018627972
B_cells_prolif	Ube2c	ubiquitin-conjugating enzyme E2C [Source:MGI Symbol;Acc:MGI:1915862]	protein_coding	0	2.2769749077764	0.318	0.002	0	0	2.30432272204434	0.293	0.003	0	0	0	2.29064881491037
B_cells_prolif	Hist1h2ab	NA	NA	0	2.58103450895839	0.391	0.011	0	0	1.91154706560395	0.216	0.008	0	0	0	2.24629078728117
B_cells_prolif	H2afx	NA	NA		2.09173947509545	0.457	0.138		5.19398520200679e-147	2.23555318361263	0.368	0.084	1.0549503343796e-142	1.69239190688778e-70		2.16364632935404
B_cells_prolif	Hmgn2	high mobility group nucleosomal binding domain 2 [Source:MGI Symbol;Acc:MGI:96136]	protein_coding		2.05250712236855	0.637	0.321		5.51437726591489e-128	2.22211686640136	0.556	0.225	1.12002516647997e-123	3.43760023466425e-66		2.13731199438495
B_cells_prolif	Tuba1b	tubulin, alpha 1B [Source:MGI Symbol;Acc:MGI:107804]	protein_coding		2.13696934367091	0.626	0.39		1.74136835440111e-108	2.13577323054959	0.6	0.308	3.5368932646241e-104	8.52769211713895e-49		2.13637128711025
B_cells_prolif	Birc5	baculoviral IAP repeat-containing 5 [Source:MGI Symbol;Acc:MGI:1203517]	protein_coding	0	2.08042709452743	0.325	0.002	0	0	2.13125617928291	0.295	0.002	0	0	0	2.10584163690517
B_cells_prolif	Mki67	antigen identified by monoclonal antibody Ki 67 [Source:MGI Symbol;Acc:MGI:106035]	protein_coding	0	2.05049370356419	0.315	0.009	0	0	2.10895289781307	0.302	0.009	0	0	0	2.07972330068863
B_cells_prolif	Cks2	CDC28 protein kinase regulatory subunit 2 [Source:MGI Symbol;Acc:MGI:1913447]	protein_coding		1.98101063105406	0.401	0.055		0	2.11558720216271	0.337	0.033	0	1.16371402032293e-153	0	2.04829891660839
B_cells_prolif	Txn1	thioredoxin 1 [Source:MGI Symbol;Acc:MGI:98874]	protein_coding		1.899486907505	0.619	0.27		3.72554436524759e-114	2.05516801404637	0.54	0.227	7.56695316025437e-110	8.95620299773835e-69		1.97732746077568
B_cells_prolif	Hist2h2ac	NA	NA		2.2015635081589	0.36	0.096		4.38465862620252e-82	1.65729097328756	0.247	0.062	8.90568013567993e-78	2.36228846830412e-62		1.92942724072323
B_cells_prolif	Hist1h3c	NA	NA	0	2.04602758942364	0.273	0.001	0	0	1.80587027322317	0.216	0.003	0	0	0	1.92594893132341
B_cells_prolif	Hmgb1	high mobility group box 1 [Source:MGI Symbol;Acc:MGI:96113]	protein_coding		1.69878759243628	0.817	0.664		7.31996082960927e-164	2.03103814981305	0.835	0.588	1.48675724410194e-159	2.44417087214575e-66		1.86491287112467
B_cells_prolif	Cks1b	CDC28 protein kinase 1b [Source:MGI Symbol;Acc:MGI:1889208]	protein_coding		1.80017628596824	0.325	0.02		0	1.89219498955314	0.272	0.017	0	1.83218274756004e-286	0	1.84618563776069
B_cells_prolif	Tubb5	tubulin, beta 5 class I [Source:MGI Symbol;Acc:MGI:107812]	protein_coding		1.88151117184954	0.734	0.553		1.01870632036876e-84	1.79154064133355	0.665	0.458	2.06909440730099e-80	4.02874087116796e-53		1.83652590659154
B_cells_prolif	Jchain	immunoglobulin joining chain [Source:MGI Symbol;Acc:MGI:96493]	protein_coding	0	1.65965209622711	0.19	0.004	0	0	1.97218983455406	0.263	0.009	0	0	0	1.81592096539059
B_cells_prolif	Dut	deoxyuridine triphosphatase [Source:MGI Symbol;Acc:MGI:1346051]	protein_coding		1.67777931053236	0.346	0.121		4.57188893879865e-94	1.83296261640155	0.332	0.097	9.28596362359395e-90	4.50582097861983e-39		1.75537096346696
B_cells_prolif	Nusap1	nucleolar and spindle associated protein 1 [Source:MGI Symbol;Acc:MGI:2675669]	protein_coding	0	1.72818777514437	0.235	0.008	0	0	1.77553358181733	0.235	0.005	0	0	0	1.75186067848085
B_cells_prolif	Ran	RAN, member RAS oncogene family [Source:MGI Symbol;Acc:MGI:1333112]	protein_coding		1.61725456443015	0.651	0.479		3.00907987036904e-82	1.85096327610892	0.605	0.369	6.11174212470656e-78	8.63492181925536e-37		1.73410892026953
B_cells_prolif	Ptma	prothymosin alpha [Source:MGI Symbol;Acc:MGI:97803]	protein_coding		1.59940104752258	0.972	0.898		6.91907878710094e-190	1.79759565787666	0.956	0.842	1.40533409244807e-185	6.1523520795212e-111		1.69849835269962
B_cells_prolif	Cdca8	cell division cycle associated 8 [Source:MGI Symbol;Acc:MGI:1196274]	protein_coding	0	1.65402051818739	0.246	0.007	0	0	1.67033695858033	0.219	0.006	0	0	0	1.66217873838386
B_cells_prolif	Lmnb1	lamin B1 [Source:MGI Symbol;Acc:MGI:96795]	protein_coding		1.51259839688709	0.353	0.103		1.71301097356023e-112	1.80880173682513	0.312	0.074	3.47929658839819e-108	1.31768722516048e-50		1.66070006685611
B_cells_prolif	Basp1	brain abundant, membrane attached signal protein 1 [Source:MGI Symbol;Acc:MGI:1917600]	protein_coding		1.47745140300938	0.249	0.026		5.30902689770385e-281	1.8321981150358	0.275	0.026	1.07831645319263e-276	9.17262328627539e-120		1.65482475902259
B_cells_prolif	Gapdh	glyceraldehyde-3-phosphate dehydrogenase [Source:MGI Symbol;Acc:MGI:95640]	protein_coding		1.44928463015374	0.779	0.642		1.06215416537172e-102	1.75038950143334	0.719	0.515	2.1573413252865e-98	1.68653552899903e-53		1.59983706579354
B_cells_prolif	Rrm2	ribonucleotide reductase M2 [Source:MGI Symbol;Acc:MGI:98181]	protein_coding	0	1.58734606330438	0.27	0.005	0	0	1.50922658255529	0.179	0.003	0	0	0	1.54828632292984
B_cells_prolif	Hist1h1d	NA	NA		1.83789534508151	0.28	0.041		9.03892297003274e-58	1.25578054164078	0.154	0.034	1.83589564444335e-53	9.03892297003274e-58		1.54683794336114
B_cells_prolif	Cenpf	centromere protein F [Source:MGI Symbol;Acc:MGI:1313302]	protein_coding	0	1.4457593947814	0.163	0.002	0	0	1.63577584897748	0.165	0.003	0	0	0	1.54076762187944
B_cells_prolif	Ccna2	cyclin A2 [Source:MGI Symbol;Acc:MGI:108069]	protein_coding	0	1.43534805923568	0.225	0.001	0	0	1.6110220800542	0.211	0.002	0	0	0	1.52318506964494
B_cells_prolif	Ranbp1	RAN binding protein 1 [Source:MGI Symbol;Acc:MGI:96269]	protein_coding		1.49071298814082	0.488	0.308		4.19766250454515e-34	1.50909320454959	0.388	0.235	8.52587231298165e-30	8.21145814711162e-23		1.4999030963452
B_cells_prolif	Dbi	diazepam binding inhibitor [Source:MGI Symbol;Acc:MGI:94865]	protein_coding		1.32289872470518	0.381	0.203		6.28108635206263e-61	1.58033242250126	0.395	0.176	1.27575144896744e-56	3.19175193526903e-21		1.45161557360322
B_cells_prolif	H1fx	NA	NA	0	1.26717198282133	0.131	0.001	0	0	1.62976920279247	0.158	0.001	0	0	0	1.4484705928069
B_cells_prolif	Dek	DEK proto-oncogene (DNA binding) [Source:MGI Symbol;Acc:MGI:1926209]	protein_coding		1.31353618364863	0.471	0.338		1.76474140683456e-45	1.56038530878733	0.475	0.3	3.58436627142167e-41	7.03720826972946e-17		1.43696074621798
B_cells_prolif	Ube2s	ubiquitin-conjugating enzyme E2S [Source:MGI Symbol;Acc:MGI:1925141]	protein_coding		1.47684154028166	0.46	0.298		1.20081530554702e-34	1.3919220585189	0.375	0.22	2.43897596709656e-30	5.50972619357424e-21		1.43438179940028
B_cells_prolif	Lig1	ligase I, DNA, ATP-dependent [Source:MGI Symbol;Acc:MGI:101789]	protein_coding		1.52471815811195	0.284	0.031		1.62550564705659e-102	1.30106742035047	0.167	0.025	3.30156451973663e-98	1.62550564705659e-102		1.41289278923121
B_cells_prolif	Hist1h1a	NA	NA		1.70199276788918	0.208	0.013		2.4955232377659e-132	1.11127254814224	0.112	0.009	5.06865724822633e-128	2.4955232377659e-132		1.40663265801571
B_cells_prolif	Rrm1	ribonucleotide reductase M1 [Source:MGI Symbol;Acc:MGI:98180]	protein_coding		1.3440049603362	0.277	0.067		6.59012875132232e-83	1.45439489381401	0.211	0.045	1.33852105068108e-78	4.65054472272043e-49		1.3991999270751
B_cells_prolif	Kif11	kinesin family member 11 [Source:MGI Symbol;Acc:MGI:1098231]	protein_coding	0	1.44805368634258	0.215	0.003	0	0	1.33471737478162	0.16	0.003	0	0	0	1.3913855305621
B_cells_prolif	Nucks1	nuclear casein kinase and cyclin-dependent kinase substrate 1 [Source:MGI Symbol;Acc:MGI:1934811]	protein_coding		1.25340906456997	0.453	0.335		6.25035716318915e-37	1.51677359682117	0.458	0.305	1.26951004341535e-32	1.06853580268152e-13		1.38509133069557
B_cells_prolif	Anp32b	acidic (leucine-rich) nuclear phosphoprotein 32 family, member B [Source:MGI Symbol;Acc:MGI:1914878]	protein_coding		1.19364435406428	0.561	0.492		2.3143501419552e-40	1.46976404925944	0.528	0.395	4.70067657332521e-36	1.54822830957566e-16		1.33170420166186
B_cells_prolif	Cdca3	cell division cycle associated 3 [Source:MGI Symbol;Acc:MGI:1315198]	protein_coding	0	1.48444537607141	0.211	0.003	0	0	1.1556078423437	0.133	0.003	0	0	0	1.32002660920756
B_cells_prolif	Hells	helicase, lymphoid specific [Source:MGI Symbol;Acc:MGI:106209]	protein_coding		1.3085656200923	0.242	0.047		1.61022541920242e-71	1.29239862618815	0.175	0.036	3.27052884894203e-67	7.098049874249e-57		1.30048212314022
B_cells_prolif	Tpx2	TPX2, microtubule-associated [Source:MGI Symbol;Acc:MGI:1919369]	protein_coding	0	1.16699879592566	0.17	0.003	0	0	1.42368006350054	0.16	0.002	0	0	0	1.2953394297131
B_cells_prolif	Pcna	proliferating cell nuclear antigen [Source:MGI Symbol;Acc:MGI:97503]	protein_coding		1.07711268812462	0.263	0.148		3.6199710394131e-40	1.49394881419827	0.284	0.125	7.35252317815196e-36	8.01902515887617e-11		1.28553075116144
B_cells_prolif	Anp32e	acidic (leucine-rich) nuclear phosphoprotein 32 family, member E [Source:MGI Symbol;Acc:MGI:1913721]	protein_coding		1.08206778223711	0.381	0.283		2.87085374836e-40	1.48474905672677	0.402	0.229	5.830991048294e-36	1.95281272909683e-08		1.28340841948194
B_cells_prolif	Cdk1	cyclin-dependent kinase 1 [Source:MGI Symbol;Acc:MGI:88351]	protein_coding	0	1.28058307406309	0.201	0.003	0	0	1.27590057047484	0.149	0.002	0	0	0	1.27824182226896
B_cells_prolif	Nap1l1	nucleosome assembly protein 1-like 1 [Source:MGI Symbol;Acc:MGI:1855693]	protein_coding		1.11453829436306	0.488	0.395		1.06667072525249e-41	1.43827514390526	0.504	0.347	2.16651491006033e-37	2.89797907812568e-12		1.27640671913416
B_cells_prolif	Anxa2	annexin A2 [Source:MGI Symbol;Acc:MGI:88246]	protein_coding		1.18255468494492	0.208	0.029		1.00719476112282e-156	1.36757465897111	0.207	0.025	2.04571327931656e-152	1.13041777660405e-72		1.27506467195802
B_cells_prolif	Tubb4b	tubulin, beta 4B class IVB [Source:MGI Symbol;Acc:MGI:1915472]	protein_coding		1.19968704626943	0.436	0.325		7.44821863574164e-20	1.33258016602006	0.333	0.23	1.51280768710548e-15	5.51478293493619e-12		1.26613360614474
B_cells_prolif	Ccnb2	cyclin B2 [Source:MGI Symbol;Acc:MGI:88311]	protein_coding	0	1.16924905642948	0.187	0.003	0	0	1.36054749885239	0.156	0.003	0	0	0	1.26489827764094
B_cells_prolif	Gm42418	NA	NA		1.35853050512699	1	1		5.73943169976044e-148	1.16600876903017	0.998	1	1.16573597253834e-143	7.42614161535801e-64		1.26226963707858
B_cells_prolif	Dnmt1	DNA methyltransferase (cytosine-5) 1 [Source:MGI Symbol;Acc:MGI:94912]	protein_coding		1.11299363193713	0.294	0.152		3.76969545685274e-39	1.41056497442636	0.295	0.134	7.6566284424136e-35	5.29050004789558e-15		1.26177930318175
B_cells_prolif	Hnrnpab	heterogeneous nuclear ribonucleoprotein A/B [Source:MGI Symbol;Acc:MGI:1330294]	protein_coding		1.18458906853562	0.547	0.456		2.00625290478693e-25	1.31262883025636	0.456	0.351	4.07490027491274e-21	5.41154012538264e-15		1.24860894939599
B_cells_prolif	Mef2b	myocyte enhancer factor 2B [Source:MGI Symbol;Acc:MGI:104526]	protein_coding		1.07648996409233	0.163	0.029		2.57523716640519e-146	1.41737872481938	0.218	0.03	5.23056420868557e-142	8.54172523876839e-42		1.24693434445586
B_cells_prolif	H2afv	NA	NA		1.07255375331144	0.381	0.342		5.21799974194263e-26	1.381649916342	0.409	0.292	1.05982792758597e-21	9.54836498110286e-06		1.22710183482672
B_cells_prolif	Smc2	structural maintenance of chromosomes 2 [Source:MGI Symbol;Acc:MGI:106067]	protein_coding		1.33566269070502	0.266	0.073		4.60883988354467e-34	1.11566813396173	0.172	0.058	9.36101468746758e-30	4.60883988354467e-34		1.22566541233338
B_cells_prolif	Snrpd1	small nuclear ribonucleoprotein D1 [Source:MGI Symbol;Acc:MGI:98344]	protein_coding		1.15703409056006	0.381	0.25		1.89294316305943e-26	1.27843920884181	0.328	0.192	3.84475685849001e-22	7.87425526302441e-12		1.21773664970094
B_cells_prolif	Hist1h3e	NA	NA		1.40742240766494	0.235	0.078		1.49498866890677e-20	1.02706073700271	0.132	0.05	3.03647148541653e-16	1.49498866890677e-20		1.21724157233383
B_cells_prolif	Top1	topoisomerase (DNA) I [Source:MGI Symbol;Acc:MGI:98788]	protein_coding		1.03841686861882	0.374	0.368	1	3.78335270610272e-25	1.37569352561187	0.426	0.317	7.68436768136523e-21	0.00275456591059397		1.20705519711534
B_cells_prolif	Atp5g3	ATP synthase, H+ transporting, mitochondrial F0 complex, subunit C3 (subunit 9) [Source:MGI Symbol;Acc:MGI:2442035]	protein_coding		1.22765009642122	0.678	0.648		1.91745638649598e-32	1.15836383338051	0.609	0.547	3.89454566661198e-28	5.70834357205962e-25		1.19300696490087
B_cells_prolif	Hnrnpa3	heterogeneous nuclear ribonucleoprotein A3 [Source:MGI Symbol;Acc:MGI:1917171]	protein_coding		1.11013546354709	0.699	0.679		4.20301070647191e-58	1.27571311376894	0.686	0.579	8.53673504591509e-54	7.68034734385656e-26		1.19292428865801
B_cells_prolif	Rps27l	ribosomal protein S27-like [Source:MGI Symbol;Acc:MGI:1915191]	protein_coding		1.13925579798192	0.394	0.236		4.15886777076882e-25	1.24331298082544	0.335	0.206	8.44707632920856e-21	4.16020071829754e-16		1.19128438940368
B_cells_prolif	Ybx1	Y box protein 1 [Source:MGI Symbol;Acc:MGI:99146]	protein_coding		1.17762055042176	0.644	0.625		9.32017035263976e-37	1.19814267028881	0.591	0.5	1.89301980032466e-32	2.46805199126994e-20		1.18788161035529
B_cells_prolif	Alyref	Aly/REF export factor [Source:MGI Symbol;Acc:MGI:1341044]	protein_coding		1.21221933156822	0.408	0.25		3.43986057282271e-17	1.16062485444645	0.265	0.163	6.9867008094602e-13	3.43986057282271e-17		1.18642209300733
B_cells_prolif	Rbbp7	retinoblastoma binding protein 7, chromatin remodeling factor [Source:MGI Symbol;Acc:MGI:1194910]	protein_coding		1.14004226686204	0.433	0.311		1.70320394586721e-20	1.19990089959329	0.36	0.247	3.45937753445088e-16	1.61330069702632e-12		1.16997158322766
B_cells_prolif	Mcm5	minichromosome maintenance complex component 5 [Source:MGI Symbol;Acc:MGI:103197]	protein_coding		1.11598690550379	0.215	0.044		2.9726611449042e-69	1.21951506435562	0.174	0.036	6.03777205141492e-65	1.31809482315484e-45		1.1677509849297
B_cells_prolif	Selenoh	selenoprotein H [Source:MGI Symbol;Acc:MGI:1919907]	protein_coding		1.17588397163839	0.391	0.231		6.05203740909634e-17	1.14194852643939	0.263	0.163	1.22922931816156e-12	7.98902837562331e-17		1.15891624903889
B_cells_prolif	Ezh2	enhancer of zeste 2 polycomb repressive complex 2 subunit [Source:MGI Symbol;Acc:MGI:107940]	protein_coding		0.984408824286315	0.242	0.103		8.70188460070294e-45	1.30665569105295	0.246	0.089	1.76743978124877e-40	2.11937116978746e-16		1.14553225766963
B_cells_prolif	Rgs13	regulator of G-protein signaling 13 [Source:MGI Symbol;Acc:MGI:2180585]	protein_coding		1.02854109635269	0.128	0.005		0	1.25211647611562	0.144	0.004	0	6.35172259289059e-155	0	1.14032878623415
B_cells_prolif	Uhrf1	ubiquitin-like, containing PHD and RING finger domains, 1 [Source:MGI Symbol;Acc:MGI:1338889]	protein_coding		1.24699268506271	0.19	0.01		6.69766848037278e-219	1.01318273480578	0.137	0.008	1.36036344504852e-214	7.31591816461185e-187		1.13008770993425
B_cells_prolif	Hist1h2an	NA	NA		0.950847067296589	0.149	0.017		7.40415051666286e-216	1.29012284725776	0.139	0.008	1.50385701143939e-211	2.52614376719932e-66		1.12048495727717
B_cells_prolif	Tpi1	triosephosphate isomerase 1 [Source:MGI Symbol;Acc:MGI:98797]	protein_coding		1.24555440015036	0.301	0.126		4.28478392499038e-29	0.986489955610463	0.191	0.075	8.70282463004797e-25	3.71469639787393e-23		1.11602217788041
B_cells_prolif	Mcm7	minichromosome maintenance complex component 7 [Source:MGI Symbol;Acc:MGI:1298398]	protein_coding		1.07264981327778	0.225	0.075		2.22291119648317e-40	1.1388884196801	0.184	0.058	4.51495493117697e-36	4.29943095269382e-24		1.10576911647894
B_cells_prolif	Mcm6	minichromosome maintenance complex component 6 [Source:MGI Symbol;Acc:MGI:1298227]	protein_coding		1.02244833822363	0.232	0.094		3.7634222980323e-32	1.18580977984615	0.2	0.077	7.64388702953341e-28	7.12110505848345e-18		1.10412905903489
B_cells_prolif	Cmss1	cms small ribosomal subunit 1 [Source:MGI Symbol;Acc:MGI:1913747]	protein_coding		1.08992889831475	0.997	0.971		3.91600424209672e-91	1.1178517438364	0.977	0.964	7.95379621612264e-87	2.42093620072686e-57		1.10389032107558
B_cells_prolif	Prc1	protein regulator of cytokinesis 1 [Source:MGI Symbol;Acc:MGI:1858961]	protein_coding		1.04525198191285	0.152	0.007		3.35192099679833e-293	1.13333073062458	0.13	0.005	6.80808673659709e-289	5.87677067971325e-171		1.08929135626871
B_cells_prolif	Ppia	peptidylprolyl isomerase A [Source:MGI Symbol;Acc:MGI:97749]	protein_coding		1.09112619949122	0.941	0.923		6.50456871138657e-111	1.08347336200035	0.944	0.88	1.32114295096973e-106	1.14345023310858e-70		1.08729978074578
B_cells_prolif	Ndufb1-ps	NA	NA		0.929932450971014	0.522	0.519		2.96922279733628e-35	1.23935931545736	0.568	0.48	6.03078842366972e-31	1.12997698924366e-07		1.08464588321419
B_cells_prolif	Gm19951	predicted gene, 19951 [Source:MGI Symbol;Acc:MGI:5012136]	lncRNA		1.11335558523492	0.651	0.584		1.1312283572562e-21	1.04748577661047	0.591	0.548	2.29763791642307e-17	8.03524339151529e-16		1.08042068092269
B_cells_prolif	Eif5a	eukaryotic translation initiation factor 5A [Source:MGI Symbol;Acc:MGI:106248]	protein_coding		1.06142765358981	0.657	0.595		6.41419168480307e-10	1.09540361011824	0.449	0.446	1.30278647310035e-05	6.41419168480307e-10		1.07841563185402
B_cells_prolif	Slbp	stem-loop binding protein [Source:MGI Symbol;Acc:MGI:108402]	protein_coding		0.932895105179877	0.28	0.165		6.30434433234739e-23	1.22284625233538	0.232	0.115	1.28047537734308e-18	2.71618454977198e-10		1.07787067875763
B_cells_prolif	Prdx1	peroxiredoxin 1 [Source:MGI Symbol;Acc:MGI:99523]	protein_coding		0.859325756075635	0.464	0.447		1.85430177307325e-25	1.28604994199586	0.435	0.33	3.76627233128907e-21	3.78523548758341e-05		1.07268784903575
B_cells_prolif	Knl1	kinetochore scaffold 1 [Source:MGI Symbol;Acc:MGI:1923714]	protein_coding		1.01460617127677	0.166	0.018		1.24216199145191e-171	1.1302977061391	0.146	0.012	2.52295522083798e-167	6.99381897803522e-78		1.07245193870793
B_cells_prolif	Mzb1	marginal zone B and B1 cell-specific protein 1 [Source:MGI Symbol;Acc:MGI:1917066]	protein_coding		0.820002201559711	0.308	0.315	1	1.51245164702361e-28	1.32145494506521	0.34	0.191	3.07194054026966e-24	0.0858592389520326		1.07072857331246
B_cells_prolif	Mcm3	minichromosome maintenance complex component 3 [Source:MGI Symbol;Acc:MGI:101845]	protein_coding		0.970200301138515	0.221	0.073		7.71204851485781e-38	1.15572576989011	0.177	0.057	1.56639417385277e-33	3.84263921416443e-24		1.06296303551431
B_cells_prolif	Ncl	nucleolin [Source:MGI Symbol;Acc:MGI:97286]	protein_coding		0.915713503602351	0.606	0.613		2.2090871517526e-24	1.20823108650912	0.591	0.561	4.48687691392471e-20	2.45093660361145e-07		1.06197229505574
B_cells_prolif	Rbm3	RNA binding motif (RNP1, RRM) protein 3 [Source:MGI Symbol;Acc:MGI:1099460]	protein_coding		1.02299143768461	0.734	0.716		2.87467204812268e-40	1.09627537430032	0.658	0.604	5.83874639694198e-36	1.33050322304516e-28		1.05963340599247
B_cells_prolif	Tmpo	thymopoietin [Source:MGI Symbol;Acc:MGI:106920]	protein_coding		1.05657419820691	0.329	0.204		1.38102383151002e-13	1.05488211969626	0.254	0.164	2.80499750418e-09	9.97920298271793e-12		1.05572815895159
B_cells_prolif	Mif	macrophage migration inhibitory factor (glycosylation-inhibiting factor) [Source:MGI Symbol;Acc:MGI:96982]	protein_coding		1.00063543819792	0.519	0.516		6.25643387083086e-10	1.10438315332673	0.442	0.436	1.27074428350446e-05	7.70836962844414e-06		1.05250929576232
B_cells_prolif	Cd24a	CD24a antigen [Source:MGI Symbol;Acc:MGI:88323]	protein_coding		0.822604989199823	0.346	0.247		5.82798938790982e-43	1.27789649489414	0.34	0.156	1.18372292457836e-38	7.72559497460015e-08		1.05025074204698
B_cells_prolif	Npm1	nucleophosmin 1 [Source:MGI Symbol;Acc:MGI:106184]	protein_coding		1.02206183074744	0.768	0.774		1.21740990450352e-26	1.06280192168276	0.7	0.696	2.47268125703709e-22	5.48366175413137e-20		1.0424318762151
B_cells_prolif	AY036118	cDNA sequence AY036118 [Source:MGI Symbol;Acc:MGI:2158419]	pseudogene		1.06328718983049	0.716	0.658		1.64198960440109e-14	1.00122727643777	0.544	0.512	3.33504508549905e-10	1.64198960440109e-14		1.03225723313413
B_cells_prolif	Ncapd2	non-SMC condensin I complex, subunit D2 [Source:MGI Symbol;Acc:MGI:1915548]	protein_coding		0.970423637402366	0.173	0.029		2.81463700682102e-58	1.09092395672488	0.142	0.029	5.71680922455418e-54	6.74617012396637e-48		1.03067379706362
B_cells_prolif	Hmces	5-hydroxymethylcytosine (hmC) binding, ES cell specific [Source:MGI Symbol;Acc:MGI:1914053]	protein_coding		0.765068900582167	0.149	0.085		4.8498167969927e-51	1.29442894035977	0.205	0.061	9.85046289637187e-47	3.00932445794866e-05		1.02974892047097
B_cells_prolif	Asf1b	anti-silencing function 1B histone chaperone [Source:MGI Symbol;Acc:MGI:1914179]	protein_coding		1.08797662141243	0.17	0.014		1.29469848809454e-115	0.955863079129953	0.114	0.011	2.62966209916883e-111	5.08026539474216e-103		1.02191985027119
B_cells_prolif	Cenpa	centromere protein A [Source:MGI Symbol;Acc:MGI:88375]	protein_coding		0.845749959807081	0.173	0.076		1.42200114034112e-35	1.19569049835202	0.172	0.057	2.88822651614684e-31	9.72013011441142e-11		1.02072022907955
B_cells_prolif	Kpna2	karyopherin (importin) alpha 2 [Source:MGI Symbol;Acc:MGI:103561]	protein_coding		1.01855644510397	0.176	0.043		2.7285442475227e-49	1.01722020464403	0.121	0.025	5.54194622114335e-45	1.87083531659383e-29		1.017888324874
B_cells_prolif	Srsf3	serine and arginine-rich splicing factor 3 [Source:MGI Symbol;Acc:MGI:98285]	protein_coding		0.943593931307314	0.55	0.502		1.35699469766762e-18	1.08931444368215	0.47	0.414	2.7561919304327e-14	3.68045594185252e-10		1.01645418749473
B_cells_prolif	Cdc20	cell division cycle 20 [Source:MGI Symbol;Acc:MGI:1859866]	protein_coding		1.05511079625785	0.135	0.007		4.84854181220244e-177	0.976574348568017	0.105	0.006	9.84787327476437e-173	2.35771855725316e-127		1.01584257241293
B_cells_prolif	Calm3	calmodulin 3 [Source:MGI Symbol;Acc:MGI:103249]	protein_coding		0.834751084367942	0.356	0.27		3.61996416606073e-23	1.19147298829397	0.344	0.218	7.35250921768596e-19	2.32719625229791e-06		1.01311203633096
B_cells_prolif	Hist1h1c	NA	NA		1.16966688877521	0.311	0.179		0.000163683009421678	0.850801096933481	0.165	0.126	1	0.000163683009421678		1.01023399285435
B_cells_prolif	Hmgn1	high mobility group nucleosomal binding domain 1 [Source:MGI Symbol;Acc:MGI:96120]	protein_coding		0.735273408286067	0.453	0.476	1	3.49631365241201e-32	1.27547079316978	0.502	0.377	7.10136265941404e-28	0.000757055271567703		1.00537210072792
B_cells_prolif	Blvrb	biliverdin reductase B (flavin reductase (NADPH)) [Source:MGI Symbol;Acc:MGI:2385271]	protein_coding		0.75851909357592	0.26	0.224	1	2.19506547986478e-26	1.24564278130979	0.272	0.138	4.45839749615335e-22	0.0119000885686028		1.00208093744285
B_cells_prolif	Plk1	polo like kinase 1 [Source:MGI Symbol;Acc:MGI:97621]	protein_coding	0	1.01363444207178	0.125	0.002	0	0	0.989844085218545	0.102	0.002	0	0	0	1.00173926364516
B_cells_prolif	Cst3	cystatin C [Source:MGI Symbol;Acc:MGI:102519]	protein_coding		1.45449318151731	0.273	0.386	1	0.000307158719235865	0.545633358874946	0.193	0.281	1	0.0179518338725473		1.00006327019613
B_cells_prolif	Uqcr10	ubiquinol-cytochrome c reductase, complex III subunit X [Source:MGI Symbol;Acc:MGI:1913402]	protein_coding		1.05469249242041	0.457	0.377		2.26449476185434e-10	0.943723929981942	0.381	0.328	4.59941531080235e-06	9.06439620848549e-10		0.999208211201176
B_cells_prolif	Set	SET nuclear oncogene [Source:MGI Symbol;Acc:MGI:1860267]	protein_coding		0.92598255691451	0.561	0.565		1.75798956371663e-18	1.06389321481359	0.53	0.488	3.57065260286485e-14	4.50410299090484e-08		0.99493788586405
B_cells_prolif	Cox6c	cytochrome c oxidase subunit 6C [Source:MGI Symbol;Acc:MGI:104614]	protein_coding		0.934828079400725	0.609	0.641		2.4107138607175e-35	1.04992309420595	0.621	0.567	4.89640092250332e-31	1.87075863128756e-11		0.992375586803337
B_cells_prolif	Incenp	inner centromere protein [Source:MGI Symbol;Acc:MGI:1313288]	protein_coding		1.0685531452237	0.176	0.034		1.45465199803113e-42	0.914658575275286	0.114	0.025	2.95454367320103e-38	2.96032352468805e-41		0.991605860249493
B_cells_prolif	Hnrnpa2b1	heterogeneous nuclear ribonucleoprotein A2/B1 [Source:MGI Symbol;Acc:MGI:104819]	protein_coding		0.877282715762935	0.785	0.789		5.01546649539208e-54	1.09954577298712	0.73	0.675	1.01869139987908e-49	1.77157614813651e-27		0.988414244375027
B_cells_prolif	Hsp90ab1	heat shock protein 90 alpha (cytosolic), class B member 1 [Source:MGI Symbol;Acc:MGI:96247]	protein_coding		0.865628471907904	0.872	0.89		2.06660626987344e-67	1.10400963447273	0.854	0.825	4.19748399473994e-63	1.38769318252729e-22		0.984819053190315
B_cells_prolif	Atp5k	ATP synthase, H+ transporting, mitochondrial F1F0 complex, subunit E [Source:MGI Symbol;Acc:MGI:106636]	protein_coding		1.01474358509915	0.467	0.378		8.44661321226082e-13	0.951732944490896	0.414	0.353	1.7155916095423e-08	4.71578674880406e-10		0.983238264795021
B_cells_prolif	Il31ra	interleukin 31 receptor A [Source:MGI Symbol;Acc:MGI:2180511]	protein_coding		0.921851955880742	0.512	0.499	1	2.26369428437458e-18	1.0354938901939	0.532	0.464	4.59778946099321e-14	0.000107669705896049		0.978672923037319
B_cells_prolif	Lgals1	lectin, galactose binding, soluble 1 [Source:MGI Symbol;Acc:MGI:96777]	protein_coding		1.31066756125585	0.294	0.158		0.137510297598002	0.645949594366655	0.147	0.137	1	0.137510297598002		0.978308577811255
B_cells_prolif	Aurkb	aurora kinase B [Source:MGI Symbol;Acc:MGI:107168]	protein_coding		1.04178809035195	0.173	0.008		8.34501287187907e-219	0.914471062876561	0.107	0.005	1.69495556440736e-214	1.15483928346859e-188		0.978129576614256
B_cells_prolif	Hist1h2ai	NA	NA		1.04639276146466	0.166	0.014		6.56486410502217e-87	0.901219454946248	0.1	0.011	1.33338954837105e-82	6.56486410502217e-87		0.973806108205452
B_cells_prolif	Atpif1	ATPase inhibitory factor 1 [Source:MGI Symbol;Acc:MGI:1196457]	protein_coding		0.961212044792348	0.301	0.237	1	9.5039933731898e-08	0.979266786673033	0.253	0.192	0.00193035609402858	0.000146272538967234		0.97023941573269
B_cells_prolif	Aicda	activation-induced cytidine deaminase [Source:MGI Symbol;Acc:MGI:1342279]	protein_coding	0	0.807010227182126	0.107	0	0	0	1.12677325435779	0.139	0.001	0	0	0	0.966891740769957
B_cells_prolif	Cenpe	centromere protein E [Source:MGI Symbol;Acc:MGI:1098230]	protein_coding		0.738279204161818	0.111	0.009		7.85940731279336e-224	1.18243022975159	0.126	0.007	1.59632421930146e-219	8.78155985580458e-73		0.960354716956705
B_cells_prolif	Spc24	SPC24, NDC80 kinetochore complex component, homolog (S. cerevisiae) [Source:MGI Symbol;Acc:MGI:1914879]	protein_coding	0	0.930541157359281	0.166	0.003	0	0	0.985579749462954	0.111	0.003	0	0	0	0.958060453411117
B_cells_prolif	Cbx3	chromobox 3 [Source:MGI Symbol;Acc:MGI:108515]	protein_coding		0.802986659936179	0.388	0.332	1	7.35058161582908e-15	1.09808383649861	0.398	0.33	1.49297663199104e-10	8.91817861401181e-05		0.950535248217393
B_cells_prolif	Gmnn	geminin [Source:MGI Symbol;Acc:MGI:1927344]	protein_coding		0.812336817196046	0.163	0.035		2.58597515977194e-62	1.08715219544803	0.137	0.026	5.25237414701279e-58	2.03527624221122e-32		0.949744506322039
B_cells_prolif	Pomp	proteasome maturation protein [Source:MGI Symbol;Acc:MGI:1913787]	protein_coding		1.02702698583907	0.46	0.364		4.60603960080549e-09	0.871471583116062	0.34	0.285	9.35532703319604e-05	4.60603960080549e-09		0.949249284477565
B_cells_prolif	Pkm	pyruvate kinase, muscle [Source:MGI Symbol;Acc:MGI:97591]	protein_coding		1.01222593537306	0.45	0.419		7.03648685617772e-06	0.884719959919909	0.332	0.313	0.142918084535826	7.03648685617772e-06		0.948472947646484
B_cells_prolif	Mybl1	myeloblastosis oncogene-like 1 [Source:MGI Symbol;Acc:MGI:99925]	protein_coding		0.803324954080395	0.121	0.003		0	1.09006594264809	0.133	0.003	0	9.42374933650977e-222	0	0.946695448364242
B_cells_prolif	Cbx5	chromobox 5 [Source:MGI Symbol;Acc:MGI:109372]	protein_coding		0.881049733940785	0.221	0.101		4.56155437076373e-16	1.00080149705117	0.182	0.093	9.26497308245821e-12	7.1324360231691e-13		0.940925615495977
B_cells_prolif	Calm2	calmodulin 2 [Source:MGI Symbol;Acc:MGI:103250]	protein_coding		0.915470803931638	0.436	0.444	1	2.1957079248193e-09	0.965879974552957	0.405	0.364	4.45970236610047e-05	0.000867592355235376		0.940675389242298
B_cells_prolif	Cox5b	cytochrome c oxidase subunit 5B [Source:MGI Symbol;Acc:MGI:88475]	protein_coding		0.897504095897659	0.557	0.566		3.44081194228116e-14	0.981884276260283	0.486	0.466	6.98863313596727e-10	7.32247432132699e-09		0.939694186078971
B_cells_prolif	Cox5a	cytochrome c oxidase subunit 5A [Source:MGI Symbol;Acc:MGI:88474]	protein_coding		0.94593558371901	0.512	0.486		6.16726697205931e-11	0.930198103619712	0.418	0.384	1.25263359469497e-06	6.67319308149156e-08		0.938066843669361
B_cells_prolif	Lars2	leucyl-tRNA synthetase, mitochondrial [Source:MGI Symbol;Acc:MGI:2142973]	protein_coding		0.886475802757377	0.765	0.775		3.09245127154947e-35	0.988064099860837	0.805	0.771	6.28107777764413e-31	2.69099508854975e-13		0.937269951309107
B_cells_prolif	Slc25a5	solute carrier family 25 (mitochondrial carrier, adenine nucleotide translocator), member 5 [Source:MGI Symbol;Acc:MGI:1353496]	protein_coding		0.911669795445696	0.592	0.549		1.04871228916795e-12	0.939071951874321	0.456	0.422	2.13003953052903e-08	1.97417696529461e-12		0.925370873660009
B_cells_prolif	Mcm4	minichromosome maintenance complex component 4 [Source:MGI Symbol;Acc:MGI:103199]	protein_coding		0.891694637345589	0.218	0.097		2.27022369430346e-18	0.948273775670327	0.167	0.077	4.61105134549977e-14	6.06940152864055e-14		0.919984206507958
B_cells_prolif	Nme1	NME/NM23 nucleoside diphosphate kinase 1 [Source:MGI Symbol;Acc:MGI:97355]	protein_coding		1.01633754572912	0.464	0.408		6.09957406070146e-05	0.823463597864855	0.349	0.336	1	6.09957406070146e-05		0.919900571796987
B_cells_prolif	Nudt21	nudix (nucleoside diphosphate linked moiety X)-type motif 21 [Source:MGI Symbol;Acc:MGI:1915469]	protein_coding		0.853644617880881	0.339	0.257		3.98668522812462e-12	0.974728361133107	0.27	0.189	8.09735636684393e-08	3.59013646772971e-06		0.914186489506994
B_cells_prolif	Cfl1	cofilin 1, non-muscle [Source:MGI Symbol;Acc:MGI:101757]	protein_coding		0.917754939843814	0.879	0.868		1.76273079259835e-55	0.908734196672901	0.833	0.806	3.58028251284652e-51	9.91487003461707e-43		0.913244568258357
B_cells_prolif	Siva1	SIVA1, apoptosis-inducing factor [Source:MGI Symbol;Acc:MGI:1353606]	protein_coding		0.998013497567319	0.208	0.079		8.42752853233406e-16	0.819316046212904	0.139	0.062	1.71171532020237e-11	8.42752853233406e-16		0.908664771890111
B_cells_prolif	Actg1	actin, gamma, cytoplasmic 1 [Source:MGI Symbol;Acc:MGI:87906]	protein_coding		0.909342510418298	0.879	0.881		3.82231691363883e-58	0.904181349974893	0.851	0.809	7.76350788329182e-54	4.76140411610768e-37		0.906761930196596
B_cells_prolif	Atox1	antioxidant 1 copper chaperone [Source:MGI Symbol;Acc:MGI:1333855]	protein_coding		1.15781318915053	0.343	0.33	1	0.163231181631698	0.628893115102059	0.268	0.281	1	0.163231181631698		0.893353152126294
B_cells_prolif	Nasp	nuclear autoantigenic sperm protein (histone-binding) [Source:MGI Symbol;Acc:MGI:1355328]	protein_coding		0.859918770712981	0.242	0.15		4.5137454377998e-10	0.924769865401053	0.182	0.113	9.16786835871518e-06	2.922584498481e-07		0.892344318057017
B_cells_prolif	Cycs	cytochrome c, somatic [Source:MGI Symbol;Acc:MGI:88578]	protein_coding		0.955128338856348	0.343	0.272		8.08389900166707e-05	0.829039625019907	0.247	0.213	1	8.08389900166707e-05		0.892083981938128
B_cells_prolif	Gcsam	germinal center associated, signaling and motility [Source:MGI Symbol;Acc:MGI:102969]	protein_coding	0	0.841426213129133	0.104	0.001	0	0	0.942068015585965	0.105	0.002	0	0	0	0.891747114357549
B_cells_prolif	Cox7a2	cytochrome c oxidase subunit 7A2 [Source:MGI Symbol;Acc:MGI:1316715]	protein_coding		1.04430777416333	0.529	0.473		4.56763150292688e-05	0.734884856329089	0.393	0.393	0.927731634559478	4.56763150292688e-05		0.88959631524621
B_cells_prolif	Bub1b	BUB1B, mitotic checkpoint serine/threonine kinase [Source:MGI Symbol;Acc:MGI:1333889]	protein_coding		0.777633008799618	0.111	0.006		4.35991347116894e-216	1.00086463581258	0.107	0.005	8.85542025129123e-212	2.74855624184368e-113		0.889248822306101
B_cells_prolif	Hpf1	histone PARylation factor 1 [Source:MGI Symbol;Acc:MGI:1919862]	protein_coding		0.834397304460748	0.211	0.128		8.89514117821856e-15	0.941531466059843	0.195	0.106	1.80669212470797e-10	2.7340088766838e-06		0.887964385260295
B_cells_prolif	Odc1	ornithine decarboxylase, structural 1 [Source:MGI Symbol;Acc:MGI:97402]	protein_coding		0.796292414516188	0.201	0.111		4.77116013487774e-26	0.972318594277084	0.186	0.075	9.69070334995018e-22	9.90529872601083e-08		0.884305504396636
B_cells_prolif	Pgk1	phosphoglycerate kinase 1 [Source:MGI Symbol;Acc:MGI:97555]	protein_coding		0.894366993607805	0.332	0.231		4.26178231982792e-05	0.871996654254982	0.209	0.167	0.865610606980249	4.26178231982792e-05		0.883181823931394
B_cells_prolif	Pou2af1	POU domain, class 2, associating factor 1 [Source:MGI Symbol;Acc:MGI:105086]	protein_coding		0.576024098249804	0.263	0.214	1	1.29573552013453e-29	1.18597803119679	0.302	0.153	2.63176841494525e-25	0.0114825546644052		0.881001064723299
B_cells_prolif	Pa2g4	proliferation-associated 2G4 [Source:MGI Symbol;Acc:MGI:894684]	protein_coding		0.679863393322811	0.304	0.308	1	3.30208370761815e-06	1.07896323527895	0.274	0.232	0.0670686221854323	0.194224756967004		0.879413314300879
B_cells_prolif	Lsm2	LSM2 homolog, U6 small nuclear RNA and mRNA degradation associated [Source:MGI Symbol;Acc:MGI:90676]	protein_coding		0.763755514658617	0.228	0.142		1.53928570467794e-12	0.97444976986254	0.182	0.105	3.12644319477137e-08	2.50599381842386e-06		0.869102642260579
B_cells_prolif	Ywhae	tyrosine 3-monooxygenase/tryptophan 5-monooxygenase activation protein, epsilon polypeptide [Source:MGI Symbol;Acc:MGI:894689]	protein_coding		0.693982729609631	0.391	0.38	1	2.08758562519655e-14	1.02226692189078	0.4	0.325	4.24009516333671e-10	0.00999542704305056		0.858124825750206
B_cells_prolif	Snrpe	small nuclear ribonucleoprotein E [Source:MGI Symbol;Acc:MGI:98346]	protein_coding		0.737574258500076	0.526	0.574	1	3.72223374050708e-19	0.974882117862878	0.53	0.495	7.56022895034392e-15	5.70081508649184e-05		0.856228188181477
B_cells_prolif	Tuba1c	tubulin, alpha 1C [Source:MGI Symbol;Acc:MGI:1095409]	protein_coding		0.796319717295779	0.18	0.116	1	4.42386082634143e-17	0.912529980096604	0.151	0.068	8.98530372438208e-13	7.94547778652553e-05		0.854424848696192
B_cells_prolif	Cmpk1	cytidine monophosphate (UMP-CMP) kinase 1 [Source:MGI Symbol;Acc:MGI:1913838]	protein_coding		0.504833635455642	0.253	0.239	1	1.03458728022565e-16	1.19480168611568	0.281	0.179	2.10135022486633e-12	0.247348309128193		0.849817660785661
B_cells_prolif	Racgap1	Rac GTPase-activating protein 1 [Source:MGI Symbol;Acc:MGI:1349423]	protein_coding		0.872052164520922	0.159	0.038		2.83732584870649e-24	0.812910104921278	0.111	0.034	5.76289253130774e-20	2.83732584870649e-24		0.8424811347211
B_cells_prolif	Tmem256	transmembrane protein 256 [Source:MGI Symbol;Acc:MGI:1916436]	protein_coding		0.799869543356582	0.284	0.152		6.21615559265731e-10	0.87992198656677	0.188	0.118	1.26256336242463e-05	6.21615559265731e-10		0.839895764961676
B_cells_prolif	Rfc4	replication factor C (activator 1) 4 [Source:MGI Symbol;Acc:MGI:2146571]	protein_coding		0.825698133002896	0.131	0.04		4.65584159968073e-28	0.849311754489065	0.104	0.028	9.45647987311154e-24	7.58907854167086e-16		0.83750494374598
B_cells_prolif	Ndufc1	NADH:ubiquinone oxidoreductase subunit C1 [Source:MGI Symbol;Acc:MGI:1913627]	protein_coding		0.764891733367727	0.332	0.276	1	1.89462493644449e-07	0.902405721746877	0.295	0.244	0.0038481727084124	0.000452971538056195		0.833648727557302
B_cells_prolif	Sem1	SEM1, 26S proteasome complex subunit [Source:MGI Symbol;Acc:MGI:109238]	protein_coding		0.766750613750857	0.547	0.594		2.02002174919657e-14	0.897544929390456	0.526	0.529	4.10286617479316e-10	1.73025831916547e-05		0.832147771570657
B_cells_prolif	Psma7	proteasome subunit alpha 7 [Source:MGI Symbol;Acc:MGI:1347070]	protein_coding		0.82679954746647	0.439	0.421	1	6.84058978051508e-05	0.830399592063184	0.363	0.364	1	0.000467589365976691		0.828599569764827
B_cells_prolif	Hnrnpd	heterogeneous nuclear ribonucleoprotein D [Source:MGI Symbol;Acc:MGI:101947]	protein_coding		0.82482957023422	0.488	0.483		1.1548503674901e-05	0.829876434745885	0.405	0.408	0.234561658140914	2.06368372290018e-05		0.827353002490053
B_cells_prolif	Ndufa4	Ndufa4, mitochondrial complex associated [Source:MGI Symbol;Acc:MGI:107686]	protein_coding		0.789429015660575	0.54	0.568		1.99232436931786e-09	0.862380761341599	0.477	0.488	4.04661002652151e-05	5.93800749759345e-06		0.825904888501087
B_cells_prolif	Eaf2	ELL associated factor 2 [Source:MGI Symbol;Acc:MGI:2146616]	protein_coding		0.739745432585768	0.142	0.03		2.58927498820273e-67	0.908579859108987	0.119	0.019	5.25907642853856e-63	1.3753684414237e-28		0.824162645847377
B_cells_prolif	Oaz1	ornithine decarboxylase antizyme 1 [Source:MGI Symbol;Acc:MGI:109433]	protein_coding		0.71569905802472	0.734	0.82		1.47134154433116e-45	0.92532157757126	0.751	0.743	2.98844181069102e-41	1.41056964080935e-14		0.82051031779799
B_cells_prolif	Ywhah	tyrosine 3-monooxygenase/tryptophan 5-monooxygenase activation protein, eta polypeptide [Source:MGI Symbol;Acc:MGI:109194]	protein_coding		0.802877720868697	0.353	0.324	1	0.000664520716690845	0.832539598652292	0.263	0.241	1	0.00422109223274139		0.817708659760494
B_cells_prolif	Atp5a1	ATP synthase, H+ transporting, mitochondrial F1 complex, alpha subunit 1 [Source:MGI Symbol;Acc:MGI:88115]	protein_coding		0.762202773549025	0.512	0.532		5.93570813868615e-09	0.870450339613581	0.44	0.427	0.000120560168004854	1.63508855198114e-05		0.816326556581303
B_cells_prolif	Micos10	mitochondrial contact site and cristae organizing system subunit 10 [Source:MGI Symbol;Acc:MGI:1913628]	protein_coding		0.810876988399629	0.304	0.284	1	2.63791019983007e-08	0.82162122106835	0.3	0.238	0.000535785940687485	0.0204725251679175		0.816249104733989
B_cells_prolif	Psip1	PC4 and SFRS1 interacting protein 1 [Source:MGI Symbol;Acc:MGI:2142116]	protein_coding		0.691559954403805	0.329	0.32	1	1.67180375740226e-11	0.937102574001936	0.339	0.266	3.39560061165972e-07	0.0324269835821513		0.81433126420287
B_cells_prolif	Camk1d	calcium/calmodulin-dependent protein kinase ID [Source:MGI Symbol;Acc:MGI:2442190]	protein_coding		0.838419889990565	0.785	0.741		4.63103212967094e-20	0.788283304918303	0.705	0.731	9.40608935857464e-16	4.71293108597934e-16		0.813351597454434
B_cells_prolif	Uchl3	ubiquitin carboxyl-terminal esterase L3 (ubiquitin thiolesterase) [Source:MGI Symbol;Acc:MGI:1355274]	protein_coding		0.624402980357545	0.263	0.244	1	4.90390092269066e-13	0.999299257686736	0.279	0.192	9.960313164077e-09	0.0789720187892954		0.81185111902214
B_cells_prolif	Atp5b	ATP synthase, H+ transporting mitochondrial F1 complex, beta subunit [Source:MGI Symbol;Acc:MGI:107801]	protein_coding		0.911028878884701	0.599	0.601		9.62071768051265e-06	0.710336747744713	0.442	0.475	0.195406396808892	9.62071768051265e-06		0.810682813314707
B_cells_prolif	Uqcrq	ubiquinol-cytochrome c reductase, complex III subunit VII [Source:MGI Symbol;Acc:MGI:107807]	protein_coding		0.830167300267942	0.422	0.398	1	0.00059446145116232	0.791156208293644	0.34	0.344	1	0.00059446145116232		0.810661754280793
B_cells_prolif	Dctpp1	dCTP pyrophosphatase 1 [Source:MGI Symbol;Acc:MGI:1913672]	protein_coding		0.790120233576224	0.17	0.086		6.67218398574253e-12	0.828562154303277	0.13	0.064	1.35518728934417e-07	7.74099822668737e-08		0.80934119393975
B_cells_prolif	Pdap1	PDGFA associated protein 1 [Source:MGI Symbol;Acc:MGI:2448536]	protein_coding		0.722964798451251	0.263	0.212	1	4.18344066553942e-08	0.895444154950122	0.247	0.185	0.000849698633577711	0.00482204032874072		0.809204476700686
B_cells_prolif	Hint1	histidine triad nucleotide binding protein 1 [Source:MGI Symbol;Acc:MGI:1321133]	protein_coding		0.865139138936393	0.533	0.517		0.00155755879842887	0.752921213930009	0.393	0.43	1	0.00155755879842887		0.809030176433201
B_cells_prolif	Tipin	timeless interacting protein [Source:MGI Symbol;Acc:MGI:1921571]	protein_coding		0.745347027388754	0.166	0.071		9.67224321591396e-19	0.867203420330064	0.135	0.054	1.96452931958428e-14	2.72184217873386e-11		0.806275223859409
B_cells_prolif	Impdh2	inosine monophosphate dehydrogenase 2 [Source:MGI Symbol;Acc:MGI:109367]	protein_coding		0.919249102385293	0.356	0.254		0.00609906290288712	0.690651788392267	0.196	0.175	1	0.00609906290288712		0.80495044538878
B_cells_prolif	Eif1ax	eukaryotic translation initiation factor 1A, X-linked [Source:MGI Symbol;Acc:MGI:1913485]	protein_coding		0.683161396195265	0.239	0.182	1	9.22668986810276e-12	0.921722043267279	0.223	0.141	1.87403297911035e-07	0.000695694979713163		0.802441719731272
B_cells_prolif	Mrpl18	mitochondrial ribosomal protein L18 [Source:MGI Symbol;Acc:MGI:1914931]	protein_coding		0.767212214694662	0.298	0.227	1	1.70243831779339e-05	0.835181741577317	0.219	0.176	0.345782246727014	7.11594896018846e-05		0.801196978135989
B_cells_prolif	Cdca7	cell division cycle associated 7 [Source:MGI Symbol;Acc:MGI:1914203]	protein_coding		0.677356457136391	0.156	0.043		1.15500356590366e-32	0.920166095168356	0.114	0.03	2.34592774270693e-28	8.69459818377315e-22		0.798761276152373
B_cells_prolif	Ldha	lactate dehydrogenase A [Source:MGI Symbol;Acc:MGI:96759]	protein_coding		0.8827820719758	0.484	0.491	1	0.134105947015048	0.710287565223837	0.337	0.379	1	0.134105947015048		0.796534818599819
B_cells_prolif	Hspa8	heat shock protein 8 [Source:MGI Symbol;Acc:MGI:105384]	protein_coding		0.769881288819259	0.737	0.799		1.83916615824875e-22	0.821558733349945	0.686	0.683	3.73553038401903e-18	1.19423625842286e-13		0.795720011084602
B_cells_prolif	Atp5j	ATP synthase, H+ transporting, mitochondrial F0 complex, subunit F [Source:MGI Symbol;Acc:MGI:107777]	protein_coding		0.720124294910733	0.471	0.528	1	6.09081474797681e-09	0.867351624335582	0.446	0.449	0.000123710538346157	0.00974059297178584		0.793737959623158
B_cells_prolif	Atp5j2	ATP synthase, H+ transporting, mitochondrial F0 complex, subunit F2 [Source:MGI Symbol;Acc:MGI:1927558]	protein_coding		0.861274933825415	0.578	0.594		4.47355639928115e-07	0.716779993030267	0.484	0.516	0.00908624040257994	4.47355639928115e-07		0.789027463427841
B_cells_prolif	Cenpw	centromere protein W [Source:MGI Symbol;Acc:MGI:1913561]	protein_coding		0.758966887317053	0.142	0.027		3.50511230774401e-43	0.812633888074718	0.107	0.022	7.11923360825886e-39	1.94781221423983e-33		0.785800387695886
B_cells_prolif	Gclm	glutamate-cysteine ligase, modifier subunit [Source:MGI Symbol;Acc:MGI:104995]	protein_coding		0.953692136242026	0.308	0.219		0.269090291263659	0.612646968493799	0.214	0.225	1	0.269090291263659		0.783169552367912
B_cells_prolif	Swi5	SWI5 recombination repair homolog (yeast) [Source:MGI Symbol;Acc:MGI:1920181]	protein_coding		0.747805129331349	0.353	0.332	1	2.76982055165865e-07	0.817969360764719	0.307	0.259	0.00562578252247389	0.0154483424750432		0.782887245048034
B_cells_prolif	Snrpa1	small nuclear ribonucleoprotein polypeptide A' [Source:MGI Symbol;Acc:MGI:1916231]	protein_coding		0.746415578177834	0.211	0.133		7.68764375022256e-10	0.819187427973123	0.156	0.09	1.5614373221077e-05	1.2360181165893e-05		0.782801503075479
B_cells_prolif	Cox6b1	cytochrome c oxidase, subunit 6B1 [Source:MGI Symbol;Acc:MGI:107460]	protein_coding		0.72069484457801	0.526	0.582		7.09198561660351e-12	0.844805341548304	0.496	0.491	1.44045319858834e-07	2.17236071495136e-05		0.782750093063157
B_cells_prolif	Phgdh	3-phosphoglycerate dehydrogenase [Source:MGI Symbol;Acc:MGI:1355330]	protein_coding		0.896641351468988	0.242	0.157		0.0139110845430794	0.667864651674466	0.14	0.118	1	0.0139110845430794		0.782253001571727
B_cells_prolif	Sumo2	small ubiquitin-like modifier 2 [Source:MGI Symbol;Acc:MGI:2158813]	protein_coding		0.71778068214333	0.564	0.612		2.5686611027772e-10	0.843958445207202	0.479	0.485	5.21720756585077e-06	2.20783904555466e-06		0.780869563675266
B_cells_prolif	Banf1	BAF nuclear assembly factor 1 [Source:MGI Symbol;Acc:MGI:1346330]	protein_coding		0.681602928226232	0.426	0.435	1	6.91216043427506e-08	0.878486097479883	0.379	0.353	0.00140392890580561	0.00950846020975294		0.780044512853058
B_cells_prolif	Atp5md	ATP synthase membrane subunit DAPIT [Source:MGI Symbol;Acc:MGI:1891435]	protein_coding		0.721302682252877	0.446	0.485	1	7.61076184297113e-06	0.83857794707416	0.416	0.44	0.154582183792587	0.0191503662017276		0.779940314663518
B_cells_prolif	Erh	ERH mRNA splicing and mitosis factor [Source:MGI Symbol;Acc:MGI:108089]	protein_coding		0.624366252508411	0.239	0.182	1	6.06327705860981e-12	0.932084842091153	0.218	0.136	1.23151220337424e-07	0.00167073162263822		0.778225547299782
B_cells_prolif	Pafah1b3	platelet-activating factor acetylhydrolase, isoform 1b, subunit 3 [Source:MGI Symbol;Acc:MGI:108414]	protein_coding		0.484927007668885	0.145	0.097	1	1.21573827010106e-26	1.06754553297816	0.167	0.063	2.46928600040226e-22	0.00349839385482202		0.776236270323521
B_cells_prolif	Atad2	ATPase family, AAA domain containing 2 [Source:MGI Symbol;Acc:MGI:1917722]	protein_coding		0.711596497015647	0.208	0.116		7.01597469614814e-07	0.838376234910531	0.149	0.096	0.0142501462053465	7.01597469614814e-07		0.774986365963089
B_cells_prolif	Crip1	cysteine-rich protein 1 (intestinal) [Source:MGI Symbol;Acc:MGI:88501]	protein_coding		0.68517954345348	0.592	0.656	1	4.34412389104877e-16	0.859181771614082	0.607	0.614	8.82335003510915e-12	9.93004846584674e-05		0.772180657533781
B_cells_prolif	C1qbp	complement component 1, q subcomponent binding protein [Source:MGI Symbol;Acc:MGI:1194505]	protein_coding		0.768113690741758	0.291	0.286	1	0.00553906138401723	0.773747442228121	0.228	0.212	1	0.0709098291726369		0.770930566484939
B_cells_prolif	Atp5o	ATP synthase, H+ transporting, mitochondrial F1 complex, O subunit [Source:MGI Symbol;Acc:MGI:106341]	protein_coding		0.84546327954567	0.453	0.432	1	0.0220470181807003	0.693229848915123	0.321	0.337	1	0.0220470181807003		0.769346564230396
B_cells_prolif	Cdk8	cyclin-dependent kinase 8 [Source:MGI Symbol;Acc:MGI:1196224]	protein_coding		0.726291399665577	0.976	0.958		5.45250330694255e-51	0.797684010736478	0.977	0.954	1.1074579466731e-46	1.13010643178276e-21		0.761987705201027
B_cells_prolif	Hnrnpa1	heterogeneous nuclear ribonucleoprotein A1 [Source:MGI Symbol;Acc:MGI:104820]	protein_coding		0.754165812785651	0.519	0.52		6.57105511456928e-05	0.759357308789529	0.389	0.396	1	6.57105511456928e-05		0.75676156078759
B_cells_prolif	Hnrnpu	heterogeneous nuclear ribonucleoprotein U [Source:MGI Symbol;Acc:MGI:1858195]	protein_coding		0.745349469727242	0.578	0.621		6.19174115579199e-07	0.764914700648601	0.474	0.49	0.0125760454615291	7.93924615509244e-06		0.755132085187922
B_cells_prolif	Hspd1	heat shock protein 1 (chaperonin) [Source:MGI Symbol;Acc:MGI:96242]	protein_coding		0.57781340517837	0.27	0.279	1	7.42299967831694e-06	0.930635934062338	0.254	0.213	0.150768546466295	0.306951268293681		0.754224669620354
B_cells_prolif	Tkt	transketolase [Source:MGI Symbol;Acc:MGI:105992]	protein_coding		0.706894600327693	0.329	0.282	1	8.8179287375863e-07	0.800944332776754	0.254	0.202	0.0179100950589115	0.00180054434177883		0.753919466552224
B_cells_prolif	Lsm6	LSM6 homolog, U6 small nuclear RNA and mRNA degradation associated [Source:MGI Symbol;Acc:MGI:1925901]	protein_coding		0.630964957504585	0.298	0.259	1	3.04113353838646e-07	0.873186488227179	0.274	0.218	0.00617684632981673	0.0129677692427346		0.752075722865882
B_cells_prolif	Lsm5	LSM5 homolog, U6 small nuclear RNA and mRNA degradation associated [Source:MGI Symbol;Acc:MGI:1913623]	protein_coding		0.677884615751625	0.27	0.233	1	1.51124977868978e-05	0.820704821735767	0.223	0.18	0.306949942549681	0.0117253407635782		0.749294718743696
B_cells_prolif	Atp5g1	ATP synthase, H+ transporting, mitochondrial F0 complex, subunit C1 (subunit 9) [Source:MGI Symbol;Acc:MGI:107653]	protein_coding		0.707437090035151	0.419	0.453	1	0.0153857335980077	0.783075312770629	0.347	0.378	1	0.0743896906438901		0.74525620140289
B_cells_prolif	Tagln2	transgelin 2 [Source:MGI Symbol;Acc:MGI:1312985]	protein_coding		1.08785483731793	0.453	0.344		0.0302594008017797	0.400586379866907	0.205	0.281	1	0.0302594008017797		0.744220608592416
B_cells_prolif	Smco4	single-pass membrane protein with coiled-coil domains 4 [Source:MGI Symbol;Acc:MGI:3039636]	protein_coding		0.651283445093295	0.152	0.056		1.84331851547021e-17	0.835366290004968	0.123	0.049	3.74396423677155e-13	2.78458084866679e-13		0.743324867549132
B_cells_prolif	Ybx3	Y box protein 3 [Source:MGI Symbol;Acc:MGI:2137670]	protein_coding		0.68557605719399	0.197	0.13		2.01321467074084e-10	0.799929841228146	0.146	0.08	4.08904031774172e-06	4.48024520240369e-05		0.742752949211068
B_cells_prolif	Ube2l3	ubiquitin-conjugating enzyme E2L 3 [Source:MGI Symbol;Acc:MGI:109240]	protein_coding		0.77692284831414	0.308	0.262	1	0.00170578246967696	0.706481080384818	0.242	0.22	1	0.00235393050667286		0.741701964349479
B_cells_prolif	Pgam1	phosphoglycerate mutase 1 [Source:MGI Symbol;Acc:MGI:97552]	protein_coding		0.747943661783755	0.256	0.196	1	8.83057843943892e-05	0.725462369224992	0.161	0.12	1	0.000480293190381398		0.736703015504373
B_cells_prolif	Vdac3	voltage-dependent anion channel 3 [Source:MGI Symbol;Acc:MGI:106922]	protein_coding		0.646248770936684	0.26	0.198	1	4.5975901137875e-06	0.822963590801056	0.186	0.135	0.0933816528011379	0.00200094506318339		0.73460618086887
B_cells_prolif	Jpt1	Jupiter microtubule associated homolog 1 [Source:MGI Symbol;Acc:MGI:1096361]	protein_coding		0.686230121417761	0.429	0.455	1	6.12518428771467e-06	0.782895288211427	0.372	0.358	0.124408618067773	0.00882900349121928		0.734562704814594
B_cells_prolif	Hsp90aa1	heat shock protein 90, alpha (cytosolic), class A member 1 [Source:MGI Symbol;Acc:MGI:96250]	protein_coding		0.298060467913346	0.384	0.516	1	3.07032283653837e-15	1.16404359151127	0.444	0.392	6.23613271329309e-11	0.24048960778278		0.731052029712309
B_cells_prolif	Ddt	D-dopachrome tautomerase [Source:MGI Symbol;Acc:MGI:1298381]	protein_coding		0.745331477995319	0.235	0.157		0.000174030400153335	0.708631221096207	0.161	0.121	1	0.000174030400153335		0.726981349545763
B_cells_prolif	Ddx39	NA	NA		0.633479201243958	0.273	0.232	1	8.87969320327236e-05	0.818386133126374	0.189	0.149	1	0.00664093752977044		0.725932667185166
B_cells_prolif	Cox8a	cytochrome c oxidase subunit 8A [Source:MGI Symbol;Acc:MGI:105959]	protein_coding		0.67290053408355	0.651	0.759		3.84241170689002e-17	0.774382996275345	0.625	0.675	7.80432241786432e-13	2.38755769301787e-08		0.723641765179447
B_cells_prolif	Marcksl1	MARCKS-like 1 [Source:MGI Symbol;Acc:MGI:97143]	protein_coding		0.57531433131479	0.176	0.132	1	3.38265545126792e-21	0.871466333973285	0.196	0.089	6.87051148707026e-17	0.0135859178315063		0.723390332644038
B_cells_prolif	Snrnp25	small nuclear ribonucleoprotein 25 (U11/U12) [Source:MGI Symbol;Acc:MGI:1925622]	protein_coding		0.619305267714862	0.19	0.104		2.94306948630294e-17	0.825809437204237	0.161	0.074	5.97766843362991e-13	8.82530958883132e-07		0.72255735245955
B_cells_prolif	Actb	actin, beta [Source:MGI Symbol;Acc:MGI:87904]	protein_coding		0.751744210694492	0.997	0.967		4.31069583744182e-88	0.687586192623146	0.989	0.954	8.75545431542808e-84	2.19891219628688e-58		0.719665201658819
B_cells_prolif	Mrpl20	mitochondrial ribosomal protein L20 [Source:MGI Symbol;Acc:MGI:2137221]	protein_coding		0.798416995513368	0.28	0.196		0.00385660638740458	0.637693735204864	0.182	0.154	1	0.00385660638740458		0.718055365359116
B_cells_prolif	Elob	elongin B [Source:MGI Symbol;Acc:MGI:1914923]	protein_coding		0.666114785813985	0.536	0.604	1	2.49099815521817e-07	0.766511480324982	0.491	0.521	0.00505946635306363	0.00458259966036821		0.716313133069484
B_cells_prolif	Snrpf	small nuclear ribonucleoprotein polypeptide F [Source:MGI Symbol;Acc:MGI:1917128]	protein_coding		0.706629757889089	0.45	0.488	1	7.31432356368911e-05	0.723387358571327	0.405	0.423	1	0.018796666776225		0.715008558230208
B_cells_prolif	Ndufab1	NADH:ubiquinone oxidoreductase subunit AB1 [Source:MGI Symbol;Acc:MGI:1917566]	protein_coding		0.677972321428393	0.287	0.256	1	0.0221989569563964	0.748514189308238	0.209	0.195	1	0.0221989569563964		0.713243255368315
B_cells_prolif	Tcea1	transcription elongation factor A (SII) 1 [Source:MGI Symbol;Acc:MGI:1196624]	protein_coding		0.569072268801146	0.381	0.447	1	2.88295764689988e-09	0.857253330679468	0.4	0.367	5.85557527661835e-05	0.643362640914877		0.713162799740307
B_cells_prolif	Snrpd2	small nuclear ribonucleoprotein D2 [Source:MGI Symbol;Acc:MGI:98345]	protein_coding		0.653556756032863	0.405	0.41	1	0.00195278736516367	0.771269579834502	0.314	0.317	1	0.0160343823243533		0.712413167933682
B_cells_prolif	Usp1	ubiquitin specific peptidase 1 [Source:MGI Symbol;Acc:MGI:2385198]	protein_coding		0.68107770215922	0.218	0.155	1	0.00108682073484662	0.7426642108798	0.16	0.127	1	0.00108682073484662		0.71187095651951
B_cells_prolif	Calm1	calmodulin 1 [Source:MGI Symbol;Acc:MGI:88251]	protein_coding		0.572950643228961	0.671	0.767		6.74646102313375e-27	0.85063724107969	0.679	0.696	1.3702736984087e-22	1.30031167230078e-07		0.711793942154326
B_cells_prolif	Ucp2	uncoupling protein 2 (mitochondrial, proton carrier) [Source:MGI Symbol;Acc:MGI:109354]	protein_coding		0.636919634633326	0.619	0.7		1.41389091518406e-13	0.785100583398599	0.558	0.572	2.87175383783034e-09	2.06713782194858e-06		0.711010109015963
B_cells_prolif	Nedd8	neural precursor cell expressed, developmentally down-regulated gene 8 [Source:MGI Symbol;Acc:MGI:97301]	protein_coding		0.77792212744148	0.45	0.435	1	0.0444350567892518	0.635455294793792	0.321	0.344	1	0.0444350567892518		0.706688711117636
B_cells_prolif	Ndufa11	NADH:ubiquinone oxidoreductase subunit A11 [Source:MGI Symbol;Acc:MGI:1917125]	protein_coding		0.694489932113926	0.332	0.325	1	0.021807985067729	0.715673126004074	0.261	0.262	1	0.103447027215844		0.705081529059
B_cells_prolif	1810037I17Rik	RIKEN cDNA 1810037I17 gene [Source:MGI Symbol;Acc:MGI:1914954]	protein_coding		0.588260114942321	0.318	0.324	1	0.00109041481660663	0.821725284027776	0.286	0.275	1	0.150297870574431		0.704992699485049
B_cells_prolif	Atp5f1	NA	NA		0.717523207040424	0.491	0.476		0.00013811949390864	0.691440588958989	0.377	0.38	1	0.00013811949390864		0.704481897999707
B_cells_prolif	Etfb	electron transferring flavoprotein, beta polypeptide [Source:MGI Symbol;Acc:MGI:106098]	protein_coding		0.703721551189144	0.246	0.177	1	3.55885749882708e-05	0.703793778631807	0.174	0.127	0.722839546586767	0.000203159418254478		0.703757664910475
B_cells_prolif	Ndufc2	NADH:ubiquinone oxidoreductase subunit C2 [Source:MGI Symbol;Acc:MGI:1344370]	protein_coding		0.816685905488796	0.343	0.291	1	0.334879016818814	0.589737939346292	0.235	0.247	1	0.334879016818814		0.703211922417544
B_cells_prolif	Bub3	BUB3 mitotic checkpoint protein [Source:MGI Symbol;Acc:MGI:1343463]	protein_coding		0.656753020634719	0.273	0.229	1	0.0052145917939537	0.749239984281775	0.182	0.158	1	0.00778555095781124		0.702996502458247
B_cells_prolif	Pola1	polymerase (DNA directed), alpha 1 [Source:MGI Symbol;Acc:MGI:99660]	protein_coding		0.591451970729525	0.17	0.065		5.64734806725418e-19	0.805492278822109	0.139	0.056	1.14703286594e-14	2.5906663676701e-13		0.698472124775817
B_cells_prolif	Irf8	interferon regulatory factor 8 [Source:MGI Symbol;Acc:MGI:96395]	protein_coding		0.66198372351269	0.363	0.319	1	4.42717505344079e-11	0.732028844050154	0.323	0.234	8.99203525104358e-07	0.0015288044258653		0.697006283781422
B_cells_prolif	Nsd2	nuclear receptor binding SET domain protein 2 [Source:MGI Symbol;Acc:MGI:1276574]	protein_coding		0.71693371423948	0.173	0.072		9.64872091750198e-16	0.669903902482181	0.13	0.055	1.95975170555383e-11	8.22230517790486e-12		0.693418808360831
B_cells_prolif	Gdi2	guanosine diphosphate (GDP) dissociation inhibitor 2 [Source:MGI Symbol;Acc:MGI:99845]	protein_coding		0.551586384387182	0.405	0.451	1	9.71587274945113e-07	0.832996049796693	0.356	0.332	0.0197339091414102	0.148295351721103		0.692291217091937
B_cells_prolif	Tcp1	t-complex protein 1 [Source:MGI Symbol;Acc:MGI:98535]	protein_coding		0.459141818512454	0.308	0.303	1	3.15899748131999e-07	0.9204423325559	0.275	0.223	0.00641623978430903	0.195830974679731		0.689792075534177
B_cells_prolif	Gm15564	predicted gene 15564 [Source:MGI Symbol;Acc:MGI:3783013]	lncRNA		0.589085088129545	0.256	0.231	1	0.0358613142289371	0.786879389740723	0.244	0.245	1	0.111341754139868		0.687982238935134
B_cells_prolif	Ccdc50	coiled-coil domain containing 50 [Source:MGI Symbol;Acc:MGI:1914751]	protein_coding		0.417998450228243	0.287	0.273	1	1.55983168104861e-12	0.95680276747553	0.284	0.192	3.16817412737783e-08	0.221689053329118		0.687400608851886
B_cells_prolif	Bcl2a1b	B cell leukemia/lymphoma 2 related protein A1b [Source:MGI Symbol;Acc:MGI:1278326]	protein_coding		0.789629220883424	0.208	0.119		0.000124685292735981	0.58274403370645	0.119	0.08	1	0.000124685292735981		0.686186627294937
B_cells_prolif	Arpp19	cAMP-regulated phosphoprotein 19 [Source:MGI Symbol;Acc:MGI:1891691]	protein_coding		0.625477558382691	0.388	0.411	1	0.000456283782650962	0.746041218584852	0.349	0.354	1	0.20695523075931		0.685759388483771
B_cells_prolif	Snrpc	U1 small nuclear ribonucleoprotein C [Source:MGI Symbol;Acc:MGI:109489]	protein_coding		0.584608281360465	0.242	0.233	1	0.000358986026121634	0.782065373844777	0.214	0.18	1	0.203244185099644		0.683336827602621
B_cells_prolif	Cox6a1	cytochrome c oxidase subunit 6A1 [Source:MGI Symbol;Acc:MGI:103099]	protein_coding		0.659845309340876	0.433	0.494	1	0.000381096888562042	0.705800470851853	0.409	0.432	1	0.110803938184406		0.682822890096365
B_cells_prolif	Cdv3	carnitine deficiency-associated gene expressed in ventricle 3 [Source:MGI Symbol;Acc:MGI:2448759]	protein_coding		0.496039306333328	0.249	0.229	1	4.41935382890764e-08	0.86868962781858	0.256	0.191	0.000897614956189431	0.148219931126158		0.682364467075954
B_cells_prolif	Uqcr11	ubiquinol-cytochrome c reductase, complex III subunit XI [Source:MGI Symbol;Acc:MGI:1913844]	protein_coding		0.694570207200321	0.37	0.353	1	0.0623416649350388	0.669918986015157	0.288	0.307	1	0.0623416649350388		0.682244596607739
B_cells_prolif	Rpa3	replication protein A3 [Source:MGI Symbol;Acc:MGI:1915490]	protein_coding		0.714688793086131	0.201	0.112		0.000669334729827511	0.645308910520717	0.121	0.088	1	0.000669334729827511		0.679998851803424
B_cells_prolif	Atp5g2	ATP synthase, H+ transporting, mitochondrial F0 complex, subunit C2 (subunit 9) [Source:MGI Symbol;Acc:MGI:1915192]	protein_coding		0.650849483199181	0.682	0.755		1.53150274776024e-15	0.709008917369788	0.628	0.662	3.11063523097583e-11	1.59433582959221e-07		0.679929200284485
B_cells_prolif	Glrx3	glutaredoxin 3 [Source:MGI Symbol;Acc:MGI:1353653]	protein_coding		0.682305289465242	0.263	0.236	1	0.00109708871585468	0.672527519473323	0.205	0.172	1	0.0342348338784944		0.677416404469283
B_cells_prolif	Smdt1	single-pass membrane protein with aspartate rich tail 1 [Source:MGI Symbol;Acc:MGI:1916279]	protein_coding		0.560289133036743	0.339	0.333	1	6.45781419389406e-06	0.792376358547191	0.312	0.28	0.131164664092182	0.095910002872162		0.676332745791967
B_cells_prolif	Dck	deoxycytidine kinase [Source:MGI Symbol;Acc:MGI:102726]	protein_coding		0.408919181139567	0.135	0.075	1	9.66306237238871e-25	0.943020681943036	0.153	0.057	1.96266459845587e-20	9.5814484634508e-05		0.675969931541301
B_cells_prolif	Ciao2a	cytosolic iron-sulfur assembly component 2A [Source:MGI Symbol;Acc:MGI:1915500]	protein_coding		0.721058210942065	0.253	0.196	1	0.00872166332367564	0.630216911741443	0.177	0.153	1	0.00872166332367564		0.675637561341754
B_cells_prolif	Cox7c	cytochrome c oxidase subunit 7C [Source:MGI Symbol;Acc:MGI:103226]	protein_coding		0.676041778372985	0.571	0.663		5.10894168919365e-08	0.669413227452149	0.549	0.605	0.00103767714649212	3.96308568700754e-05		0.672727502912567
B_cells_prolif	Slc25a3	solute carrier family 25 (mitochondrial carrier, phosphate carrier), member 3 [Source:MGI Symbol;Acc:MGI:1353498]	protein_coding		0.630291663808197	0.578	0.633		2.76746865232484e-05	0.715063873703566	0.472	0.523	0.562100557973698	3.25510195714702e-05		0.672677768755881
B_cells_prolif	Nudc	nudC nuclear distribution protein [Source:MGI Symbol;Acc:MGI:106014]	protein_coding		0.526728380998484	0.215	0.229	1	0.000126643167522217	0.817400612679081	0.198	0.16	1	0.839163096686646		0.672064496838782
B_cells_prolif	Polr2g	polymerase (RNA) II (DNA directed) polypeptide G [Source:MGI Symbol;Acc:MGI:1914960]	protein_coding		0.603735228452099	0.277	0.225	1	0.000286114212404989	0.73730938937986	0.205	0.169	1	0.0041299574425307		0.67052230891598
B_cells_prolif	Nme2	NME/NM23 nucleoside diphosphate kinase 2 [Source:MGI Symbol;Acc:MGI:97356]	protein_coding		0.751196688152906	0.64	0.696		5.65599952118494e-05	0.5887334040254	0.54	0.615	1	5.65599952118494e-05		0.669965046089153
B_cells_prolif	Cdk4	cyclin-dependent kinase 4 [Source:MGI Symbol;Acc:MGI:88357]	protein_coding		0.665126609889885	0.266	0.236	1	0.00106531356510092	0.674458099858318	0.202	0.17	1	0.0176472323126051		0.669792354874101
B_cells_prolif	Dap	death-associated protein [Source:MGI Symbol;Acc:MGI:1918190]	protein_coding		0.653179451146889	0.18	0.117	1	0.00163634451732804	0.682245005513581	0.126	0.094	1	0.00163634451732804		0.667712228330235
B_cells_prolif	Snrpb	small nuclear ribonucleoprotein B [Source:MGI Symbol;Acc:MGI:98342]	protein_coding		0.659161815775604	0.401	0.434	1	0.00887839834478058	0.671845649542182	0.325	0.336	1	0.0591660425559024		0.665503732658893
B_cells_prolif	Hmgn3	high mobility group nucleosomal binding domain 3 [Source:MGI Symbol;Acc:MGI:2138069]	protein_coding		0.519559452366786	0.107	0.022		7.76734171959291e-87	0.804669279303175	0.112	0.013	1.57762477666652e-82	9.03726376983929e-22		0.662114365834981
B_cells_prolif	Gphn	gephyrin [Source:MGI Symbol;Acc:MGI:109602]	protein_coding		0.647886355794753	0.505	0.569	1	4.29405597148041e-05	0.675564264728666	0.486	0.518	0.872165708367386	0.0973619747179966		0.66172531026171
B_cells_prolif	Ak2	adenylate kinase 2 [Source:MGI Symbol;Acc:MGI:87978]	protein_coding		0.632968823873523	0.235	0.21	1	0.000640375710187381	0.681960359619384	0.196	0.16	1	0.0352732067938127		0.657464591746453
B_cells_prolif	Kpnb1	karyopherin (importin) beta 1 [Source:MGI Symbol;Acc:MGI:107532]	protein_coding		0.799194588123676	0.266	0.198	1	0.21078408216085	0.50848439007061	0.17	0.166	1	0.21078408216085		0.653839489097143
B_cells_prolif	Cox17	cytochrome c oxidase assembly protein 17, copper chaperone [Source:MGI Symbol;Acc:MGI:1333806]	protein_coding		0.42826956460436	0.298	0.356	1	9.89783363350746e-08	0.877937048674714	0.354	0.317	0.0020103489893017	0.709354634877201		0.653103306639537
B_cells_prolif	Sec61b	Sec61 beta subunit [Source:MGI Symbol;Acc:MGI:1913462]	protein_coding		0.553223073930031	0.488	0.568	1	0.000305098972578777	0.750920166354425	0.449	0.502	1	0.102135259286619		0.652071620142228
B_cells_prolif	Phf5a	PHD finger protein 5A [Source:MGI Symbol;Acc:MGI:2156864]	protein_coding		0.631971507561392	0.225	0.193	1	0.00023448302509115	0.670481681785971	0.182	0.143	1	0.0368065961786808		0.651226594673681
B_cells_prolif	Gpx1	glutathione peroxidase 1 [Source:MGI Symbol;Acc:MGI:104887]	protein_coding		0.693106981042627	0.578	0.652	1	0.00909314437453068	0.605170271013068	0.456	0.517	1	0.00909314437453068		0.649138626027847
B_cells_prolif	Ptges3	prostaglandin E synthase 3 [Source:MGI Symbol;Acc:MGI:1929282]	protein_coding		0.64349768123001	0.263	0.286	1	0.0516605496755366	0.646909624497749	0.216	0.21	1	0.612744419309634		0.64520365286388
B_cells_prolif	Hdgf	heparin binding growth factor [Source:MGI Symbol;Acc:MGI:1194494]	protein_coding		0.624582812258967	0.239	0.192	1	0.0280088922331452	0.665367321408538	0.163	0.146	1	0.0280088922331452		0.644975066833753
B_cells_prolif	Mrpl51	mitochondrial ribosomal protein L51 [Source:MGI Symbol;Acc:MGI:1913743]	protein_coding		0.578848203542084	0.19	0.154	1	0.000150718962040782	0.710782398614882	0.161	0.122	1	0.0478183009913822		0.644815301078483
B_cells_prolif	Uqcc2	ubiquinol-cytochrome c reductase complex assembly factor 2 [Source:MGI Symbol;Acc:MGI:1914517]	protein_coding		0.445335320968237	0.228	0.218	1	9.01201579508988e-07	0.844007756281562	0.226	0.173	0.0183043052814071	0.323241017425863		0.6446715386249
B_cells_prolif	Dtymk	deoxythymidylate kinase [Source:MGI Symbol;Acc:MGI:108396]	protein_coding		0.64880522600667	0.183	0.123	1	0.000779338372364315	0.639651894595861	0.133	0.098	1	0.000779338372364315		0.644228560301266
B_cells_prolif	Cox7b	cytochrome c oxidase subunit 7B [Source:MGI Symbol;Acc:MGI:1913392]	protein_coding		0.680060461217691	0.433	0.445	1	0.0800652051328418	0.592957568537184	0.347	0.386	1	0.0800652051328418		0.636509014877438
B_cells_prolif	Raly	hnRNP-associated with lethal yellow [Source:MGI Symbol;Acc:MGI:97850]	protein_coding		0.70533332775949	0.346	0.351	1	0.353210333499111	0.567335586263745	0.235	0.254	1	0.353210333499111		0.636334457011618
B_cells_prolif	Got2	glutamatic-oxaloacetic transaminase 2, mitochondrial [Source:MGI Symbol;Acc:MGI:95792]	protein_coding		0.656570236951374	0.211	0.131		0.00200048132435709	0.612101654258608	0.135	0.104	1	0.00200048132435709		0.634335945604991
B_cells_prolif	Srsf2	serine and arginine-rich splicing factor 2 [Source:MGI Symbol;Acc:MGI:98284]	protein_coding		0.5681309683197	0.367	0.398	1	0.00506435815957571	0.698236470614941	0.282	0.274	1	0.186508980311211		0.63318371946732
B_cells_prolif	Psma1	proteasome subunit alpha 1 [Source:MGI Symbol;Acc:MGI:1347005]	protein_coding		0.641159187311658	0.249	0.225	1	0.01594937399039	0.623602870689465	0.177	0.157	1	0.0534541861430135		0.632381029000562
B_cells_prolif	Hspe1	heat shock protein 1 (chaperonin 10) [Source:MGI Symbol;Acc:MGI:104680]	protein_coding		0.464459598748817	0.464	0.544	1	0.00200254902588738	0.7988946373549	0.412	0.445	1	0.37485211877776		0.631677118051858
B_cells_prolif	Mrpl17	mitochondrial ribosomal protein L17 [Source:MGI Symbol;Acc:MGI:1351608]	protein_coding		0.510292064924983	0.201	0.17	1	1.87157753831172e-05	0.750010555233895	0.168	0.122	0.380136113806494	0.0831338778548993		0.630151310079439
B_cells_prolif	Ndufb6	NADH:ubiquinone oxidoreductase subunit B6 [Source:MGI Symbol;Acc:MGI:2684983]	protein_coding		0.658848529850755	0.28	0.241	1	0.29668587338946	0.600994006269763	0.189	0.195	1	0.29668587338946		0.629921268060259
B_cells_prolif	Prdx2	peroxiredoxin 2 [Source:MGI Symbol;Acc:MGI:109486]	protein_coding		0.564266697724392	0.298	0.254	1	0.00201442070732061	0.693800307066476	0.207	0.18	1	0.0148520605763147		0.629033502395434
B_cells_prolif	Rbm8a	RNA binding motif protein 8a [Source:MGI Symbol;Acc:MGI:1913129]	protein_coding		0.601889189964711	0.246	0.22	1	0.0523024180686745	0.648665421704692	0.191	0.18	1	0.0942677151733902		0.625277305834701
B_cells_prolif	Mrpl42	mitochondrial ribosomal protein L42 [Source:MGI Symbol;Acc:MGI:1333774]	protein_coding		0.702091149100653	0.239	0.189	1	0.025905904479333	0.545506932480033	0.154	0.134	1	0.025905904479333		0.623799040790343
B_cells_prolif	Uqcrb	ubiquinol-cytochrome c reductase binding protein [Source:MGI Symbol;Acc:MGI:1914780]	protein_coding		0.641206108567873	0.332	0.371	1	0.0947987627966963	0.604580957912477	0.282	0.298	1	0.431948172148972		0.622893533240175
B_cells_prolif	Psma2	proteasome subunit alpha 2 [Source:MGI Symbol;Acc:MGI:104885]	protein_coding		0.698820871858122	0.408	0.41	1	0.871368311908069	0.535617199220038	0.277	0.328	1	0.871368311908069		0.61721903553908
B_cells_prolif	Psmb4	proteasome (prosome, macropain) subunit, beta type 4 [Source:MGI Symbol;Acc:MGI:1098257]	protein_coding		0.580635219112994	0.298	0.302	1	0.0661108921221333	0.652902006984669	0.239	0.24	1	0.319415770260498		0.616768613048831
B_cells_prolif	Csnk2b	casein kinase 2, beta polypeptide [Source:MGI Symbol;Acc:MGI:88548]	protein_coding		0.62232870964588	0.381	0.36	1	0.211221548909267	0.611031829474857	0.254	0.271	1	0.211221548909267		0.616680269560368
B_cells_prolif	Ppp4r2	protein phosphatase 4, regulatory subunit 2 [Source:MGI Symbol;Acc:MGI:3027896]	protein_coding		0.545042796756436	0.26	0.254	1	0.00137015722799978	0.680491232883854	0.247	0.222	1	0.219272504222151		0.612767014820145
B_cells_prolif	Cct8	chaperonin containing Tcp1, subunit 8 (theta) [Source:MGI Symbol;Acc:MGI:107183]	protein_coding		0.612537234120531	0.332	0.341	1	0.127687762670288	0.61144333918714	0.237	0.244	1	0.176217041281292		0.611990286653835
B_cells_prolif	Eif3c	eukaryotic translation initiation factor 3, subunit C [Source:MGI Symbol;Acc:MGI:1926966]	protein_coding		0.576332049555032	0.436	0.483	1	0.152210861188326	0.646980356665704	0.354	0.404	1	0.152210861188326		0.611656203110368
B_cells_prolif	Nutf2	nuclear transport factor 2 [Source:MGI Symbol;Acc:MGI:1915301]	protein_coding		0.723094448652862	0.215	0.151	1	0.0245310821380757	0.496607171670329	0.111	0.089	1	0.0245310821380757		0.609850810161595
B_cells_prolif	Arpc3	actin related protein 2/3 complex, subunit 3 [Source:MGI Symbol;Acc:MGI:1928375]	protein_coding		0.553365921206486	0.533	0.649	1	0.00140383900726871	0.665806347574106	0.442	0.507	1	0.0276976786597817		0.609586134390296
B_cells_prolif	Snrpg	small nuclear ribonucleoprotein polypeptide G [Source:MGI Symbol;Acc:MGI:1915261]	protein_coding		0.558763051449954	0.64	0.754	1	1.03451779368542e-13	0.654830410885544	0.647	0.695	2.10120909075446e-09	9.95442726206699e-05		0.606796731167749
B_cells_prolif	Vdac1	voltage-dependent anion channel 1 [Source:MGI Symbol;Acc:MGI:106919]	protein_coding		0.617718401547023	0.208	0.178	1	0.0280471466992861	0.593692555607578	0.149	0.131	1	0.0411337182491626		0.605705478577301
B_cells_prolif	Ppp1ca	protein phosphatase 1 catalytic subunit alpha [Source:MGI Symbol;Acc:MGI:103016]	protein_coding		0.53372399782887	0.502	0.604	1	6.50135612478902e-05	0.665460196842308	0.437	0.469	1	0.0403766585117459		0.599592097335589
B_cells_prolif	Rps17	ribosomal protein S17 [Source:MGI Symbol;Acc:MGI:1309526]	protein_coding		0.552298404326217	0.654	0.757	1	4.62124851186271e-16	0.646512823948814	0.681	0.721	9.38621785244436e-12	8.39331184599359e-05		0.599405614137516
B_cells_prolif	Ppil1	peptidylprolyl isomerase (cyclophilin)-like 1 [Source:MGI Symbol;Acc:MGI:1916066]	protein_coding		0.549993250388267	0.17	0.084		6.80818304517883e-11	0.648048362820035	0.112	0.054	1.38281005830627e-06	4.57747488029031e-08		0.599020806604151
B_cells_prolif	Atp5c1	ATP synthase, H+ transporting, mitochondrial F1 complex, gamma polypeptide 1 [Source:MGI Symbol;Acc:MGI:1261437]	protein_coding		0.590808960938889	0.464	0.525	1	0.0870224966046549	0.603569797145846	0.365	0.408	1	0.0870224966046549		0.597189379042367
B_cells_prolif	Clic1	chloride intracellular channel 1 [Source:MGI Symbol;Acc:MGI:2148924]	protein_coding		0.440887952222823	0.547	0.676	1	9.69265107375432e-05	0.752823969868986	0.468	0.528	1	0.0249981455538532		0.596855961045905
B_cells_prolif	Vim	vimentin [Source:MGI Symbol;Acc:MGI:98932]	protein_coding		0.864556128532866	0.415	0.437	1	0.000977277881343482	0.324717445561788	0.254	0.368	1	0.0076560149649178		0.594636787047327
B_cells_prolif	Sec61g	SEC61, gamma subunit [Source:MGI Symbol;Acc:MGI:1202066]	protein_coding		0.462561717042155	0.498	0.603	1	3.92023230789021e-06	0.726663404229424	0.482	0.524	0.079623838405558	0.388827941713525		0.594612560635789
B_cells_prolif	Ndufb7	NADH:ubiquinone oxidoreductase subunit B7 [Source:MGI Symbol;Acc:MGI:1914166]	protein_coding		0.591839383952397	0.37	0.378	1	0.138246935182024	0.596653390313973	0.291	0.314	1	0.138246935182024		0.594246387133185
B_cells_prolif	Nhp2	NHP2 ribonucleoprotein [Source:MGI Symbol;Acc:MGI:1098547]	protein_coding		0.368866997129937	0.183	0.214	1	0.00187847229681138	0.819275826195844	0.191	0.162	1	0.454050656216571		0.59407141166289
B_cells_prolif	Atp5mpl	ATP synthase membrane subunit 6.8PL [Source:MGI Symbol;Acc:MGI:1917507]	protein_coding		0.666439470934498	0.512	0.554	1	0.0679306537066567	0.520825520512257	0.426	0.499	1	0.0679306537066567		0.593632495723378
B_cells_prolif	Ubl5	ubiquitin-like 5 [Source:MGI Symbol;Acc:MGI:1913427]	protein_coding		0.449976684626616	0.443	0.545	1	0.000141011571433754	0.736820895581118	0.416	0.448	1	0.635543510238945		0.593398790103867
B_cells_prolif	Sdhb	succinate dehydrogenase complex, subunit B, iron sulfur (Ip) [Source:MGI Symbol;Acc:MGI:1914930]	protein_coding		0.685389090852754	0.343	0.306	1	0.313485751261589	0.500434456574002	0.223	0.231	1	0.313485751261589		0.592911773713378
B_cells_prolif	Smc1a	structural maintenance of chromosomes 1A [Source:MGI Symbol;Acc:MGI:1344345]	protein_coding		0.503694993469591	0.318	0.31	1	0.00624193810033793	0.681639197789442	0.268	0.256	1	0.0920202245407481		0.592667095629516
B_cells_prolif	Eloc	elongin C [Source:MGI Symbol;Acc:MGI:1915173]	protein_coding		0.514569315472256	0.253	0.252	1	0.00159864586968003	0.669172057434891	0.237	0.208	1	0.361389135035456		0.591870686453574
B_cells_prolif	Mdh1	malate dehydrogenase 1, NAD (soluble) [Source:MGI Symbol;Acc:MGI:97051]	protein_coding		0.552173720828269	0.349	0.382	1	0.0448535953546999	0.629879069364708	0.258	0.261	1	0.443109842096373		0.591026395096488
B_cells_prolif	Cct2	chaperonin containing Tcp1, subunit 2 (beta) [Source:MGI Symbol;Acc:MGI:107186]	protein_coding		0.484614835189982	0.377	0.417	1	0.0227347326816201	0.696643491993748	0.314	0.331	1	0.480350694259617		0.590629163591865
B_cells_prolif	Cenpx	centromere protein X [Source:MGI Symbol;Acc:MGI:894324]	protein_coding		0.672113516321435	0.242	0.203	1	0.742683771914293	0.509009448164834	0.154	0.163	1	0.742683771914293		0.590561482243134
B_cells_prolif	Chchd2	coiled-coil-helix-coiled-coil-helix domain containing 2 [Source:MGI Symbol;Acc:MGI:1261428]	protein_coding		0.556697174151743	0.491	0.565	1	0.0100082863119068	0.621214196994989	0.43	0.485	1	0.0301249600491983		0.588955685573366
B_cells_prolif	Ube2n	ubiquitin-conjugating enzyme E2N [Source:MGI Symbol;Acc:MGI:1934835]	protein_coding		0.466559630427393	0.232	0.225	1	0.000129179617760492	0.70989266903183	0.204	0.163	1	0.309922978553043		0.588226149729612
B_cells_prolif	Paics	phosphoribosylaminoimidazole carboxylase, phosphoribosylaminoribosylaminoimidazole, succinocarboxamide synthetase [Source:MGI Symbol;Acc:MGI:1914304]	protein_coding		0.63544959719786	0.242	0.201	1	0.152533203882642	0.539823946944868	0.149	0.141	1	0.152533203882642		0.587636772071364
B_cells_prolif	Nol7	nucleolar protein 7 [Source:MGI Symbol;Acc:MGI:1917328]	protein_coding		0.571045628394623	0.419	0.492	1	0.142218954970641	0.598861650971881	0.379	0.442	1	0.557020612550088		0.584953639683252
B_cells_prolif	Gtf2h5	general transcription factor IIH, polypeptide 5 [Source:MGI Symbol;Acc:MGI:107227]	protein_coding		0.535706296405492	0.246	0.21	1	0.0441381885696219	0.628740362832899	0.189	0.176	1	0.0441381885696219		0.582223329619196
B_cells_prolif	Hjurp	Holliday junction recognition protein [Source:MGI Symbol;Acc:MGI:2685821]	protein_coding		0.544364507758842	0.145	0.073		5.60472125097795e-08	0.618647077332932	0.114	0.063	0.00113837493328613	8.58369511418421e-07		0.581505792545887
B_cells_prolif	Psmb9	proteasome (prosome, macropain) subunit, beta type 9 (large multifunctional peptidase 2) [Source:MGI Symbol;Acc:MGI:1346526]	protein_coding		0.601545621571239	0.433	0.465	1	0.0288813288043591	0.559388468700396	0.358	0.39	1	0.0403216172074032		0.580467045135818
B_cells_prolif	Ndufb8	NADH:ubiquinone oxidoreductase subunit B8 [Source:MGI Symbol;Acc:MGI:1914514]	protein_coding		0.622301746955409	0.308	0.293	1	0.216648692309387	0.537330038381998	0.219	0.225	1	0.216648692309387		0.579815892668703
B_cells_prolif	Tma7	translational machinery associated 7 [Source:MGI Symbol;Acc:MGI:1913417]	protein_coding		0.459966595290356	0.429	0.555	1	0.000159043544753952	0.698482679621189	0.435	0.478	1	0.811066524220278		0.579224637455772
B_cells_prolif	Polr2l	polymerase (RNA) II (DNA directed) polypeptide L [Source:MGI Symbol;Acc:MGI:1913741]	protein_coding		0.615287251902384	0.183	0.185	1	0.249956864862104	0.541594255927144	0.181	0.179	1	0.529610705573672		0.578440753914764
B_cells_prolif	Cisd1	CDGSH iron sulfur domain 1 [Source:MGI Symbol;Acc:MGI:1261855]	protein_coding		0.564585169583485	0.145	0.086	1	0.000186101794945579	0.591204173223321	0.1	0.065	1	0.000186101794945579		0.577894671403403
B_cells_prolif	Arpc5l	actin related protein 2/3 complex, subunit 5-like [Source:MGI Symbol;Acc:MGI:1921442]	protein_coding		0.311950632401127	0.346	0.447	1	3.97793827186202e-07	0.84216530653837	0.358	0.322	0.00807959042397896	0.186358791412533		0.577057969469748
B_cells_prolif	Ckap5	cytoskeleton associated protein 5 [Source:MGI Symbol;Acc:MGI:1923036]	protein_coding		0.73191730547077	0.197	0.124		0.460225248997583	0.422012702983058	0.111	0.107	1	0.460225248997583		0.576965004226914
B_cells_prolif	Psmc3	proteasome (prosome, macropain) 26S subunit, ATPase 3 [Source:MGI Symbol;Acc:MGI:1098754]	protein_coding		0.561669183221627	0.287	0.27	1	0.102486586746561	0.586061010295552	0.202	0.201	1	0.102486586746561		0.57386509675859
B_cells_prolif	Polr1d	polymerase (RNA) I polypeptide D [Source:MGI Symbol;Acc:MGI:108403]	protein_coding		0.554721799296507	0.388	0.463	1	0.417068217738057	0.587692073403251	0.307	0.359	1	0.614796886864853		0.571206936349879
B_cells_prolif	Snu13	SNU13 homolog, small nuclear ribonucleoprotein (U4/U6.U5) [Source:MGI Symbol;Acc:MGI:893586]	protein_coding		0.517419948270157	0.329	0.358	1	0.244390675923241	0.62323420361088	0.249	0.268	1	0.765263648750574		0.570327075940518
B_cells_prolif	Mrpl57	mitochondrial ribosomal protein L57 [Source:MGI Symbol;Acc:MGI:1915090]	protein_coding		0.638546482776002	0.249	0.219	1	0.86284310191794	0.500979033812407	0.174	0.193	1	0.86284310191794		0.569762758294204
B_cells_prolif	Ndufa12	NADH:ubiquinone oxidoreductase subunit A12 [Source:MGI Symbol;Acc:MGI:1913664]	protein_coding		0.545237538021437	0.225	0.22	1	0.0224854533259495	0.593089998365453	0.184	0.166	1	0.319928798612175		0.569163768193445
B_cells_prolif	Psma4	proteasome subunit alpha 4 [Source:MGI Symbol;Acc:MGI:1347060]	protein_coding		0.571278537691408	0.232	0.235	1	0.0692314055600098	0.565223334021617	0.182	0.171	1	0.611241197297026		0.568250935856513
B_cells_prolif	Rfc1	replication factor C (activator 1) 1 [Source:MGI Symbol;Acc:MGI:97891]	protein_coding		0.384526874061544	0.256	0.287	1	5.46931896213772e-05	0.751365549873446	0.279	0.243	1	0.939461345485537		0.567946211967495
B_cells_prolif	Lsm8	LSM8 homolog, U6 small nuclear RNA associated [Source:MGI Symbol;Acc:MGI:1923772]	protein_coding		0.60029460432473	0.242	0.192	1	0.124247207049428	0.53480068393177	0.161	0.151	1	0.124247207049428		0.56754764412825
B_cells_prolif	Eif2s2	eukaryotic translation initiation factor 2, subunit 2 (beta) [Source:MGI Symbol;Acc:MGI:1914454]	protein_coding		0.329786156267196	0.325	0.407	1	0.00116603317138562	0.801101452589761	0.361	0.372	1	0.268589818275039		0.565443804428479
B_cells_prolif	Hprt	hypoxanthine guanine phosphoribosyl transferase [Source:MGI Symbol;Acc:MGI:96217]	protein_coding		0.590944633166564	0.28	0.253	1	0.551541982243823	0.538277919299767	0.163	0.17	1	0.551541982243823		0.564611276233165
B_cells_prolif	Mrpl12	mitochondrial ribosomal protein L12 [Source:MGI Symbol;Acc:MGI:1926273]	protein_coding		0.577036240034447	0.215	0.196	1	0.0984114625976733	0.55185970532321	0.153	0.142	1	0.162490208240493		0.564447972678828
B_cells_prolif	Ssrp1	structure specific recognition protein 1 [Source:MGI Symbol;Acc:MGI:107912]	protein_coding		0.405770703238391	0.249	0.275	1	0.014972199471634	0.721518432924669	0.219	0.205	1	0.907447278033048		0.56364456808153
B_cells_prolif	Sh3bgrl	SH3-binding domain glutamic acid-rich protein like [Source:MGI Symbol;Acc:MGI:1930849]	protein_coding		0.69930929121447	0.232	0.184	1	0.136694134177703	0.422787706000313	0.151	0.137	1	0.136694134177703		0.561048498607392
B_cells_prolif	Atp5h	ATP synthase, H+ transporting, mitochondrial F0 complex, subunit D [Source:MGI Symbol;Acc:MGI:1918929]	protein_coding		0.586303283671594	0.592	0.643		0.130872684774452	0.535506602325744	0.463	0.57	1	0.130872684774452		0.560904942998669
B_cells_prolif	Arpc4	actin related protein 2/3 complex, subunit 4 [Source:MGI Symbol;Acc:MGI:1915339]	protein_coding		0.573755270855301	0.367	0.422	1	0.676843581092379	0.536998068023107	0.27	0.309	1	0.69778329925737		0.555376669439204
B_cells_prolif	Rnps1	RNA binding protein with serine rich domain 1 [Source:MGI Symbol;Acc:MGI:97960]	protein_coding		0.437760768016914	0.273	0.274	1	0.00801866427660499	0.672680410537018	0.226	0.21	1	0.468178600447419		0.555220589276966
B_cells_prolif	Fkbp1a	FK506 binding protein 1a [Source:MGI Symbol;Acc:MGI:95541]	protein_coding		0.757470055161492	0.37	0.305		0.476676887197236	0.352516927814653	0.219	0.258	1	0.476676887197236		0.554993491488073
B_cells_prolif	Mbd2	methyl-CpG binding domain protein 2 [Source:MGI Symbol;Acc:MGI:1333813]	protein_coding		0.37370677152029	0.318	0.414	1	0.000131057170620727	0.735402789706407	0.36	0.355	1	0.175780552964691		0.554554780613348
B_cells_prolif	Cwc15	CWC15 spliceosome-associated protein [Source:MGI Symbol;Acc:MGI:1913320]	protein_coding		0.590997281685262	0.291	0.308	1	0.59046260712368	0.515238800885762	0.202	0.241	1	0.59046260712368		0.553118041285512
B_cells_prolif	Supt16	SPT16, facilitates chromatin remodeling subunit [Source:MGI Symbol;Acc:MGI:1890948]	protein_coding		0.469841502447365	0.284	0.264	1	0.0640653163509474	0.634488235897461	0.226	0.22	1	0.123193085175254		0.552164869172413
B_cells_prolif	Psmb5	proteasome (prosome, macropain) subunit, beta type 5 [Source:MGI Symbol;Acc:MGI:1194513]	protein_coding		0.610386886090775	0.343	0.335	1	0.586532968050396	0.491697031898101	0.226	0.248	1	0.586532968050396		0.551041958994438
B_cells_prolif	Sypl	synaptophysin-like protein [Source:MGI Symbol;Acc:MGI:108081]	protein_coding		0.522688548727608	0.232	0.217	1	0.000225494452052177	0.57259341064351	0.186	0.143	1	0.194453964035115		0.547640979685559
B_cells_prolif	Tmsb4x	thymosin, beta 4, X chromosome [Source:MGI Symbol;Acc:MGI:99510]	protein_coding		0.713398720971448	0.99	0.961		3.52134182171852e-10	0.379578800270552	0.982	0.948	7.15219737409249e-06	3.52134182171852e-10		0.546488760621
B_cells_prolif	U2af1	U2 small nuclear ribonucleoprotein auxiliary factor (U2AF) 1 [Source:MGI Symbol;Acc:MGI:98884]	protein_coding		0.609899534082723	0.308	0.297	1	0.475117553919607	0.482632165790684	0.219	0.233	1	0.475117553919607		0.546265849936703
B_cells_prolif	Lsm3	LSM3 homolog, U6 small nuclear RNA and mRNA degradation associated [Source:MGI Symbol;Acc:MGI:1914928]	protein_coding		0.384948564567658	0.183	0.177	1	0.000472264523315859	0.705198995611479	0.168	0.132	1	0.606832691555289		0.545073780089569
B_cells_prolif	D8Ertd738e	DNA segment, Chr 8, ERATO Doi 738, expressed [Source:MGI Symbol;Acc:MGI:1289231]	protein_coding		0.553232131456101	0.37	0.397	1	0.631851381586528	0.536285774045336	0.272	0.308	1	0.631851381586528		0.544758952750719
B_cells_prolif	Magoh	mago homolog, exon junction complex core component [Source:MGI Symbol;Acc:MGI:1330312]	protein_coding		0.685016090548759	0.242	0.179	1	0.754452585811037	0.403899925170067	0.119	0.133	1	0.754452585811037		0.544458007859413
B_cells_prolif	Ndufs5	NADH:ubiquinone oxidoreductase core subunit S5 [Source:MGI Symbol;Acc:MGI:1890889]	protein_coding		0.499313698353651	0.287	0.261	1	0.314060456033734	0.588224711690507	0.205	0.214	1	0.314060456033734		0.543769205022079
B_cells_prolif	Psma6	proteasome subunit alpha 6 [Source:MGI Symbol;Acc:MGI:1347006]	protein_coding		0.625475780340822	0.27	0.273	1	0.823473640896276	0.461424448143483	0.193	0.212	1	0.823473640896276		0.543450114242153
B_cells_prolif	Zfp706	zinc finger protein 706 [Source:MGI Symbol;Acc:MGI:1915286]	protein_coding		0.357232970693766	0.405	0.474	1	0.00025619720029087	0.727569451708088	0.374	0.38	1	0.85569722405263		0.542401211200927
B_cells_prolif	Ap2s1	adaptor-related protein complex 2, sigma 1 subunit [Source:MGI Symbol;Acc:MGI:2141861]	protein_coding		0.552470254042066	0.273	0.238	1	0.0475251147126056	0.531107057498943	0.189	0.176	1	0.0475251147126056		0.541788655770505
B_cells_prolif	Caprin1	cell cycle associated protein 1 [Source:MGI Symbol;Acc:MGI:1858234]	protein_coding		0.395463540640976	0.311	0.337	1	0.000106521526434568	0.686600201204636	0.307	0.275	1	0.901365544646603		0.541031870922806
B_cells_prolif	Cox4i1	cytochrome c oxidase subunit 4I1 [Source:MGI Symbol;Acc:MGI:88473]	protein_coding		0.525229973801456	0.682	0.78		1.05525383342513e-08	0.555947670449029	0.628	0.706	0.000214332606106978	5.22796872231953e-07		0.540588822125242
B_cells_prolif	Anapc11	anaphase promoting complex subunit 11 [Source:MGI Symbol;Acc:MGI:1913406]	protein_coding		0.61100553749051	0.28	0.267	1	0.960587092234607	0.466209729059645	0.202	0.229	1	0.960587092234607		0.538607633275078
B_cells_prolif	Serbp1	serpine1 mRNA binding protein 1 [Source:MGI Symbol;Acc:MGI:1914120]	protein_coding		0.539909980479715	0.561	0.621	1	0.431509320960593	0.535596642221144	0.439	0.552	1	0.431509320960593		0.537753311350429
B_cells_prolif	Timm13	translocase of inner mitochondrial membrane 13 [Source:MGI Symbol;Acc:MGI:1353432]	protein_coding		0.439444010394691	0.301	0.348	1	0.116713996156913	0.633274187571946	0.261	0.275	1	0.876076304597668		0.536359098983319
B_cells_prolif	Rbbp4	retinoblastoma binding protein 4, chromatin remodeling factor [Source:MGI Symbol;Acc:MGI:1194912]	protein_coding		0.588580715590636	0.343	0.32	1	0.784524429052245	0.482833203442534	0.204	0.226	1	0.784524429052245		0.535706959516585
B_cells_prolif	Thoc7	THO complex 7 [Source:MGI Symbol;Acc:MGI:1913481]	protein_coding		0.562023309759604	0.218	0.208	1	0.962619186800671	0.507687877603948	0.179	0.198	1	0.962619186800671		0.534855593681776
B_cells_prolif	Ndufa1	NADH:ubiquinone oxidoreductase subunit A1 [Source:MGI Symbol;Acc:MGI:1929511]	protein_coding		0.372260145984709	0.291	0.375	1	0.0119902398197864	0.695202899663869	0.309	0.313	1	0.0825070795832807		0.533731522824289
B_cells_prolif	Bzw1	basic leucine zipper and W2 domains 1 [Source:MGI Symbol;Acc:MGI:1914132]	protein_coding		0.517923056675314	0.336	0.368	1	0.164264022802358	0.547077768807546	0.281	0.298	1	0.362791141209548		0.53250041274143
B_cells_prolif	Higd1a	HIG1 domain family, member 1A [Source:MGI Symbol;Acc:MGI:1930666]	protein_coding		0.547807309940479	0.246	0.223	1	0.455865521740501	0.513684506749915	0.167	0.171	1	0.455865521740501		0.530745908345197
B_cells_prolif	Frg1	FSHD region gene 1 [Source:MGI Symbol;Acc:MGI:893597]	protein_coding		0.515096865625562	0.239	0.232	1	0.685627384690487	0.542972868345851	0.177	0.188	1	0.685627384690487		0.529034866985706
B_cells_prolif	Psmd2	proteasome (prosome, macropain) 26S subunit, non-ATPase, 2 [Source:MGI Symbol;Acc:MGI:1096584]	protein_coding		0.54379745523396	0.208	0.191	1	0.0942851648064412	0.511753242057426	0.156	0.143	1	0.213459660541747		0.527775348645693
B_cells_prolif	Gtf2a2	general transcription factor II A, 2 [Source:MGI Symbol;Acc:MGI:1933289]	protein_coding		0.531237643557534	0.225	0.2	1	0.00576809006751467	0.52388510890558	0.184	0.156	1	0.0861818506340406		0.527561376231557
B_cells_prolif	Atp5l	ATP synthase, H+ transporting, mitochondrial F0 complex, subunit G [Source:MGI Symbol;Acc:MGI:1351597]	protein_coding		0.522249293500836	0.55	0.654	1	0.00889197734892813	0.532659994875306	0.502	0.588	1	0.0196473049661607		0.527454644188071
B_cells_prolif	Ruvbl1	RuvB-like protein 1 [Source:MGI Symbol;Acc:MGI:1928760]	protein_coding		0.446656845834741	0.128	0.105	1	0.00106781636005683	0.60756146994713	0.102	0.071	1	0.112531223622509		0.527109157890936
B_cells_prolif	Vcp	valosin containing protein [Source:MGI Symbol;Acc:MGI:99919]	protein_coding		0.496512557260623	0.308	0.327	1	0.0564292098697005	0.556573528394186	0.268	0.267	1	0.357479011600226		0.526543042827404
B_cells_prolif	Sp140	Sp140 nuclear body protein [Source:MGI Symbol;Acc:MGI:3702467]	protein_coding		0.485029556628731	0.253	0.295	1	0.00973147326365907	0.567518332611464	0.219	0.198	1	0.767567237483989		0.526273944620097
B_cells_prolif	Eif4g2	eukaryotic translation initiation factor 4, gamma 2 [Source:MGI Symbol;Acc:MGI:109207]	protein_coding		0.542557063834009	0.471	0.54	1	0.253500051688195	0.506176224197223	0.411	0.482	1	0.253500051688195		0.524366644015616
B_cells_prolif	Ssna1	SS nuclear autoantigen 1 [Source:MGI Symbol;Acc:MGI:1915725]	protein_coding		0.50297219736992	0.201	0.166	1	0.070964738559621	0.543479385801912	0.137	0.121	1	0.070964738559621		0.523225791585916
B_cells_prolif	Hexb	hexosaminidase B [Source:MGI Symbol;Acc:MGI:96074]	protein_coding		0.380055333183073	0.54	0.681	1	0.00193800208806268	0.660849433717853	0.472	0.534	1	0.765126598465073		0.520452383450463
B_cells_prolif	Atp5e	ATP synthase, H+ transporting, mitochondrial F1 complex, epsilon subunit [Source:MGI Symbol;Acc:MGI:1855697]	protein_coding		0.352699450298714	0.685	0.819	1	1.85260700873316e-22	0.687979350883203	0.723	0.769	3.76283009543793e-18	0.00218182475358465		0.520339400590958
B_cells_prolif	Gspt1	G1 to S phase transition 1 [Source:MGI Symbol;Acc:MGI:1316728]	protein_coding		0.544257064495926	0.232	0.256	1	0.694565896449045	0.493974203261854	0.184	0.202	1	0.804406446865797		0.51911563387889
B_cells_prolif	Akr1a1	aldo-keto reductase family 1, member A1 (aldehyde reductase) [Source:MGI Symbol;Acc:MGI:1929955]	protein_coding		0.451889294957852	0.277	0.323	1	0.220012679211627	0.581380476915979	0.246	0.26	1	0.772250203424629		0.516634885936915
B_cells_prolif	Tomm6	translocase of outer mitochondrial membrane 6 [Source:MGI Symbol;Acc:MGI:1913369]	protein_coding		0.520749875519363	0.491	0.576	1	0.420391919931596	0.511987564246198	0.4	0.495	1	0.420391919931596		0.516368719882781
B_cells_prolif	Psmb3	proteasome (prosome, macropain) subunit, beta type 3 [Source:MGI Symbol;Acc:MGI:1347014]	protein_coding		0.481433040287577	0.374	0.467	1	0.759813340266634	0.549483589864189	0.305	0.361	1	0.899138465558237		0.515458315075883
B_cells_prolif	Cct5	chaperonin containing Tcp1, subunit 5 (epsilon) [Source:MGI Symbol;Acc:MGI:107185]	protein_coding		0.456618620312748	0.349	0.371	1	0.0776343307980576	0.572082853486611	0.265	0.274	1	0.596743244675417		0.51435073689968
B_cells_prolif	Fth1	ferritin heavy polypeptide 1 [Source:MGI Symbol;Acc:MGI:95588]	protein_coding		0.6589480107999	0.834	0.91	1	7.69510667681442e-07	0.367745578785594	0.782	0.857	0.0156295311712778	6.47916927869754e-05		0.513346794792747
B_cells_prolif	Psmd8	proteasome (prosome, macropain) 26S subunit, non-ATPase, 8 [Source:MGI Symbol;Acc:MGI:1888669]	protein_coding		0.633529745620256	0.301	0.279	1	0.562566305607338	0.38508378695061	0.161	0.19	1	0.562566305607338		0.509306766285433
B_cells_prolif	Polr2k	polymerase (RNA) II (DNA directed) polypeptide K [Source:MGI Symbol;Acc:MGI:102725]	protein_coding		0.360748992517363	0.18	0.188	1	0.0577621990121865	0.657478888444736	0.165	0.15	1	0.983808047274356		0.50911394048105
B_cells_prolif	Capzb	capping actin protein of muscle Z-line subunit beta [Source:MGI Symbol;Acc:MGI:104652]	protein_coding		0.583364169944342	0.526	0.601	1	0.941093208900477	0.43417767945615	0.395	0.504	1	0.941093208900477		0.508770924700246
B_cells_prolif	Ndufs8	NADH:ubiquinone oxidoreductase core subunit S8 [Source:MGI Symbol;Acc:MGI:2385079]	protein_coding		0.455816817944	0.256	0.255	1	0.122100883313035	0.559584366542963	0.186	0.178	1	0.430671311035529		0.507700592243482
B_cells_prolif	Serf2	small EDRK-rich factor 2 [Source:MGI Symbol;Acc:MGI:1337041]	protein_coding		0.402333718860229	0.706	0.833	1	1.55560435149429e-17	0.609377862867719	0.709	0.781	3.15958799832006e-13	0.00160690950269462		0.505855790863974
B_cells_prolif	Trappc1	trafficking protein particle complex 1 [Source:MGI Symbol;Acc:MGI:1098727]	protein_coding		0.460664195800821	0.166	0.125	1	0.0378420035591572	0.550084107596947	0.111	0.091	1	0.0378420035591572		0.505374151698884
B_cells_prolif	Smarcc1	SWI/SNF related, matrix associated, actin dependent regulator of chromatin, subfamily c, member 1 [Source:MGI Symbol;Acc:MGI:1203524]	protein_coding		0.469444241782138	0.197	0.187	1	0.364128285164497	0.540241384994487	0.161	0.163	1	0.364128285164497		0.504842813388312
B_cells_prolif	Ube2a	ubiquitin-conjugating enzyme E2A [Source:MGI Symbol;Acc:MGI:102959]	protein_coding		0.557641435876064	0.211	0.169	1	0.457780722884095	0.450666749262289	0.123	0.121	1	0.457780722884095		0.504154092569177
B_cells_prolif	Tomm5	translocase of outer mitochondrial membrane 5 [Source:MGI Symbol;Acc:MGI:1915762]	protein_coding		0.589372719055064	0.218	0.215	1	0.414161966611362	0.412248823639525	0.146	0.173	1	0.531521331368081		0.500810771347295
B_cells_prolif	Vps35	VPS35 retromer complex component [Source:MGI Symbol;Acc:MGI:1890467]	protein_coding		0.518835817830944	0.159	0.128	1	0.296591132093265	0.481891334531988	0.109	0.102	1	0.296591132093265		0.500363576181466
B_cells_prolif	Ghitm	growth hormone inducible transmembrane protein [Source:MGI Symbol;Acc:MGI:1913342]	protein_coding		0.555772281106419	0.294	0.295	1	0.976984449689895	0.444403400177791	0.191	0.215	1	0.976984449689895		0.500087840642105
B_cells_prolif	Ube2m	ubiquitin-conjugating enzyme E2M [Source:MGI Symbol;Acc:MGI:108278]	protein_coding		0.411586128707628	0.201	0.223	1	0.175386304951539	0.586490740518148	0.16	0.154	1	0.864506895866915		0.499038434612888
B_cells_prolif	Prr13	proline rich 13 [Source:MGI Symbol;Acc:MGI:1913401]	protein_coding		0.40067137129505	0.239	0.242	1	0.00443165251376808	0.597190059117928	0.189	0.161	1	0.546709001007535		0.498930715206489
B_cells_prolif	Larp7	La ribonucleoprotein 7, transcriptional regulator [Source:MGI Symbol;Acc:MGI:107634]	protein_coding		0.531754473888942	0.163	0.135	1	0.060717565180218	0.462477575300439	0.13	0.112	1	0.0667923848986426		0.49711602459469
B_cells_prolif	Rbis	ribosomal biogenesis factor [Source:MGI Symbol;Acc:MGI:1916376]	protein_coding		0.548266389147037	0.28	0.292	1	0.598939287772231	0.445143425045536	0.2	0.235	1	0.598939287772231		0.496704907096287
B_cells_prolif	Mrps18c	mitochondrial ribosomal protein S18C [Source:MGI Symbol;Acc:MGI:1915985]	protein_coding		0.431661027775964	0.173	0.165	1	0.0401471186207118	0.561002355821144	0.151	0.133	1	0.463559039837032		0.496331691798554
B_cells_prolif	Rfc2	replication factor C (activator 1) 2 [Source:MGI Symbol;Acc:MGI:1341868]	protein_coding		0.364528833448714	0.18	0.153	1	0.000354327989679157	0.627212126503896	0.149	0.11	1	0.112952528321419		0.495870479976305
B_cells_prolif	Eif3l	eukaryotic translation initiation factor 3, subunit L [Source:MGI Symbol;Acc:MGI:2386251]	protein_coding		0.526060091336596	0.235	0.234	1	0.920474202943672	0.465639421342033	0.151	0.166	1	0.920474202943672		0.495849756339315
B_cells_prolif	Metap2	methionine aminopeptidase 2 [Source:MGI Symbol;Acc:MGI:1929701]	protein_coding		0.41968938590011	0.263	0.278	1	0.401644680926294	0.571759146028965	0.233	0.252	1	0.99048580911686		0.495724265964537
B_cells_prolif	Dnajc9	DnaJ heat shock protein family (Hsp40) member C9 [Source:MGI Symbol;Acc:MGI:1915326]	protein_coding		0.401492115783289	0.201	0.196	1	0.161916511561979	0.586614383002346	0.149	0.143	1	0.464220052025026		0.494053249392818
B_cells_prolif	Mrps21	mitochondrial ribosomal protein S21 [Source:MGI Symbol;Acc:MGI:1913542]	protein_coding		0.460428460150873	0.308	0.34	1	0.761431071440732	0.527320953759803	0.253	0.287	1	0.798769133990384		0.493874706955338
B_cells_prolif	Ndufa5	NADH:ubiquinone oxidoreductase subunit A5 [Source:MGI Symbol;Acc:MGI:1915452]	protein_coding		0.429993932208691	0.218	0.255	1	0.843081033123859	0.557350176874566	0.181	0.21	1	0.843081033123859		0.493672054541628
B_cells_prolif	Eny2	ENY2 transcription and export complex 2 subunit [Source:MGI Symbol;Acc:MGI:1919286]	protein_coding		0.432429224130941	0.18	0.183	1	0.247534952752234	0.554707072876399	0.154	0.151	1	0.754814247892136		0.49356814850367
B_cells_prolif	Vdac2	voltage-dependent anion channel 2 [Source:MGI Symbol;Acc:MGI:106915]	protein_coding		0.412228611426179	0.311	0.354	1	0.605291297366295	0.574883984595022	0.223	0.244	1	0.825146818491653		0.4935562980106
B_cells_prolif	Snrpa	small nuclear ribonucleoprotein polypeptide A [Source:MGI Symbol;Acc:MGI:1855690]	protein_coding		0.47276826049433	0.176	0.142	1	0.00169355273474937	0.508306463437791	0.121	0.089	1	0.0436367861767341		0.49053736196606
B_cells_prolif	Pfn1	profilin 1 [Source:MGI Symbol;Acc:MGI:97549]	protein_coding		0.505472255045811	0.938	0.92		4.6288323418795e-20	0.474785649605726	0.893	0.876	9.40162136959146e-16	1.17454967373664e-16		0.490128952325769
B_cells_prolif	Ptbp1	polypyrimidine tract binding protein 1 [Source:MGI Symbol;Acc:MGI:97791]	protein_coding		0.529477862409273	0.246	0.218	1	0.279595751850143	0.450756158781773	0.167	0.162	1	0.279595751850143		0.490117010595523
B_cells_prolif	Rad21	RAD21 cohesin complex component [Source:MGI Symbol;Acc:MGI:108016]	protein_coding		0.322303727520242	0.211	0.237	1	0.029497235278341	0.656766352287225	0.202	0.19	1	0.653843125407371		0.489535039903734
B_cells_prolif	Taf10	TATA-box binding protein associated factor 10 [Source:MGI Symbol;Acc:MGI:1346320]	protein_coding		0.487678460931239	0.457	0.524	1	0.577561765008766	0.491327913100376	0.339	0.409	1	0.577561765008766		0.489503187015808
B_cells_prolif	Lsm4	LSM4 homolog, U6 small nuclear RNA and mRNA degradation associated [Source:MGI Symbol;Acc:MGI:1354692]	protein_coding		0.455769270258633	0.394	0.449	1	0.717197523709885	0.522074525070826	0.296	0.371	1	0.838287772201566		0.48892189766473
B_cells_prolif	Psmd12	proteasome (prosome, macropain) 26S subunit, non-ATPase, 12 [Source:MGI Symbol;Acc:MGI:1914247]	protein_coding		0.49414899417948	0.204	0.19	1	0.337690590335287	0.480965272965448	0.146	0.144	1	0.337690590335287		0.487557133572464
B_cells_prolif	Azin1	antizyme inhibitor 1 [Source:MGI Symbol;Acc:MGI:1859169]	protein_coding		0.403372189190056	0.142	0.118	1	0.00754222903940174	0.568845491176093	0.121	0.094	1	0.141433491163177		0.486108840183074
B_cells_prolif	Mrps15	mitochondrial ribosomal protein S15 [Source:MGI Symbol;Acc:MGI:1913657]	protein_coding		0.699957061064458	0.242	0.194	1	0.140096536729997	0.271641497247421	0.118	0.149	1	0.140096536729997		0.485799279155939
B_cells_prolif	Arhgdia	Rho GDP dissociation inhibitor (GDI) alpha [Source:MGI Symbol;Acc:MGI:2178103]	protein_coding		0.431333349352138	0.394	0.49	1	0.374694230202366	0.538118804146905	0.337	0.381	1	0.57347736317154		0.484726076749521
B_cells_prolif	Srsf1	serine and arginine-rich splicing factor 1 [Source:MGI Symbol;Acc:MGI:98283]	protein_coding		0.464038089113457	0.194	0.156	1	0.12228886407322	0.502580231406218	0.144	0.133	1	0.12228886407322		0.483309160259838
B_cells_prolif	Eif4a1	eukaryotic translation initiation factor 4A1 [Source:MGI Symbol;Acc:MGI:95303]	protein_coding		0.51914011092522	0.46	0.52	1	0.992644431631545	0.442917396875885	0.33	0.402	1	0.992644431631545		0.481028753900553
B_cells_prolif	Cops9	COP9 signalosome subunit 9 [Source:MGI Symbol;Acc:MGI:1914165]	protein_coding		0.386392317572694	0.27	0.306	1	0.260027368330403	0.574587613473516	0.261	0.278	1	0.935516099264694		0.480489965523105
B_cells_prolif	Hnrnpm	heterogeneous nuclear ribonucleoprotein M [Source:MGI Symbol;Acc:MGI:1926465]	protein_coding		0.394565447417079	0.329	0.38	1	0.0409443512961176	0.565602572741867	0.319	0.336	1	0.91332623376757		0.480084010079473
B_cells_prolif	Ndufv2	NADH:ubiquinone oxidoreductase core subunit V2 [Source:MGI Symbol;Acc:MGI:1920150]	protein_coding		0.49936578024461	0.284	0.274	1	0.679363880452546	0.460676821928224	0.191	0.209	1	0.679363880452546		0.480021301086417
B_cells_prolif	Mrps36	mitochondrial ribosomal protein S36 [Source:MGI Symbol;Acc:MGI:1913378]	protein_coding		0.533588560105948	0.221	0.189	1	0.583569209705248	0.42635995416976	0.137	0.138	1	0.583569209705248		0.479974257137854
B_cells_prolif	Eif3b	eukaryotic translation initiation factor 3, subunit B [Source:MGI Symbol;Acc:MGI:106478]	protein_coding		0.428265367548413	0.173	0.195	1	0.376883324177459	0.531466374226336	0.153	0.154	1	0.607683735194929		0.479865870887374
B_cells_prolif	Hnrnpk	heterogeneous nuclear ribonucleoprotein K [Source:MGI Symbol;Acc:MGI:99894]	protein_coding		0.296686952765802	0.46	0.604	1	0.00538586257854195	0.662334962054298	0.418	0.474	1	0.442465943374592		0.47951095741005
B_cells_prolif	Cuta	cutA divalent cation tolerance homolog [Source:MGI Symbol;Acc:MGI:1914925]	protein_coding		0.50568815427132	0.256	0.258	1	0.481449407802754	0.452827131568563	0.174	0.207	1	0.575888411537254		0.479257642919941
B_cells_prolif	Rnf7	ring finger protein 7 [Source:MGI Symbol;Acc:MGI:1337096]	protein_coding		0.506041186237792	0.208	0.193	1	0.717298247801616	0.451081742572817	0.139	0.144	1	0.717298247801616		0.478561464405304
B_cells_prolif	Anapc13	anaphase promoting complex subunit 13 [Source:MGI Symbol;Acc:MGI:1916260]	protein_coding		0.535270820901139	0.197	0.186	1	0.781297833774587	0.420378998077332	0.13	0.146	1	0.781297833774587		0.477824909489235
B_cells_prolif	Cpsf2	cleavage and polyadenylation specific factor 2 [Source:MGI Symbol;Acc:MGI:1861601]	protein_coding		0.338407811099112	0.163	0.162	1	0.00164915451401065	0.617067069295379	0.153	0.12	1	0.793204531676029		0.477737440197246
B_cells_prolif	Ipo5	importin 5 [Source:MGI Symbol;Acc:MGI:1917822]	protein_coding		0.50960356947329	0.142	0.119	1	0.141821713778067	0.445792994892191	0.102	0.089	1	0.141821713778067		0.47769828218274
B_cells_prolif	Sms	spermine synthase [Source:MGI Symbol;Acc:MGI:109490]	protein_coding		0.406344772140223	0.249	0.271	1	0.323396813857595	0.539631219790928	0.214	0.221	1	0.81891711091681		0.472987995965576
B_cells_prolif	Gm43305	predicted gene 43305 [Source:MGI Symbol;Acc:MGI:5663442]	lncRNA		0.430678786960484	0.235	0.248	1	0.0251432505355283	0.514751113561373	0.189	0.167	1	0.71885665263571		0.472714950260929
B_cells_prolif	G3bp1	GTPase activating protein (SH3 domain) binding protein 1 [Source:MGI Symbol;Acc:MGI:1351465]	protein_coding		0.456196208438474	0.329	0.352	1	0.993058588488981	0.488397462290828	0.247	0.287	1	0.993058588488981		0.472296835364651
B_cells_prolif	Cetn3	centrin 3 [Source:MGI Symbol;Acc:MGI:1097706]	protein_coding		0.462796028603705	0.19	0.2	1	0.686586779285876	0.480930399147695	0.147	0.155	1	0.890863380527546		0.4718632138757
B_cells_prolif	Psmb6	proteasome (prosome, macropain) subunit, beta type 6 [Source:MGI Symbol;Acc:MGI:104880]	protein_coding		0.4950134488612	0.304	0.336	1	0.685005415424016	0.44848646097085	0.226	0.25	1	0.872564250967224		0.471749954916025
B_cells_prolif	Ndufb10	NADH:ubiquinone oxidoreductase subunit B10 [Source:MGI Symbol;Acc:MGI:1915592]	protein_coding		0.484294917470047	0.325	0.377	1	0.252769273631422	0.456518555715375	0.249	0.318	1	0.85563557026059		0.470406736592711
B_cells_prolif	Dynll1	dynein light chain LC8-type 1 [Source:MGI Symbol;Acc:MGI:1861457]	protein_coding		0.379309006675422	0.422	0.528	1	0.0568005018502854	0.56048851006354	0.375	0.419	1	0.721847618111228		0.469898758369481
B_cells_prolif	Polr2f	polymerase (RNA) II (DNA directed) polypeptide F [Source:MGI Symbol;Acc:MGI:1349393]	protein_coding		0.423300670034594	0.211	0.212	1	0.585343588180823	0.515768726688018	0.158	0.166	1	0.585343588180823		0.469534698361306
B_cells_prolif	Dynlrb1	dynein light chain roadblock-type 1 [Source:MGI Symbol;Acc:MGI:1914318]	protein_coding		0.37494952181825	0.239	0.25	1	0.98934997636443	0.559602424077939	0.168	0.188	1	0.98934997636443		0.467275972948095
B_cells_prolif	Psmc1	protease (prosome, macropain) 26S subunit, ATPase 1 [Source:MGI Symbol;Acc:MGI:106054]	protein_coding		0.420211739400713	0.152	0.166	1	0.300540746563204	0.512397310281414	0.139	0.134	1	0.854984872075205		0.466304524841064
B_cells_prolif	Cct3	chaperonin containing Tcp1, subunit 3 (gamma) [Source:MGI Symbol;Acc:MGI:104708]	protein_coding		0.476856120241546	0.239	0.24	1	0.795375439983665	0.455060772071773	0.16	0.182	1	0.795375439983665		0.46595844615666
B_cells_prolif	Gnb2	guanine nucleotide binding protein (G protein), beta 2 [Source:MGI Symbol;Acc:MGI:95784]	protein_coding		0.438429607948849	0.398	0.464	1	0.174286753496858	0.493315285183102	0.314	0.338	1	0.339883886135919		0.465872446565976
B_cells_prolif	Pgp	phosphoglycolate phosphatase [Source:MGI Symbol;Acc:MGI:1914328]	protein_coding		0.350084736975559	0.152	0.117	1	0.00802084689069028	0.57860760588987	0.118	0.092	1	0.0373654050312302		0.464346171432714
B_cells_prolif	Ndufs6	NADH:ubiquinone oxidoreductase core subunit S6 [Source:MGI Symbol;Acc:MGI:107932]	protein_coding		0.367671057943035	0.204	0.211	1	0.161662039529883	0.560162535733858	0.181	0.178	1	0.698048632432975		0.463916796838446
B_cells_prolif	Naa50	N(alpha)-acetyltransferase 50, NatE catalytic subunit [Source:MGI Symbol;Acc:MGI:1919367]	protein_coding		0.35984382824522	0.173	0.171	1	0.00520633039989529	0.564776030909344	0.151	0.122	1	0.700240336249882		0.462309929577282
B_cells_prolif	Cct7	chaperonin containing Tcp1, subunit 7 (eta) [Source:MGI Symbol;Acc:MGI:107184]	protein_coding		0.396418807211484	0.291	0.301	1	0.690703617980863	0.527576972176899	0.2	0.221	1	0.69754329892258		0.461997889694191
B_cells_prolif	Mrpl54	mitochondrial ribosomal protein L54 [Source:MGI Symbol;Acc:MGI:1913297]	protein_coding		0.44147012122222	0.228	0.237	1	0.61677646901809	0.478177869577565	0.17	0.179	1	0.843693065215394		0.459823995399893
B_cells_prolif	Bri3	brain protein I3 [Source:MGI Symbol;Acc:MGI:1933174]	protein_coding		0.580364480275536	0.277	0.249	1	0.146357805544782	0.337956519740087	0.151	0.188	1	0.146357805544782		0.459160500007811
B_cells_prolif	Apoe	apolipoprotein E [Source:MGI Symbol;Acc:MGI:88057]	protein_coding		0.581931300108737	0.287	0.155		2.01477445304451e-06	0.333776551144882	0.168	0.111	0.0409220839157871	2.01477445304451e-06		0.457853925626809
B_cells_prolif	Btf3	basic transcription factor 3 [Source:MGI Symbol;Acc:MGI:1202875]	protein_coding		0.552726539379115	0.73	0.782		0.063975976866378	0.362451548192477	0.546	0.675	1	0.063975976866378		0.457589043785796
B_cells_prolif	Mrpl21	mitochondrial ribosomal protein L21 [Source:MGI Symbol;Acc:MGI:2660674]	protein_coding		0.591959177341884	0.201	0.179	1	0.388979380791922	0.320348711158581	0.121	0.144	1	0.388979380791922		0.456153944250232
B_cells_prolif	Snrpb2	U2 small nuclear ribonucleoprotein B [Source:MGI Symbol;Acc:MGI:104805]	protein_coding		0.407167895318068	0.142	0.135	1	0.0181833921385068	0.504011710369685	0.146	0.123	1	0.523232112695676		0.455589802843876
B_cells_prolif	Xrcc1	X-ray repair complementing defective repair in Chinese hamster cells 1 [Source:MGI Symbol;Acc:MGI:99137]	protein_coding		0.324677235691534	0.118	0.067	1	1.38359898178326e-09	0.585903981183936	0.105	0.051	2.81022789189997e-05	0.000456738927731949		0.455290608437735
B_cells_prolif	Prelid1	PRELI domain containing 1 [Source:MGI Symbol;Acc:MGI:1913744]	protein_coding		0.475137232229122	0.346	0.379	1	0.812365071391397	0.434224090559469	0.244	0.29	1	0.812365071391397		0.454680661394296
B_cells_prolif	Sf3b6	splicing factor 3B, subunit 6 [Source:MGI Symbol;Acc:MGI:1913305]	protein_coding		0.379971371033945	0.308	0.385	1	0.886504326142549	0.525092549858912	0.254	0.292	1	0.886504326142549		0.452531960446428
B_cells_prolif	Cacybp	calcyclin binding protein [Source:MGI Symbol;Acc:MGI:1270839]	protein_coding		0.491824335031318	0.215	0.238	1	0.936825240837588	0.413172972340558	0.16	0.179	1	0.936825240837588		0.452498653685938
B_cells_prolif	Topbp1	topoisomerase (DNA) II binding protein 1 [Source:MGI Symbol;Acc:MGI:1920018]	protein_coding		0.409922872617014	0.176	0.127	1	0.0976546993955177	0.493370259550946	0.121	0.106	1	0.0976546993955177		0.45164656608398
B_cells_prolif	Mrpl52	mitochondrial ribosomal protein L52 [Source:MGI Symbol;Acc:MGI:1916086]	protein_coding		0.582445860545031	0.436	0.466	1	0.0287676245942169	0.319398519328418	0.311	0.421	1	0.0397513427802706		0.450922189936725
B_cells_prolif	Cops5	COP9 signalosome subunit 5 [Source:MGI Symbol;Acc:MGI:1349415]	protein_coding		0.629799490043098	0.159	0.12	1	0.539901875715547	0.27061489422411	0.089	0.101	1	0.539901875715547		0.450207192133604
B_cells_prolif	Psmb1	proteasome (prosome, macropain) subunit, beta type 1 [Source:MGI Symbol;Acc:MGI:104884]	protein_coding		0.489231018895032	0.412	0.517	1	0.934501301263131	0.410718504062498	0.332	0.411	1	0.934501301263131		0.449974761478765
B_cells_prolif	Exosc8	exosome component 8 [Source:MGI Symbol;Acc:MGI:1916889]	protein_coding		0.356876889243747	0.173	0.181	1	0.0456163015970038	0.540596398874522	0.149	0.132	1	0.840153636186628		0.448736644059135
B_cells_prolif	Hat1	histone aminotransferase 1 [Source:MGI Symbol;Acc:MGI:96013]	protein_coding		0.346565350527055	0.149	0.103	1	0.00151803156726236	0.548689117621484	0.109	0.077	1	0.00689756209519445		0.447627234074269
B_cells_prolif	Tomm7	translocase of outer mitochondrial membrane 7 [Source:MGI Symbol;Acc:MGI:1913419]	protein_coding		0.48266331206663	0.484	0.558	1	0.692625451888552	0.412487345482171	0.388	0.507	1	0.692625451888552		0.4475753287744
B_cells_prolif	Snf8	SNF8, ESCRT-II complex subunit, homolog (S. cerevisiae) [Source:MGI Symbol;Acc:MGI:1343161]	protein_coding		0.425164110850825	0.183	0.176	1	0.389685414777113	0.469155913331871	0.139	0.137	1	0.530295414090689		0.447160012091348
B_cells_prolif	Trim28	tripartite motif-containing 28 [Source:MGI Symbol;Acc:MGI:109274]	protein_coding		0.282273889085865	0.18	0.185	1	0.0306662170619989	0.611125637445251	0.168	0.152	1	0.906642844424946		0.446699763265558
B_cells_prolif	Elof1	ELF1 homolog, elongation factor 1 [Source:MGI Symbol;Acc:MGI:1913376]	protein_coding		0.430900136006525	0.145	0.114	1	0.0208498171521237	0.460007932127809	0.102	0.08	1	0.0626625027885138		0.445454034067167
B_cells_prolif	Rps2	ribosomal protein S2 [Source:MGI Symbol;Acc:MGI:105110]	protein_coding		0.399799634756082	0.952	0.928		9.16476095371586e-20	0.488306810600019	0.946	0.906	1.86145459730923e-15	4.34424861103918e-09		0.44405322267805
B_cells_prolif	Eif2s1	eukaryotic translation initiation factor 2, subunit 1 alpha [Source:MGI Symbol;Acc:MGI:95299]	protein_coding		0.299564648966211	0.218	0.249	1	0.129552383631454	0.588453961970956	0.186	0.181	1	0.441237222790463		0.444009305468584
B_cells_prolif	Anapc5	anaphase-promoting complex subunit 5 [Source:MGI Symbol;Acc:MGI:1929722]	protein_coding		0.495836056545873	0.232	0.23	1	0.485702871911369	0.391927408505099	0.163	0.194	1	0.548705502757453		0.443881732525486
B_cells_prolif	Uqcrfs1	ubiquinol-cytochrome c reductase, Rieske iron-sulfur polypeptide 1 [Source:MGI Symbol;Acc:MGI:1913944]	protein_coding		0.31963804760242	0.273	0.331	1	0.899096583798792	0.562317965896282	0.221	0.252	1	0.899096583798792		0.440978006749351
B_cells_prolif	Gnas	GNAS (guanine nucleotide binding protein, alpha stimulating) complex locus [Source:MGI Symbol;Acc:MGI:95777]	protein_coding		0.460768331226213	0.599	0.725	1	0.560557278658714	0.419941291583366	0.481	0.612	1	0.560557278658714		0.440354811404789
B_cells_prolif	Lyar	Ly1 antibody reactive clone [Source:MGI Symbol;Acc:MGI:107470]	protein_coding		0.3925257786408	0.125	0.106	1	0.0639969440991023	0.486521651825708	0.102	0.085	1	0.246892778027186		0.439523715233254
B_cells_prolif	Psma5	proteasome subunit alpha 5 [Source:MGI Symbol;Acc:MGI:1347009]	protein_coding		0.353919515224885	0.235	0.276	1	0.511157698212635	0.523677172421616	0.182	0.194	1	0.59220113137933		0.438798343823251
B_cells_prolif	Pnp	purine-nucleoside phosphorylase [Source:MGI Symbol;Acc:MGI:97365]	protein_coding		0.273667375887044	0.163	0.141	1	8.31733087693792e-06	0.602338231971384	0.132	0.085	0.168933307441486	0.254225174165016		0.438002803929214
B_cells_prolif	Hnrnpa0	heterogeneous nuclear ribonucleoprotein A0 [Source:MGI Symbol;Acc:MGI:1924384]	protein_coding		0.391376336598374	0.457	0.592	1	0.0488599515395839	0.482011263233806	0.426	0.488	1	0.700197082995243		0.43669379991609
B_cells_prolif	Rtraf	RNA transcription, translation and transport factor [Source:MGI Symbol;Acc:MGI:1915295]	protein_coding		0.430330891880253	0.329	0.388	1	0.79969054742339	0.441697998267259	0.246	0.289	1	0.79969054742339		0.436014445073756
B_cells_prolif	Bola3	bolA-like 3 (E. coli) [Source:MGI Symbol;Acc:MGI:1925903]	protein_coding		0.33570724914644	0.18	0.171	1	0.113733675420653	0.536289487476237	0.151	0.14	1	0.474080956936931		0.435998368311339
B_cells_prolif	Ywhab	tyrosine 3-monooxygenase/tryptophan 5-monooxygenase activation protein, beta polypeptide [Source:MGI Symbol;Acc:MGI:1891917]	protein_coding		0.343093032670768	0.301	0.365	1	0.194688506925209	0.528322377076565	0.268	0.286	1	0.400684401866587		0.435707704873666
B_cells_prolif	Sf3b5	splicing factor 3b, subunit 5 [Source:MGI Symbol;Acc:MGI:1913375]	protein_coding		0.443539593200052	0.287	0.336	1	0.19405247159738	0.424854624958233	0.207	0.262	1	0.661883812413213		0.434197109079142
B_cells_prolif	Naa38	N(alpha)-acetyltransferase 38, NatC auxiliary subunit [Source:MGI Symbol;Acc:MGI:1925554]	protein_coding		0.486573333611929	0.225	0.214	1	0.322531644229381	0.38054096457831	0.14	0.169	1	0.322531644229381		0.433557149095119
B_cells_prolif	Srsf7	serine and arginine-rich splicing factor 7 [Source:MGI Symbol;Acc:MGI:1926232]	protein_coding		0.266400030750382	0.367	0.461	1	0.15396390759844	0.598838068947856	0.295	0.324	1	0.24941651427779		0.432619049849119
B_cells_prolif	Rad23b	RAD23 homolog B, nucleotide excision repair protein [Source:MGI Symbol;Acc:MGI:105128]	protein_coding		0.450419024473016	0.19	0.241	1	0.834172801003689	0.41421025271933	0.172	0.19	1	0.834172801003689		0.432314638596173
B_cells_prolif	AI662270	expressed sequence AI662270 [Source:MGI Symbol;Acc:MGI:2144254]	lncRNA		0.423860656693111	0.149	0.123	1	0.0172055655177534	0.440400180983564	0.118	0.094	1	0.100649309903497		0.432130418838337
B_cells_prolif	Cops6	COP9 signalosome subunit 6 [Source:MGI Symbol;Acc:MGI:1349439]	protein_coding		0.404107433080393	0.197	0.22	1	0.499893241636855	0.459776429198152	0.144	0.146	1	0.726163663786927		0.431941931139273
B_cells_prolif	Eif4a3	eukaryotic translation initiation factor 4A3 [Source:MGI Symbol;Acc:MGI:1923731]	protein_coding		0.377037471469337	0.266	0.273	1	0.986270901493191	0.486153064180983	0.174	0.193	1	0.986270901493191		0.43159526782516
B_cells_prolif	Cbx1	chromobox 1 [Source:MGI Symbol;Acc:MGI:105369]	protein_coding		0.30141218257833	0.204	0.24	1	0.748705616886023	0.558544852000704	0.191	0.207	1	0.748705616886023		0.429978517289517
B_cells_prolif	Psmd1	proteasome (prosome, macropain) 26S subunit, non-ATPase, 1 [Source:MGI Symbol;Acc:MGI:1917497]	protein_coding		0.483233005462891	0.18	0.162	1	0.867469152460248	0.37367550202862	0.125	0.136	1	0.867469152460248		0.428454253745755
B_cells_prolif	Ndufb2	NADH:ubiquinone oxidoreductase subunit B2 [Source:MGI Symbol;Acc:MGI:1915448]	protein_coding		0.419315582324816	0.239	0.256	1	0.70968974406713	0.436365726026607	0.181	0.21	1	0.891541540964176		0.427840654175712
B_cells_prolif	Psmb2	proteasome (prosome, macropain) subunit, beta type 2 [Source:MGI Symbol;Acc:MGI:1347045]	protein_coding		0.516460733299671	0.329	0.336	1	0.209378006692889	0.338545102762614	0.193	0.239	1	0.251998101158123		0.427502918031143
B_cells_prolif	Yeats4	YEATS domain containing 4 [Source:MGI Symbol;Acc:MGI:1927224]	protein_coding		0.340815710523821	0.197	0.216	1	0.112888121132526	0.513472504682422	0.188	0.178	1	0.709684851517276		0.427144107603122
B_cells_prolif	Mrfap1	Morf4 family associated protein 1 [Source:MGI Symbol;Acc:MGI:1914818]	protein_coding		0.274762458359968	0.235	0.275	1	0.413764246434087	0.578701745097509	0.188	0.198	1	0.413764246434087		0.426732101728739
B_cells_prolif	Eif4e2	eukaryotic translation initiation factor 4E member 2 [Source:MGI Symbol;Acc:MGI:1914440]	protein_coding		0.51206235538057	0.176	0.185	1	0.740104085833866	0.341294437477041	0.128	0.141	1	0.972252358869296		0.426678396428805
B_cells_prolif	Trmt112	tRNA methyltransferase 11-2 [Source:MGI Symbol;Acc:MGI:1914924]	protein_coding		0.379064595864544	0.433	0.555	1	0.943055193521448	0.473622834461916	0.36	0.443	1	0.943055193521448		0.42634371516323
B_cells_prolif	Ndufb9	NADH:ubiquinone oxidoreductase subunit B9 [Source:MGI Symbol;Acc:MGI:1913468]	protein_coding		0.422509414259879	0.287	0.335	1	0.640393995450224	0.428361196727307	0.237	0.283	1	0.688932488331588		0.425435305493593
B_cells_prolif	H3f3b	H3.3 histone B [Source:MGI Symbol;Acc:MGI:1101768]	protein_coding		0.299976075429827	0.754	0.86	1	5.16303001557583e-18	0.548243602050715	0.753	0.795	1.04866302646361e-13	0.000822406162152801		0.424109838740271
B_cells_prolif	Eif6	eukaryotic translation initiation factor 6 [Source:MGI Symbol;Acc:MGI:1196288]	protein_coding		0.332856590057756	0.211	0.223	1	0.174887200230551	0.513762652242739	0.163	0.157	1	0.910769227958693		0.423309621150247
B_cells_prolif	Gar1	GAR1 ribonucleoprotein [Source:MGI Symbol;Acc:MGI:1930948]	protein_coding		0.556855058901494	0.163	0.134	1	0.814887127400445	0.283906302041922	0.093	0.1	1	0.814887127400445		0.420380680471708
B_cells_prolif	Khsrp	KH-type splicing regulatory protein [Source:MGI Symbol;Acc:MGI:1336214]	protein_coding		0.366977988244076	0.159	0.141	1	0.699513636046736	0.472809665541817	0.118	0.121	1	0.699513636046736		0.419893826892947
B_cells_prolif	Myl6	myosin, light polypeptide 6, alkali, smooth muscle and non-muscle [Source:MGI Symbol;Acc:MGI:109318]	protein_coding		0.451991800773302	0.64	0.739	1	0.00718981658994974	0.386785237743039	0.574	0.684	1	0.00718981658994974		0.41938851925817
B_cells_prolif	Mrps33	mitochondrial ribosomal protein S33 [Source:MGI Symbol;Acc:MGI:1338046]	protein_coding		0.355405137325494	0.239	0.269	1	0.135354209822477	0.481198009345806	0.168	0.219	1	0.667487233734766		0.41830157333565
B_cells_prolif	Sap18	Sin3-associated polypeptide 18 [Source:MGI Symbol;Acc:MGI:1277978]	protein_coding		0.298434927923316	0.273	0.374	1	0.723063002958645	0.53465391374748	0.239	0.29	1	0.723063002958645		0.416544420835398
B_cells_prolif	Bfsp2	beaded filament structural protein 2, phakinin [Source:MGI Symbol;Acc:MGI:1333828]	protein_coding		0.283790415769909	0.114	0.081	1	3.1446313036842e-08	0.548139921775576	0.107	0.055	0.000638706064091299	0.0358571398530967		0.415965168772743
B_cells_prolif	Cfdp1	craniofacial development protein 1 [Source:MGI Symbol;Acc:MGI:1344403]	protein_coding		0.483540619756685	0.201	0.223	1	0.255632039842724	0.347551307469894	0.156	0.188	1	0.888718039294035		0.415545963613289
B_cells_prolif	Pdcd5	programmed cell death 5 [Source:MGI Symbol;Acc:MGI:1913538]	protein_coding		0.309100416624623	0.246	0.269	1	0.444503713867702	0.521866073585899	0.211	0.224	1	0.866047799223287		0.415483245105261
B_cells_prolif	Pfdn1	prefoldin 1 [Source:MGI Symbol;Acc:MGI:1914449]	protein_coding		0.497195633085121	0.19	0.191	1	0.744931789013191	0.333516270172928	0.144	0.16	1	0.744931789013191		0.415355951629025
B_cells_prolif	Srp9	signal recognition particle 9 [Source:MGI Symbol;Acc:MGI:1350930]	protein_coding		0.440592290749519	0.322	0.397	1	0.0705826736829656	0.389670900826334	0.256	0.348	1	0.30879453479412		0.415131595787926
B_cells_prolif	Gng10	guanine nucleotide binding protein (G protein), gamma 10 [Source:MGI Symbol;Acc:MGI:1336169]	protein_coding		0.374587990260148	0.218	0.234	1	0.405277862489329	0.455212349162655	0.158	0.155	1	0.943410958486676		0.414900169711401
B_cells_prolif	Slc25a4	solute carrier family 25 (mitochondrial carrier, adenine nucleotide translocator), member 4 [Source:MGI Symbol;Acc:MGI:1353495]	protein_coding		0.385667652680578	0.163	0.124	1	0.346385036172769	0.443754796988834	0.123	0.118	1	0.346385036172769		0.414711224834706
B_cells_prolif	Ube2j1	ubiquitin-conjugating enzyme E2J 1 [Source:MGI Symbol;Acc:MGI:1926245]	protein_coding		0.329180116424231	0.163	0.169	1	0.103879974395734	0.497892487529214	0.149	0.138	1	0.975117561498342		0.413536301976722
B_cells_prolif	Nop58	NOP58 ribonucleoprotein [Source:MGI Symbol;Acc:MGI:1933184]	protein_coding		0.339944271041288	0.215	0.251	1	0.968601629096194	0.482139599957096	0.188	0.21	1	0.968601629096194		0.411041935499192
B_cells_prolif	Ppp1r14b	protein phosphatase 1, regulatory inhibitor subunit 14B [Source:MGI Symbol;Acc:MGI:107682]	protein_coding		0.502993825685321	0.218	0.257	1	0.0125805395043418	0.316916468544988	0.153	0.217	1	0.722702593318079		0.409955147115155
B_cells_prolif	Gm10076	predicted gene 10076 [Source:MGI Symbol;Acc:MGI:3704451]	lncRNA		0.286130992537143	0.26	0.317	1	0.125309696150679	0.533335784566815	0.354	0.403	1	0.273485445621716		0.409733388551979
B_cells_prolif	U2af2	U2 small nuclear ribonucleoprotein auxiliary factor (U2AF) 2 [Source:MGI Symbol;Acc:MGI:98886]	protein_coding		0.394803748246124	0.27	0.308	1	0.408131129008709	0.424480494996412	0.198	0.24	1	0.738023518617461		0.409642121621268
B_cells_prolif	Dpy30	dpy-30, histone methyltransferase complex regulatory subunit [Source:MGI Symbol;Acc:MGI:1913560]	protein_coding		0.5301759763343	0.197	0.162	1	0.237995032133563	0.288893025740909	0.098	0.122	1	0.237995032133563		0.409534501037605
B_cells_prolif	Akt1	thymoma viral proto-oncogene 1 [Source:MGI Symbol;Acc:MGI:87986]	protein_coding		0.351242289001086	0.135	0.115	1	0.00119046234787268	0.467327129196248	0.119	0.086	1	0.204504802250299		0.409284709098667
B_cells_prolif	Fbl	fibrillarin [Source:MGI Symbol;Acc:MGI:95486]	protein_coding		0.362736085398853	0.273	0.351	1	0.10217792445958	0.45441996641297	0.205	0.274	1	0.102525993241677		0.408578025905912
[truncated: 5,933 more rows]

## Sheet: 4.9_cluster_abundance
Cell numbers in LN clusters (per individual)
Data for figure 6b
[truncated: 36 more rows]
